# Supplementary material for: A ubiquitination-related risk model for predicting the prognosis and immunotherapy response of gastric adenocarcinoma patients
Source: PeerJ. 2024 Jan 31;12:e16868. doi: 10.7717/peerj.16868 (PMC10838090; doi:10.7717/peerj.16868)
Supplement: Supplemental Information 1 [file peerj-12-16868-s001.zip]

Archive with 48 entries (48 files):
- Supplementary Table 1.xlsx
- __MACOSX/._Supplementary Table 1.xlsx
- Supplementary Table 2.xlsx
- __MACOSX/._Supplementary Table 2.xlsx
- Supplementary Table 3.xlsx
- __MACOSX/._Supplementary Table 3.xlsx
- Supplementary Table 4.xlsx
- __MACOSX/._Supplementary Table 4.xlsx
- Supplementary Table 5.xlsx
- __MACOSX/._Supplementary Table 5.xlsx
- Supplementary Table 6.xlsx
- __MACOSX/._Supplementary Table 6.xlsx
- Supplementary Table 8.xlsx
- __MACOSX/._Supplementary Table 8.xlsx
- Supplementary Table 9.xlsx
- __MACOSX/._Supplementary Table 9.xlsx
- Supplementary Table 10.xlsx
- __MACOSX/._Supplementary Table 10.xlsx
- Supplementary Table 11.xlsx
- __MACOSX/._Supplementary Table 11.xlsx
- Supplementary Table 12.xlsx
- __MACOSX/._Supplementary Table 12.xlsx
- Supplementary Table 13.xlsx
- __MACOSX/._Supplementary Table 13.xlsx
- Supplementary Table 15.xlsx
- __MACOSX/._Supplementary Table 15.xlsx
- Supplementary Table 16.xlsx
- __MACOSX/._Supplementary Table 16.xlsx
- Supplementary Table 17.xlsx
- __MACOSX/._Supplementary Table 17.xlsx
- Supplementary Table 18.xlsx
- __MACOSX/._Supplementary Table 18.xlsx
- Supplementary Table 19.xlsx
- __MACOSX/._Supplementary Table 19.xlsx
- Supplementary Table 20.xlsx
- __MACOSX/._Supplementary Table 20.xlsx
- Supplementary Table 22.xlsx
- __MACOSX/._Supplementary Table 22.xlsx
- Supplementary Table 23.xlsx
- __MACOSX/._Supplementary Table 23.xlsx
- Supplementary Table 24.xlsx
- __MACOSX/._Supplementary Table 24.xlsx
- Supplementary Table 7.xlsx
- __MACOSX/._Supplementary Table 7.xlsx
- Supplementary Table 14.xlsx
- __MACOSX/._Supplementary Table 14.xlsx
- Supplementary Table 21.xlsx
- __MACOSX/._Supplementary Table 21.xlsx
