# Supplementary material for: A ubiquitination-related risk model for predicting the prognosis and immunotherapy response of gastric adenocarcinoma patients
Source: PeerJ. 2024 Jan 31;12:e16868. doi: 10.7717/peerj.16868 (PMC10838090; doi:10.7717/peerj.16868)
Supplement: Supplemental Information 1 [file peerj-12-16868-s001.zip › Supplementary Table 1.xlsx]

## Sheet: ub_gene
node
BCAP31
TRIM13
STUB1
UBE4B
MARCHF6
ERLIN1
USP19
SEC61B
OS9
ERLIN2
MAN1B1
FBXO17
UBE2J2
FBXO27
STT3B
DNAJC18
UBXN4
FAF2
ECPAS
SVIP
FBXO2
FBXO6
AMFR
RNF175
UBQLN2
UBQLN1
DNAJB2
HSPA5
NCCRP1
MAN1A1
DNAJB9
NFE2L2
DERL2
UBE2J1
JKAMP
DNAJC10
SGTB
DNAJB12
AUP1
ANKZF1
RNF121
YOD1
NPLOC4
EDEM2
SELENOS
CCDC47
PSMC6
RHBDD2
RNF5
SEL1L
SGTA
HSP90B1
UBE2G2
UFD1
UMOD
VCP
WFS1
TRIM25
RNF103
TMUB2
DERL1
BAG6
UBXN8
DNAJB14
FOXRED2
EDEM3
SEL1L2
TMUB1
SYVN1
CAV1
USP14
TMEM67
DERL3
RNF185
TMEM129
UBE4A
FBXO44
EDEM1
HERPUD1
CDC16
KLHL13
PIAS3
UBA6
UBE2L6
BIRC3
HERC1
XIAP
PML
HERC2
PRPF19
ANAPC1
UBE2S
UBE2O
UBE2M
UBE2Q2
MAP3K1
BRCA1
MDM2
UBE2K
UBE2D4
UBOX5
KLHL9
UBR5
UBE3A
UBE2R2
COP1
TRIM37
FBXW8
UBE2E3
SKP1P2
ANAPC7
ANAPC5
UBE2QL1
PIAS1
SMURF1
BTRC
UBE2G1
UBE2I
SOCS1
UBE2H
SKP1
TRAF6
FBXW11
UBE2L3
NHLRC1
UBE2N
MGRN1
RBX1
DDB2
NEDD4L
SOCS3
SIAH1
DDB1
DET1
RNF7
BIRC2
UBE2U
UBE2Z
UBA7
VHL
UBA1
UBE2NL
PIAS4
AIRE
FBXO4
CBLC
UBE2A
CDC27
HUWE1
UBE2B
CDC34
UBE2D1
UBA3
UBE2E1
UBE2E2
UBE2D2
CDC20
UBE2D3
ITCH
UBE2Q1
ANAPC10
RCHY1
UBE2W
WWP1
PPIL2
ELOC
UBE3C
ANAPC11
ELOB
SAE1
UBA2
RHOBTB2
CUL5
KEAP1
PRKN
SKP2
PIAS2
CUL7
CUL1
FBXW7
CUL2
CUL3
UBE3B
CUL4A
CUL4B
ANAPC2
FANCL
ANAPC4
SMURF2
CDC23
CBLB
CBL
NEDD4
TRIM32
FZR1
TRIP12
UBE2F
ANAPC13
HERC4
WWP2
UBE2C
CDC26
HERC3
BIRC6
ERCC8
MID1
FBXL3
ASB4
MYLIP
PSMB1
PSMC4
RNF14
UFL1
UBR2
RNF19A
PSMA4
UNKL
RNF4
BTBD1
ASB1
PSME4
RNF126
LNX1
KLHL20
UBA5
HACE1
PSMC5
KLHL42
PSME1
HECTD1
PSMD5
PSMD8
FBXL19
KLHL22
FBXO7
TRIM9
PSMA3
ASB2
PSMC1
PSMB5
PSMA6
PSME2
PSMA7
PSMD10
ASB9
PSMD7
FBXO31
PSMA2
FBXW4
FBXL15
FBXL20
PSMD3
BLMH
PSMD11
WSB1
KLHL2
KLHL5
ZBTB16
PSMD9
SPSB2
FBXO9
FBXL4
RNF130
LNPEP
PSMD14
ASB3
RNF19B
UBE3D
FBXO30
FBXL5
FBXW2
AREL1
KBTBD7
RBBP6
RNF114
PSMF1
RBCK1
PSMB2
HECTD3
FBXL12
UBR4
FBXL16
RNF6
SEM1
PSMA1
UBAC1
RLIM
PSME3
TRAF7
FBXW9
TRIM21
LRRC41
MKRN1
RNF138
TPP2
FBXO21
FBXL8
LMO7
PSMB7
RNF144B
FBXO11
HECW2
HERC6
HERC5
NPEPPS
FBXO15
PSMB6
PSMA5
RPS27A
DCAF1
KLHL3
TRIM41
RNF217
TRIM50
ASB15
TRIM4
ASB10
FBXO10
ASB6
LRSAM1
UBC
TRIM36
ASB17
LONRF1
TRIM11
SH3RF1
PSMA8
FBXL18
FBXO32
RNF111
TRIM63
FBXW5
PSMD4
PSMB4
UBR1
FBXL13
PSMC2
ASB16
CCNF
KLHL21
FBXO41
KBTBD8
RNF25
PSMD6
FBXO40
DTX3L
FBXW12
RNF123
ASB5
ASB11
HECTD2
LRR1
KBTBD6
PSMC3
FBXO22
KCTD6
UBE2V2
UBB
RNF34
SPSB1
FBXL14
FBXW10
THOP1
PSMD1
RNF213
GLMN
SPSB4
PSMD2
CBLL2
MEX3C
ARIH2
ASB8
KLHL11
ZNRF2
RNF182
PJA1
SIAH2
RNF41
ASB18
ASB7
FBXL7
KLHL25
TRAIP
BTBD6
PSMD13
TRIM69
ZNRF1
RNF220
ASB13
PSMD12
FBXL22
MIB2
ATG7
LTN1
ASB12
DZIP3
PJA2
PSMB8
TRIM39
PSMB10
TRIM71
UBA52
PSMB11
KBTBD13
ASB14
KLHL41
PSMB9
KCTD7
UBE2V1
GAN
RNF115
PSMB3
CFTR
ZRANB1
USP2
MAT2B
USP28
TNIP3
USP13
ATXN3
RHOA
OTUD5
POLB
ACTB
USP33
VDAC3
CYLD
UIMC1
MAVS
OTUB2
MUL1
USP48
ESR1
CLSPN
JOSD1
TAB1
EP300
HIF1A
YY1
NFKBIA
ACTR5
SMAD7
USP11
AXIN1
USP10
CCP110
RIPK2
TGFB1
BABAM1
TFPT
FKBP8
NOD1
USP42
TGFBR1
DDX58
GATA3
TNKS2
KAT2A
USP5
SUDS3
SNX3
ACTR8
KAT2B
USP4
WDR48
INO80D
STAM2
IFIH1
INO80B
USP34
UCHL5
TNFAIP3
RNF146
UCHL3
RAD23B
IDE
ATXN3L
STAMBP
USP22
USP9X
H2BC11
BECN1
RHOT1
TRAF2
INO80
NEDD8
ADRM1
TRAF3
CCNA1
RNF128
USP26
APC
USP30
MAP3K7
USP15
USP37
USP44
ACTL6A
STAM
USP20
MYC
IL33
RIPK1
ARRB1
STAMBPL1
BARD1
USP8
WDR20
USP3
PTRH2
ARRB2
TP53
FOXK2
SMAD4
USP21
ASXL2
CCNA2
TNIP1
H2BC1
OGT
USP12
INO80C
TOMM70
UCHL1
USP25
USP16
BABAM2
H2BC5
JOSD2
USP24
MYSM1
NLRP3
ABRAXAS1
TGFBR2
ATXN7
BAP1
CDC25A
H2AC1
USP49
FOXK1
KDM1B
VDAC2
ABRAXAS2
SENP8
TAF10
SMAD3
MBD6
NOD2
OTUB1
AXIN2
TNIP2
AR
ADRB2
INO80E
OTUD3
OTUD7A
USP47
CDK1
NFRKB
SMAD1
TADA3
ASXL1
PTEN
HCFC1
TADA2B
TNKS
RCE1
TOMM20
VCPIP1
SMAD2
RUVBL1
RAD23A
H2AC6
H2BC4
H2AW
RNF135
H2AC20
H2AC21
FOXO4
H2BC21
USP18
H2BC13
HGS
BRCC3
TAF9B
USP7
MCRS1
TRRAP
H2AC13
H2AC11
H2AC7
H2BU1
H2BC12
MDM4
H2AC18
H2BC18
MBD5
VDAC1
USP17L2
USP17L15
USP17L3
USP17L5
USP17L12
USP17L30
USP17L26
USP17L25
USP17L1
USP17L28
USP17L10
USP17L29
USP17L24
USP17L13
USP17L11
H2BC15
USP17L27
USP17L4
USP17L8
USP17L19
USP17L22
USP17L17
USP17L21
USP17L20
USP17L18
OTUD7B
IKBKG
H2AC19
H2BC14
H2BC8
H2BC6
H2BC17
H2AC12
H2AC15
H2BC9
H2AC14
H2BC3
H2AC16
H2AC8
H2BC7
H2AC4
H2BC10
H2AC17
PAF1
RAD18
HLTF
UBE2T
WAC
RNF40
PEX12
PCNA
CDC73
RTF1
PEX5
WDR61
PEX14
BCL10
SHPRH
RNF144
OTULIN
RNF20
RRAGA
PEX10
PEX13
PEX2
LEO1
RNF181
RNF152
CTR9
HLA-A
PRKDC
