# Supplementary material for: A ubiquitination-related risk model for predicting the prognosis and immunotherapy response of gastric adenocarcinoma patients
Source: PeerJ. 2024 Jan 31;12:e16868. doi: 10.7717/peerj.16868 (PMC10838090; doi:10.7717/peerj.16868)
Supplement: Supplemental Information 1 [file peerj-12-16868-s001.zip › Supplementary Table 2.xlsx]

## Sheet: TCGA_valid_sur.data
	OS	OS.time	BLMH	CUL4A	HCFC1	IDE	NFE2L2	OGT	POLB	PSMD12	RNF144A	TGFBR1	THOP1	TRAF2	VHL	RiskScore	RiskGroup
TCGA-B7-A5TI-01A	0	19.8333	1.98168	4.23744	4.60356	3.83399	4.77711	3.28387	1.45799	3.36229	2.42967	4.12493	2.22964	3.48443	3.76355	-4.60023	0
TCGA-BR-4191-01A	1	18.6	2.03078	3.80565	3.37752	2.93194	4.89768	4.29431	2.19616	3.70989	1.64167	3.99687	2.03406	2.97833	3.49067	-4.4593	1
TCGA-BR-4201-01A	1	31.3333	3.13769	3.78341	3.34772	3.50568	4.72312	4.20951	3.03458	3.65487	2.9455	3.9071	1.78441	2.16207	3.51507	-3.50666	1
TCGA-BR-4279-01A	1	9.7	2.61697	3.66583	1.88417	3.5665	5.094	2.45129	2.40129	3.16223	3.09668	4.47399	2.15019	1.67184	1.69497	-2.66194	1
TCGA-BR-6453-01A	0	16.1667	2.33956	3.16564	4.07163	2.39095	4.16576	2.87809	2.08115	2.62881	1.55575	2.69388	2.97575	2.79057	3.66996	-4.19153	1
TCGA-BR-6705-01A	1	25.9667	2.81215	3.21716	4.82697	2.84074	4.39352	3.20786	1.12138	2.81971	3.58527	3.51265	2.84127	2.90582	3.44575	-3.51695	1
TCGA-BR-6801-01A	0	40.7667	1.55298	4.55847	4.0766	2.87565	4.27376	3.66072	1.61724	2.93535	1.83807	2.94822	2.07177	2.90468	3.32963	-4.52374	0
TCGA-BR-6802-01A	0	31.3333	2.0002	3.56564	4.67081	3.16568	4.42365	3.98814	2.4316	3.47508	1.6479	2.8116	3.29736	3.01703	3.81952	-5.13559	0
TCGA-BR-6803-01A	0	31.6333	2.29944	3.13309	4.68395	2.88388	4.55306	2.70784	1.70471	2.83795	1.82594	3.56623	2.4089	2.41016	2.85379	-3.54594	1
TCGA-BR-7715-01A	0	34.1	3.66289	4.11391	4.6339	3.8451	4.62873	3.18022	2.40244	3.40951	2.46203	2.98197	3.07602	3.23317	3.52716	-3.96136	1
TCGA-BR-7717-01A	1	18.4	2.42324	3.21896	3.15696	2.31168	4.21133	2.28793	1.8437	2.82841	1.5331	2.75617	2.76058	3.06749	3.29691	-3.73146	1
TCGA-BR-7722-01A	1	15.5333	1.66797	3.11053	3.80184	2.46697	4.67147	3.52954	1.58544	2.87338	1.51281	2.98344	1.97616	3.06479	4.78597	-4.86492	0
TCGA-BR-7723-01A	1	29.1333	3.35091	4.45706	5.24505	3.34539	4.27369	3.96814	1.81045	3.63043	3.15704	3.72455	3.02453	2.76469	4.49572	-4.30813	1
TCGA-BR-7851-01A	1	19.1333	3.18324	3.88872	4.83625	4.00948	4.93375	3.67166	1.76683	3.88261	1.76084	3.33259	3.38771	2.99082	4.67517	-5.12139	0
TCGA-BR-7957-01A	1	9.2	2.82935	3.69387	4.71301	3.93437	4.89751	3.52844	1.77206	3.37223	4.414	4.12612	3.0615	2.53412	4.32016	-4.27465	1
TCGA-BR-8291-01A	1	20.2333	2.58549	3.52375	4.57367	3.03116	4.9247	4.02315	1.52529	3.05345	3.06268	3.90455	1.86761	2.43462	3.817	-3.80609	1
TCGA-BR-8361-01A	0	31.5333	2.32392	3.94243	4.95388	3.73919	5.38201	4.43618	2.57708	3.67157	2.24867	3.10076	3.70309	3.87902	4.41763	-5.89958	0
TCGA-BR-8365-01A	1	17.7667	2.58061	3.11749	4.59235	3.44037	4.7318	3.76207	1.45953	2.99405	2.47382	4.8756	1.92259	2.50883	3.68271	-3.81141	1
TCGA-BR-8367-01A	1	26.7	2.70927	3.60306	4.88241	3.79613	5.31529	3.94334	1.58788	3.45643	2.61897	3.86046	2.82019	2.50822	4.14525	-4.67969	0
TCGA-BR-8368-01A	0	4.36667	3.56025	4.02755	4.95449	3.6345	3.93429	3.38116	2.59118	3.8532	1.51962	2.666	3.55152	3.04596	4.06115	-4.47404	1
TCGA-BR-8372-01A	0	31.7	3.10032	3.98217	3.82347	3.52429	4.89594	4.49089	3.44627	3.87895	2.12726	3.3041	3.4653	2.51961	3.76665	-4.81513	0
TCGA-BR-8485-01A	0	9.33333	2.67935	4.24883	5.23475	3.24633	4.4268	4.43814	1.8757	3.65283	2.15222	4.02626	2.91588	2.68623	4.16462	-4.76074	0
TCGA-BR-8590-01A	1	9.46667	3.09125	3.50646	4.66474	3.86831	4.40798	4.01352	2.28439	3.3719	3.11304	3.79671	2.58763	2.667	4.1897	-4.1765	1
TCGA-BR-8591-01A	0	28.5333	3.18585	3.94753	5.04032	3.83132	4.75279	3.92156	2.34755	3.74809	1.91038	3.72538	3.22549	3.4171	4.20731	-4.85453	0
TCGA-BR-8592-01A	1	6.36667	2.6279	3.43363	4.63612	3.06729	4.66669	4.02319	1.52081	3.05618	2.41508	4.16389	2.4431	2.13749	3.87297	-4.11931	1
TCGA-BR-8676-01A	0	7.63333	3.25327	3.06457	3.23115	2.93598	4.88151	3.38123	2.95964	3.79477	1.20097	3.3386	2.94949	2.41883	4.07101	-4.19764	1
TCGA-BR-8682-01A	0	33.0333	2.33803	4.35617	4.85742	3.62659	4.56412	4.63996	1.28075	2.95404	2.38712	3.85463	2.23467	2.98012	3.92865	-4.78726	0
TCGA-BR-8683-01A	1	10	2.67556	4.13144	5.0498	3.05035	4.87753	5.15195	1.94095	3.25369	3.2603	3.77998	2.18046	2.8395	3.90051	-4.34698	1
TCGA-BR-8686-01A	1	21.1667	2.9835	3.58985	4.96255	3.26387	4.87574	4.8771	2.41246	3.36441	1.42949	3.05245	2.78208	2.59982	3.96735	-4.80185	0
TCGA-BR-8687-01A	1	8.33333	2.73745	3.91891	4.67211	3.3695	4.59055	3.41623	2.01701	3.36114	2.51306	3.14433	2.2693	3.11278	3.57656	-3.9457	1
TCGA-BR-A4CS-01A	1	1.5	1.85779	3.19647	3.78366	2.86115	3.82973	3.68199	2.53604	3.37543	2.31964	2.0455	2.58006	2.17281	3.65424	-4.25883	1
TCGA-BR-A4IV-01A	1	28.9667	2.61517	3.0924	4.11309	3.06574	4.56329	3.74928	1.39661	3.12759	2.54961	4.70311	2.03873	1.8411	3.55851	-3.54595	1
TCGA-BR-A4QL-01A	1	16.3667	2.61055	3.60503	3.11418	1.91359	4.38442	4.11393	2.46746	3.6617	1.52099	3.06967	4.40733	2.41579	3.49913	-4.82742	0
TCGA-CD-5798-01A	0	13.6	2.19103	2.96412	3.66309	2.56909	4.1261	2.10054	1.84719	3.05512	2.16393	4.13886	2.45347	2.85205	2.69145	-3.13102	1
TCGA-CD-5803-01A	1	11.3667	2.66815	3.30088	4.48918	3.19373	4.56038	3.13424	1.9056	3.09499	2.61877	3.09018	2.98302	3.40208	3.43477	-4.06773	1
TCGA-CD-8524-01A	0	12.9333	2.48969	3.79567	3.77457	2.89996	5.92347	3.38338	3.23446	3.73384	2.75519	2.7706	2.38986	3.09345	4.39634	-4.56727	0
TCGA-CD-8527-01A	1	7.26667	3.21762	2.17286	3.66239	3.38	4.215	2.49938	1.88695	3.79892	1.13926	3.49781	3.35904	2.59196	4.12042	-4.02551	1
TCGA-CD-8528-01A	0	12.5	2.71242	4.11706	5.34079	3.41959	4.34901	3.36678	1.81959	3.15072	1.94998	3.50865	4.30838	2.92645	4.72242	-5.51931	0
TCGA-CD-A489-01A	1	11.4667	2.57779	3.50808	3.69369	3.11697	4.85568	4.11498	2.7628	3.18232	2.22214	5.0052	1.63891	2.51259	4.31669	-4.13695	1
TCGA-CD-A4MH-01A	0	12.3667	2.66142	3.91887	3.90667	2.91202	4.2821	5.11591	1.72179	3.25898	1.74496	3.41429	2.22141	2.68409	4.27177	-4.6884	0
TCGA-CG-4306-01A	1	0.0333333	2.14523	3.81812	3.86813	3.39434	5.1027	4.35129	2.51077	4.00172	2.4381	3.6835	2.42068	2.38968	3.22606	-4.37929	1
TCGA-CG-4438-01A	0	54.8333	2.81787	3.98378	4.10332	4.20344	4.69969	4.82871	1.67651	3.42131	1.27515	3.20531	2.07918	3.28458	3.29171	-4.63547	0
TCGA-CG-4440-01A	1	4.06667	3.89969	4.33056	3.90367	3.73396	4.55254	4.64213	2.07831	3.42656	2.1759	2.99192	2.59965	3.49123	3.10631	-3.9197	1
TCGA-CG-4466-01A	0	19.2333	3.51237	4.00552	4.10389	3.04483	5.03202	4.3368	2.93956	3.76277	0.545407	3.14602	2.40558	3.11102	3.19439	-4.11883	1
TCGA-CG-4469-01A	1	7.16667	2.06853	4.36541	4.08328	3.81957	4.8926	4.87785	2.94937	2.75211	1.88555	2.51036	2.46938	2.41605	3.39221	-5.16625	0
TCGA-CG-5718-01A	1	36.5	1.81065	2.7622	4.10691	1.93791	4.5056	3.01629	1.42364	2.61392	3.17092	2.5177	2.54365	4.15611	3.54554	-3.92776	1
TCGA-CG-5720-01A	1	1	2.56639	3.45558	4.402	2.88986	3.79788	2.57409	1.69957	3.31667	1.88681	2.65485	3.45794	3.08001	3.66819	-4.19697	1
TCGA-CG-5721-01A	0	6.1	2.50769	3.44218	4.46212	2.68085	4.11786	3.82435	2.08056	3.3676	2.00537	3.1009	3.20656	3.5687	3.89114	-4.57881	0
TCGA-CG-5724-01A	1	12.2	3.53225	3.35341	4.07248	2.56864	3.19944	2.57763	3.16543	3.70236	2.7702	2.26464	3.70864	3.49803	3.76023	-3.49265	1
TCGA-CG-5726-01A	1	29.3667	3.10015	3.58708	4.71415	3.07132	4.49678	3.34138	2.58994	3.27617	1.16206	1.70075	3.44918	3.27306	3.92321	-4.69991	0
TCGA-D7-6520-01A	0	19.1	3.16943	3.56362	4.58616	3.48189	4.5333	2.49643	1.8786	3.08871	2.31687	3.0585	1.95174	3.37936	3.61932	-3.4009	1
TCGA-D7-6522-01A	0	18.8667	2.75353	2.80628	4.44953	2.49834	4.18664	2.64744	1.58046	2.4643	2.86713	2.84917	2.94712	3.43594	3.2349	-3.45664	1
TCGA-D7-6815-01A	0	16.2	2.93295	3.98101	4.9859	3.69067	4.96955	2.94299	1.44192	3.23379	1.95722	3.6036	2.0782	2.95304	4.14743	-4.1292	1
TCGA-D7-8570-01A	0	25.0667	2.49141	3.31251	4.47456	3.249	4.46813	3.79137	2.14511	3.28982	1.72241	3.17206	2.87372	3.32886	4.22576	-4.81822	0
TCGA-D7-8576-01A	1	14.8667	2.84077	3.77498	5.29674	4.42756	5.55632	3.75052	2.29071	3.33218	1.84266	2.59113	3.37042	2.80195	4.5166	-5.52694	0
TCGA-D7-8578-01A	0	21.4333	2.82489	3.14854	4.52627	3.14362	4.58714	3.3889	1.7624	3.37903	2.8612	3.67804	2.05187	2.53699	4.34544	-3.76602	1
TCGA-D7-A6EZ-01A	1	20.6	3.16249	3.59265	5.24167	3.88309	4.77985	3.49403	2.41655	4.63749	1.0152	3.4951	3.43085	3.70868	3.18853	-4.48497	1
TCGA-D7-A747-01A	1	8.5	2.66498	3.26222	4.26469	3.1468	4.57788	4.34418	1.31534	2.86323	2.09482	4.77896	2.19287	2.33365	3.20332	-3.83831	1
TCGA-EQ-8122-01A	1	8.1	4.09058	3.68222	4.84017	3.26234	4.82656	3.0206	2.27504	3.32868	3.01036	3.31936	2.98908	2.76461	3.7115	-3.34489	1
TCGA-F1-6874-01A	0	14.6667	1.58181	3.67739	5.3148	3.85313	4.48775	4.07361	1.62286	3.13444	2.50618	3.25082	3.22906	3.15949	3.81662	-5.38687	0
TCGA-F1-A448-01A	0	21.5667	2.49905	3.75545	4.43043	3.3137	4.35345	3.82901	2.09555	3.50742	2.23792	3.75468	2.94914	2.59223	4.4352	-4.7647	0
TCGA-FP-7998-01A	0	22.6	2.46838	3.50962	5.49715	3.58925	4.64413	4.43849	1.81902	3.56002	2.0799	3.86282	2.78421	3.51428	4.70207	-5.20054	0
TCGA-FP-A8CX-01A	0	0.233333	2.0873	3.37987	4.60408	3.02815	4.58822	3.44533	1.60493	3.5997	0.742943	2.45054	2.92793	3.05973	3.7706	-4.89282	0
TCGA-HF-7134-01A	0	52.9333	2.45665	3.87261	4.80571	3.57506	4.77835	3.32737	2.4719	3.10071	1.75927	3.11413	2.86962	3.20904	3.33837	-4.55276	0
TCGA-HU-8608-01A	0	21.3667	2.9924	3.89616	5.55352	4.06583	4.99946	4.44082	2.09069	4.0404	1.52212	2.98099	3.55617	3.46409	4.364	-5.51141	0
TCGA-HU-A4G8-01A	0	23	2.98679	4.3034	5.23044	3.74953	5.2021	4.58359	2.88387	4.22937	1.80105	2.76059	3.70344	3.12766	4.50847	-5.61651	0
TCGA-HU-A4GP-01A	0	9.1	1.68273	3.51266	4.87773	3.52702	4.40783	3.25965	2.10855	3.59221	1.10385	2.68753	2.83852	2.93952	3.54634	-4.93895	0
TCGA-HU-A4H2-01A	0	13.1333	2.28627	3.77952	4.48634	3.15592	5.31459	4.2432	2.28855	3.46681	1.63929	2.98996	2.31417	3.22383	4.21256	-4.99597	0
TCGA-HU-A4H4-01A	0	24.1667	2.00383	3.68396	4.5982	3.46156	4.59931	4.35275	2.61512	3.86485	1.84762	2.76657	2.98097	3.43364	3.46592	-5.03307	0
TCGA-HU-A4H6-01A	0	21.4667	2.38807	2.9682	4.16563	3.29973	4.46299	3.90497	2.16616	3.15483	1.46482	2.35762	2.46397	2.7678	3.9789	-4.60242	0
TCGA-HU-A4H8-01A	1	14.2667	2.62932	3.81908	4.93152	3.96441	4.91213	4.03894	2.18367	3.43252	1.5889	2.70635	2.96078	2.34234	4.45007	-5.23221	0
TCGA-HU-A4HB-01A	1	15.9	2.85573	3.50251	4.3101	3.36834	4.69968	4.3603	2.18065	3.34118	1.3375	2.75538	2.63087	2.85886	4.38946	-4.89826	0
TCGA-IN-7806-01A	0	36.8667	1.28969	4.32113	4.11043	3.50595	5.23255	4.67276	2.55681	3.13215	1.25646	1.67859	2.23711	3.50365	3.74414	-5.7983	0
TCGA-IN-A6RN-01A	0	19.8	2.72371	3.41627	3.41166	3.68842	4.6581	3.77142	1.94687	3.29689	1.07965	4.71164	1.96012	2.56545	3.84745	-4.25579	1
TCGA-IN-A7NU-01A	0	11.8667	1.39756	3.38821	3.9941	2.48801	4.44065	4.10556	2.1208	3.86039	1.89097	2.85132	2.72925	2.68003	3.08012	-4.53089	0
TCGA-IN-AB1V-01A	0	15.9667	2.46524	3.49949	4.32197	3.50705	5.44981	4.57266	2.74232	3.22772	1.96105	3.06854	2.27775	2.64078	3.65044	-4.69701	0
TCGA-KB-A6F7-01A	0	64.5	3.60214	3.52699	5.55406	3.31645	5.24874	3.75037	2.25173	3.7456	2.04495	3.88851	3.02616	3.55166	3.69394	-4.11347	1
TCGA-KB-A93G-01A	0	20.4333	2.7395	3.46591	4.92044	2.89369	5.08449	4.45885	1.59667	3.13264	3.00747	4.80035	2.22972	2.84006	3.45445	-3.84674	1
TCGA-MX-A5UG-01A	1	3.76667	2.74759	3.55397	5.05714	3.26708	4.7743	4.45368	1.84682	2.91888	3.14168	4.3557	2.6052	2.54546	3.94885	-4.28199	1
TCGA-MX-A5UJ-01A	0	20	3.18306	3.61408	4.90183	3.35845	4.60492	4.13374	2.41967	3.16855	2.08984	3.52485	3.23755	2.78009	3.50388	-4.35073	1
TCGA-MX-A663-01A	1	10	3.01498	3.56887	4.82429	3.17248	4.1997	3.75831	1.68274	3.00671	3.23326	4.02556	2.71474	2.73553	3.42076	-3.63056	1
TCGA-MX-A666-01A	0	14.2333	4.70775	4.77009	5.58061	3.53297	4.16319	5.03299	2.20252	4.02287	2.4327	3.27872	3.05333	3.34267	3.99297	-3.96963	1
TCGA-R5-A7O7-01A	0	46.3	2.90459	3.35335	3.97467	2.82863	4.58293	3.97544	2.56145	3.25735	2.57005	2.45439	2.41832	3.37527	3.38838	-3.84371	1
TCGA-RD-A7BT-01A	1	8.73333	3.26174	4.24912	4.64334	3.33818	4.72253	4.43221	1.91699	3.21586	0.425275	3.05194	2.95165	2.88074	3.68912	-4.85329	0
TCGA-RD-A8N2-01A	0	118	2.09576	3.30512	4.16725	3.32651	4.10055	3.73927	1.10531	2.97974	2.09833	4.54752	1.62284	1.66839	2.8038	-3.39229	1
TCGA-RD-A8N6-01A	1	9.06667	3.13606	4.27868	4.66371	3.21825	4.55558	4.66208	1.82434	3.04514	2.06136	4.334	2.2349	2.87389	3.4656	-4.07777	1
TCGA-VQ-A8DU-01A	1	5.53333	3.59554	3.69936	4.14494	3.0015	4.47191	4.93025	2.07967	3.28112	1.60741	3.42086	2.7437	3.23	4.2121	-4.48962	0
TCGA-VQ-A8E2-01A	0	43.9667	3.17597	3.532	4.7723	3.40755	4.40402	4.81929	1.9313	3.29584	3.00583	4.19153	3.34288	2.68349	4.16572	-4.58589	0
TCGA-VQ-A8PB-01A	1	34.7667	3.39579	4.18693	5.13961	4.14896	4.48494	4.00299	2.47557	4.17731	2.36681	3.97514	3.21917	3.02234	3.2657	-4.20375	1
TCGA-VQ-A8PD-01A	1	16.5333	2.21416	3.79497	5.08473	3.78528	4.55796	4.86566	2.15357	3.30721	2.11922	3.90649	2.67378	2.82676	4.07489	-5.15382	0
TCGA-VQ-A8PE-01A	1	22.5	3.93655	4.66438	5.16911	3.80664	4.29577	4.59631	2.11882	4.54139	0.820561	3.4198	3.46563	3.53524	4.56872	-5.11387	0
TCGA-VQ-A8PF-01A	1	2.53333	3.05308	3.64533	5.52919	3.75242	4.6291	4.46269	2.10539	3.36864	1.91962	3.28181	3.24125	3.64124	3.76186	-4.8632	0
TCGA-VQ-A8PH-01A	1	12.9667	3.27933	3.61351	4.61815	3.59287	4.39384	4.84909	2.01169	3.3569	2.13305	3.3517	3.09212	2.66949	3.1266	-4.2436	1
TCGA-VQ-A8PM-01A	1	1.9	3.21134	3.6413	4.83662	3.29113	5.02778	4.1321	1.78755	3.55966	1.39331	3.85672	2.39101	2.81657	3.88532	-4.25902	1
TCGA-VQ-A91K-01A	0	62.0667	2.60253	3.74838	5.06748	3.81834	4.39706	3.80628	1.7274	3.57032	2.38644	3.10277	3.56633	3.04635	3.74769	-4.86047	0
TCGA-VQ-A91Q-01A	1	21.1	3.00127	4.17924	5.32085	4.14986	4.81035	4.12603	1.82966	3.49768	3.27882	3.79113	2.78448	3.14158	4.1514	-4.58523	0
TCGA-VQ-A91S-01A	0	33.3333	3.17081	4.52623	5.68244	3.7037	4.42131	5.76976	2.78104	3.96325	2.39216	3.52784	2.99369	3.61794	3.4277	-4.81458	0
TCGA-VQ-A91Z-01A	0	56.3333	3.19596	5.20942	5.72687	3.86775	5.33794	5.83626	1.63455	3.75626	0.752245	4.03865	2.5793	3.66152	3.99738	-5.56152	0
TCGA-VQ-A922-01A	1	9.16667	3.82965	5.29003	5.76798	3.32311	3.7833	4.84482	1.5237	3.74944	2.87166	4.08005	2.61718	3.21765	3.88237	-3.9391	1
TCGA-VQ-A925-01A	1	4.6	3.1849	3.35318	4.7695	4.19093	4.8614	4.50815	2.04205	3.04774	1.75538	4.07242	2.49776	2.84766	3.66174	-4.48163	1
TCGA-VQ-A928-01A	1	5.8	2.6061	3.75002	5.46003	3.41234	5.78128	4.68472	2.19268	3.48049	2.9262	5.37896	2.97465	3.07481	3.82572	-4.81431	0
TCGA-VQ-A94T-01A	1	11.4	2.68781	4.00651	5.12598	3.20446	4.31109	4.43605	1.68228	3.96935	1.0671	5.28084	3.46786	3.89668	3.24854	-4.82431	0
TCGA-VQ-AA68-01A	0	44.2667	3.02516	3.51645	5.43775	2.95251	4.90966	3.51127	3.13983	4.12156	1.38197	2.58375	2.36353	2.81841	3.68484	-3.95654	1
TCGA-VQ-AA6F-01A	0	54.8667	2.93145	3.76697	5.07936	3.62381	4.54647	4.63348	1.53296	3.56364	1.41264	2.55822	2.85088	3.4871	3.23916	-4.62046	0
TCGA-VQ-AA6K-01A	1	12.6	1.81676	3.85386	5.1986	3.68798	4.09385	4.20111	1.74021	3.39538	1.75504	3.73629	2.34883	2.72942	3.10493	-4.53115	0
