# Supplementary material for: A ubiquitination-related risk model for predicting the prognosis and immunotherapy response of gastric adenocarcinoma patients
Source: PeerJ. 2024 Jan 31;12:e16868. doi: 10.7717/peerj.16868 (PMC10838090; doi:10.7717/peerj.16868)
Supplement: Supplemental Information 1 [file peerj-12-16868-s001.zip › Supplementary Table 3.xlsx]

## Sheet: GEO_sur.data
	OS	OS.time	BLMH	CUL4A	HCFC1	IDE	NFE2L2	OGT	POLB	PSMD12	RNF144A	TGFBR1	THOP1	TRAF2	VHL	RiskScore	RiskGroup
GSM2235695	0	121	8.6349	9.45936	10.577	8.82555	10.9989	10.0018	9.96138	11.8559	7.89955	5.91957	9.78559	9.17168	9.68976	-11.2095	0
GSM2235696	0	108	9.30134	10.3916	11.8316	9.12748	11.1588	10.3118	10.6492	11.0796	8.72182	6.09949	10.2838	8.19331	8.98813	-10.9066	0
GSM2235697	1	39	9.78474	11.0998	11.8491	8.91327	10.5663	11.1108	10.2879	11.7902	8.23312	7.13263	10.245	8.8015	10.3128	-11.4379	0
GSM2235698	1	23	8.89092	9.98634	11.2309	8.35318	10.9886	10.5327	10.3388	11.3377	8.01294	6.45786	9.36486	8.14665	10.1567	-11.0677	0
GSM2235699	1	23	8.7064	9.87896	11.2868	8.6828	11.0845	10.3179	9.89466	11.1616	10.0376	6.99726	8.95177	7.93373	9.41409	-10.1772	1
GSM2235700	0	117	8.83986	10.3802	11.5329	8.6737	10.9043	10.6984	10.5339	11.6679	8.69111	6.76797	9.78727	8.08315	9.4205	-10.9353	0
GSM2235701	0	108	10.1963	11.1545	11.8539	9.28943	11.0443	10.2781	10.4112	11.1544	8.09938	6.39548	9.58303	8.37792	9.8649	-10.7684	1
GSM2235702	1	18	9.0796	10.363	11.1908	7.98018	10.9153	10.6592	9.92444	11.6284	10.9056	6.79196	8.79621	7.76875	9.22381	-9.50979	1
GSM2235703	1	43	9.0351	10.1532	11.5262	8.81757	11.016	10.5258	10.0009	11.2318	8.53157	6.33066	9.38171	7.66543	9.51921	-10.7032	1
GSM2235704	0	109	8.66629	9.92954	11.3312	8.48284	11.0845	10.0427	9.6116	11.2298	8.20206	6.26431	9.33013	7.99471	9.33592	-10.6499	1
GSM2235705	0	114	8.37248	9.83957	11.2627	8.37217	11.2601	9.60461	9.71136	11.0522	7.47062	6.1114	9.29047	8.00425	9.44015	-10.8941	0
GSM2235706	1	2	7.94868	10.01	11.2554	8.7774	11.7156	9.18257	9.84328	10.4042	7.57869	6.42855	8.82828	9.01713	9.10913	-11.0299	0
GSM2235707	0	116	9.54839	9.73366	11.4974	9.31862	11.2011	9.74031	11.1428	10.4068	9.01002	6.01981	10.2193	7.26569	9.72632	-10.793	0
GSM2235708	0	109	9.79724	9.92588	11.7304	8.4114	10.3931	10.6924	10.3841	11.8138	8.82523	6.33581	9.76329	8.47569	9.62467	-10.274	1
GSM2235709	0	108	10.6276	9.38496	11.8114	8.72121	10.0098	10.4586	10.3036	11.9165	9.46483	6.23883	10.3998	8.87125	9.65434	-9.90331	1
GSM2235710	1	13	8.73384	9.6685	11.2757	8.73707	11.0621	10.3604	9.64534	11.2748	9.81317	6.68624	8.79621	7.57995	9.25452	-10.0061	1
GSM2235711	1	19	8.93291	9.80159	11.908	8.8677	10.9069	10.5797	10.2664	11.2284	7.81297	6.11022	9.53521	8.1182	9.68507	-11.0799	0
GSM2235712	0	108	10.6557	10.0494	11.3327	8.15999	10.2459	10.9352	10.967	12.0244	7.42262	6.28128	9.40471	8.45546	9.98963	-10.1116	1
GSM2235713	1	116	8.78156	10.7629	11.7188	8.17532	11.2417	10.469	9.77945	11.0829	8.69265	6.61897	8.66347	7.67885	9.7959	-10.532	1
GSM2235714	1	46	8.84786	11.015	11.9599	8.59283	10.9886	10.7783	10.5105	11.3332	7.56729	6.73285	9.84918	7.8093	9.71887	-11.4634	0
GSM2235715	0	118	9.0043	10.6013	11.9225	9.22546	10.9447	10.4461	10.3226	10.5187	8.31891	6.44015	9.41506	8.30406	9.30298	-10.9955	0
GSM2235716	1	104	10.0899	10.5056	12.3419	8.43787	11.1012	11.4834	10.139	11.5007	9.60654	6.80668	9.83065	8.49951	9.94755	-10.5894	1
GSM2235717	1	3	8.63712	9.62026	11.6782	8.38138	10.6088	9.92283	9.71457	11.6477	9.18938	6.76551	8.86511	8.41289	9.56112	-10.0967	1
GSM2235718	0	119	8.83024	9.44465	11.5959	8.36752	10.8054	10.5435	9.94552	11.1349	8.44207	6.59488	9.30615	7.98453	9.67619	-10.6236	1
GSM2235719	1	1	8.97204	9.98079	11.919	8.45277	10.4784	9.9085	9.53029	11.1361	9.19356	6.40011	8.92336	8.30434	9.35486	-9.95783	1
GSM2235720	0	119	9.31016	10.4375	11.8502	9.23886	9.61199	10.2209	9.02436	10.7785	9.40213	6.34265	8.79306	7.9468	9.29627	-9.84652	1
GSM2235721	0	119	8.13937	10.25	11.459	8.53514	11.1026	9.92377	9.82073	10.5908	8.76539	6.62841	8.90664	8.00634	9.18128	-10.6333	1
GSM2235722	1	36	8.8015	10.3256	11.8513	9.0137	10.6293	10.0314	10.406	10.6573	8.62145	6.76998	9.1639	7.92749	8.93625	-10.3931	1
GSM2235723	0	118	8.9993	10.1428	12.0359	7.99189	9.9678	10.5326	10.4292	10.9376	8.77178	7.04934	10.8017	8.50801	9.80458	-11.1401	0
GSM2235724	1	10	8.82647	9.48267	11.7509	9.07858	10.6916	9.91298	10.4159	10.4991	9.92978	6.25458	8.79177	7.75069	9.33756	-9.97501	1
GSM2235725	0	122	8.79209	9.54974	11.3862	8.63955	10.8159	9.99004	10.4926	10.5608	8.92992	6.55757	8.90958	8.05844	8.80285	-9.98981	1
GSM2235726	1	1	8.7224	9.46532	11.8444	8.97204	10.6844	10.8913	10.0044	10.9029	7.90585	6.14496	8.68691	8.05516	9.27416	-10.6248	1
GSM2235727	0	118	8.48199	9.80058	11.1442	8.79243	9.94419	9.7088	9.57569	10.0251	8.49622	6.1057	9.08342	8.03985	9.31087	-10.4582	1
GSM2235728	1	35	9.2984	9.83562	11.782	8.43516	10.7168	10.142	10.2318	11.0627	9.35986	6.67178	9.87778	7.739	9.42363	-10.2608	1
GSM2235729	1	5	8.40383	9.48786	11.6752	9.15685	10.8259	10.3377	10.1014	11.2011	8.67034	6.93636	8.76761	7.85791	9.46775	-10.5866	1
GSM2235730	1	49	8.89664	9.79831	11.5819	9.05239	10.554	9.89544	9.35028	10.5158	7.57144	6.36273	9.23817	8.35495	9.36881	-10.7451	1
GSM2235731	0	118	8.65354	10.2275	11.7325	8.85538	10.7251	10.1528	10.0214	10.4745	8.36461	6.50426	10.841	8.97002	9.21081	-11.5954	0
GSM2235732	0	118	9.4032	10.2374	11.459	9.00466	10.3346	9.96095	9.46999	10.6278	9.34957	6.55441	8.70793	7.36819	9.53345	-9.80059	1
GSM2235733	0	144	9.04255	10.0384	11.8175	8.33608	10.9056	10.1007	9.86585	11.27	9.75923	6.3757	9.40651	8.18552	8.96099	-9.94206	1
GSM2235734	0	144	8.92101	10.2551	11.9339	8.29128	10.4904	10.1452	9.69812	11.4204	8.53931	6.43986	9.22546	8.59874	9.00022	-10.187	1
GSM2235735	0	145	8.63742	10.7147	11.6589	8.47507	10.9354	10.0221	9.9771	11.3665	8.32477	6.00192	8.80343	7.98047	9.65251	-10.6195	1
GSM2235736	1	9	9.33413	10.7652	12.0413	9.0449	10.8404	10.4361	10.5844	11.4932	7.77611	6.58912	8.38792	6.78201	11.0599	-10.8925	0
GSM2235737	1	45	8.12333	9.88743	11.2417	8.46115	10.7586	11.0236	10.0802	11.593	8.85569	6.58912	9.57956	7.99526	9.69869	-11.2267	0
GSM2235738	0	153	8.64792	10.221	11.3359	8.19724	10.9879	10.653	10.1175	11.8261	9.01922	6.87147	11.6039	9.32513	9.46027	-11.8115	0
GSM2235739	1	14	8.95441	10.3526	11.7378	9.05535	10.631	9.91557	10.8784	11.0153	8.55448	6.73377	9.08098	7.30755	9.16653	-10.2712	1
GSM2235740	1	4	7.82952	9.93184	11.2221	8.59254	10.444	9.9781	9.42722	11.5502	7.9259	6.30053	9.98375	7.86997	9.66188	-11.4389	0
GSM2235741	0	127	9.36667	10.0276	12.1283	8.1425	10.3789	10.1464	10.0376	11.5354	10.4335	6.38745	9.28485	7.48006	9.72635	-9.64028	1
GSM2235742	1	3	9.67955	10.1235	11.8163	8.12079	10.5929	10.1063	9.79724	11.1207	8.05097	6.42815	9.40615	8.84502	9.87562	-10.3856	1
GSM2235743	1	4	8.36957	9.94807	11.4536	8.95604	10.5018	10.2752	10.0787	11.4086	8.75015	6.20908	10.6958	8.0404	9.58825	-11.5277	0
GSM2235744	1	49	8.50648	9.88384	11.3201	8.62608	11.3549	10.5605	9.70251	11.6155	8.21808	6.88265	9.03143	7.74278	9.84698	-10.9482	0
GSM2235745	0	106	7.43613	9.63982	10.9487	8.00662	10.9427	10.6192	10.2601	11.4585	7.98618	6.26435	8.54808	8.17421	8.49771	-10.57	1
GSM2235746	0	111	8.15492	9.81724	10.7282	8.93455	11.8212	10.3143	10.2382	10.1788	8.42628	6.64695	8.26791	7.27054	9.4774	-10.8028	0
GSM2235747	1	12	8.05266	9.88928	10.5579	9.12094	11.1398	9.98437	9.96566	11.671	8.73899	6.12224	11.2546	7.3846	9.12885	-11.7413	0
GSM2235748	1	2	8.83692	9.1833	11.0036	8.45636	11.2065	10.6562	9.80556	11.4651	9.28871	6.56307	9.40615	8.96178	8.39909	-10.0886	1
GSM2235749	1	39	9.75173	11.1242	12.2106	8.84564	9.7189	10.4429	10.4926	11.748	8.36492	6.41163	9.70209	9.33628	9.10524	-10.3578	1
GSM2235750	1	7	7.78908	10.0311	11.7251	8.68788	11.3253	9.76767	10.0174	11.0273	8.84889	6.46818	9.03644	8.17757	8.54231	-10.5572	1
GSM2235751	0	101	9.07692	9.63263	11.5491	9.26269	11.1487	10.2067	11.1189	10.2268	7.27337	6.46247	9.1254	8.3767	9.91435	-11.2196	0
GSM2235752	0	149	8.29572	9.86309	11.5898	9.27349	12.327	10.2628	9.91304	10.7577	7.88201	6.59936	8.86319	7.29873	9.69645	-11.3315	0
GSM2235753	1	31	8.62767	10.4309	11.689	8.6553	11.5829	10.363	9.7687	10.7171	9.18796	6.64226	8.43876	7.82749	9.35252	-10.3754	1
GSM2235754	0	138	8.44207	9.58144	11.3642	9.23817	11.1472	10.0449	9.81776	10.4504	9.64774	6.57397	8.71012	8.39012	9.06522	-10.3306	1
GSM2235755	1	87	8.5441	9.91437	11.9947	8.43906	11.5395	10.0905	9.60461	10.4611	8.93025	6.64707	8.11712	7.05505	9.42368	-10.0502	1
GSM2235756	0	140	8.42985	9.7329	11.8957	8.61064	11.2716	10.2423	9.79765	10.849	9.52483	6.51491	9.91545	7.63636	9.2749	-10.8107	0
GSM2235757	1	40	9.07692	10.2363	11.9201	9.13338	10.7967	9.91717	10.1846	10.5215	8.90337	6.54987	8.85789	7.15348	9.08488	-10.0501	1
GSM2235758	1	13	8.20977	10.439	11.752	8.60153	11.2331	9.83025	8.75811	10.7222	7.29003	6.83624	9.08133	7.59162	9.06939	-10.8977	0
GSM2235759	1	12	8.78666	9.52524	11.3327	8.42505	10.8234	9.57914	10.112	11.6857	10.2096	6.95852	9.46777	7.08077	9.32754	-9.75117	1
GSM2235760	1	20	8.49027	10.3941	11.5165	8.44207	10.8863	9.8865	9.77905	10.7169	9.61788	6.52933	9.05206	7.96678	9.37022	-10.3402	1
GSM2235761	0	134	8.41589	9.87543	11.4269	8.28785	10.685	10.7252	9.95966	11.725	9.09658	6.49963	10.0358	7.84199	9.41455	-10.9213	0
GSM2235762	1	39	8.41202	9.70597	11.7963	9.24636	11.8364	9.55804	10.3136	10.6644	8.2731	6.3757	9.60537	8.25128	8.64645	-10.8793	0
GSM2235763	1	109	8.76601	9.81044	11.8812	8.47474	11.3533	9.67262	10.0076	10.8651	7.74176	6.6391	9.73069	7.57045	9.85759	-11.024	0
GSM2235764	1	9	9.50605	10.1147	11.4983	8.92435	10.6014	10.2197	12.3862	11.7655	8.18358	6.03197	11.1988	9.34346	10.0973	-11.7255	0
GSM2235765	0	138	8.0674	9.99914	11.2483	7.59403	11.2901	10.0149	9.47893	11.2376	9.61553	6.37061	9.36202	8.35003	9.1186	-10.402	1
GSM2235766	1	15	9.5579	10.2408	12.3088	8.44949	10.6195	9.72309	10.2416	11.2884	8.84115	6.50763	9.53795	8.51316	8.7153	-9.7602	1
GSM2235767	1	18	8.56827	9.68201	12.224	8.24134	10.9726	9.75804	9.31478	11.0306	9.15932	6.85925	8.62086	6.75643	8.75773	-9.50153	1
GSM2235768	0	144	8.57893	9.82587	11.5425	8.90898	11.401	10.0555	10.8305	10.4839	8.88936	6.97623	9.23427	8.26963	9.29041	-10.7609	1
GSM2235769	1	22	9.00967	9.96532	12.3982	8.72121	10.4737	9.33749	10.6412	10.6834	7.50185	6.93233	9.4603	8.17813	9.58866	-10.6154	1
GSM2235770	1	7	8.85249	10.254	11.3279	6.77295	10.7276	10.4595	10.0022	12.1358	8.27537	6.19507	9.90742	8.35893	9.6607	-10.5273	1
GSM2235771	0	143	8.6137	10.3633	11.7907	8.56977	10.7495	10.2339	9.78893	12.1918	8.39278	6.22437	9.51286	8.02585	9.77648	-10.8917	0
GSM2235772	1	60	8.83825	10.4866	11.7852	8.87381	10.9304	10.0287	9.55528	11.8229	8.88936	6.50222	9.4793	7.58917	9.80284	-10.7136	1
GSM2235773	1	17	8.66347	10.2406	12.0484	8.70947	11.1542	10.4035	10.1175	11.695	9.00189	6.6662	9.17486	7.69488	9.71055	-10.6873	1
GSM2235774	1	12	8.66474	9.81603	11.7542	8.81593	10.79	10.4712	10.2844	11.5022	8.79685	6.51561	8.97638	7.77636	9.62543	-10.556	1
GSM2235775	0	120	9.27422	10.4221	11.8908	8.63134	10.6077	10.5305	9.72459	12.191	8.40024	6.47073	9.19428	8.35203	10.0075	-10.6027	1
GSM2235776	1	20	8.56519	10.362	12.0413	8.5144	10.7174	10.7149	9.73069	11.789	8.86969	5.96356	8.98435	8.12052	9.77157	-10.7371	1
GSM2235777	1	115	8.6831	10.1688	11.9364	9.12365	11.2072	10.4151	9.87307	11.8747	8.69009	5.91455	9.02191	7.1495	9.6581	-10.7093	1
GSM2235778	1	23	8.15492	9.85697	11.5644	8.74375	11.2851	10.3627	10.1794	10.5015	8.44298	6.46846	9.77412	8.43249	9.89027	-11.6575	0
GSM2235779	1	49	9.05779	9.39297	11.3633	8.67565	12.0159	9.74016	10.6785	10.9466	9.06608	6.61334	10.4726	8.38433	9.30674	-10.9351	0
GSM2235780	1	0	8.52883	9.6988	11.2901	8.42568	10.9514	9.9962	10.4424	11.1438	7.79929	6.44433	9.81561	8.33163	9.84162	-11.2408	0
GSM2235781	0	115	9.35806	10.2343	11.2204	8.79055	10.7985	9.91707	10.5138	10.8843	8.61618	6.29298	9.92232	7.97561	9.66905	-10.7287	1
GSM2235782	1	4	8.8312	9.52699	11.0189	8.29187	11.1211	9.71627	10.5878	10.9798	9.13477	6.36016	9.276	8.39808	9.17439	-10.1578	1
GSM2235783	1	75	8.26562	9.06605	11.7177	8.29886	11.2909	10.2911	9.6658	11.5551	8.85379	6.21607	9.45655	7.93756	9.71701	-10.8164	0
GSM2235784	1	103	7.97747	9.91317	11.8657	9.33884	10.3525	10.3859	9.93981	11.3405	8.15143	6.29603	10.758	8.806	9.7001	-12.1389	0
GSM2235785	0	114	8.57923	9.63481	11.2812	8.90631	11.2884	9.93495	10.1356	10.6556	8.33106	6.23054	10.1884	8.11268	9.33538	-11.2512	0
GSM2235786	0	108	8.86511	10.2396	11.7029	7.68752	10.4507	11.132	9.84328	11.7331	9.33304	6.18513	8.93683	7.0352	9.32816	-9.93697	1
GSM2235787	1	25	8.22093	10.459	11.7293	8.20289	10.7452	10.9249	10.1036	11.5327	9.31937	6.30648	9.49647	8.31658	9.51201	-10.9917	0
GSM2235788	0	117	8.51193	10.3781	11.9815	9.276	11.0478	10.1156	9.74732	10.1754	7.64418	6.48154	8.50767	7.77661	9.32405	-10.8479	0
GSM2235789	1	37	8.52147	10.0735	11.4491	8.86255	11.2601	10.6175	10.3306	10.7006	9.51171	6.12701	9.81522	8.05955	9.16331	-11.0057	0
GSM2235790	0	119	8.66751	10.2676	11.7773	8.38108	10.8797	11.4006	9.31085	11.8202	8.07511	6.1291	10.6264	8.30962	9.79635	-11.8273	0
GSM2235791	1	25	8.13707	9.80847	11.4717	8.75651	11.7607	10.9099	9.86331	10.2701	9.55029	6.47406	8.2473	7.41618	9.04562	-10.4552	1
GSM2235792	1	92	8.81534	9.93349	11.7497	9.27246	11.3983	10.2478	10.2789	9.94742	9.20304	6.5126	9.04935	7.31091	9.6142	-10.7459	1
GSM2235793	1	87	9.0043	9.85986	11.6762	8.5396	11.4383	10.5404	9.87947	10.2751	10.4507	6.73812	8.64702	6.87021	9.61868	-9.94169	1
GSM2235794	0	121	9.15932	10.3367	11.9625	8.61863	11.366	9.89235	11.2716	10.4759	9.57956	6.43778	8.89793	7.39427	9.84831	-10.2627	1
GSM2235795	0	121	8.61433	10.4379	11.7304	8.58631	10.9347	9.34685	9.62863	10.4754	8.71071	6.52446	9.55755	7.3945	9.53842	-10.6468	1
GSM2235796	1	44	8.30093	9.63054	11.2049	8.39781	11.6569	9.76678	9.28907	10.8659	8.55809	6.65483	10.3337	7.62801	9.481	-11.2415	0
GSM2235797	0	115	8.8973	8.98644	12.7441	8.67936	11.6317	8.77453	9.65124	10.0007	9.49032	6.14499	10.9207	8.46197	8.90408	-10.6367	1
GSM2235798	1	25	6.76256	10.4958	11.5772	8.59723	10.5466	10.0585	9.34602	10.4286	8.18189	6.18595	10.7392	8.28926	9.57093	-12.5806	0
GSM2235799	1	12	9.42941	9.98949	11.4726	8.92561	11.5069	9.70709	9.95831	9.76146	8.41941	6.45837	9.77372	8.82586	8.87217	-10.5964	1
GSM2235800	0	114	8.55448	9.66839	11.6814	8.23025	11.0558	10.7899	10.0491	11.5073	8.69142	6.41448	9.2482	8.5575	9.57379	-10.7936	0
GSM2235801	0	113	8.6336	9.90053	11.4536	8.50585	11.0246	10.6219	9.5083	11.2715	7.72978	6.79559	10.2441	7.96135	9.78472	-11.5217	0
GSM2235802	0	106	9.28724	10.3464	11.9006	9.30462	12.224	10.4103	10.1418	11.1557	7.48217	6.29267	9.43919	7.60693	9.82163	-11.3402	0
GSM2235803	0	107	8.32616	9.95635	11.2692	8.70456	11.3071	10.3222	9.99254	10.7085	9.1254	6.50484	10.7185	7.50375	9.47163	-11.5324	0
GSM2235804	0	114	8.92629	10.7447	11.766	8.45308	10.7895	11.0541	9.32009	11.9782	8.64977	6.45912	8.70672	7.93919	9.41009	-10.3839	1
GSM2235805	1	5	9.27779	10.9518	11.2593	8.06903	11.0387	11.0371	10.5568	11.7895	8.67003	6.89919	10.0076	7.75043	9.45746	-10.8199	0
GSM2235806	1	101	9.5209	10.6923	11.3168	8.72153	10.4904	11.2075	10.2711	12.0078	7.11588	6.40986	10.2577	9.251	10.0959	-11.6973	0
GSM2235807	1	33	8.72529	10.2242	11.6437	8.99502	11.0702	10.2076	10.2601	11.573	8.31045	6.82969	9.24567	7.95577	10.5344	-11.2686	0
GSM2235808	1	23	9.27635	10.1933	11.6944	9.03374	10.7482	10.4883	10.3474	12.2429	7.38413	5.82606	10.2973	8.47835	9.42483	-11.2353	0
GSM2235809	0	146	8.35029	10.3107	11.8668	8.20578	11.0671	10.9883	10.6545	11.5901	7.03777	6.69771	10.4636	8.41052	9.35819	-11.8737	0
GSM2235810	1	7	8.57832	9.66922	10.9907	8.58384	12.0958	9.64476	10.2948	9.70954	8.90208	6.20382	9.58267	7.79641	7.84461	-10.2422	1
GSM2235811	1	12	9.07384	9.66735	11.5672	9.00257	12.4748	9.6545	10.2063	10.3605	8.60439	6.39853	9.54107	7.1487	9.32507	-10.7093	1
GSM2235812	1	34	8.56334	10.4246	11.5348	9.59076	12.7158	9.7685	9.93851	10.971	8.46251	6.38852	9.19643	7.40753	9.60836	-11.2983	0
GSM2235813	1	26	8.50925	10.3157	11.7942	8.68057	11.3351	10.2283	9.80013	11.9041	8.25806	6.38999	9.36555	8.4469	9.74047	-11.1068	0
GSM2235814	0	113	8.12307	9.38872	11.4137	9.29013	12.0454	9.48952	9.76163	10.5137	8.23729	6.3505	8.47864	7.40258	10.1134	-11.0561	0
GSM2235815	0	113	9.54185	10.2952	10.8844	9.25879	11.6437	9.3055	10.5273	10.5686	7.54394	6.19682	9.36921	8.38525	8.82463	-10.4621	1
GSM2235816	1	4	9.10992	9.57227	11.282	8.94147	11.3327	9.72082	9.79933	11.182	7.55272	6.50527	9.5957	7.79117	9.7763	-10.8869	0
GSM2235817	1	55	8.93423	9.2678	11.3022	8.73643	11.4844	8.91044	9.68946	10.9026	8.75716	6.64952	8.50466	8.2705	10.3941	-10.2519	1
GSM2235818	1	10	9.37768	9.69734	11.2901	9.04318	11.1564	9.77456	10.8122	10.8379	8.11655	6.62717	10.3056	8.42748	9.41525	-10.9617	0
GSM2235819	1	21	8.79559	9.68044	10.9193	8.40199	11.2675	9.49011	9.94158	10.656	8.46251	6.42096	9.82648	8.33931	9.66951	-10.8456	0
GSM2235820	1	24	8.67595	9.93674	11.3054	8.3133	11.5215	9.69262	9.52054	10.8327	8.35495	6.49239	9.97801	7.31347	9.712	-10.979	0
GSM2235821	0	112	9.53477	9.50323	11.9201	8.97836	11.1033	10.464	10.2063	10.8715	7.75702	6.68084	10.366	8.00354	10.0001	-11.2985	0
GSM2235822	0	112	9.98195	10.4564	11.1019	9.21646	10.8259	8.94078	9.99873	11.0099	7.74049	6.46305	8.90803	7.73877	9.05407	-9.66081	1
GSM2235823	1	9	8.42748	9.69645	11.4088	8.0404	11.4269	10.5958	9.77326	11.1981	8.57348	6.61471	8.95242	7.42585	9.61662	-10.6212	1
GSM2235824	1	79	8.80985	9.79421	11.4311	8.10465	11.1428	10.7341	9.43051	11.4759	8.45126	7.01361	8.83857	7.41181	9.53536	-10.3115	1
GSM2235825	1	23	9.20664	10.1069	11.4027	8.237	11.2237	9.87595	9.7279	11.0431	8.70916	6.91021	9.39758	8.40383	10.1668	-10.6443	1
GSM2235826	1	11	9.29986	9.79248	11.4339	10.0847	11.6467	8.88852	10.0094	11.0756	7.32744	6.49215	9.40796	8.60217	9.27939	-10.8246	0
GSM2235827	1	43	9.03578	9.59726	11.4633	8.07102	11.2843	10.2176	9.33992	11.1294	8.74286	6.46173	8.91327	7.43498	9.76631	-10.1742	1
GSM2235828	0	107	9.11095	9.67719	11.5108	8.5285	12.5296	10.2741	10.3774	10.9284	9.45881	6.15103	9.25983	7.88094	8.98919	-10.3097	1
GSM2235829	0	109	8.04598	9.90382	11.3415	9.27957	11.8812	9.93733	9.8855	10.607	7.82488	5.89615	9.62128	7.63481	8.89987	-11.4009	0
GSM2235830	0	98	7.76852	10.021	10.8699	8.66914	12.2974	10.0619	10.1346	11.5525	8.23729	6.19583	9.24456	8.61587	9.54583	-11.5453	0
GSM2235831	1	39	8.75974	9.70279	11.3719	9.26236	11.6376	10.4142	9.95663	11.469	7.99717	6.18536	8.5396	7.85762	9.32197	-10.6254	1
GSM2235837	0	113	8.8732	10.0249	10.5545	8.21699	11.9263	10.5507	9.76783	11.6522	9.04289	5.94249	9.70334	6.85201	9.85833	-10.857	0
GSM2235838	1	4	9.52838	10.5784	11.6901	7.43794	10.8072	10.6708	9.81692	12.0866	8.2705	5.92362	10.6264	8.97768	10.3348	-11.2144	0
GSM2235839	1	101	7.70213	9.97696	11.2149	8.5596	12.0016	10.224	9.98062	11.7314	7.65177	6.10412	9.77983	8.56704	9.22497	-11.7355	0
GSM2235840	1	92	8.81534	10.7022	11.9201	9.03916	12.9511	10.1691	10.5477	10.7701	7.75411	6.06612	9.66147	7.43332	9.79227	-11.7245	0
GSM2235841	1	16	8.75811	9.9591	11.3931	9.30763	11.7542	9.63116	9.0137	11.3565	8.11379	6.15705	8.97465	7.00359	9.58286	-10.6676	1
GSM2235842	1	14	9.15347	10.5316	11.7208	9.4459	11.1534	9.55087	9.15067	10.8383	9.10892	6.43051	8.86255	7.32296	9.19965	-10.0898	1
GSM2235843	1	13	8.09345	10.0582	11.3327	8.97898	11.6427	9.23537	9.22964	10.4821	7.79277	6.1378	8.12701	7.16224	9.25544	-10.4617	1
GSM2235844	0	102	8.62828	9.96917	11.3192	8.67936	11.5731	9.69782	9.64452	10.5091	8.13911	6.08991	9.62053	7.58767	8.48617	-10.5432	1
GSM2235845	1	31	9.1565	10.3995	11.4909	7.90855	11.7952	10.5878	9.7363	11.354	8.40383	6.14889	10.0231	6.78774	9.09092	-10.6146	1
GSM2235846	1	92	8.08261	10.3761	11.0485	8.78413	11.9129	9.68972	9.05366	11.2502	8.04232	5.97583	8.69704	7.94109	9.49634	-10.984	0
GSM2235847	0	111	8.27889	9.72233	11.8715	8.82171	11.2651	10.1959	10.2804	10.7899	6.80096	6.41985	8.54049	8.18722	9.66934	-11.1555	0
GSM2235848	1	40	8.50801	9.33077	11.4572	8.28439	11.7785	10.1575	9.81317	10.9188	8.49983	6.7272	8.96969	7.51064	9.11659	-10.3709	1
GSM2235849	1	1	8.6872	8.87917	11.3799	8.81947	11.6276	10.103	9.77245	10.4648	9.12816	6.37763	9.22684	7.23577	9.34841	-10.4295	1
GSM2235850	0	116	8.74827	9.28319	11.4782	8.73098	11.7497	10.0847	9.97578	11.0972	7.63456	6.52226	9.16071	7.44511	9.77219	-10.8965	0
GSM2235851	1	93	8.40704	9.97932	11.3897	9.18387	11.3304	9.7641	10.055	10.4687	7.49977	6.33693	8.59007	8.28327	9.96927	-11.1839	0
GSM2235852	1	48	8.553	9.67284	11.666	8.29368	10.9341	11.3114	9.93326	11.7433	8.13514	6.06546	9.86969	9.05503	10.078	-11.6277	0
GSM2235853	0	111	8.66504	9.47104	11.9067	8.86703	10.8571	10.9003	10.0303	11.0427	7.97067	6.53406	9.30872	8.57802	9.51939	-11.0843	0
GSM2235854	0	111	8.37823	9.55781	11.8539	8.44027	11.7018	10.4686	10.2087	10.6298	7.87338	6.62085	8.54993	8.20635	9.45107	-10.8109	0
GSM2235855	0	110	8.6137	8.97232	11.8304	8.69609	11.7367	10.158	10.0367	10.4606	7.7236	6.51172	8.43459	7.49738	9.57764	-10.5503	1
GSM2235862	1	85	8.26936	9.38572	11.479	8.67534	10.9754	9.21911	9.74039	11.0611	8.41912	6.62998	9.34882	8.13911	9.35127	-10.5605	1
GSM2235863	0	133	8.65354	9.7648	11.2601	8.13042	11.1503	9.73112	9.40796	11.1418	9.42798	6.71128	9.32227	8.15227	9.52986	-10.2743	1
GSM2235864	1	12	8.27282	9.94368	11.4189	8.42568	10.9187	9.2761	9.69068	10.5909	8.25325	6.41782	8.78827	7.9056	9.7578	-10.5756	1
GSM2235865	1	33	9.39192	9.74438	11.1846	8.56585	11.5079	9.08005	11.2601	10.9218	8.06209	6.43307	9.5472	7.87697	9.32122	-10.256	1
GSM2235866	0	129	8.46639	9.10566	11.401	8.77646	11.2042	9.0063	9.80134	10.0902	8.85826	6.99498	9.39909	7.53824	9.9421	-10.6428	1
GSM2235867	0	125	8.74604	9.41962	11.3763	8.76102	10.8634	9.15326	9.95089	10.5326	8.24449	6.71964	9.87184	7.64596	9.41976	-10.619	1
GSM2235878	0	125	9.52284	9.42779	11.4509	9.58798	11.211	9.28512	10.2338	11.2652	7.41594	6.37039	9.20161	8.14778	9.48801	-10.4415	1
GSM2235879	1	6	8.74437	9.74403	10.5952	8.49168	10.7192	9.49156	9.71136	10.9598	9.47855	6.73233	9.23817	8.08712	8.86757	-9.85422	1
GSM2235880	1	17	8.84502	9.51819	11.4121	8.49462	11.2643	9.47856	9.47639	10.8269	7.80404	6.35499	9.55413	7.71424	9.66939	-10.7168	1
GSM2235881	0	125	8.33342	9.59032	11.2989	8.84309	11.0359	9.13601	9.1975	11.1947	7.38254	6.44426	10.0658	7.61329	9.54254	-11.1694	0
GSM2235882	1	13	8.47089	9.53872	11.0656	8.43162	11.0823	9.8848	9.57608	11.1751	8.35203	6.59035	8.5396	7.71294	10.214	-10.5781	1
GSM2235883	1	19	9.17382	9.33534	11.3342	8.26618	10.967	9.70683	9.98375	11.052	8.48343	6.16617	9.72546	8.49402	9.56442	-10.4303	1
GSM2235884	0	126	8.97498	9.30374	11.0435	7.509	11.0529	10.4172	9.85428	11.6657	8.63835	6.60096	10.0431	8.02315	9.81744	-10.6161	1
GSM2235885	0	124	9.13441	9.73289	11.7727	8.17929	10.8311	10.2045	10.4418	11.64	8.36926	6.69186	10.0249	8.75745	9.59881	-10.7301	1
GSM2235886	1	51	9.78235	10.1065	11.552	8.61863	11.2369	9.14852	10.105	10.6689	9.44033	6.65218	9.4991	7.88016	9.97003	-10.0398	1
GSM2235887	1	79	9.90833	10.0073	11.1542	8.61403	11.1107	10.1411	9.86211	10.7928	8.83986	6.88121	8.59596	8.19331	9.66187	-9.79131	1
GSM2235888	1	68	8.86384	9.65223	11.3871	8.54931	10.9407	10.0632	9.2966	11.1271	7.55417	6.49321	10.3111	7.92916	9.86168	-11.3265	0
GSM2235889	1	93	9.38836	10.015	11.4491	8.51926	9.52562	10.9714	10.2309	12.0654	7.898	6.96063	10.546	9.40615	9.85138	-11.1798	0
GSM2235899	1	34	8.99764	10.1317	11.4772	8.40761	11.6437	9.47203	9.92188	10.746	8.96007	6.43597	8.98934	7.72485	9.4546	-10.1815	1
GSM2235900	0	127	8.40024	10.0162	11.05	8.70823	10.9698	9.14595	10.3753	10.3639	8.41111	6.4838	9.59297	7.25356	9.76923	-10.8901	0
GSM2235901	1	58	9.39049	9.77771	11.7177	9.28833	10.4921	9.08532	10.0363	10.9229	9.54642	6.43646	9.05301	7.45433	10.1952	-10.0043	1
GSM2235902	1	34	8.45069	9.7712	11.6346	8.42748	11.2522	9.51655	9.17661	11.0068	9.32044	6.43391	8.61525	7.04635	9.59004	-10.0201	1
GSM2235903	0	131	8.7374	10.4942	11.6621	8.87413	10.6486	9.82701	9.21246	11.0877	8.71818	6.63392	11.2708	8.49346	9.34449	-11.5236	0
GSM2235904	1	21	8.81083	10.6912	11.3515	8.86126	10.9361	9.27559	9.42607	11.2935	9.12816	6.48067	8.88677	7.73517	9.17967	-10.0199	1
GSM2235905	1	2	8.09965	10.0044	11.1794	8.19838	11.0586	9.89062	10.9886	10.9729	9.08986	6.58182	9.0378	7.39319	9.65665	-10.6197	1
GSM2235906	1	120	8.65592	10.2894	11.211	9.31478	11.4445	9.87037	9.78067	10.8039	7.9997	6.53369	10.1986	7.94002	9.52306	-11.5483	0
GSM2235907	0	123	8.56737	9.90514	11.8908	8.91362	11.2409	9.61692	10.1189	10.6361	9.01987	6.56542	10.2343	8.7981	9.2113	-11.079	0
GSM2235908	0	123	8.26386	10.1786	11.7785	8.30521	10.7716	10.1477	9.69026	11.1457	8.57039	6.86374	10.3874	8.35231	9.42016	-11.2994	0
GSM2235909	1	18	7.71089	10.6316	12.1504	8.99698	10.7827	9.50956	9.18625	11.2937	8.11627	6.56182	10.3424	7.94028	9.79612	-11.8576	0
GSM2235910	0	139	8.96178	10.1863	12.0608	8.42295	11.0737	10.1985	10.4641	11.667	8.74125	6.53343	9.7295	8.00135	9.42152	-10.6131	1
GSM2235921	0	139	9.04597	9.94724	12.1127	8.83335	10.4937	9.70981	9.9289	11.6385	7.96926	6.52988	9.44408	8.12196	9.47105	-10.4558	1
GSM2235922	0	138	9.63739	9.89837	11.9546	8.7838	10.2077	10.9094	10.105	11.7026	8.05322	6.51723	9.9798	8.95604	9.72252	-10.8543	0
GSM2235923	1	14	8.66064	10.0909	11.7346	8.53304	10.4335	9.8447	10.5731	11.4264	8.12555	6.9243	9.47602	9.49451	9.70724	-10.9116	0
GSM2235924	0	135	8.8179	10.1074	12.2588	8.7409	11.4763	10.6211	10.1111	10.7535	8.5885	6.60266	9.47074	8.47117	8.99309	-10.8324	0
GSM2235925	0	134	8.70763	10.2096	11.8752	7.60376	10.3356	10.8251	9.59376	11.635	7.6703	6.958	11.1688	8.81146	10.4676	-12.0107	0
GSM2235926	0	140	8.59132	9.77564	11.9006	8.66032	10.914	10.2824	9.85428	11.3657	8.40555	6.68061	9.72091	8.35318	9.75396	-11.0809	0
GSM2235927	1	0	8.65684	10.1837	12.1069	8.55328	10.779	10.341	9.35839	11.5595	8.17929	6.39321	9.64215	8.15854	9.95056	-11.1251	0
GSM2235928	0	132	9.4674	10.0164	11.3448	8.54748	10.8292	9.99337	10.694	11.5838	9.39872	6.57557	9.80772	8.28209	9.41083	-10.1951	1
GSM2235929	1	60	8.86096	9.85732	11.782	8.32446	11.2393	10.7478	9.5722	11.4838	9.04355	6.92614	9.14264	7.86138	9.22587	-10.3085	1
GSM2235930	1	74	8.92267	10.4387	12.1239	8.33523	10.5579	11.2189	9.78727	11.7785	8.2367	6.83222	11.148	9.13995	9.56821	-11.7831	0
GSM2235931	0	132	9.31618	10.0411	11.8562	8.62544	11.2554	10.7089	9.56131	11.7451	7.72641	6.56895	9.76205	8.56239	9.88956	-11.1304	0
GSM2235932	0	59	9.96868	10.1769	10.4631	8.77646	10.6257	10.172	10.7016	11.9284	7.33286	6.54118	10.7906	9.81905	10.0197	-11.3975	0
GSM2235933	0	41	8.6292	9.37877	11.316	8.01706	10.8757	9.31306	9.93851	11.6725	9.63425	6.77129	8.83857	6.79822	9.31891	-9.42832	1
GSM2235934	0	47	9.3891	9.73543	11.2172	8.92661	11.339	10.5383	10.2586	10.9357	8.30844	6.36477	10.0399	8.07618	9.55813	-11.0205	0
GSM2235935	1	19	8.49559	10.3346	10.5878	8.5444	11.0022	9.61582	10.013	10.5957	8.7835	6.75368	10.8571	7.20365	9.67913	-11.4144	0
GSM2235936	0	42	8.69142	10.1855	11.116	8.67063	10.7674	9.59498	10.4562	10.6773	7.63532	6.49927	10.0394	8.47745	9.62796	-11.275	0
GSM2235937	0	37	8.73351	9.76133	11.2876	8.80792	11.2933	9.39316	9.7351	10.0766	8.04453	6.47286	10.2923	7.80219	10.0832	-11.4705	0
GSM2235938	0	92	9.45655	10.5058	11.0831	9.07553	11.5898	9.42207	10.1147	10.593	7.03102	6.68123	9.91304	7.37085	10.1555	-11.319	0
GSM2235939	0	45	8.67124	9.74933	11.1331	8.02858	11.5999	10.3243	9.65124	10.9043	8.81414	6.33298	8.33899	6.99084	9.43445	-10.0253	1
GSM2235940	1	33	8.10733	9.90297	10.6672	8.34973	11.1995	9.69957	10.1485	10.6034	8.45308	6.52793	9.26687	7.02031	9.80113	-10.9195	0
GSM2235941	0	41	8.22408	10.0324	11.3835	9.48201	11.349	9.2657	10.0027	10.4418	8.79118	6.56662	9.26899	7.30338	8.87076	-10.6466	1
GSM2235942	0	42	8.84754	9.84314	11.0146	9.26864	10.8538	9.67542	10.4239	9.75305	8.32277	6.29754	10.7513	7.54796	9.73695	-11.581	0
GSM2235943	0	127	8.77867	10.1387	11.6711	9.06977	11.1964	9.51521	10.2557	11.0752	8.81083	6.62262	9.35326	7.68877	9.67899	-10.6668	1
GSM2235944	0	126	8.66381	9.50338	12.0134	7.4912	10.6844	10.3179	9.21149	11.5491	8.56427	6.52048	10.4496	8.116	9.92619	-10.9616	0
GSM2235945	1	37	9.33956	9.91808	11.6558	8.84052	10.3192	10.0031	9.57531	11.357	9.02804	6.68159	8.58571	7.94436	9.3878	-9.67103	1
GSM2235946	0	131	9.10277	10.6887	12.0901	7.68372	10.4292	10.9886	9.44667	11.985	8.75845	6.57147	10.2864	8.85249	9.82454	-10.9924	0
GSM2235947	0	129	9.13167	9.81433	11.9754	9.1706	10.6287	10.4153	10.5328	11.3683	9.06706	6.46599	10.5748	9.50302	9.38634	-11.1853	0
GSM2235948	0	132	9.04255	9.51017	11.7542	7.64139	10.9642	10.5927	9.49532	11.4604	9.7654	6.77818	8.74189	7.46918	9.69493	-9.68718	1
GSM2235949	0	132	8.73512	9.63156	11.775	9.07521	11.1428	10.6506	9.88813	10.8876	7.82645	6.59285	9.51553	7.95907	9.46098	-11.1596	0
GSM2235950	0	128	8.58291	9.98066	11.8752	7.75336	10.8552	10.4292	9.4463	11.4695	8.85445	6.60881	8.8732	7.45968	9.30957	-10.0639	1
GSM2235951	1	5	8.46516	9.88374	11.9532	7.87442	11.2027	10.3488	9.4032	11.1494	9.361	6.63041	8.54561	7.79929	9.19415	-9.94704	1
GSM2235952	1	1	9.39683	9.96762	11.8573	8.81083	11.4418	10.1497	10.0192	11.4506	7.83453	6.80253	9.95001	9.07858	9.52708	-11.0084	0
GSM2235953	1	10	8.14778	10.5549	11.7596	8.316	10.7312	9.85614	9.86969	10.9108	8.36695	6.62362	8.54993	7.75286	9.18198	-10.3717	1
GSM2235954	0	149	8.27222	10.0207	12.0249	8.58353	10.9361	10.7186	10.0031	10.71	8.39371	6.75062	9.62943	8.1756	9.62171	-11.348	0
GSM2235955	0	149	8.36492	9.83273	11.2941	8.72274	11.3719	9.85731	9.23098	11.0081	8.91095	6.70137	9.46591	7.77298	9.27207	-10.7137	1
GSM2235956	1	135	8.93517	9.90624	11.3817	8.82961	10.5344	9.97999	10.6689	10.6394	9.31937	6.47924	9.40098	7.91581	9.66871	-10.4851	1
GSM2235957	0	148	8.85507	10.1703	11.4808	8.76319	10.8171	10.1852	9.04971	11.0767	8.24334	6.48525	9.64296	8.61525	9.48224	-10.9297	0
GSM2235958	0	152	8.76919	9.78494	12.0055	8.39544	10.8214	10.4635	9.27137	11.3734	9.07725	6.63234	8.84856	8.06434	9.23691	-10.1012	1
GSM2235959	0	144	9.00864	10.6429	11.8775	9.50064	10.9134	9.98537	9.44859	10.7646	10.5482	6.7471	9.75923	9.17521	8.90389	-10.4758	1
GSM2235960	0	142	8.88188	10.0011	11.3541	9.35839	10.8844	9.38819	10.2154	10.4294	8.23644	6.65759	10.4512	8.19331	8.80006	-10.9672	0
GSM2235961	0	141	8.40882	9.9535	11.665	8.13707	10.9447	10.6503	9.88122	11.2393	9.83026	6.75451	10.0555	8.21145	9.77779	-11.0215	0
GSM2235962	1	27	9.08342	10.0633	11.8281	8.56488	10.3826	10.6569	10.3111	10.9317	9.53716	6.44391	9.33628	8.906	9.17743	-10.2919	1
GSM2235963	1	27	9.26588	10.2979	12.1475	8.88157	10.3276	10.0106	11.8645	11.372	7.87776	6.68356	9.97179	8.3802	9.61058	-10.8976	0
GSM2235964	1	22	8.36722	10.16	11.9573	8.39635	11.1398	10.6249	10.0949	10.8894	7.90855	6.53955	9.54599	8.07782	9.68852	-11.3601	0
GSM2235965	1	63	10.4615	9.81382	11.0352	7.95281	8.71998	10.0003	11.6246	11.8589	8.54317	6.84417	11.339	10.434	10.3207	-10.6321	1
GSM2235966	0	33	8.21754	9.87704	11.2788	8.13622	10.5088	10.2073	10.107	10.7448	9.01473	6.47308	8.08793	7.10106	9.59185	-10.0097	1
GSM2235967	1	10	9.63348	10.4543	11.9867	8.71725	9.82192	10.5757	10.4445	10.7605	8.76634	6.49455	9.89244	8.30698	9.89621	-10.6769	1
GSM2235968	0	59	8.41052	9.92959	11.9559	8.32277	10.3291	10.0836	12.291	10.2779	9.93635	7.09205	9.65358	7.98536	8.74513	-10.2309	1
GSM2235969	0	64	8.83273	10.1531	10.6982	8.58511	9.99033	10.8236	10.6503	11.2849	7.79538	6.85153	11.7018	9.83362	10.2246	-12.477	0
GSM2235970	1	18	8.25046	10.012	11.3006	8.45636	9.91006	10.7113	9.88251	11.1678	10.082	6.55403	9.5136	8.58819	9.35166	-10.5838	1
GSM2235971	0	63	8.75877	9.90422	10.7209	7.82876	10.0151	11.9245	10.3816	12.0192	9.27068	6.3456	10.7531	8.82265	9.31984	-11.1969	0
GSM2235972	0	57	9.97046	9.81789	10.6952	8.14641	10.211	10.1697	10.9698	11.4512	7.02213	6.36149	11.3022	8.95242	10.2109	-11.4349	0
GSM2235973	0	62	7.84972	10.026	10.4995	7.62801	9.64377	10.6814	9.43727	11.8095	7.95879	6.2441	11.3103	9.90359	9.63145	-12.0592	0
GSM2235974	1	12	10.0332	10.4732	10.4076	8.79497	9.13783	10.9031	12.2164	11.5112	8.23165	6.57538	10.3116	9.43882	9.67448	-10.7847	0
GSM2235975	0	61	9.26057	9.84489	10.8731	8.28986	9.48163	10.5433	10.2226	11.8888	6.65759	6.6355	10.7937	9.64215	10.6119	-11.8366	0
GSM2235976	0	55	9.21214	10.2344	9.75215	8.83725	9.91802	10.7416	10.8004	12.1336	8.87381	6.67853	10.697	9.71053	9.4166	-11.1575	0
GSM2235977	1	7	8.34944	10.3297	11.3566	8.75974	10.4838	10.1231	9.70168	11.1173	8.97768	7.10494	9.09692	8.5399	9.47923	-10.6912	1
GSM2235978	0	34	8.43338	9.7882	11.5801	8.51592	10.6407	9.907	10.3256	10.276	7.79825	6.50948	9.06057	8.25543	9.44299	-10.7896	0
GSM2235979	0	42	8.07154	9.807	11.3253	8.64639	10.1696	9.24555	9.15099	10.3758	8.65198	6.44947	9.69888	7.79354	9.43211	-10.7601	1
GSM2235980	1	6	8.7374	9.66477	11.4726	8.36552	10.2043	10.2414	10.016	11.3561	8.62703	6.53776	10.8552	9.54878	9.22052	-11.1675	0
GSM2235981	0	36	8.68691	9.36268	11.2244	9.66219	10.2963	9.8678	10.2343	10.4138	8.96103	6.45409	10.2387	8.51837	9.59732	-11.221	0
GSM2235982	0	37	8.11456	10.1349	11.1376	8.75233	9.85428	10.0476	9.86585	11.094	8.78092	6.79822	10.1963	8.75047	9.17978	-11.1163	0
GSM2235983	0	38	8.66193	9.76722	11.5742	8.74766	10.1803	10.2904	10.4122	10.2892	8.50286	6.46305	9.35216	8.42505	9.58848	-10.8184	0
GSM2235984	1	8	8.6553	10.2063	11.8632	9.13852	10.4239	10.0211	9.48724	10.0765	8.51715	6.55646	8.68626	8.04423	9.67135	-10.6408	1
GSM2235985	0	35	8.69322	9.9759	11.5414	8.19026	9.68707	10.5049	10.2226	11.6084	8.64235	6.71115	9.88251	9.1341	10.459	-11.1729	0
GSM2235986	0	35	8.33725	10.2137	11.5868	8.92728	10.3584	9.71713	10.6099	10.4682	8.8169	6.20582	9.66261	7.65177	9.58033	-10.9604	0
GSM2235987	0	35	7.99637	10.0216	11.3826	8.91424	9.8106	9.6058	10.0885	10.4826	9.59076	6.62517	10.6655	8.30181	8.95899	-11.041	0
GSM2235988	0	70	8.2688	10.1354	11.2917	8.78444	11.0607	10.4328	9.78353	10.4649	7.96597	6.71809	9.7189	8.01454	9.56324	-11.4988	0
GSM2235991	1	32	8.42505	9.71393	11.3737	7.51356	10.5963	9.04566	10.6138	10.9494	8.45903	6.53239	8.21893	7.84225	8.89443	-9.33684	1
GSM2235992	0	128	8.35893	10.1714	11.5021	8.70171	10.0991	10.745	10.1531	11.4761	8.43133	6.72966	9.19319	8.19416	9.74508	-10.969	0
GSM2235993	0	126	9.02436	9.65286	11.5453	8.39185	10.7991	10.4362	10.0458	10.9024	7.82116	6.62683	9.27349	8.04791	9.82686	-10.758	1
GSM2235994	0	123	8.8447	10.0234	12.1856	7.39252	10.5055	10.5484	8.71786	11.6286	8.22657	7.24029	9.39332	7.11706	9.54653	-10.1755	1
GSM2235995	1	10	9.04526	9.88858	11.8444	9.24065	10.3836	9.62645	10.7198	10.4983	9.33156	6.5336	10.0018	8.21406	8.94945	-10.4121	1
GSM2235996	1	6	9.54561	9.93484	11.6167	6.30342	9.78432	10.2704	9.93455	11.9411	6.8328	7.78266	10.9187	7.86166	9.83383	-10.4972	1
GSM2235997	0	128	9.74237	10.4817	11.3481	9.19923	9.66695	10.9287	10.1531	11.6241	8.38648	6.73515	10.4832	9.38064	9.97939	-11.2546	0
GSM2235998	0	122	9.3645	10.338	11.1182	8.68157	10.1737	11.0401	10.3836	11.3272	9.388	6.44919	10.3884	8.72842	9.49103	-10.9063	0
GSM2235999	1	95	8.6047	9.86561	11.379	8.58819	10.3547	9.89844	10.9334	10.9225	9.43919	6.48548	9.84453	8.59194	9.08392	-10.5039	1
GSM2236000	0	122	10.1032	9.93885	11.2585	7.77169	8.84723	10.9257	9.94552	11.6319	9.34845	6.52988	9.29445	9.63182	10.3334	-9.83176	1
GSM2236001	0	124	9.02053	9.58856	11.3439	8.16939	10.4942	11.1268	10.1559	11.5595	8.25325	6.63324	9.82859	7.687	9.64556	-10.7901	0
GSM2236002	0	129	9.12614	11.2384	12.0525	9.11128	10.9548	10.8182	10.0668	11.1994	7.27446	6.48146	10.4143	8.01511	9.68016	-11.8588	0
GSM2236003	0	126	8.74604	9.99322	11.4881	7.86757	10.1906	10.8866	9.62482	11.3448	8.99963	6.78429	9.21994	7.87751	9.38619	-10.2458	1
GSM2236004	1	46	9.20197	9.69811	11.3398	7.95686	10.1305	10.0097	10.0595	10.5982	9.50064	6.39344	8.86447	8.98563	8.94092	-9.50009	1
GSM2236005	1	9	9.388	9.7958	11.0352	8.88188	9.98112	10.0199	9.87307	11.5156	8.81347	6.79196	9.70334	9.09422	9.96875	-10.5516	1
GSM2236006	1	24	8.95703	10.7441	11.6447	7.80981	11.723	10.7965	8.4269	11.2391	6.80609	7.62627	9.07725	9.50382	10.0129	-11.3648	0
GSM2236007	1	21	8.44661	9.99478	11.1948	9.05007	10.6833	10.0088	10.2058	10.3742	9.1365	6.65065	9.49414	8.08234	8.91202	-10.6373	1
GSM2236008	1	30	8.95474	9.64904	11.6569	6.89082	10.6568	10.8484	9.57884	11.2987	9.22997	7.42658	8.74604	6.65555	9.79068	-9.61339	1
GSM2236009	1	27	9.16146	11.2719	11.6762	7.97965	9.97311	10.4931	9.7263	11.2862	8.47953	6.72238	10.3311	9.17521	9.38356	-10.9255	0
GSM2236010	1	38	7.6763	10.0443	11.4096	8.2473	10.4843	10.7836	10.6751	11.0233	8.71998	6.60947	9.10351	8.15199	9.68784	-11.2036	0
GSM2236011	1	26	9.21612	9.66987	11.5663	7.68093	10.8272	10.7965	9.44109	11.3815	7.53585	7.13186	9.52758	8.45602	10.0264	-10.7972	0
GSM2236012	1	3	9.74121	9.60465	11.2851	9.25553	11.0428	9.82349	9.74039	11.2852	9.42528	6.4615	8.99064	7.87938	10.0998	-10.0616	1
GSM2236013	1	53	8.40996	10.4838	11.1331	8.99467	11.1293	9.48446	10.3831	10.3705	10.0089	6.45197	8.45069	7.62207	8.64062	-9.80973	1
GSM2236014	1	105	8.95802	10.7742	11.2667	8.85215	12.4108	10.4508	10.498	11.0901	7.63737	6.1484	10.3356	7.90508	9.75839	-11.9393	0
GSM2236015	0	110	8.71102	10.1517	11.5414	8.56055	10.6037	10.7308	9.37506	11.0128	8.21087	6.92662	9.28871	7.40027	9.55423	-10.7718	1
GSM2236016	1	20	8.46516	10.18	10.9328	8.43639	9.39123	9.76813	10.2396	10.232	9.15099	6.89852	9.227	7.3758	9.34722	-10.1532	1
GSM2236017	1	17	8.32156	10.4132	10.9127	8.99963	11.3862	10.2641	9.65592	10.9626	7.85337	6.53176	9.04526	7.49095	9.5583	-11.1859	0
GSM2236018	0	116	8.17757	10.0121	10.6246	8.65442	11.5761	10.5527	9.54447	11.68	8.60967	6.33402	10.0532	7.53513	9.47034	-11.4205	0
GSM2236019	1	92	8.6967	11.152	10.8882	8.94984	11.0435	10.976	9.90012	11.466	8.70201	6.3041	9.17521	7.87287	9.56488	-11.1087	0
GSM2236020	0	109	8.09575	9.9531	11.1988	9.15856	11.2514	10.3202	10.7568	10.7966	9.19463	6.4366	9.3028	8.0999	8.6556	-10.8016	0
GSM2236021	1	51	8.56087	10.2365	11.2667	8.55899	11.0744	10.7224	9.96176	10.9395	9.02331	7.31702	8.46757	6.57708	9.00575	-10.0463	1
GSM2236022	0	104	8.58819	9.80993	10.1822	8.78827	10.96	11.2074	10.4721	10.5224	10.3525	6.29458	8.91523	7.39113	8.89424	-10.2356	1
GSM2236023	0	108	8.77332	10.1845	11.3119	9.71811	11.0845	10.7123	10.4065	10.5765	7.88555	6.26365	9.89887	8.31688	9.10407	-11.5409	0
GSM2236024	0	103	8.51044	10.2763	11.194	8.66599	10.2033	11.4242	9.92978	11.4374	8.27713	6.51431	9.09619	8.46908	9.39099	-10.9851	0
GSM2236025	1	39	9.12717	9.92186	11.855	7.58574	10.5579	10.9039	9.81396	11.4504	8.5487	6.80181	8.92101	7.71552	10.5078	-10.4592	1
GSM2236026	1	64	9.25769	9.99615	11.8103	7.16726	11.4001	10.2428	8.75462	11.2523	9.5702	7.09412	7.49763	6.06333	9.68687	-8.77526	1
GSM2236027	0	124	9.35216	10.1035	11.6578	7.77248	11.1309	9.91726	9.11296	11.6174	7.22744	8.49228	10.3671	6.14123	9.39185	-10.4287	1
GSM2236028	1	95	8.78989	10.1151	10.7162	8.85962	11.9651	9.08672	10.581	10.6206	8.81414	7.38232	9.59882	6.58525	9.08569	-10.385	1
GSM2236029	0	138	9.0449	10.4741	11.9043	8.47835	11.1657	10.3156	9.88813	11.2113	7.77636	6.66131	9.87868	8.1076	9.8592	-11.2152	0
GSM2236030	0	138	8.6964	9.80867	11.5165	9.10618	11.2019	9.29935	10.9775	10.1558	8.57952	6.48996	11.016	7.41982	9.1543	-11.3105	0
GSM2236031	0	134	8.39217	10.1494	11.5108	8.01843	11.3625	10.3167	10.0125	11.5952	9.62321	6.58364	9.34094	7.69409	9.71046	-10.6025	1
GSM2236032	0	134	7.90855	10.0103	11.6059	9.21283	11.3966	9.47862	10.868	10.3106	8.05126	6.50882	10.0121	8.0069	8.72614	-11.3765	0
GSM2236033	0	120	9.22407	10.2021	12.1055	8.24642	9.99651	9.53259	10.2053	11.1625	7.97372	6.19485	9.11296	7.45968	9.79745	-10.0763	1
GSM2236034	0	122	9.05239	9.80811	10.8804	8.67153	11.1688	10.9627	9.95178	11.3036	7.95658	6.62485	9.68389	8.48999	9.75193	-11.2162	0
GSM2236036	0	41	8.69547	9.83806	11.9276	8.12647	11.3799	9.42691	10.5252	10.3138	9.57099	6.54293	8.82011	7.53421	9.70527	-10.0751	1
GSM2236037	0	41	8.63198	9.68009	11.366	8.62703	10.7209	9.75247	9.19816	10.8459	8.67309	6.8969	8.79372	7.39846	9.52346	-10.172	1
GSM2236038	0	40	8.06015	9.63256	11.0394	8.60592	11.2277	10.0698	10.076	10.8521	8.46667	6.53239	10.779	7.52635	9.71156	-11.7791	0
GSM2236039	0	42	8.905	10.3993	11.4164	9.49647	11.1376	10.0117	9.93681	10.3382	8.95409	6.41725	9.15204	7.96623	9.80603	-10.9482	0
GSM2236040	0	37	6.65495	9.84024	11.0239	9.17236	11.5434	9.45024	9.97401	10.0718	6.92964	6.40505	9.5083	7.82876	9.70572	-12.4717	0
GSM2236041	0	41	8.20522	9.68426	11.3382	8.70947	10.8159	9.87071	10.1817	10.6732	9.0137	6.64882	9.38288	7.1768	9.53033	-10.7077	1
GSM2236042	0	37	8.40851	10.2871	11.3533	8.45697	10.2978	10.4554	9.33013	11.1332	7.60786	6.56326	9.34197	8.08122	9.9207	-11.2006	0
GSM2236043	0	40	8.65911	9.88626	11.1908	8.99064	10.8122	9.44061	9.89844	10.2725	8.73219	6.39751	8.52547	7.36174	9.46628	-10.1635	1
GSM2236044	0	141	9.70376	10.3028	11.8526	7.93319	10.9562	10.0675	9.6077	11.4631	8.23875	6.76715	9.5064	8.32067	9.41156	-10.0811	1
GSM2236045	0	161	9.18288	9.79499	11.7251	8.6967	11.4234	10.4783	9.77079	10.8144	7.6624	7.9476	9.87014	7.05108	9.24193	-10.7889	0
GSM2236046	1	35	9.04802	10.2844	11.6098	8.43071	10.3557	10.0862	10.5367	11.488	8.0699	6.70282	9.56588	8.21262	9.91266	-10.755	1
GSM2236047	1	49	9.08883	10.7832	11.6955	8.11655	10.275	10.6156	9.47893	11.8635	8.61275	6.77449	9.83565	7.86007	10.1184	-10.8422	0
GSM2236048	0	102	9.53253	10.908	11.5587	8.51987	10.8354	10.0192	10.4086	10.7077	8.19809	6.58264	9.79266	7.95251	8.15742	-10.0538	1
GSM2236049	1	33	9.24491	10.3446	12.0146	8.80277	10.3413	11.1456	9.83863	11.7555	8.29249	6.72785	9.02636	6.96549	10.0625	-10.6104	1
GSM2236050	0	101	8.46344	10.8364	11.0687	8.68593	11.2019	10.8651	10.021	10.9696	9.75096	6.57588	8.86938	7.17153	9.10314	-10.4791	1
GSM2236051	1	38	8.81534	10.6602	11.4937	8.04232	10.8341	10.7204	9.80644	12.0707	8.46996	6.29898	9.11095	7.08637	9.67304	-10.4854	1
GSM2236052	0	116	9.69568	10.873	11.603	8.99467	10.2725	9.84121	10.3729	11.0175	7.9038	6.56202	9.22475	7.9056	9.66451	-10.3659	1
GSM2236053	1	22	9.11895	10.3587	11.4782	8.33049	10.9016	10.398	9.9176	12.01	8.93423	6.40313	9.7319	6.91021	9.57918	-10.4115	1
GSM2236054	1	79	8.44055	10.128	11.4054	7.97881	10.3377	10.8773	10.6952	11.0326	9.81818	6.58546	9.04388	7.26188	9.24441	-10.1543	1
GSM2236055	0	133	8.26791	10.2585	11.8411	8.01048	10.738	10.0092	10.5181	9.49403	9.82859	6.75958	9.88939	7.59356	8.97154	-10.589	1
GSM2236056	0	128	8.64393	10.2288	11.6118	9.20197	10.446	10.7993	9.60998	10.8959	8.77395	6.23207	10.3688	7.91658	9.63208	-11.5235	0
GSM2236057	1	37	8.19724	9.58801	11.9791	8.27282	11.0997	10.7676	9.9049	10.651	8.77711	6.48389	9.054	7.55823	9.54831	-10.8256	0
GSM2236058	0	136	8.37042	9.41468	11.7325	8.56334	10.9494	10.3551	10.4647	10.1954	9.43882	6.59314	8.40969	8.1756	9.521	-10.3206	1
GSM2236059	0	137	8.27396	10.136	11.3473	8.46639	10.8731	10.0858	9.42372	11.2151	9.64968	6.72172	9.10892	7.95768	9.80394	-10.6134	1
GSM2236060	1	37	8.54777	9.78467	11.3642	8.87351	11.349	10.3523	9.70572	10.0396	10.1991	6.8361	8.6967	7.45741	9.45609	-10.2975	1
GSM2236061	0	129	8.39933	9.87524	11.1611	8.57923	10.8066	9.7681	10.5477	10.2445	10.0496	6.8192	8.87028	6.78258	9.16917	-9.93999	1
GSM2236062	0	129	7.97694	9.97949	11.1227	9.15819	10.7643	9.31535	10.85	9.52536	8.55602	6.77818	8.63391	7.21174	9.12706	-10.5551	1
GSM2236063	0	131	8.553	10.5605	11.45	9.16667	10.6534	9.8887	10.0358	10.3662	9.54878	6.51491	9.22063	8.08628	9.03812	-10.5018	1
GSM2236064	1	77	8.86511	9.90964	11.6869	8.75015	10.4832	9.76554	10.2611	9.72142	9.23886	6.34362	10.7802	7.58841	9.34081	-11.0122	0
GSM2236065	0	119	7.1515	10.2354	10.6695	8.57476	11.9454	10.7015	10.3419	11.1863	7.35115	6.30756	9.37768	8.56397	9.5988	-12.3138	0
GSM2236066	0	127	9.19319	10.1667	11.4252	7.98911	11.05	11.0595	9.90703	11.6229	7.96409	5.98081	10.5969	6.72485	9.583	-11.1293	0
GSM2236067	1	17	8.21262	9.81389	10.2495	8.71786	11.723	10.7474	9.8328	11.2109	7.42585	6.07107	8.60376	7.36549	9.15426	-10.9641	0
GSM2236068	1	42	8.22382	9.83452	11.7907	8.40168	11.8584	10.3113	9.28027	10.5451	8.92167	6.41262	8.54901	6.53555	9.10425	-10.3155	1
GSM2236069	0	115	8.42505	10.5081	11.2529	8.27137	10.771	9.98039	10.2948	11.3854	8.34861	6.13366	9.60074	7.78519	10.299	-11.2427	0
GSM2236070	0	124	8.13213	10.144	11.0912	9.00763	11.7863	11.3258	10.5339	10.5954	8.01982	6.11884	10.0125	8.99399	9.57938	-12.3184	0
GSM2236071	0	114	7.78134	9.99	11.3591	9.18796	11.9314	10.027	10.1822	9.25207	6.89129	6.19491	8.9276	8.1354	8.45164	-11.4559	0
GSM2236072	1	33	8.21174	10.6089	11.0428	8.07511	12.3641	10.0261	9.63863	10.2118	8.09824	6.06442	9.23498	8.09575	9.62971	-11.3932	0
GSM2236073	1	22	8.90698	10.5134	11.6427	8.36895	11.0572	9.71786	9.37322	10.7983	8.85413	6.46712	8.79306	7.84806	9.76448	-10.2964	1
GSM2236074	0	143	10.1794	10.2688	12.178	8.66193	11.2998	10.3179	10.7538	11.163	7.19124	6.69439	9.74892	7.48264	9.64225	-10.5735	1
GSM2236075	1	39	8.97996	10.4873	12.0413	7.84146	10.7997	10.4929	9.81275	10.9114	9.54147	6.77353	10.1641	7.17395	9.05961	-10.3444	1
GSM2236076	0	35	8.27083	10.4877	11.2156	8.32126	10.9347	11.1211	10.7028	11.0544	7.67427	6.53776	9.73309	8.79086	9.67118	-11.7729	0
GSM2236077	0	38	8.65846	10.4168	11.1956	8.76163	10.9642	10.443	10.0922	10.5353	8.553	6.22356	10.5759	7.76142	9.12163	-11.3855	0
GSM2236078	0	142	8.68527	11.4821	11.7273	9.48995	10.7525	9.51974	9.14961	10.4099	8.22879	6.71375	9.2655	7.60499	9.84229	-11.166	0
GSM2236079	0	141	9.46251	10.2852	11.9519	8.5233	10.148	10.6018	9.96313	11.2443	7.60328	6.75999	10.2879	8.83305	10.0167	-11.2418	0
GSM2236080	1	14	8.30816	11.2348	10.9996	8.98132	10.1728	10.4106	9.66298	11.4886	8.46579	6.55185	9.62128	8.12728	9.33281	-11.175	0
GSM2236082	0	131	8.53062	10.0341	11.7038	8.99629	11.366	10.4186	9.83065	10.9056	8.2328	6.37582	8.67153	7.36481	9.49896	-10.7514	1
GSM2236083	1	7	8.7873	10.0806	11.1948	8.1489	11.6069	9.91711	9.80013	11.2529	8.64577	6.47308	7.56241	6.85304	9.57854	-9.61128	1
GSM2236084	0	128	7.51472	10.4335	11.7219	8.88289	10.648	10.7933	10.8996	10.297	10.2236	6.86075	10.9187	7.80404	9.64322	-12.103	0
GSM2236085	0	152	7.58647	10.3554	11.4652	8.93517	11.0723	10.1511	10.2809	10.1584	8.66163	6.08531	9.44261	7.71142	9.72752	-11.6854	0
GSM2236086	0	149	7.75069	10.6748	11.4062	8.90769	10.7069	11.1902	10.5088	10.2209	9.4991	6.61767	10.4018	8.21699	9.0928	-11.8838	0
GSM2236087	0	155	7.61403	10.8453	11.5711	8.78827	10.7192	10.964	10.0811	9.82969	9.79558	6.45919	11.0678	8.5414	9.00869	-12.1819	0
GSM2236088	1	34	7.50806	11.0341	11.5938	9.85052	10.6014	10.4198	10.7398	10.339	8.90081	6.44621	9.84411	8.17929	8.95951	-11.8975	0
GSM2236089	0	144	7.31636	10.4263	11.5348	9.02973	10.8596	10.1679	10.1101	9.94996	8.40052	6.42977	9.13167	7.34664	9.5194	-11.604	0
GSM2236090	1	31	7.21996	10.5592	11.6266	8.75147	11.0586	10.761	9.54107	10.167	8.99796	6.16218	9.50027	7.94732	9.43244	-11.8536	0
GSM2236091	1	123	7.44731	10.8163	11.5634	9.17133	11.1809	10.4224	10.0183	10.3727	8.71441	6.33607	9.52957	7.65788	9.36692	-11.814	0
GSM2236092	0	149	8.18694	10.5401	11.2917	9.22509	11.0338	10.5265	10.1143	10.17	8.83435	6.23861	9.41247	7.25548	9.30413	-11.2686	0
GSM2236093	0	151	7.79326	10.7036	11.4088	9.05206	11.2401	10.3787	10.0654	10.7351	8.60749	6.13355	9.62902	7.4673	9.18671	-11.5153	0
GSM2236094	1	37	8.08455	10.6861	11.7796	8.82555	11.5462	10.3234	10.1184	10.2789	8.79497	5.8781	9.36414	7.39936	9.27021	-11.2619	0
GSM2236095	0	150	7.83479	10.7698	11.5617	8.78224	11.0002	10.4484	9.78937	10.2185	8.63456	6.26247	9.96566	7.75018	9.14974	-11.6186	0
