# Supplementary material for: A ubiquitination-related risk model for predicting the prognosis and immunotherapy response of gastric adenocarcinoma patients
Source: PeerJ. 2024 Jan 31;12:e16868. doi: 10.7717/peerj.16868 (PMC10838090; doi:10.7717/peerj.16868)
Supplement: Supplemental Information 1 [file peerj-12-16868-s001.zip › Supplementary Table 5.xlsx]

## Sheet: ub_diff.p.val0.05_lfc0.5
	logFC	AveExpr	t	P.Value	adj.P.Val	B
UBE2C	2.52572	5.30121	11.0845	4.00352e-25	4.11695e-23	46.2636
CDK1	1.93186	3.43802	11.9436	2.19167e-28	6.76129e-26	53.6837
UBE2T	1.89636	4.14858	11.4264	2.08484e-26	3.21587e-24	49.1825
CDC20	1.85475	4.43103	9.49044	1.99104e-19	6.0218e-18	33.3236
CCNA2	1.67295	3.72772	9.777	2.05591e-20	7.04721e-19	35.5612
PCNA	1.47913	6.36607	9.82369	1.41479e-20	5.45577e-19	35.9296
CLSPN	1.38518	1.81048	12.1289	4.19028e-29	2.5854e-26	55.319
RIPK2	1.2918	3.27939	11.513	9.79179e-27	2.01384e-24	49.9291
PRKDC	1.27265	4.10837	9.98849	3.7499e-21	1.54246e-19	37.2388
CCNF	1.25007	2.27311	10.0968	1.55552e-21	7.99799e-20	38.1065
SKP2	1.2029	3.12562	8.41179	6.95083e-16	1.07217e-14	25.2959
UBE2S	1.19275	3.89272	7.09031	5.97601e-12	4.66734e-11	16.4137
KAT2A	1.14558	3.91705	10.8174	3.90218e-24	3.43949e-22	44.0154
DTX3L	1.1384	4.35458	10.1204	1.283e-21	7.19646e-20	38.2965
CBLC	1.10956	4.82703	5.50405	6.58965e-08	2.55711e-07	7.35644
ACTL6A	1.0958	3.88114	10.4736	6.99257e-23	4.79379e-21	41.1669
RNF213	1.0545	3.76671	7.25889	2.00244e-12	1.74015e-11	17.4832
BRCA1	1.03859	1.94584	9.48675	2.04956e-19	6.0218e-18	33.2951
CDC25A	1.0034	1.71578	8.01011	1.2246e-14	1.4002e-13	22.4785
RNF128	0.97669	3.91106	4.25479	2.60059e-05	6.54924e-05	1.62207
TRAF2	0.973084	2.90363	10.6558	1.52478e-23	1.17599e-21	42.67
FOXRED2	0.94137	3.21898	5.67326	2.66704e-08	1.11943e-07	8.23159
RUVBL1	0.931715	2.65571	10.184	7.63361e-22	4.70994e-20	38.8086
CFTR	0.924177	2.20505	3.48899	0.000537914	0.00109536	-1.22748
OGT	0.913893	3.8194	7.0655	7.00799e-12	5.33818e-11	16.258
HSP90B1	0.892466	7.39183	8.50551	3.51041e-16	5.55365e-15	25.9673
FBXO41	0.864471	1.58834	6.96152	1.36013e-11	9.75817e-11	15.6099
PSMD11	0.851356	4.20116	9.78968	1.85763e-20	6.7421e-19	35.6611
TRRAP	0.841369	3.3462	7.24229	2.23192e-12	1.91263e-11	17.377
PSMD3	0.841186	4.84828	5.71983	2.07125e-08	8.93678e-08	8.47645
HSPA5	0.836194	7.30502	8.19098	3.40528e-15	4.28787e-14	23.7349
MDM2	0.835036	2.83729	5.76832	1.58918e-08	7.00373e-08	8.73315
FANCL	0.822843	2.67911	9.31335	7.93306e-19	1.98392e-17	31.9619
ACTR5	0.800889	2.50668	8.69124	8.93219e-17	1.57462e-15	27.3129
USP14	0.793753	3.85633	9.34054	6.42261e-19	1.72294e-17	32.1699
KDM1B	0.793345	3.19378	6.99629	1.09052e-11	8.01014e-11	15.8257
DNAJC10	0.792463	2.86327	8.85182	2.6928e-17	5.03472e-16	28.4924
PSMD1	0.790774	4.94279	8.86312	2.47364e-17	4.76948e-16	28.5759
PSMD14	0.788932	2.92842	10.0607	2.08659e-21	9.1959e-20	37.8168
PSMB9	0.778841	4.37191	3.7953	0.000169943	0.000370511	-0.150595
PSME4	0.766172	3.2315	9.10575	3.92782e-18	8.07821e-17	30.3869
HCFC1	0.756298	4.4822	6.71199	6.48012e-11	4.3459e-10	14.0855
RNF114	0.756101	4.36627	8.15273	4.47091e-15	5.5171e-14	23.4676
ASXL1	0.753421	3.2765	7.60431	2.00979e-13	1.96832e-12	19.7344
UBA2	0.751724	4.34124	7.90985	2.46803e-14	2.67154e-13	21.7908
TRAIP	0.749632	1.36278	8.28945	1.68249e-15	2.25958e-14	24.4274
PTRH2	0.749291	2.36485	9.20213	1.8744e-18	4.13038e-17	31.1152
BCAP31	0.748338	5.8927	7.2053	2.84057e-12	2.36842e-11	17.1411
EDEM2	0.744818	4.30091	7.13277	4.54553e-12	3.64233e-11	16.6812
HIF1A	0.741302	5.29612	6.01185	4.08917e-09	2.00239e-08	10.0501
PSME3	0.739402	4.9498	8.84065	2.9286e-17	5.31456e-16	28.4098
RLIM	0.733115	3.09434	8.06816	8.13799e-15	9.65603e-14	22.8796
ADRM1	0.731135	5.77922	6.61861	1.14937e-10	7.38709e-10	13.5265
STAMBPL1	0.728759	1.52208	7.29315	1.59966e-12	1.40999e-11	17.7029
TPP2	0.727975	3.16389	8.35039	1.08441e-15	1.59305e-14	24.8589
STT3B	0.720125	5.08697	7.53544	3.19826e-13	2.94526e-12	19.2792
UBXN4	0.719085	5.05275	9.23677	1.43497e-18	3.27916e-17	31.3783
CUL4A	0.700728	3.63918	7.94621	1.91555e-14	2.11053e-13	22.0394
FAF2	0.694518	3.71829	9.49202	1.96647e-19	6.0218e-18	33.3359
RAD18	0.690037	1.82437	8.33511	1.21087e-15	1.69797e-14	24.7505
PSMD12	0.687852	3.38848	10.0775	1.82064e-21	8.64104e-20	37.9513
ANAPC1	0.683847	1.75506	8.54845	2.5628e-16	4.27364e-15	26.2766
PSMB3	0.679011	6.7957	5.70995	2.18566e-08	9.36495e-08	8.42436
PSMA7	0.678569	6.44218	6.50612	2.27373e-10	1.37539e-09	12.8614
RNF6	0.678498	3.56048	7.33906	1.18265e-12	1.05753e-11	17.9986
BARD1	0.677078	1.79733	8.25292	2.18688e-15	2.81105e-14	24.1698
LEO1	0.674358	3.48344	7.79309	5.53881e-14	5.89215e-13	20.9979
VCPIP1	0.668139	2.31726	9.25221	1.27362e-18	3.02241e-17	31.4957
HLA-A	0.6679	8.29535	3.9435	9.45745e-05	0.00021612	0.400725
MAP3K1	0.666607	2.63507	5.84914	1.01783e-08	4.75757e-08	9.1651
TP53	0.660337	4.23511	3.80481	0.000163763	0.000359579	-0.115814
UBR5	0.656899	3.29161	6.52481	2.03138e-10	1.24095e-09	12.9712
PSMA4	0.652819	4.02689	7.136	4.45177e-12	3.61414e-11	16.7016
USP24	0.644105	2.945	7.55193	2.86223e-13	2.67575e-12	19.388
PSMC4	0.643195	5.35584	6.10235	2.44149e-09	1.25533e-08	10.5511
IFIH1	0.643073	2.95394	4.84542	1.80108e-06	5.34262e-06	4.17039
PSMB8	0.641642	5.64483	3.968	8.56904e-05	0.000198763	0.493729
TNFAIP3	0.641219	3.96311	4.10205	4.94985e-05	0.000119299	1.01213
PSMA3	0.63992	4.54876	7.14446	4.21493e-12	3.46748e-11	16.7551
UBA6	0.638303	2.38095	6.70372	6.81893e-11	4.47583e-10	14.0357
DERL1	0.63251	3.71937	8.11639	5.7864e-15	7.00041e-14	23.2143
KLHL11	0.629568	1.90353	5.05082	6.65994e-07	2.1402e-06	5.1258
RHBDD2	0.62918	5.45731	5.41571	1.04743e-07	3.96482e-07	6.90865
RNF19A	0.628737	3.46806	5.58545	4.27632e-08	1.7133e-07	7.77462
UBE2D1	0.627478	3.29593	7.75002	7.44694e-14	7.78773e-13	20.7076
CDC27	0.620933	3.28625	8.34551	1.12333e-15	1.61185e-14	24.8243
PSMA5	0.616852	4.00298	6.90422	1.95398e-11	1.37e-10	15.2559
PSMB2	0.615935	5.13702	7.36478	9.97868e-13	9.05418e-12	18.1649
SMURF1	0.614828	3.57786	5.12376	4.64016e-07	1.54756e-06	5.47348
KBTBD6	0.614706	1.92194	6.85422	2.67566e-11	1.83432e-10	14.9489
OTULIN	0.613488	1.94066	8.01001	1.22545e-14	1.4002e-13	22.4778
TRIM37	0.613244	2.64609	7.55976	2.71526e-13	2.5774e-12	19.4396
LRR1	0.60647	2.37333	7.03285	8.63736e-12	6.49909e-11	16.0536
CUL7	0.604352	3.10914	5.28137	2.09496e-07	7.54744e-07	6.23965
PRPF19	0.599345	5.36951	6.18803	1.49001e-09	8.06437e-09	11.0312
BRCC3	0.595631	3.58576	6.14191	1.94502e-09	1.02571e-08	10.7721
VHL	0.592554	3.68147	6.44456	3.29017e-10	1.95196e-09	12.5013
HLTF	0.591768	2.54921	3.7659	0.000190475	0.000409488	-0.257634
ANKZF1	0.586038	2.37197	7.68669	1.14845e-13	1.16163e-12	20.2829
RNF144A	0.584121	1.9463	4.57848	6.23667e-06	1.68773e-05	2.9817
ANAPC5	0.583796	3.1031	8.39406	7.90522e-16	1.18964e-14	25.1695
ANAPC7	0.582369	2.77003	8.59179	1.86336e-16	3.19358e-15	26.5899
FOXK1	0.574634	2.93677	4.89948	1.39072e-06	4.24791e-06	4.41844
UCHL3	0.573229	2.83455	4.69289	3.68834e-06	1.0439e-05	3.48379
PSMD13	0.563456	4.23586	7.69766	1.06561e-13	1.0958e-12	20.3563
SPSB2	0.562098	2.10025	4.89673	1.40923e-06	4.28324e-06	4.40575
AREL1	0.557934	2.77661	6.53574	1.90153e-10	1.17324e-09	13.0356
UBE2Q1	0.553731	4.25483	7.59343	2.16325e-13	2.08551e-12	19.6623
PSMD2	0.553551	5.01477	5.97068	5.15998e-09	2.48727e-08	9.82427
POLB	0.5526	2.07677	6.15096	1.84616e-09	9.81964e-09	10.8228
TNKS	0.545492	2.22924	5.07336	5.9589e-07	1.93508e-06	5.23278
RBCK1	0.54428	4.78287	5.2506	2.45059e-07	8.68973e-07	6.08847
RCE1	0.536777	3.16315	5.39466	1.1687e-07	4.37022e-07	6.80286
BTBD1	0.536576	4.12503	6.64027	1.00686e-10	6.53927e-10	13.6556
GLMN	0.533356	1.7217	6.23364	1.14308e-09	6.29714e-09	11.289
TGFBR1	0.53291	3.30668	4.27726	2.36174e-05	5.99669e-05	1.71354
TRIM11	0.532123	2.26302	7.10339	5.49382e-12	4.34576e-11	16.496
WWP1	0.531007	3.56524	5.46136	8.25009e-08	3.18144e-07	7.13925
USP42	0.53034	2.43577	8.00054	1.30963e-14	1.46917e-13	22.4126
TRAF3	0.530047	2.5396	6.34395	5.98331e-10	3.38688e-09	11.9189
USP9X	0.529286	3.75993	5.34487	1.51234e-07	5.55426e-07	6.55403
THOP1	0.524053	2.68692	5.23227	2.68954e-07	9.42868e-07	5.99878
UBE2O	0.521871	2.90286	6.09234	2.58567e-09	1.31848e-08	10.4954
FBXL19	0.520879	2.99012	4.59488	5.788e-06	1.57322e-05	3.05301
AXIN1	0.518565	2.83967	5.08413	5.64986e-07	1.85423e-06	5.28401
MID1	0.518302	2.1806	4.42012	1.2677e-05	3.28643e-05	2.30524
PSME2	0.516521	5.13822	3.30538	0.00103275	0.00199128	-1.8321
UBE2L6	0.515629	5.13185	2.90259	0.00390263	0.00678288	-3.04951
USP18	0.515563	2.18196	3.63249	0.000316661	0.000671408	-0.733532
VDAC1	0.514078	6.30364	4.7661	2.62083e-06	7.52118e-06	3.81088
IDE	0.513051	3.30688	5.8454	1.03911e-08	4.82052e-08	9.14503
ASB7	0.509881	2.15423	6.88986	2.13899e-11	1.48288e-10	15.1676
SH3RF1	0.508546	3.43017	3.86747	0.000128043	0.000287282	0.115443
BIRC6	0.508435	2.95704	5.5808	4.38388e-08	1.74507e-07	7.75059
GATA3	0.508409	1.33425	3.85227	0.000135958	0.000301067	0.0590306
CDC16	0.50807	4.02708	6.01597	3.99479e-09	1.97183e-08	10.0728
BIRC2	0.507744	3.74877	6.11089	2.32478e-09	1.20537e-08	10.5987
MDM4	0.506855	2.38861	5.21379	2.95329e-07	1.0237e-06	5.90863
TOMM20	0.506463	5.62894	4.95292	1.07457e-06	3.31505e-06	4.66604
UBE2Z	0.50631	4.30344	6.1262	2.12906e-09	1.11324e-08	10.6842
BLMH	0.504849	2.68319	4.88996	1.45579e-06	4.38156e-06	4.37456
RNF138	0.503261	3.16275	5.7755	1.52783e-08	6.7818e-08	8.7713
USP7	0.502787	4.0528	6.24317	1.08132e-09	6.01058e-09	11.343
CDC23	0.502353	2.99313	6.92611	1.70195e-11	1.20701e-10	15.3908
FBXL18	0.500264	2.01656	4.87448	1.56781e-06	4.67314e-06	4.30343
NFE2L2	-0.504705	4.68207	-6.00049	4.36073e-09	2.11856e-08	9.98767
FKBP8	-0.517495	5.99209	-5.02191	7.67678e-07	2.42901e-06	4.98919
FBXO27	-0.612204	1.09087	-4.14714	4.10162e-05	0.000100425	1.19006
FBXO32	-0.632365	3.13259	-2.81437	0.00512504	0.00880822	-3.29596
FBXL7	-0.664261	1.80068	-4.4915	9.23113e-06	2.44447e-05	2.60751
IL33	-0.696077	2.53051	-2.81021	0.00519042	0.00887116	-3.30739
UBE2QL1	-0.738701	0.470295	-8.52295	3.08972e-16	5.01672e-15	26.0928
DERL3	-0.840096	2.45528	-3.39898	0.000743285	0.0014767	-1.52774
FBXL22	-0.84116	1.0126	-5.37577	1.28908e-07	4.76265e-07	6.70821
CAV1	-1.02039	4.05584	-4.65957	4.30275e-06	1.20127e-05	3.33641
ASB5	-1.03174	0.490851	-6.70632	6.71084e-11	4.45224e-10	14.0513
ADRB2	-1.04595	0.686787	-11.2132	1.32393e-25	1.63373e-23	47.3565
KAT2B	-1.07224	2.41148	-9.00294	8.59991e-18	1.71166e-16	29.6155
USP2	-1.11293	0.912403	-9.46334	2.46274e-19	6.90686e-18	33.1142
TRIM50	-1.11453	0.342364	-8.26558	1.99709e-15	2.62171e-14	24.259
NCCRP1	-1.30063	1.04392	-4.49969	8.89894e-06	2.36666e-05	2.64245
ZBTB16	-1.31383	0.72296	-9.31164	8.03857e-19	1.98392e-17	31.9489
ASB2	-1.45868	1.48183	-7.01717	9.54684e-12	7.09687e-11	15.9558
