# Supplementary material for: A ubiquitination-related risk model for predicting the prognosis and immunotherapy response of gastric adenocarcinoma patients
Source: PeerJ. 2024 Jan 31;12:e16868. doi: 10.7717/peerj.16868 (PMC10838090; doi:10.7717/peerj.16868)
Supplement: Supplemental Information 1 [file peerj-12-16868-s001.zip › Supplementary Table 6.xlsx]

## Sheet: GO_KEGG
Category	Term	Description	Count	%	PValue	Genes	List Total	Pop Hits	Pop Total	Fold Enrichment	Bonferroni	Benjamini	FDR
GOTERM_BP_DIRECT	GO:0043161	proteasome-mediated ubiquitin-dependent protein catabolic process	43	26.3804	4e-45	PSMD12, PSMD11, PSMD14, PSMD13, KLHL11, UBE2D1, RNF6, FBXL22, PSMA7, CDC20, CDC23, BTBD1, PSMB2, PSMB3, PSMD2, PSMD3, CDC27, PSMD1, ANAPC7, SMURF1, UBE2C, FBXL19, AXIN1, WWP1, PSMB8, PSMB9, CUL4A, PSMA5, PSMA3, PSMA4, PSMC4, PSME3, PSME4, CDC16, CDK1, RLIM, PSME2, ANAPC5, RBCK1, TP53, BIRC2, ANAPC1, NFE2L2	159	203	16792	22.3706	4.84e-42	4.84e-42	4.67e-42
GOTERM_BP_DIRECT	GO:0031145	anaphase-promoting complex-dependent catabolic process	31	19.0184	3.31e-41	PSMD12, PSMD11, PSMD14, PSMD13, UBE2D1, PSMA7, CDC20, CDC23, PSMB2, PSMB3, PSMD2, PSMD3, CDC27, PSMD1, SKP2, ANAPC7, UBE2C, PSMB8, PSMB9, PSMA5, PSMA3, PSMA4, PSMC4, UBE2S, PSME3, PSME4, CDC16, CDK1, PSME2, ANAPC5, ANAPC1	159	79	16792	41.4419	4.01e-38	2.01e-38	1.93e-38
GOTERM_BP_DIRECT	GO:0000209	protein polyubiquitination	38	23.3129	3.59e-39	PSMD12, PSMD11, PSMD14, TNKS, PSMD13, UBE2D1, PRPF19, PSMA7, RNF213, RNF114, PSMB2, RNF138, PSMB3, PSMD2, RNF19A, HLTF, PSMD3, UBR5, PSMD1, SKP2, DTX3L, SMURF1, PSMB8, PSMB9, RNF144A, PSMA5, PSMA3, PSMA4, PSMC4, PSME3, PSME4, RLIM, TPP2, PSME2, BLMH, RBCK1, ASB2, BIRC2	159	184	16792	21.8108	4.35e-36	1.45e-36	1.4e-36
GOTERM_BP_DIRECT	GO:0051437	positive regulation of ubiquitin-protein ligase activity involved in regulation of mitotic cell cycle transition	29	17.7914	5e-38	PSMD12, PSMD11, PSMD14, PSMD13, UBE2D1, PSMA7, CDC20, CDC23, PSMB2, PSMB3, PSMD2, PSMD3, CDC27, PSMD1, ANAPC7, UBE2C, PSMB8, PSMB9, PSMA5, PSMA3, PSMA4, PSMC4, PSME3, PSME4, CDC16, CDK1, PSME2, ANAPC5, ANAPC1	159	76	16792	40.2986	6.06e-35	1.51e-35	1.46e-35
GOTERM_BP_DIRECT	GO:0051436	negative regulation of ubiquitin-protein ligase activity involved in mitotic cell cycle	28	17.1779	3.88e-37	PSMD12, PSMD11, PSMD14, PSMD13, UBE2D1, PSMA7, CDC20, CDC23, PSMB2, PSMB3, PSMD2, PSMD3, CDC27, PSMD1, ANAPC7, UBE2C, PSMB8, PSMB9, PSMA5, PSMA3, PSMA4, PSMC4, PSME3, CDC16, CDK1, PSME2, ANAPC5, ANAPC1	159	71	16792	41.649	4.7e-34	9.4e-35	9.07e-35
GOTERM_BP_DIRECT	GO:0006511	ubiquitin-dependent protein catabolic process	29	17.7914	3.07e-26	USP14, CUL7, PSMD11, PSMD14, UBA6, PSMD13, UBE2D1, RNF6, USP18, PSMA7, RNF213, CDC23, PSMD3, UBR5, SKP2, USP24, USP7, USP42, USP9X, UBE2C, USP2, ADRM1, FBXO32, UCHL3, CUL4A, PSMA3, PSMA4, RLIM, FBXL7	159	182	16792	16.828	3.72e-23	6.2e-24	5.98e-24
GOTERM_BP_DIRECT	GO:0016567	protein ubiquitination	35	21.4724	1.24e-24	CUL7, UBA6, LRR1, CCNF, CBLC, TNFAIP3, UBE2L6, BRCA1, FBXL22, SH3RF1, VCPIP1, RNF213, UBE2Q1, RNF138, VHL, BARD1, SMURF1, UBE2C, ZBTB16, UBE2QL1, WWP1, FBXO32, TRAIP, SPSB2, KBTBD6, TRAF3, MDM2, RLIM, ASB7, MDM4, BIRC6, ASB5, TRIM11, FBXL7, NFE2L2	159	359	16792	10.2962	1.51e-21	2.15e-22	2.07e-22
GOTERM_BP_DIRECT	GO:0006521	regulation of cellular amino acid metabolic process	19	11.6564	2.61e-24	PSMD12, PSMD11, PSMD14, PSMD13, PSMB8, PSMA7, PSMB9, PSMA5, PSMA3, PSMA4, PSMB2, PSMC4, PSMB3, PSMD2, PSME3, PSMD3, PSME4, PSMD1, PSME2	159	51	16792	39.3449	3.16e-21	3.94e-22	3.8e-22
GOTERM_BP_DIRECT	GO:0002479	antigen processing and presentation of exogenous peptide antigen via MHC class I, TAP-dependent	20	12.2699	4.37e-24	PSMD12, PSMD11, PSMD14, PSMD13, HLA-A, PSMB8, PSMA7, PSMB9, PSMA5, PSMA3, PSMA4, PSMB2, PSMC4, PSMB3, PSMD2, PSME3, PSMD3, PSME4, PSMD1, PSME2	159	63	16792	33.527	5.3e-21	5.88e-22	5.67e-22
GOTERM_BP_DIRECT	GO:0038061	NIK/NF-kappaB signaling	20	12.2699	1.2e-23	PSMD12, PSMD11, PSMD14, PSMD13, PSMB8, PSMA7, PSMB9, PSMA5, PSMA3, PSMA4, PSMB2, PSMC4, PSMB3, PSMD2, PSME3, PSMD3, PSME4, PSMD1, PSME2, BIRC2	159	66	16792	32.003	1.46e-20	1.46e-21	1.4e-21
GOTERM_BP_DIRECT	GO:0042787	protein ubiquitination involved in ubiquitin-dependent protein catabolic process	25	15.3374	8.61e-23	UBA6, KLHL11, CBLC, UBE2D1, UBE2Z, CDC20, CDC23, BTBD1, RNF19A, CDC27, UBR5, AREL1, ANAPC7, SMURF1, UBE2C, WWP1, CUL4A, RNF144A, RNF128, CDC16, CDK1, MDM2, ANAPC5, ASB2, ANAPC1	159	153	16792	17.2565	1.04e-19	9.47e-21	9.13e-21
GOTERM_BP_DIRECT	GO:0090263	positive regulation of canonical Wnt signaling pathway	23	14.1104	1.63e-22	PSMD12, PSMD11, PSMD14, TNKS, PSMD13, CAV1, AXIN1, PSMB8, PSMA7, PSMB9, PSMA5, PSMA3, PSMA4, PSMB2, PSMC4, PSMB3, PSMD2, PSME3, UBR5, PSMD3, PSME4, PSMD1, PSME2	159	120	16792	20.2419	1.97e-19	1.64e-20	1.58e-20
GOTERM_BP_DIRECT	GO:0033209	tumor necrosis factor-mediated signaling pathway	22	13.4969	3.01e-21	PSMD12, PSMD11, PSMD14, PSMD13, TRAF2, PSMB8, PSMA7, PSMB9, PSMA5, PSMA3, PSMA4, PSMB2, PSMC4, TRAF3, PSMB3, PSMD2, PSME3, PSMD3, PSME4, PSMD1, PSME2, BIRC2	159	118	16792	19.69	3.65e-18	2.8e-19	2.7e-19
GOTERM_BP_DIRECT	GO:0060071	Wnt signaling pathway, planar cell polarity pathway	20	12.2699	1.28e-20	PSMD12, PSMD11, PSMD14, SMURF1, PSMD13, PSMB8, PSMA7, PSMB9, PSMA5, PSMA3, PSMA4, PSMB2, PSMC4, PSMB3, PSMD2, PSME3, PSMD3, PSME4, PSMD1, PSME2	159	92	16792	22.9587	1.55e-17	1.11e-18	1.07e-18
GOTERM_BP_DIRECT	GO:0050852	T cell receptor signaling pathway	23	14.1104	1.96e-20	PSMD12, PSMD11, PSMD14, PSMD13, RIPK2, UBE2D1, GATA3, PSMB8, PSMA7, PSMB9, PSMA5, PSMA3, PSMA4, PSMB2, PSMC4, PSMB3, PSMD2, PSME3, PSMD3, PSME4, PSMD1, PSME2, RBCK1	159	148	16792	16.4124	2.38e-17	1.58e-18	1.53e-18
GOTERM_BP_DIRECT	GO:0002223	stimulatory C-type lectin receptor signaling pathway	20	12.2699	1.84e-19	PSMD12, PSMD11, PSMD14, PSMD13, UBE2D1, PSMB8, PSMA7, PSMB9, PSMA5, PSMA3, PSMA4, PSMB2, PSMC4, PSMB3, PSMD2, PSME3, PSMD3, PSME4, PSMD1, PSME2	159	105	16792	20.1162	2.23e-16	1.39e-17	1.34e-17
GOTERM_BP_DIRECT	GO:0043488	regulation of mRNA stability	19	11.6564	3.31e-18	PSMD12, PSMD11, PSMD14, PSMD13, PSMB8, PSMA7, PSMB9, PSMA5, PSMA3, PSMA4, PSMB2, PSMC4, PSMB3, PSMD2, PSME3, PSMD3, PSME4, PSMD1, PSME2	159	103	16792	19.4815	4.01e-15	2.36e-16	2.28e-16
GOTERM_BP_DIRECT	GO:0090090	negative regulation of canonical Wnt signaling pathway	21	12.8834	5.56e-17	PSMD12, PSMD11, PSMD14, PSMD13, CAV1, AXIN1, PSMB8, PSMA7, PSMB9, PSMA5, PSMA3, PSMA4, PSMB2, PSMC4, PSMB3, PSMD2, PSME3, PSMD3, PSME4, PSMD1, PSME2	159	163	16792	13.6062	1.34e-13	3.74e-15	3.61e-15
GOTERM_BP_DIRECT	GO:0038095	Fc-epsilon receptor signaling pathway	21	12.8834	3.18e-16	PSMD12, PSMD11, MAP3K1, PSMD14, PSMD13, UBE2D1, PSMB8, PSMA7, PSMB9, PSMA5, PSMA3, PSMA4, PSMB2, PSMC4, PSMB3, PSMD2, PSME3, PSMD3, PSME4, PSMD1, PSME2	159	178	16792	12.4596	4.03e-13	2.02e-14	1.95e-14
GOTERM_BP_DIRECT	GO:0051439	regulation of ubiquitin-protein ligase activity involved in mitotic cell cycle	10	6.13497	3.36e-13	CDC20, CDC23, ANAPC7, UBE2C, CDC16, CDC27, CDK1, UBE2D1, ANAPC5, ANAPC1	159	23	16792	45.9174	4.06e-10	2.03e-11	1.96e-11
GOTERM_BP_DIRECT	GO:0000165	MAPK cascade	21	12.8834	5.72e-13	PSMD12, PSMD11, MAP3K1, PSMD14, PSMD13, CAV1, PSMB8, PSMA7, PSMB9, PSMA5, PSMA3, PSMA4, PSMB2, PSMC4, PSMB3, PSMD2, PSME3, PSMD3, PSME4, PSMD1, PSME2	159	262	16792	8.46493	6.92e-10	3.29e-11	3.18e-11
GOTERM_BP_DIRECT	GO:0030433	ER-associated ubiquitin-dependent protein catabolic process	12	7.36196	8.3e-12	FOXRED2, HSPA5, PSMC4, DERL3, FAF2, EDEM2, DNAJC10, DERL1, STT3B, UBXN4, ANKZF1, HSP90B1	159	60	16792	21.122	1.01e-08	4.57e-10	4.4e-10
GOTERM_BP_DIRECT	GO:0070979	protein K11-linked ubiquitination	9	5.52147	9.81e-11	CDC23, ANAPC7, UBE2C, UBE2S, UBE2T, CDC16, CDC27, ANAPC5, ANAPC1	159	27	16792	35.2034	1.19e-07	5.16e-09	4.98e-09
GOTERM_BP_DIRECT	GO:0016032	viral process	19	11.6564	4.43e-10	USP7, CUL7, HLA-A, PSMB8, PSMA7, PSMB9, CUL4A, CCNA2, KAT2B, PSMA3, KAT2A, PSMA4, PSMB2, PSMB3, MDM2, FKBP8, VDAC1, RBCK1, TP53	159	299	16792	6.71101	5.37e-07	2.24e-08	2.16e-08
GOTERM_BP_DIRECT	GO:0007067	mitotic nuclear division	17	10.4294	1.61e-09	ANAPC7, USP9X, TNKS, CCNF, BRCC3, CDC25A, CCNA2, CDC20, VCPIP1, CDC23, CDC16, RUVBL1, CDK1, BIRC6, ANAPC5, ANAPC1, FBXL7	159	248	16792	7.2394	1.95e-06	7.78e-08	7.51e-08
GOTERM_BP_DIRECT	GO:0051301	cell division	19	11.6564	5.42e-09	ANAPC7, USP9X, TNKS, UBE2C, CCNF, BRCC3, CDC25A, CCNA2, CDC20, CDC23, UBE2S, CDC27, CDC16, RUVBL1, CDK1, BIRC6, ANAPC5, ANAPC1, FBXL7	159	350	16792	5.73312	6.56e-06	2.52e-07	2.43e-07
GOTERM_BP_DIRECT	GO:0051603	proteolysis involved in cellular protein catabolic process	9	5.52147	1.41e-08	PSMA3, PSMA4, PSMB2, HSPA5, PSMB3, IDE, PSMB8, PSMA7, PSMB9	159	48	16792	19.8019	1.71e-05	6.32e-07	6.1e-07
GOTERM_BP_DIRECT	GO:0085020	protein K6-linked ubiquitination	5	3.06748	5.13e-07	BARD1, UBE2S, UBE2T, RNF6, BRCA1	159	8	16792	66.0063	0.000621	2.22e-05	2.14e-05
GOTERM_BP_DIRECT	GO:0006915	apoptotic process	20	12.2699	1.64e-06	AREL1, MAP3K1, RIPK2, ZBTB16, AXIN1, TNFAIP3, BRCA1, UBE2Z, TGFBR1, SH3RF1, TRAIP, TRAF3, PTRH2, PSME3, CDK1, FKBP8, BIRC6, VDAC1, TP53, OGT	159	567	16792	3.72522	0.0019824	6.84e-05	6.59e-05
GOTERM_BP_DIRECT	GO:0031398	positive regulation of protein ubiquitination	8	4.90798	2.26e-06	HSPA5, RIPK2, CAV1, DERL1, AXIN1, UBE2D1, BRCA1, ADRB2	159	64	16792	13.2013	0.00273828	9.06e-05	8.73e-05
GOTERM_BP_DIRECT	GO:0006281	DNA repair	13	7.97546	2.32e-06	TRRAP, FANCL, ACTL6A, BRCA1, BRCC3, POLB, UBE2T, UBR5, PSME4, RUVBL1, CDK1, CLSPN, RAD18	159	235	16792	5.84226	0.00280552	9.06e-05	8.73e-05
GOTERM_BP_DIRECT	GO:0016579	protein deubiquitination	9	5.52147	4.27e-06	USP24, USP14, USP7, USP42, USP9X, USP2, TNFAIP3, UCHL3, USP18	159	99	16792	9.60091	0.00515228	0.000161	0.000156
GOTERM_BP_DIRECT	GO:0051865	protein autoubiquitination	7	4.29448	7.12e-06	RNF213, UBE2T, MDM2, TRAF2, TRIM37, BRCA1, RAD18	159	50	16792	14.7854	0.00858797	0.000261	0.000252
GOTERM_BP_DIRECT	GO:0006974	cellular response to DNA damage stimulus	11	6.74847	2.79e-05	CUL4A, BARD1, POLB, DTX3L, FANCL, UBE2T, UBR5, PSME4, BRCA1, TP53, RAD18	159	208	16792	5.58515	0.0331673	0.000991	0.000956
GOTERM_BP_DIRECT	GO:0010950	positive regulation of endopeptidase activity	4	2.45399	6.59e-05	PSMD14, PSME3, ADRM1, PSME2	159	9	16792	46.9378	0.0766651	0.00227699	0.00219608
GOTERM_BP_DIRECT	GO:0043066	negative regulation of apoptotic process	15	9.20245	0.000103	BARD1, AREL1, HSPA5, PRKDC, RIPK2, SH3RF1, HSP90B1, MDM2, CDK1, FKBP8, MDM4, BIRC6, VHL, TP53, BIRC2	159	455	16792	3.48165	0.11748	0.00346844	0.00334519
GOTERM_BP_DIRECT	GO:0010803	regulation of tumor necrosis factor-mediated signaling pathway	5	3.06748	0.000171	OTULIN, TNFAIP3, TRAF2, RBCK1, BIRC2	159	30	16792	17.6017	0.186943	0.00558826	0.00538966
GOTERM_BP_DIRECT	GO:0008283	cell proliferation	13	7.97546	0.000182	PCNA, PRKDC, CDC25A, TRAIP, KAT2A, CDC27, UBR5, CDC16, CDK1, MDM4, SKP2, TP53, FBXL7	159	366	16792	3.75118	0.198213	0.00580815	0.00560175
GOTERM_BP_DIRECT	GO:0006303	double-strand break repair via nonhomologous end joining	6	3.68098	0.000313	BARD1, PSMD14, PRKDC, BRCA1, BRCC3, PRPF19	159	63	16792	10.0581	0.315845	0.00972303	0.0093775
GOTERM_BP_DIRECT	GO:0032436	positive regulation of proteasomal ubiquitin-dependent protein catabolic process	6	3.68098	0.000337	RNF144A, IL33, RNF114, RNF138, RNF19A, MDM2	159	64	16792	9.90094	0.335452	0.010206	0.00984335
GOTERM_BP_DIRECT	GO:0070534	protein K63-linked ubiquitination	5	3.06748	0.000391	UBE2S, UBE2T, UBE2O, TRAF2, PRPF19	159	37	16792	14.2716	0.377449	0.0115474	0.0111371
GOTERM_BP_DIRECT	GO:0061136	regulation of proteasomal protein catabolic process	4	2.45399	0.000418	USP14, PSMD14, PSME3, PSME2	159	16	16792	26.4025	0.397516	0.0120516	0.0116234
GOTERM_BP_DIRECT	GO:0032088	negative regulation of NF-kappaB transcription factor activity	6	3.68098	0.000547	USP7, TRAF3, OTULIN, TNFAIP3, TRIM37, RBCK1	159	71	16792	8.92479	0.484193	0.0153789	0.0148324
GOTERM_BP_DIRECT	GO:0030968	endoplasmic reticulum unfolded protein response	5	3.06748	0.000833	HSPA5, DERL3, EDEM2, DERL1, NFE2L2	159	45	16792	11.7345	0.635341	0.0228986	0.0220849
GOTERM_BP_DIRECT	GO:0044314	protein K27-linked ubiquitination	3	1.84049	0.000864	UBE2S, UBE2T, RNF6	159	5	16792	63.366	0.648734	0.0232199	0.0223948
GOTERM_BP_DIRECT	GO:0070936	protein K48-linked ubiquitination	5	3.06748	0.000982	UBE2C, UBE2T, TNFAIP3, UBE2D1, RNF6	159	47	16792	11.2351	0.695862	0.0258414	0.0249231
GOTERM_BP_DIRECT	GO:0070301	cellular response to hydrogen peroxide	5	3.06748	0.00202308	PCNA, MDM2, CDK1, TNFAIP3, NFE2L2	159	57	16792	9.26404	0.913916	0.0520836	0.0502327
GOTERM_BP_DIRECT	GO:0071456	cellular response to hypoxia	6	3.68098	0.0021263	CCNA2, MDM2, MDM4, HIF1A, TP53, NFE2L2	159	96	16792	6.60063	0.924051	0.0536004	0.0516956
GOTERM_BP_DIRECT	GO:0006513	protein monoubiquitination	4	2.45399	0.00225289	FANCL, UBE2T, UBE2O, RAD18	159	28	16792	15.0872	0.934867	0.0556327	0.0536556
GOTERM_BP_DIRECT	GO:1903071	positive regulation of ER-associated ubiquitin-dependent protein catabolic process	3	1.84049	0.00237342	BCAP31, CAV1, NFE2L2	159	8	16792	39.6038	0.943732	0.0574368	0.0553957
GOTERM_BP_DIRECT	GO:0032480	negative regulation of type I interferon production	4	2.45399	0.00275393	IFIH1, TRAF3, TNFAIP3, UBE2L6	159	30	16792	14.0813	0.964549	0.0641134	0.061835
GOTERM_BP_DIRECT	GO:0006977	DNA damage response, signal transduction by p53 class mediator resulting in cell cycle arrest	5	3.06748	0.00275529	PCNA, MDM2, CDK1, MDM4, TP53	159	62	16792	8.51694	0.964608	0.0641134	0.061835
GOTERM_BP_DIRECT	GO:0010332	response to gamma radiation	4	2.45399	0.00302813	POLB, PRKDC, GATA3, TP53	159	31	16792	13.6271	0.97459	0.0679555	0.0655405
GOTERM_BP_DIRECT	GO:1904668	positive regulation of ubiquitin protein ligase activity	3	1.84049	0.00303272	CDC20, UBE2C, UBE2S	159	9	16792	35.2034	0.974732	0.0679555	0.0655405
GOTERM_BP_DIRECT	GO:0010628	positive regulation of gene expression	9	5.52147	0.00340361	CAV1, MDM2, CDK1, BRCA1, HIF1A, TP53, TGFBR1, NFE2L2, HCFC1	159	262	16792	3.62783	0.983898	0.0747192	0.0720639
GOTERM_BP_DIRECT	GO:0006302	double-strand break repair	5	3.06748	0.00345808	DTX3L, PRKDC, ACTR5, BRCA1, BRCC3	159	66	16792	8.00076	0.984929	0.0747192	0.0720639
GOTERM_BP_DIRECT	GO:1903146	regulation of mitophagy	4	2.45399	0.00362542	KAT2A, ACTL6A, RUVBL1, VDAC1	159	33	16792	12.8012	0.987702	0.0769606	0.0742257
GOTERM_BP_DIRECT	GO:0016925	protein sumoylation	6	3.68098	0.00498136	IFIH1, PCNA, MDM2, UBA2, BRCA1, TP53	159	117	16792	5.4159	0.997636	0.103921	0.100228
GOTERM_BP_DIRECT	GO:2001237	negative regulation of extrinsic apoptotic signaling pathway	4	2.45399	0.00541677	PSME3, BIRC6, TGFBR1, SH3RF1	159	38	16792	11.1168	0.998609	0.110068	0.106156
GOTERM_BP_DIRECT	GO:0043248	proteasome assembly	3	1.84049	0.00545792	PSMD11, PSMD13, ADRM1	159	12	16792	26.4025	0.998677	0.110068	0.106156
GOTERM_BP_DIRECT	GO:0034975	protein folding in endoplasmic reticulum	3	1.84049	0.00641061	HSPA5, DNAJC10, HSP90B1	159	13	16792	24.3716	0.999585	0.127161	0.122642
GOTERM_BP_DIRECT	GO:0031397	negative regulation of protein ubiquitination	4	2.45399	0.00670579	CAV1, GLMN, TNFAIP3, OGT	159	41	16792	10.3034	0.999711	0.130871	0.12622
GOTERM_BP_DIRECT	GO:0006986	response to unfolded protein	4	2.45399	0.00717244	FAF2, DERL1, STT3B, UBXN4	159	42	16792	10.0581	0.999836	0.137756	0.132861
GOTERM_BP_DIRECT	GO:0030970	retrograde protein transport, ER to cytosol	3	1.84049	0.00743309	FAF2, DERL1, HSP90B1	159	14	16792	22.6307	0.999881	0.13837	0.133453
GOTERM_BP_DIRECT	GO:0042176	regulation of protein catabolic process	3	1.84049	0.00743309	PSMD3, MDM2, PSMD1	159	14	16792	22.6307	0.999881	0.13837	0.133453
GOTERM_BP_DIRECT	GO:0043968	histone H2A acetylation	3	1.84049	0.00852399	TRRAP, ACTL6A, RUVBL1	159	15	16792	21.122	0.999969	0.153941	0.14847
GOTERM_BP_DIRECT	GO:0006301	postreplication repair	3	1.84049	0.00852399	HLTF, BRCA1, RAD18	159	15	16792	21.122	0.999969	0.153941	0.14847
GOTERM_BP_DIRECT	GO:0006338	chromatin remodeling	5	3.06748	0.00881932	KAT2B, KAT2A, ACTL6A, RUVBL1, GATA3	159	86	16792	6.14012	0.999978	0.156932	0.151355
GOTERM_BP_DIRECT	GO:0031572	G2 DNA damage checkpoint	3	1.84049	0.0149577	BRCA1, BRCC3, CLSPN	159	20	16792	15.8415	1	0.262302	0.252981
GOTERM_BP_DIRECT	GO:0006260	DNA replication	6	3.68098	0.0156606	BARD1, PCNA, CDK1, BRCA1, CLSPN, CDC25A	159	155	16792	4.08813	1	0.268145	0.258615
GOTERM_BP_DIRECT	GO:0000082	G1/S transition of mitotic cell cycle	5	3.06748	0.0157341	CUL4A, PCNA, CDK1, SKP2, CDC25A	159	102	16792	5.17696	1	0.268145	0.258615
GOTERM_BP_DIRECT	GO:2000378	negative regulation of reactive oxygen species metabolic process	3	1.84049	0.0164312	VDAC1, BRCA1, HIF1A	159	21	16792	15.0872	1	0.268672	0.259124
GOTERM_BP_DIRECT	GO:0006921	cellular component disassembly involved in execution phase of apoptosis	3	1.84049	0.0164312	BCAP31, CLSPN, BIRC2	159	21	16792	15.0872	1	0.268672	0.259124
GOTERM_BP_DIRECT	GO:0030162	regulation of proteolysis	3	1.84049	0.0164312	BTBD1, TRAF3, KLHL11	159	21	16792	15.0872	1	0.268672	0.259124
GOTERM_BP_DIRECT	GO:0045471	response to ethanol	5	3.06748	0.017323	POLB, PSMD14, CDK1, GATA3, BIRC2	159	105	16792	5.02905	1	0.279477	0.269545
GOTERM_BP_DIRECT	GO:0000122	negative regulation of transcription from RNA polymerase II promoter	14	8.58896	0.018541	USP9X, ZBTB16, CAV1, USP2, UBE2D1, GATA3, HCFC1, ASXL1, MDM2, RLIM, MDM4, TRIM37, VHL, TP53	159	720	16792	2.05353	1	0.295192	0.284701
GOTERM_BP_DIRECT	GO:0007249	I-kappaB kinase/NF-kappaB signaling	4	2.45399	0.0189155	RIPK2, TRAF2, RBCK1, BIRC2	159	60	16792	7.04067	1	0.297244	0.286681
GOTERM_BP_DIRECT	GO:0070536	protein K63-linked deubiquitination	3	1.84049	0.0195547	PSMD14, TNFAIP3, BRCC3	159	23	16792	13.7752	1	0.303349	0.292569
GOTERM_BP_DIRECT	GO:0030512	negative regulation of transforming growth factor beta receptor signaling pathway	4	2.45399	0.0224152	HSPA5, SMURF1, CAV1, TGFBR1	159	64	16792	6.60063	1	0.343321	0.33112
GOTERM_BP_DIRECT	GO:0045893	positive regulation of transcription, DNA-templated	11	6.74847	0.0239461	CCNA2, ZBTB16, AXIN1, RNF6, FOXK1, BRCA1, GATA3, VHL, HIF1A, TP53, TGFBR1	159	515	16792	2.25575	1	0.358341	0.345607
GOTERM_BP_DIRECT	GO:0006461	protein complex assembly	5	3.06748	0.0239881	MDM2, CDK1, TRAF2, MDM4, TP53	159	116	16792	4.55216	1	0.358341	0.345607
GOTERM_BP_DIRECT	GO:2001238	positive regulation of extrinsic apoptotic signaling pathway	3	1.84049	0.0246634	CAV1, TRAF2, RBCK1	159	26	16792	12.1858	1	0.363936	0.351002
GOTERM_BP_DIRECT	GO:1904154	positive regulation of retrograde protein transport, ER to cytosol	2	1.22699	0.0279646	BCAP31, EDEM2	159	3	16792	70.4067	1	0.389643	0.375796
GOTERM_BP_DIRECT	GO:2000116	regulation of cysteine-type endopeptidase activity	2	1.22699	0.0279646	BIRC2, PSMB9	159	3	16792	70.4067	1	0.389643	0.375796
GOTERM_BP_DIRECT	GO:0035666	TRIF-dependent toll-like receptor signaling pathway	3	1.84049	0.0283376	TRAF3, UBE2D1, BIRC2	159	28	16792	11.3154	1	0.389643	0.375796
GOTERM_BP_DIRECT	GO:2000352	negative regulation of endothelial cell apoptotic process	3	1.84049	0.0283376	TNFAIP3, GATA3, NFE2L2	159	28	16792	11.3154	1	0.389643	0.375796
GOTERM_BP_DIRECT	GO:0045931	positive regulation of mitotic cell cycle	3	1.84049	0.0283376	USP2, MDM2, CDK1	159	28	16792	11.3154	1	0.389643	0.375796
GOTERM_BP_DIRECT	GO:0061418	regulation of transcription from RNA polymerase II promoter in response to hypoxia	3	1.84049	0.0283376	UBE2D1, VHL, HIF1A	159	28	16792	11.3154	1	0.389643	0.375796
GOTERM_BP_DIRECT	GO:0000226	microtubule cytoskeleton organization	4	2.45399	0.0293301	CUL7, RNF19A, CDK1, MID1	159	71	16792	5.94986	1	0.398758	0.384587
GOTERM_BP_DIRECT	GO:1901796	regulation of signal transduction by p53 class mediator	5	3.06748	0.0296896	BARD1, MDM2, MDM4, BRCA1, TP53	159	124	16792	4.25847	1	0.39916	0.384975
GOTERM_BP_DIRECT	GO:0042149	cellular response to glucose starvation	3	1.84049	0.0302519	HSPA5, TP53, NFE2L2	159	29	16792	10.9252	1	0.400535	0.386301
GOTERM_BP_DIRECT	GO:0018105	peptidyl-serine phosphorylation	5	3.06748	0.0304539	TNKS, PRKDC, CDK1, CLSPN, TGFBR1	159	125	16792	4.2244	1	0.400535	0.386301
GOTERM_BP_DIRECT	GO:0045739	positive regulation of DNA repair	3	1.84049	0.032216	PCNA, BRCA1, BRCC3	159	30	16792	10.561	1	0.419154	0.404259
GOTERM_BP_DIRECT	GO:0006283	transcription-coupled nucleotide-excision repair	4	2.45399	0.0326003	CUL4A, USP7, PCNA, PRPF19	159	74	16792	5.70865	1	0.419642	0.404729
GOTERM_BP_DIRECT	GO:0043967	histone H4 acetylation	3	1.84049	0.034229	TRRAP, ACTL6A, RUVBL1	159	31	16792	10.2203	1	0.435969	0.420476
GOTERM_BP_DIRECT	GO:0001922	B-1 B cell homeostasis	2	1.22699	0.0371124	TNFAIP3, HIF1A	159	4	16792	52.805	1	0.458224	0.44194
GOTERM_BP_DIRECT	GO:0007091	metaphase/anaphase transition of mitotic cell cycle	2	1.22699	0.0371124	CDC23, CDC27	159	4	16792	52.805	1	0.458224	0.44194
GOTERM_BP_DIRECT	GO:0010499	proteasomal ubiquitin-independent protein catabolic process	2	1.22699	0.0371124	PSME4, NFE2L2	159	4	16792	52.805	1	0.458224	0.44194
GOTERM_BP_DIRECT	GO:1902042	negative regulation of extrinsic apoptotic signaling pathway via death domain receptors	3	1.84049	0.038397	TNFAIP3, TRAF2, BRCA1	159	33	16792	9.60091	1	0.464604	0.448093
GOTERM_BP_DIRECT	GO:2001244	positive regulation of intrinsic apoptotic signaling pathway	3	1.84049	0.038397	BCAP31, CAV1, TP53	159	33	16792	9.60091	1	0.464604	0.448093
GOTERM_BP_DIRECT	GO:0050821	protein stabilization	5	3.06748	0.039628	USP7, USP2, MDM4, VHL, HCFC1	159	136	16792	3.88272	1	0.474751	0.45788
GOTERM_BP_DIRECT	GO:0001837	epithelial to mesenchymal transition	3	1.84049	0.04055	CUL7, HIF1A, TGFBR1	159	34	16792	9.31853	1	0.481035	0.46394
GOTERM_BP_DIRECT	GO:0001890	placenta development	3	1.84049	0.0427476	CUL7, CCNF, BIRC2	159	35	16792	9.05229	1	0.496533	0.478888
GOTERM_BP_DIRECT	GO:0031648	protein destabilization	3	1.84049	0.0427476	PRKDC, MDM2, DERL1	159	35	16792	9.05229	1	0.496533	0.478888
GOTERM_BP_DIRECT	GO:0045944	positive regulation of transcription from RNA polymerase II promoter	16	9.81595	0.0434636	IL33, TNKS, PRKDC, RIPK2, BRCA1, GATA3, ADRB2, HIF1A, HCFC1, ASXL1, KAT2B, HLTF, LEO1, TP53, OGT, NFE2L2	159	981	16792	1.72249	1	0.496533	0.478888
GOTERM_BP_DIRECT	GO:0006310	DNA recombination	4	2.45399	0.043498	ACTR5, ACTL6A, RUVBL1, BRCA1	159	83	16792	5.08964	1	0.496533	0.478888
GOTERM_BP_DIRECT	GO:0007050	cell cycle arrest	5	3.06748	0.0442679	CUL4A, BARD1, KAT2B, TP53, TGFBR1	159	141	16792	3.74504	1	0.49885	0.481122
GOTERM_BP_DIRECT	GO:0042769	DNA damage response, detection of DNA damage	3	1.84049	0.0449888	CUL4A, PCNA, RAD18	159	36	16792	8.80084	1	0.49885	0.481122
GOTERM_BP_DIRECT	GO:0035948	positive regulation of gluconeogenesis by positive regulation of transcription from RNA polymerase II promoter	2	1.22699	0.0461746	KAT2B, KAT2A	159	5	16792	42.244	1	0.49885	0.481122
GOTERM_BP_DIRECT	GO:0010994	free ubiquitin chain polymerization	2	1.22699	0.0461746	UBE2C, UBE2S	159	5	16792	42.244	1	0.49885	0.481122
GOTERM_BP_DIRECT	GO:0070431	nucleotide-binding oligomerization domain containing 2 signaling pathway	2	1.22699	0.0461746	RIPK2, OTULIN	159	5	16792	42.244	1	0.49885	0.481122
GOTERM_BP_DIRECT	GO:0035519	protein K29-linked ubiquitination	2	1.22699	0.0461746	UBE2S, UBE2T	159	5	16792	42.244	1	0.49885	0.481122
GOTERM_BP_DIRECT	GO:0006508	proteolysis	10	6.13497	0.047017	CUL7, STAMBPL1, RHBDD2, PSMC4, TPP2, BLMH, RCE1, VHL, IDE, THOP1	159	500	16792	2.1122	1	0.503456	0.485565
GOTERM_BP_DIRECT	GO:0018107	peptidyl-threonine phosphorylation	3	1.84049	0.0495978	TNKS, CDK1, TGFBR1	159	38	16792	8.33764	1	0.526433	0.507725
GOTERM_CC_DIRECT	GO:0005634	nucleus	86	52.7607	1.98e-10	KDM1B, TRRAP, CCNF, CBLC, TNFAIP3, BRCA1, IDE, PRPF19, IFIH1, POLB, CDC20, RNF114, UBE2Q1, PSMD2, RUVBL1, PSMD3, CDC27, PSMD1, SKP2, USP7, AREL1, DTX3L, ANAPC7, ACTR5, ACTL6A, AXIN1, UBE2QL1, UCHL3, CDC25A, HCFC1, PSMA5, CCNA2, KAT2B, PSMA3, KAT2A, PSMA4, PSME3, PSME4, ANAPC5, VDAC1, TP53, TRIM11, BIRC2, CUL7, PSMD11, PCNA, PSMD14, PSMD13, RNF6, FOXK1, ADRB2, GATA3, BRCC3, USP18, HIF1A, PSMA7, HS…	159	5415	18224	1.82032	4.54e-08	6.49e-09	5.64e-09
GOTERM_CC_DIRECT	GO:0005737	cytoplasm	81	49.6933	4.31e-09	UBE2D1, TNFAIP3, BRCA1, IDE, PRPF19, UBE2Z, POLB, CDC20, RNF19A, RUVBL1, PSMD3, CDC27, UBXN4, SKP2, DTX3L, RIPK2, ACTR5, AXIN1, TRAF2, UCHL3, NCCRP1, MID1, CDC25A, HCFC1, PSMA5, CCNA2, PSMA3, PSMA4, PSME3, PSME2, TP53, TRIM11, CFTR, BIRC2, USP14, TRIM50, PSMD12, CUL7, PCNA, UBA6, KLHL11, RNF6, BRCC3, HIF1A, PSMA7, VCPIP1, RNF213, PSMB2, PSMB3, UBR5, HLTF, CLSPN, USP24, BARD1, MAP3K1, USP9X, UBE2C…	159	5222	18224	1.77785	9.88e-07	1.1e-07	9.54e-08
GOTERM_CC_DIRECT	GO:0005829	cytosol	77	47.2393	5.45e-18	UBE2D1, TNFAIP3, UBE2L6, IDE, SH3RF1, IFIH1, CDC20, RNF114, CDC23, UBE2Q1, RNF19A, PSMD2, PSMD3, CDC27, PSMD1, SKP2, USP7, AREL1, DTX3L, ANAPC7, RIPK2, AXIN1, TRAF2, MID1, CDC25A, PSMA5, PSMA3, PSMA4, TRAF3, PTRH2, PSME3, PSME4, PSME2, ANAPC5, RBCK1, TP53, ANAPC1, CFTR, BIRC2, PSMD12, CUL7, PSMD11, PSMD14, UBA6, TNKS, PSMD13, PRKDC, USP18, HIF1A, PSMA7, HSP90B1, RNF213, PSMB2, PSMB3, VHL, BCAP31,…	159	3315	18224	2.66228	1.25e-15	4.16e-16	3.62e-16
GOTERM_CC_DIRECT	GO:0005654	nucleoplasm	73	44.7853	8.83e-20	KDM1B, TRRAP, UBE2D1, UBE2L6, BRCA1, IDE, PRPF19, UBE2Z, POLB, CDC20, CDC23, PSMD2, RUVBL1, PSMD3, CDC27, PSMD1, SKP2, USP7, DTX3L, ANAPC7, USP2, ACTL6A, CDC25A, HCFC1, PSMA5, CCNA2, KAT2B, PSMA3, KAT2A, PSMA4, PSME3, PSME2, ANAPC5, TP53, ANAPC1, PSMD12, CUL7, PSMD11, PCNA, PSMD14, PSMD13, PRKDC, RNF6, GATA3, BRCC3, HIF1A, PSMA7, PSMB2, PSMB3, UBR5, HLTF, LEO1, VHL, CLSPN, BARD1, UBE2C, SMURF1, F…	159	2784	18224	3.00539	2.02e-17	1.01e-17	8.79e-18
GOTERM_CC_DIRECT	GO:0016020	membrane	39	23.9264	2.08e-05	PSMD12, PSMD11, PSMD13, PRKDC, DERL1, PRPF19, HSP90B1, RNF213, STAMBPL1, PSMB2, PSMD2, HLTF, PSMD3, RUVBL1, UBR5, PSMD1, RCE1, VHL, ANKZF1, BCAP31, HSPA5, USP9X, CAV1, ADRM1, EDEM2, HLA-A, TGFBR1, HCFC1, PSMC4, PTRH2, PSME3, DNAJC10, CDK1, FKBP8, PSME2, BIRC6, VDAC1, STT3B, CFTR	159	2200	18224	2.03184	0.004754	0.000397	0.000345
GOTERM_CC_DIRECT	GO:0000502	proteasome complex	21	12.8834	5.13e-27	USP14, PSMD12, PSMD11, PSMD14, PSMD13, ADRM1, PSMB8, PSMA7, PSMB9, PSMA5, PSMA3, PSMA4, PSMB2, PSMC4, PSMB3, PSMD2, PSME3, PSMD3, PSME4, PSMD1, PSME2	159	60	18224	40.1157	1.17e-24	1.17e-24	1.02e-24
GOTERM_CC_DIRECT	GO:0005783	endoplasmic reticulum	15	9.20245	0.0130289	BCAP31, HSPA5, CAV1, FAF2, EDEM2, DERL1, HLA-A, HSP90B1, VCPIP1, RNF128, DNAJC10, VHL, STT3B, UBXN4, TP53	159	828	18224	2.07638	0.950373	0.0962458	0.0836372
GOTERM_CC_DIRECT	GO:0043234	protein complex	12	7.36196	0.000952	POLB, CDC20, BTBD1, RIPK2, CAV1, ACTL6A, MDM2, UBE2D1, BRCA1, TP53, CFTR, BIRC2	159	412	18224	3.33834	0.195947	0.0128227	0.0111429
GOTERM_CC_DIRECT	GO:0005813	centrosome	12	7.36196	0.00124544	CDC20, CUL7, PCNA, RNF19A, CDC16, CDC27, USP2, LEO1, CDK1, RAD18, FBXL7, NFE2L2	159	426	18224	3.22863	0.248273	0.0158447	0.013769
GOTERM_CC_DIRECT	GO:0048471	perinuclear region of cytoplasm	11	6.74847	0.0442583	CDC20, CUL7, RNF128, RHBDD2, CAV1, USP2, AXIN1, TRIM37, SH3RF1, HSP90B1, TRAIP	159	621	18224	2.03024	0.999969	0.247199	0.214814
GOTERM_CC_DIRECT	GO:0005680	anaphase-promoting complex	10	6.13497	1.62e-13	CDC20, CUL7, CDC23, ANAPC7, UBE2C, UBE2S, CDC16, CDC27, ANAPC5, ANAPC1	159	23	18224	49.8332	3.71e-11	9.28e-12	8.06e-12
GOTERM_CC_DIRECT	GO:0005839	proteasome core complex	9	5.52147	4.94e-12	PSMA5, PSMA3, PSMA4, PSMB2, PSMB3, PSME4, PSMB8, PSMA7, PSMB9	159	21	18224	49.1213	1.13e-09	2.26e-10	1.97e-10
GOTERM_CC_DIRECT	GO:0019005	SCF ubiquitin ligase complex	9	5.52147	1.05e-08	BTBD1, FBXO27, FBXL19, CCNF, KLHL11, SKP2, FBXO32, FBXL7, FBXL22	159	50	18224	20.6309	2.41e-06	2.41e-07	2.1e-07
GOTERM_CC_DIRECT	GO:0000151	ubiquitin ligase complex	9	5.52147	4.52e-06	BARD1, RNF144A, RNF19A, WWP1, UBE2D1, TRAF2, BRCA1, BRCC3, FBXL7	159	108	18224	9.55136	0.00103381	9.4e-05	8.17e-05
GOTERM_CC_DIRECT	GO:0022624	proteasome accessory complex	8	4.90798	5.83e-11	PSMD12, PSMD11, PSMD14, PSMD13, PSMC4, PSMD2, PSMD3, PSMD1	159	17	18224	53.9371	1.33e-08	2.22e-09	1.93e-09
GOTERM_CC_DIRECT	GO:0008541	proteasome regulatory particle, lid subcomplex	6	3.68098	2.52e-09	PSMD12, PSMD11, PSMD14, PSMD13, ADRM1, PSMD3	159	8	18224	85.9623	5.77e-07	7.22e-08	6.27e-08
GOTERM_CC_DIRECT	GO:0045121	membrane raft	6	3.68098	0.0338342	CAV1, CBLC, TRAF2, VDAC1, TGFBR1, BIRC2	159	206	18224	3.33834	0.999623	0.198667	0.172641
GOTERM_CC_DIRECT	GO:0005876	spindle microtubule	5	3.06748	0.000564	POLB, CDC16, CDC27, CDK1, BIRC2	159	44	18224	13.0246	0.121128	0.00860534	0.007478
GOTERM_CC_DIRECT	GO:0030176	integral component of endoplasmic reticulum membrane	5	3.06748	0.0128003	HSPA5, DERL3, DERL1, FKBP8, RCE1	159	104	18224	5.5104	0.94767	0.0962458	0.0836372
GOTERM_CC_DIRECT	GO:0005819	spindle	5	3.06748	0.021143	CDC20, CDC16, CDC27, PRPF19, MID1	159	121	18224	4.73621	0.992506	0.134493	0.116874
GOTERM_CC_DIRECT	GO:0019773	proteasome core complex, alpha-subunit complex	4	2.45399	3.47e-05	PSMA5, PSMA3, PSMA4, PSMA7	159	8	18224	57.3082	0.00791118	0.000611	0.000531
GOTERM_CC_DIRECT	GO:0005838	proteasome regulatory particle	4	2.45399	0.0001	PSMD12, PSMD13, PSMD2, PSMD1	159	11	18224	41.6787	0.0226976	0.00163986	0.00142503
GOTERM_CC_DIRECT	GO:0016604	nuclear body	4	2.45399	0.00288257	USP7, ZBTB16, MDM2, TP53	159	33	18224	13.8929	0.483697	0.0314337	0.0273158
GOTERM_CC_DIRECT	GO:0005811	lipid particle	4	2.45399	0.0196498	BCAP31, CAV1, FAF2, PRPF19	159	66	18224	6.94645	0.989376	0.128566	0.111723
GOTERM_CC_DIRECT	GO:1990111	spermatoproteasome complex	3	1.84049	0.000734	PSME4, PSMB8, PSMB9	159	5	18224	68.7698	0.154818	0.0105089	0.00913217
GOTERM_CC_DIRECT	GO:0070531	BRCA1-A complex	3	1.84049	0.0015244	BARD1, BRCA1, BRCC3	159	7	18224	49.1213	0.294857	0.0183731	0.0159661
GOTERM_CC_DIRECT	GO:0034098	VCP-NPL4-UFD1 AAA ATPase complex	3	1.84049	0.00258363	CAV1, FAF2, DERL1	159	9	18224	38.2055	0.447011	0.0295826	0.0257071
GOTERM_CC_DIRECT	GO:0031597	cytosolic proteasome complex	3	1.84049	0.0032112	PSMD14, PSMC4, IDE	159	10	18224	34.3849	0.521236	0.0334256	0.0290467
GOTERM_CC_DIRECT	GO:0035631	CD40 receptor complex	3	1.84049	0.00390252	TRAF3, TRAF2, BIRC2	159	11	18224	31.259	0.591566	0.0372365	0.0323584
GOTERM_CC_DIRECT	GO:0034663	endoplasmic reticulum chaperone complex	3	1.84049	0.00390252	HSPA5, DNAJC10, HSP90B1	159	11	18224	31.259	0.591566	0.0372365	0.0323584
GOTERM_CC_DIRECT	GO:0008540	proteasome regulatory particle, base subcomplex	3	1.84049	0.00465646	PSMC4, PSMD2, PSMD1	159	12	18224	28.6541	0.656586	0.0426531	0.0370654
GOTERM_CC_DIRECT	GO:0031011	Ino80 complex	3	1.84049	0.00728282	ACTR5, ACTL6A, RUVBL1	159	15	18224	22.9233	0.81248	0.0641448	0.0557416
GOTERM_CC_DIRECT	GO:0005671	Ada2/Gcn5/Ada3 transcription activator complex	3	1.84049	0.00827614	KAT2B, KAT2A, HCFC1	159	16	18224	21.4906	0.850898	0.0701939	0.0609982
GOTERM_CC_DIRECT	GO:0005657	replication fork	3	1.84049	0.0093266	PCNA, TP53, RAD18	159	17	18224	20.2264	0.883027	0.0762783	0.0662855
GOTERM_CC_DIRECT	GO:0035267	NuA4 histone acetyltransferase complex	3	1.84049	0.0104332	TRRAP, ACTL6A, RUVBL1	159	18	18224	19.1027	0.90944	0.082386	0.071593
GOTERM_CC_DIRECT	GO:0000123	histone acetyltransferase complex	3	1.84049	0.0167714	TRRAP, OGT, HCFC1	159	23	18224	14.95	0.979209	0.116285	0.101051
GOTERM_CC_DIRECT	GO:0035861	site of double-strand break	3	1.84049	0.0294681	RNF138, PRPF19, RAD18	159	31	18224	11.0919	0.99894	0.177584	0.15432
GOTERM_CC_DIRECT	GO:0031436	BRCA1-BARD1 complex	2	1.22699	0.0172651	BARD1, BRCA1	159	2	18224	114.616	0.981468	0.116285	0.101051
GOTERM_CC_DIRECT	GO:0034515	proteasome storage granule	2	1.22699	0.0172651	PSMD2, PSMD1	159	2	18224	114.616	0.981468	0.116285	0.101051
GOTERM_CC_DIRECT	GO:0008537	proteasome activator complex	2	1.22699	0.0257862	PSME3, PSME2	159	3	18224	76.4109	0.997478	0.159596	0.138688
GOTERM_CC_DIRECT	GO:0071797	LUBAC complex	2	1.22699	0.0426088	OTULIN, RBCK1	159	5	18224	45.8465	0.999953	0.243936	0.211979
GOTERM_MF_DIRECT	GO:0016874	ligase activity	33	20.2454	1.64e-26	TRIM50, CBLC, TNFAIP3, RNF6, BRCA1, PRPF19, SH3RF1, RNF213, RNF114, RNF138, RNF19A, HLTF, UBR5, BARD1, AREL1, DTX3L, SMURF1, FANCL, WWP1, TRAF2, MID1, TRAIP, RNF144A, RNF128, TRAF3, MDM2, RLIM, BIRC6, TRIM37, RBCK1, BIRC2, RAD18, TRIM11	157	270	16881	13.1416	4.51e-24	3.68e-24	3.39e-24
GOTERM_MF_DIRECT	GO:0004842	ubiquitin-protein transferase activity	35	21.4724	3.71e-26	TNFAIP3, UBE2D1, UBE2L6, RNF6, BRCA1, PRPF19, RNF213, RNF114, CDC23, RNF19A, UBR5, VHL, SKP2, BARD1, AREL1, DTX3L, SMURF1, FANCL, UBE2C, WWP1, TRAF2, FBXO32, RNF144A, KBTBD6, UBE2S, TRAF3, UBE2T, MDM2, RLIM, UBE2O, BIRC6, TRIM37, RBCK1, BIRC2, FBXL7	157	329	16881	11.4385	1.02e-23	3.68e-24	3.39e-24
GOTERM_MF_DIRECT	GO:0061630	ubiquitin protein ligase activity	29	17.7914	4.02e-26	CBLC, RNF6, PRPF19, UBE2Z, FBXL22, RNF114, RNF138, RNF19A, HLTF, VHL, SKP2, SMURF1, FANCL, UBE2C, WWP1, TRAIP, CUL4A, RNF144A, RNF128, UBE2S, UBE2T, MDM2, RLIM, UBE2O, MDM4, TRIM37, ASB2, RAD18, TRIM11	157	187	16881	16.6746	1.1e-23	3.68e-24	3.39e-24
GOTERM_MF_DIRECT	GO:0031625	ubiquitin protein ligase binding	27	16.5644	1.17e-18	CUL7, FAF2, DERL1, KLHL11, BRCA1, UBE2Z, HIF1A, BTBD1, HLTF, USP7, HSPA5, FANCL, UBE2C, GLMN, USP2, AXIN1, TRAF2, MID1, CUL4A, UBE2S, TRAF3, UBE2T, MDM2, UBE2O, TRIM37, TP53, RAD18	157	287	16881	10.1153	3.2e-16	8.01e-17	7.37e-17
GOTERM_MF_DIRECT	GO:0005515	protein binding	133	81.5951	6.28e-18	TRRAP, LRR1, FBXO27, CCNF, UBE2D1, UBE2L6, UBE2Z, TOMM20, CDC20, CDC23, PSMD2, PSMD3, RUVBL1, CDC27, SKP2, USP7, USP2, HLA-A, MID1, CDC25A, TRAIP, HCFC1, RNF128, PSME3, PSME4, FKBP8, PSME2, VDAC1, RBCK1, TP53, CFTR, TRIM11, CUL7, PSMD11, PSMD14, UBA6, TNKS, PRKDC, GATA3, BRCC3, ADRB2, HIF1A, HSP90B1, BTBD1, UBR5, HLTF, CLSPN, ANKZF1, BARD1, HSPA5, UBE2C, SMURF1, FANCL, ZBTB16, CAV1, GLMN, FBXO32,…	157	8785	16881	1.62783	1.73e-15	3.45e-16	3.18e-16
GOTERM_MF_DIRECT	GO:0061631	ubiquitin conjugating enzyme activity	9	5.52147	1.62e-10	UBE2Q1, UBE2C, UBE2S, UBE2T, UBE2O, UBE2D1, UBE2QL1, BIRC6, UBE2Z	157	29	16881	33.369	4.45e-08	7e-09	6.44e-09
GOTERM_MF_DIRECT	GO:0004843	thiol-dependent ubiquitin-specific protease activity	12	7.36196	1.78e-10	USP14, VCPIP1, USP7, USP42, USP9X, USP2, OTULIN, TNFAIP3, BRCC3, UCHL3, USP18, ANKZF1	157	80	16881	16.1283	4.9e-08	7e-09	6.44e-09
GOTERM_MF_DIRECT	GO:0008270	zinc ion binding	36	22.0859	4e-10	TRIM50, TNKS, KDM1B, CBLC, TNFAIP3, RNF6, GATA3, IDE, BRCA1, SH3RF1, IFIH1, RNF213, RNF114, RNF138, RNF19A, HLTF, UBR5, BARD1, MAP3K1, DTX3L, FBXL19, TRAF2, MID1, TRAIP, RNF144A, RNF128, TRAF3, MDM2, RLIM, MDM4, TRIM37, RBCK1, TP53, BIRC2, RAD18, TRIM11	157	1169	16881	3.31121	1.1e-07	1.38e-08	1.27e-08
GOTERM_MF_DIRECT	GO:0004298	threonine-type endopeptidase activity	8	4.90798	5.24e-10	PSMA5, PSMA3, PSMA4, PSMB2, PSMB3, PSMB8, PSMA7, PSMB9	157	21	16881	40.9609	1.44e-07	1.6e-08	1.47e-08
GOTERM_MF_DIRECT	GO:0043130	ubiquitin binding	10	6.13497	4.13e-08	RHBDD2, UBR5, ADRM1, FAF2, TNFAIP3, UBE2L6, IDE, RBCK1, UCHL3, BIRC2	157	78	16881	13.7849	1.13e-05	1.13e-06	1.04e-06
GOTERM_MF_DIRECT	GO:0019903	protein phosphatase binding	8	4.90798	1.8e-06	KAT2A, ANAPC7, TRAF3, CDC27, TRAF2, ANAPC5, TP53, HSP90B1	157	63	16881	13.6536	0.000496	4.51e-05	4.15e-05
GOTERM_MF_DIRECT	GO:0019899	enzyme binding	15	9.20245	2.63e-06	PCNA, HSPA5, PRKDC, CAV1, AXIN1, TRAF2, BRCA1, HIF1A, POLB, CDC20, MDM2, MDM4, VHL, TP53, CFTR	157	333	16881	4.84335	0.000722	6.02e-05	5.54e-05
GOTERM_MF_DIRECT	GO:0061133	endopeptidase activator activity	4	2.45399	1.52e-05	PSMD14, PSME3, ADRM1, PSME2	157	6	16881	71.6815	0.00416328	0.000321	0.000295
GOTERM_MF_DIRECT	GO:0042802	identical protein binding	21	12.8834	1.93e-05	TRIM50, PCNA, RIPK2, ZBTB16, CAV1, USP2, AXIN1, TNFAIP3, TRAF2, PRPF19, MID1, PSMA7, HCFC1, PSME3, MDM2, FKBP8, PSME2, BLMH, SKP2, TP53, RAD18	157	749	16881	3.01464	0.00530115	0.00038	0.000349
GOTERM_MF_DIRECT	GO:0070628	proteasome binding	4	2.45399	0.000207	USP14, PSMD14, ADRM1, PSME4	157	13	16881	33.0838	0.0553014	0.00379223	0.00348885
GOTERM_MF_DIRECT	GO:0004197	cysteine-type endopeptidase activity	6	3.68098	0.000248	USP14, USP7, USP9X, USP2, BLMH, RCE1	157	61	16881	10.576	0.0658782	0.00425875	0.00391805
GOTERM_MF_DIRECT	GO:0008134	transcription factor binding	11	6.74847	0.000314	KAT2B, USP7, KAT2A, PRKDC, RNF19A, UBA2, GATA3, VHL, HIF1A, TP53, TRIM11	157	284	16881	4.1646	0.0827753	0.00508172	0.00467518
GOTERM_MF_DIRECT	GO:0019901	protein kinase binding	12	7.36196	0.000755	CCNA2, KAT2B, MAP3K1, TRAF3, RNF138, CAV1, AXIN1, TRAF2, VDAC1, HIF1A, TP53, CDC25A	157	376	16881	3.43156	0.187583	0.01138	0.0104696
GOTERM_MF_DIRECT	GO:0030234	enzyme regulator activity	4	2.45399	0.000786	PSMD2, PSMD3, PSMD1, BRCC3	157	20	16881	21.5045	0.194511	0.01138	0.0104696
GOTERM_MF_DIRECT	GO:0004175	endopeptidase activity	5	3.06748	0.00154971	PSMA3, PSMD2, TPP2, PSMD1, RCE1	157	54	16881	9.95577	0.347211	0.0213085	0.0196038
GOTERM_MF_DIRECT	GO:0003684	damaged DNA binding	5	3.06748	0.00273758	POLB, PCNA, BRCA1, TP53, RAD18	157	63	16881	8.53352	0.529457	0.0358493	0.0329813
GOTERM_MF_DIRECT	GO:0031624	ubiquitin conjugating enzyme binding	4	2.45399	0.00287806	RNF144A, RNF114, RNF138, RNF19A	157	31	16881	13.8738	0.547337	0.0359757	0.0330977
GOTERM_MF_DIRECT	GO:0001948	glycoprotein binding	5	3.06748	0.0030676	FOXRED2, HSPA5, FBXO27, EDEM2, IDE	157	65	16881	8.27095	0.570394	0.0366779	0.0337436
GOTERM_MF_DIRECT	GO:0036459	thiol-dependent ubiquitinyl hydrolase activity	5	3.06748	0.00400932	USP24, USP14, USP7, USP42, USP9X	157	70	16881	7.68016	0.668716	0.0459401	0.0422649
GOTERM_MF_DIRECT	GO:0070411	I-SMAD binding	3	1.84049	0.00441846	SMURF1, AXIN1, TGFBR1	157	11	16881	29.3243	0.70411	0.048603	0.0447148
GOTERM_MF_DIRECT	GO:0005524	ATP binding	25	15.3374	0.00534986	UBA6, PRKDC, UBE2D1, UBE2L6, IDE, UBE2Z, HSP90B1, IFIH1, UBE2Q1, HLTF, RUVBL1, MAP3K1, HSPA5, UBE2C, RIPK2, UBE2QL1, TGFBR1, PSMC4, UBE2S, UBE2T, CDK1, UBA2, UBE2O, TP53, CFTR	157	1495	16881	1.79803	0.771258	0.056585	0.0520582
GOTERM_MF_DIRECT	GO:0016887	ATPase activity	7	4.29448	0.00712325	RNF213, HSPA5, PSMC4, HLTF, RUVBL1, IDE, CFTR	157	183	16881	4.11287	0.859971	0.0725516	0.0667475
GOTERM_MF_DIRECT	GO:0003713	transcription coactivator activity	8	4.90798	0.008313	ASXL1, KAT2B, KAT2A, ACTL6A, BRCA1, GATA3, BIRC2, HCFC1	157	248	16881	3.46846	0.899302	0.0816455	0.0751139
GOTERM_MF_DIRECT	GO:0003682	chromatin binding	10	6.13497	0.0105812	KAT2B, KAT2A, PCNA, UBE2T, ACTL6A, CDK1, TRIM37, GATA3, TP53, HCFC1	157	391	16881	2.74993	0.946353	0.100339	0.0923118
GOTERM_MF_DIRECT	GO:0002039	p53 binding	4	2.45399	0.0241087	USP7, PSME3, MDM2, TP53	157	67	16881	6.41924	0.998783	0.220997	0.203317
GOTERM_MF_DIRECT	GO:0035035	histone acetyltransferase binding	3	1.84049	0.0274104	PCNA, HIF1A, TP53	157	28	16881	11.5202	0.999521	0.243157	0.223705
GOTERM_MF_DIRECT	GO:0005164	tumor necrosis factor receptor binding	3	1.84049	0.0292652	TRAF3, TRAF2, TRIM37	157	29	16881	11.123	0.999716	0.251498	0.231378
GOTERM_MF_DIRECT	GO:0051087	chaperone binding	4	2.45399	0.0391424	HSPA5, DNAJC10, TP53, BIRC2	157	81	16881	5.30974	0.999983	0.316593	0.291266
GOTERM_MF_DIRECT	GO:0008237	metallopeptidase activity	4	2.45399	0.0391424	PSMD14, STAMBPL1, BRCC3, THOP1	157	81	16881	5.30974	0.999983	0.316593	0.291266
GOTERM_MF_DIRECT	GO:0008234	cysteine-type peptidase activity	3	1.84049	0.0480264	USP9X, OTULIN, BLMH	157	38	16881	8.4886	0.999999	0.37735	0.347162
