# Supplementary material for: A ubiquitination-related risk model for predicting the prognosis and immunotherapy response of gastric adenocarcinoma patients
Source: PeerJ. 2024 Jan 31;12:e16868. doi: 10.7717/peerj.16868 (PMC10838090; doi:10.7717/peerj.16868)
Supplement: Supplemental Information 1 [file peerj-12-16868-s001.zip › Supplementary Table 8.xlsx]

## Sheet: TCGA_train_sur.data
	OS	OS.time	BLMH	CUL4A	HCFC1	IDE	NFE2L2	OGT	POLB	PSMD12	RNF144A	TGFBR1	THOP1	TRAF2	VHL	RiskScore	RiskGroup
TCGA-BR-8690-01A	0	10.8333	2.65314	3.65545	3.32495	2.62366	4.12892	3.35463	2.01101	3.71524	1.4112	3.47888	2.77297	3.26886	3.6693	-4.14151	1
TCGA-D7-6524-01A	0	18.1	2.82375	3.66869	4.27819	3.28467	4.55374	3.22013	1.8926	3.03625	3.2169	3.03692	2.86614	2.90209	3.59269	-3.92817	1
TCGA-D7-6818-01A	1	12.5333	3.11215	3.66224	5.28594	3.06921	4.0481	2.74091	2.03461	2.64866	3.08096	3.85635	2.44885	3.89236	2.77127	-3.05903	1
TCGA-BR-8364-01A	0	22.5	2.56415	3.35146	4.80487	3.4386	4.95931	3.7977	1.36554	2.94948	3.06614	4.38985	2.04342	2.05047	3.80652	-3.85884	1
TCGA-BR-6458-01A	1	19.6	2.70871	3.61327	4.95822	3.85353	4.5053	4.07455	2.12297	3.07232	2.98966	3.28419	2.69362	3.13884	3.47211	-4.29066	1
TCGA-R5-A7ZR-01A	1	6.16667	2.96725	3.2911	4.41923	2.88134	4.56041	3.59342	1.64519	3.39756	1.23063	2.12899	1.95589	2.08851	3.76852	-3.76093	1
TCGA-RD-A8N4-01A	0	72.3667	2.19655	3.14757	4.54759	3.12108	4.41999	3.78498	1.96907	2.92865	1.89171	3.40023	2.03324	1.88547	3.02146	-3.76858	1
TCGA-B7-A5TK-01A	0	9.6	2.68203	3.27327	4.00692	3.07832	4.92054	2.80592	2.81543	3.75305	1.60046	4.44542	2.73663	3.13412	3.50374	-4.00046	1
TCGA-D7-A6EV-01A	0	11.4	2.63111	5.06602	4.9884	2.77679	5.08376	4.01447	2.56361	3.38254	0.865663	2.91048	3.18149	3.6775	3.83987	-5.29141	0
TCGA-BR-8366-01A	0	0.966667	2.68861	3.38189	4.57485	3.17163	4.438	3.66745	2.54669	3.81396	2.15187	3.44239	2.60567	2.91451	3.94647	-4.19709	1
TCGA-BR-8296-01A	1	15.8	1.86187	3.4094	4.70408	3.58876	4.65192	3.86095	1.99885	3.49799	1.70796	2.54758	2.63979	3.49384	3.72195	-4.99958	0
TCGA-ZQ-A9CR-01A	1	0.8	3.77598	3.27054	3.48014	2.57995	4.62582	4.15305	2.363	3.40395	2.7405	3.8435	2.72422	2.99215	3.77316	-3.51535	1
TCGA-BR-8297-01A	0	7.5	2.41658	3.37934	4.63652	3.51154	4.84443	3.68276	1.74212	3.19522	1.805	5.2347	2.16484	2.59318	3.30731	-4.03129	1
TCGA-CG-4475-01A	0	23.3	2.33572	3.47412	4.23685	4.48582	5.24673	4.81977	1.63765	3.47278	2.64987	4.14102	1.96964	2.59211	3.194	-4.45181	1
TCGA-HU-A4GT-01A	0	6.6	2.67416	3.61173	4.36337	2.85421	4.68627	3.72666	1.88878	3.86449	1.41916	2.62554	3.47529	2.48002	3.59074	-4.59892	0
TCGA-BR-8371-01A	1	11.9667	2.35399	3.27767	4.12539	2.70158	4.40284	3.35905	1.58538	3.07141	1.4758	3.63974	2.17516	2.04963	3.73867	-3.9403	1
TCGA-BR-6710-01A	0	9.1	1.70849	3.10062	3.53295	2.64198	5.13476	2.7522	1.42528	2.71104	1.17616	2.92602	1.67807	1.92885	3.09016	-3.81517	1
TCGA-IN-A6RS-01A	0	12.7667	3.10894	3.55498	3.73876	3.44418	5.06843	4.07101	2.43137	3.64326	2.22268	2.50178	2.60219	3.00117	2.89421	-3.91252	1
TCGA-D7-6521-01A	0	18.8	3.02204	3.28144	4.31592	3.04713	4.83201	2.77337	1.62276	2.98102	1.63809	3.5217	2.61278	2.92264	3.20782	-3.65935	1
TCGA-VQ-AA6J-01A	0	27.9333	3.29372	4.37574	5.13023	3.6422	4.97746	4.58397	1.70316	3.47752	2.10828	3.1392	2.88399	3.14772	3.50527	-4.53145	0
TCGA-BR-A4J5-01A	0	28.7333	2.50975	3.4174	4.11584	3.20244	4.43769	3.56067	1.87625	3.22751	2.61482	4.87372	2.37814	2.10983	3.84505	-3.91627	1
TCGA-BR-8382-01A	1	25.4	2.54045	3.93193	4.21003	3.15916	4.93427	3.56337	2.10928	3.65528	2.2975	3.42538	3.16266	2.94743	4.33535	-4.85763	0
TCGA-BR-8384-01A	0	3.76667	2.34466	3.40087	4.63288	3.399	4.57616	3.89484	1.48011	3.16096	2.70601	4.26298	2.00007	2.22832	3.82473	-3.99984	1
TCGA-VQ-A94P-01A	1	2.7	2.5936	3.31991	4.41864	3.2988	4.89501	3.46106	1.39125	2.99385	2.9734	4.88959	1.82208	2.17041	2.48341	-3.00606	1
TCGA-VQ-A924-01A	1	56.2	2.79232	3.96317	5.01238	3.60655	4.5457	3.91448	2.06126	3.99574	2.20378	3.67109	3.61209	3.36484	3.18714	-4.57813	0
TCGA-BR-7197-01A	0	9.33333	2.17906	4.0632	4.48372	3.59933	4.86096	2.8599	2.94937	3.10429	1.4929	3.49429	1.84275	3.17639	4.05986	-4.51555	0
TCGA-HU-8602-01A	0	22.6333	3.55941	3.98723	5.26088	4.84303	4.95464	4.06104	3.9352	3.95697	0.999089	3.45023	3.73646	3.36392	4.53175	-5.63142	0
TCGA-VQ-A8PQ-01A	1	15.8667	2.56675	3.35927	5.31603	3.44903	4.72069	5.54322	1.98287	3.00264	3.36328	3.55678	2.25956	3.56129	4.06981	-4.68456	0
TCGA-CD-8526-01A	0	12.7	2.898	3.29744	4.92966	3.16388	4.54068	3.33242	1.81482	4.0637	3.25744	3.3831	2.89803	4.04591	3.85454	-3.93859	1
TCGA-BR-4256-01A	1	9.46667	3.01829	3.63913	3.8841	3.30295	4.83449	3.52725	2.83356	3.52399	2.87142	4.39313	2.27798	2.72909	2.86851	-3.32787	1
TCGA-BR-4187-01A	1	4.7	2.54323	3.32024	3.40278	3.41223	5.02227	2.83547	2.06185	2.84997	3.15054	3.83716	1.47591	1.5882	2.60401	-2.79205	1
TCGA-HU-A4G3-01A	0	5.66667	2.27371	3.41053	4.39223	3.48233	5.04505	3.45162	1.38949	3.22107	1.16249	3.34483	2.59602	2.34565	3.52629	-4.57207	0
TCGA-FP-7916-01A	1	14.2667	2.20359	3.47293	5.11891	3.87446	4.85867	4.16677	2.15378	3.87168	1.87566	3.67921	2.30735	3.12801	4.19504	-4.90964	0
TCGA-IN-A6RI-01A	0	18.6333	3.01647	4.15328	4.76801	3.05425	4.01619	3.52593	2.11893	4.17486	1.92218	2.06916	2.50727	2.53975	3.88278	-3.9302	1
TCGA-VQ-A91N-01A	1	19	3.09424	3.73049	5.52367	3.44389	4.44302	3.2336	2.14133	3.72938	1.16378	4.08998	3.12973	2.90648	4.8023	-4.80105	0
TCGA-BR-A44U-01A	1	14.0667	2.1152	3.58532	3.21967	2.81466	3.97161	3.11702	1.48628	2.71733	1.94555	3.62694	2.82436	3.57333	3.62254	-4.39287	1
TCGA-BR-6852-01A	0	45.5667	2.29713	3.649	4.92271	3.46104	4.5263	3.51574	2.53159	3.55173	2.00321	3.04677	3.35246	3.76874	3.76145	-4.95547	0
TCGA-BR-8295-01A	1	2.23333	3.77466	3.82437	4.37406	1.63902	4.22623	2.86571	2.35471	3.858	3.18934	4.10446	2.72716	3.63419	3.4696	-2.66627	1
TCGA-CG-4443-01A	0	30.4	2.64924	4.16564	4.36371	3.68118	5.77011	4.97531	2.34469	4.41212	1.14139	2.51218	1.85056	3.07093	3.70472	-4.86705	0
TCGA-VQ-A8PC-01A	1	46.9	3.2284	3.1193	5.12558	3.90499	4.87825	4.96028	2.01013	3.21591	2.25677	3.93782	2.93763	3.31094	3.41939	-4.49502	0
TCGA-RD-A8NB-01A	1	17.1	3.18904	3.78079	5.34392	3.7965	4.84689	4.14286	2.14104	3.60701	2.41951	4.03144	3.13576	3.10339	4.11933	-4.65452	0
TCGA-VQ-A91E-01A	0	22.1333	2.62163	3.54374	5.42801	4.29217	4.94775	4.43621	2.19195	3.40361	1.53015	2.55706	3.27649	2.99152	4.20276	-5.53455	0
TCGA-R5-A7ZF-01A	1	8.63333	3.1621	4.08445	4.52412	3.10849	4.71147	3.7654	2.52104	3.7787	2.08992	1.86825	3.71212	2.99625	3.51927	-4.55815	0
TCGA-HU-A4GD-01A	0	23.0667	3.69176	3.80258	3.78488	2.91223	3.66903	4.87868	2.30585	4.0654	0.788004	2.86511	3.27039	2.99442	3.31121	-4.19887	1
TCGA-BR-7707-01A	0	36.3333	3.47263	3.37457	4.63004	3.30663	4.46872	2.40634	2.44899	3.87129	1.6854	3.27175	4.14401	3.86619	3.04269	-4.01291	1
TCGA-BR-8588-01A	0	12.9667	2.63947	3.83695	4.43923	3.40071	4.56752	3.49638	1.72214	3.21792	2.16622	4.15592	3.01399	2.76922	3.89571	-4.50961	0
TCGA-BR-6563-01A	0	39.6667	2.55238	3.19244	3.46543	2.95354	4.40515	3.32604	1.6583	2.91559	2.6926	3.5878	2.35157	2.50543	3.44328	-3.65523	1
TCGA-CG-5717-01A	1	7.06667	2.89572	3.10307	3.89124	3.46354	5.73053	3.18435	2.02679	3.33669	1.70697	2.7206	2.43326	2.72272	3.02995	-3.91252	1
TCGA-CD-8525-01A	0	12.7667	2.93478	2.6861	3.75461	2.70758	3.87188	3.47147	2.64401	3.72449	1.63635	2.48288	2.83525	2.58766	4.22204	-4.03427	1
TCGA-BR-8080-01A	1	9.73333	3.23269	3.57136	4.95767	3.37581	4.6943	3.63581	1.649	2.96291	3.19891	4.41155	2.41362	3.54211	4.015	-3.85339	1
TCGA-R5-A7ZI-01A	0	75.5667	2.44185	2.80875	3.70428	3.20482	4.31563	4.39929	2.74742	3.69013	1.3484	2.46709	2.46956	3.07395	3.72211	-4.53598	0
TCGA-ZA-A8F6-01A	0	17.5	2.69685	3.24526	4.4601	3.24489	4.88858	4.52304	1.77687	2.95854	2.21615	3.29744	2.62478	2.42548	3.79998	-4.47916	1
TCGA-CG-5734-01A	1	8.1	1.92362	2.98809	3.86282	2.57461	4.53919	2.39512	1.62311	2.47338	1.05575	2.27195	2.68007	2.9767	2.98745	-4.08843	1
TCGA-HU-A4H0-01A	0	2.13333	2.09328	4.29029	5.69753	3.95699	5.0099	3.95404	2.88258	4.02429	0.952146	2.60983	3.26429	3.48469	3.88032	-5.69366	0
TCGA-B7-A5TN-01A	0	9.56667	3.00695	3.4628	4.22546	3.3131	4.60604	4.011	2.04054	3.35105	2.11717	3.48275	2.03493	3.23048	3.59937	-3.87884	1
TCGA-D7-A74A-01A	0	20.2333	1.9537	3.20879	4.26124	3.38566	5.0716	3.10499	2.11553	2.84179	1.04152	2.2987	2.80831	2.51247	3.60937	-4.88632	0
TCGA-VQ-A91D-01A	1	11.8667	3.06537	3.64128	4.80637	3.1701	4.33417	4.53438	1.73857	3.58373	2.32805	3.95814	2.98759	3.2801	3.56319	-4.25816	1
TCGA-VQ-A8P3-01A	0	37.7333	1.77217	3.57232	4.05781	3.34327	5.04211	2.99857	2.13998	3.67484	2.10985	3.56429	2.93419	3.34364	4.25778	-5.06104	0
TCGA-IP-7968-01A	0	2.56667	3.43938	4.19478	5.44835	3.94405	4.86848	4.0378	1.65658	3.48699	1.89611	4.33037	2.60639	2.89183	4.78197	-4.73105	0
TCGA-CG-5722-01A	0	1	2.12667	3.46345	4.70691	2.63592	4.41478	3.18724	2.3726	3.57338	1.06764	2.79558	3.86116	3.70688	3.30194	-4.91258	0
TCGA-BR-7196-01A	0	22.2	2.3538	3.17427	4.52309	3.31903	5.05975	3.69115	1.85039	3.73682	2.47126	3.82093	2.85232	3.11197	3.70463	-4.44823	1
TCGA-BR-8487-01A	0	1.13333	1.57145	3.65544	3.3887	3.30134	4.52435	3.66001	2.13323	3.62423	1.2758	3.31163	2.7987	3.02944	4.078	-5.28284	0
TCGA-FP-A4BF-01A	1	5.6	2.96497	3.38524	3.91858	2.51704	4.6291	3.95347	2.682	3.71099	2.18124	3.53189	3.64954	3.67713	3.81106	-4.53168	0
TCGA-FP-8099-01A	0	17.3	2.23154	4.47902	4.84211	3.26617	4.75659	4.06981	2.06843	3.23857	2.09459	2.07834	3.03025	3.34905	3.97909	-5.21737	0
TCGA-FP-A9TM-01A	0	6.3	2.71788	3.6374	5.07029	3.46677	4.68927	4.74197	2.09809	3.46068	1.68233	3.11884	2.5577	3.13592	4.16651	-4.90219	0
TCGA-BR-4253-01A	1	4.13333	2.98229	3.62758	4.3913	3.75443	5.06065	4.84968	3.20371	4.04147	0.801485	3.14817	2.66108	2.48463	3.46708	-4.76218	0
TCGA-VQ-AA6D-01A	0	17.3667	3.25008	4.94732	4.92302	3.67386	4.9706	4.0259	2.23363	4.2283	1.23035	3.54177	2.87016	3.86268	4.54022	-5.15215	0
TCGA-BR-8369-01A	0	14.2333	1.99068	3.83242	4.69226	3.26166	4.90014	4.14983	1.8171	3.5179	1.89785	3.533	3.03012	2.90641	4.56761	-5.43905	0
TCGA-BR-6709-01A	1	12.3333	3.44287	2.9137	4.87762	2.85999	4.39584	3.12529	1.98171	3.94155	3.68045	4.02984	2.27553	3.76159	3.78038	-2.94833	1
TCGA-CG-4436-01A	0	8.1	2.64048	5.15743	3.98959	3.60364	4.8	4.61296	3.18264	4.06012	0.660341	3.0702	1.99701	2.42937	2.99442	-4.53922	0
TCGA-IN-7808-01A	1	3.5	2.20904	3.08665	4.72131	2.77603	4.20245	4.78403	1.94366	2.85313	1.64438	2.89875	2.6139	4.0443	4.21319	-5.05614	0
TCGA-BR-6456-01A	1	17.5333	3.03462	3.25774	4.82297	3.11163	4.12232	3.53203	2.06237	3.40038	3.25276	3.52527	2.96499	3.63594	3.38732	-3.66973	1
TCGA-D7-A4YX-01A	0	36.9333	2.3278	3.83747	5.10212	3.5372	4.8807	3.78463	2.70392	3.8491	0.892018	2.57996	3.16512	3.64283	3.94687	-5.34947	0
TCGA-FP-7735-01A	1	3.53333	3.36988	2.96049	3.96409	2.92483	3.79092	3.11571	1.65749	3.19942	1.34146	2.92105	2.36954	3.26509	3.47813	-3.40316	1
TCGA-FP-8211-01A	0	13.7667	2.60873	2.84522	4.33732	2.5056	5.06642	2.92777	2.04999	3.47993	2.02769	2.16991	3.08175	2.63272	4.37183	-4.38035	1
TCGA-VQ-A91X-01A	1	9.63333	3.02381	3.81636	4.04158	2.86599	3.86745	5.3441	2.1071	3.77209	0.586849	3.33595	2.23889	3.4199	2.71706	-4.05554	1
TCGA-CG-5732-01A	1	70	2.81461	3.84561	4.38073	2.98616	4.68649	2.86336	2.00623	3.21702	1.01607	2.71435	2.0312	3.17613	3.92452	-4.07472	1
TCGA-HU-A4HD-01A	0	33.8667	2.24052	4.01151	4.54136	3.214	3.69478	4.26718	1.96874	3.61615	2.21711	3.45849	2.93404	3.39527	4.23327	-4.91044	0
TCGA-D7-8572-01A	0	17.0333	3.25742	3.65916	5.34605	3.43541	4.29631	3.8256	1.81357	3.7196	3.46434	4.13646	2.95535	2.90003	4.41802	-4.06581	1
TCGA-HU-A4G9-01A	0	24.5333	2.02732	3.80024	4.57629	4.27351	5.07461	4.3086	2.48635	3.4921	1.43195	2.55603	3.00334	2.30123	4.36047	-5.76435	0
TCGA-IN-A7NT-01A	0	10.7667	3.13644	3.91625	4.60499	2.7472	5.29002	4.56905	3.15421	3.95232	3.16002	3.26295	2.95987	2.73318	3.1341	-3.91226	1
TCGA-KB-A93H-01A	0	38.1667	3.15227	4.41395	3.81159	3.00519	4.17363	5.16708	2.51417	3.51502	1.8145	2.47383	2.75833	2.81442	3.87099	-4.6375	0
TCGA-CD-A48A-01A	0	12.6	2.71674	3.45345	4.04655	2.2962	4.90057	3.67907	2.10452	3.36885	1.36415	2.74686	2.9849	3.3773	3.87389	-4.50593	0
TCGA-CD-A487-01A	0	12.4667	2.84031	3.25797	3.86995	2.54473	4.13146	4.25682	2.41992	3.41429	2.02062	3.62718	2.72132	2.88915	3.44653	-3.93027	1
TCGA-D7-A6F0-01A	0	22.6	3.89837	3.95004	5.10456	3.20197	4.24623	3.85216	2.72016	3.70626	1.99022	3.14736	2.76315	4.31697	3.99392	-4.00097	1
TCGA-FP-7829-01A	0	19.8	2.93547	4.35246	4.68251	3.27508	4.76189	3.51378	2.40211	3.95737	2.0451	3.12481	3.47827	2.99342	4.04508	-4.75952	0
TCGA-VQ-AA6A-01A	0	39.4667	2.39002	3.38802	5.98888	3.04358	4.92353	3.68829	1.97452	3.14896	1.15991	2.91134	2.31932	3.03016	3.24145	-4.26561	1
TCGA-RD-A7C1-01A	1	16.9	2.87752	3.45858	4.55173	3.49722	4.3502	3.6273	1.81113	3.26464	1.52798	2.64734	3.2268	3.1529	2.81008	-4.20681	1
TCGA-BR-8286-01A	0	29.8333	3.16832	3.845	4.80466	4.24223	4.30723	3.47778	3.28715	3.63663	2.11182	3.0262	2.81402	3.17291	4.18195	-4.53974	0
TCGA-D7-6822-01A	0	12.5	2.97764	4.32085	6.00544	4.02845	4.67891	4.40515	2.61452	4.0897	1.70606	3.41605	3.24077	2.84441	3.71038	-4.92211	0
TCGA-BR-A4J7-01A	0	32.9667	2.60488	3.09167	4.18049	3.09534	4.32803	4.1111	2.54265	2.95915	2.25275	3.60917	1.9094	2.5955	3.95684	-3.9882	1
TCGA-VQ-A8E3-01A	1	22.0333	2.01348	3.95754	5.26415	3.96461	4.62019	4.33833	2.63341	3.66208	1.90453	2.27306	3.42156	2.48711	3.67289	-5.42014	0
TCGA-CG-4437-01A	0	8.16667	1.37102	3.33378	4.4509	2.85379	4.27473	2.64193	1.81146	3.57494	1.63722	2.24183	3.38375	3.79401	2.93188	-4.67854	0
TCGA-D7-8579-01A	0	21.2	2.57253	3.57848	4.51776	3.25107	4.32088	3.67315	1.72789	4.4997	2.3856	3.96598	2.71687	2.78012	4.19976	-4.26656	1
TCGA-RD-A8N9-01A	0	36.1	2.78495	3.95822	4.56163	3.68492	5.01639	5.63261	2.26585	3.44839	3.05073	4.16485	2.32997	3.17724	3.79652	-4.68947	0
TCGA-BR-6455-01A	1	14.0667	3.30976	3.62074	4.83244	3.27524	4.99543	3.27177	2.60427	3.5027	0.827673	2.8658	3.65085	3.07842	3.62798	-4.66163	0
TCGA-BR-6452-01A	0	35.1667	2.51502	3.90645	4.87827	3.86314	4.73305	3.37761	2.62286	3.55247	2.16457	3.32508	3.22655	3.11382	4.32512	-5.06462	0
TCGA-CG-5719-01A	0	1.03333	2.59872	3.66611	4.28187	2.68853	4.20581	2.44221	1.61427	3.11458	2.33766	3.25909	2.71053	3.04758	3.17807	-3.51915	1
TCGA-D7-6525-01A	1	13.5333	2.05437	3.15878	4.25039	2.84768	4.17908	3.05931	2.1917	3.57838	2.2155	1.94115	2.90815	3.71905	2.87311	-4.02213	1
TCGA-D7-6519-01A	0	20.8333	2.86418	3.63282	4.43867	3.67046	4.39732	3.70757	2.24741	3.26784	1.98007	3.24932	3.49104	2.52818	4.02572	-4.80242	0
TCGA-VQ-A8DZ-01A	1	13.2	3.72655	4.70916	4.60603	2.83495	4.12132	3.21487	2.09292	3.59734	1.51683	2.66584	3.13463	3.08712	4.08251	-4.10717	1
TCGA-SW-A7EA-01A	0	19.3	2.39603	3.27476	4.21831	2.83538	4.59507	3.76228	2.58106	3.5816	1.59865	2.87445	2.86418	2.67535	3.12621	-4.20395	1
TCGA-VQ-A8DT-01A	0	49.4667	2.35154	3.99804	3.99107	3.17703	4.79712	3.28737	2.2499	3.34567	1.11683	3.00857	3.01961	2.52601	3.66037	-4.76916	0
TCGA-BR-7716-01A	0	40.3333	3.49658	3.24792	4.64094	3.20586	4.66485	3.12747	2.40224	3.72146	1.42673	3.11324	2.58192	3.28856	4.36546	-4.0572	1
TCGA-R5-A805-01A	1	9.36667	2.74965	3.23916	4.12767	3.15271	5.58112	3.73933	1.43523	3.37276	1.89301	3.54349	1.98099	2.6549	3.75484	-4.05378	1
TCGA-CG-4301-01A	0	3.06667	2.4663	3.13406	3.47518	4.06696	5.43057	4.2903	2.3022	3.82231	1.91981	3.68065	1.68519	2.69411	2.85789	-3.99518	1
TCGA-CD-8531-01A	0	12.7667	3.71495	3.46519	5.2448	3.75391	3.5808	3.84467	1.96847	3.72431	0.960303	3.14267	4.3898	2.52035	4.84503	-5.1761	0
TCGA-HU-A4GC-01A	0	3.3	3.35932	2.56353	3.93022	3.12632	4.9054	3.03981	2.8835	3.70968	1.52386	2.70123	2.56989	3.42245	3.60002	-3.70695	1
TCGA-RD-A8MV-01A	0	124	2.65677	3.84346	4.73498	3.52538	4.69507	4.51525	1.94094	3.33055	1.29598	3.05944	2.90586	3.52724	3.41654	-4.90419	0
TCGA-CD-8534-01A	0	12.2333	2.34442	3.34005	4.78991	3.78542	3.81712	3.96964	2.01401	3.28289	2.26027	2.96291	2.21236	2.92147	4.25205	-4.50218	0
TCGA-CD-5801-01A	1	13.3667	1.63007	2.9488	3.95782	3.0086	4.39418	3.17806	2.64124	2.9729	0.41768	2.52881	2.99736	3.48407	3.47154	-5.07457	0
TCGA-CD-A48C-01A	1	11.7667	2.46625	3.17317	3.94482	3.07752	4.62466	3.29494	2.59731	3.39287	2.17433	2.81063	2.4586	2.39016	4.26314	-4.28006	1
TCGA-VQ-A94R-01A	1	43.1333	3.28488	4.87495	5.6543	3.2064	3.94097	5.38852	1.88082	3.27646	3.15253	3.05953	2.91944	2.66529	3.45482	-4.24202	1
TCGA-IN-AB1X-01A	0	13.7	1.94446	3.93411	5.07882	4.08361	5.2615	4.57842	2.1882	3.59974	2.21587	2.80714	2.85856	3.29472	3.52105	-5.35204	0
TCGA-VQ-A8P5-01A	1	7.83333	2.19708	3.17813	4.95372	4.06268	4.21015	3.17501	1.73124	3.68593	2.40916	2.89405	3.16274	3.52429	2.88383	-4.30717	1
TCGA-VQ-A91U-01A	1	1.73333	2.8978	4.95498	4.84788	2.91882	4.64224	4.87623	1.71404	3.48629	0.983221	3.50316	2.70231	3.13288	3.50678	-4.79923	0
TCGA-HU-A4GH-01A	0	11.9333	2.84396	3.67812	4.21156	3.02604	4.4432	3.60116	2.98479	3.68807	1.08526	2.54871	2.41385	2.62682	4.2176	-4.41004	1
TCGA-RD-A8N0-01A	0	41.2	2.5984	3.30828	4.12757	3.27576	5.51688	5.00464	1.89259	3.23446	2.20802	3.56016	2.11546	2.02411	3.78874	-4.47915	1
TCGA-CD-8535-01A	0	13	3.54857	4.03284	5.21721	4.05168	4.41187	4.58199	2.65374	3.91595	2.01111	3.77907	3.23097	3.98192	4.69492	-5.10884	0
TCGA-HU-8610-01A	0	0.766667	2.69589	3.72123	4.63184	3.68805	4.85784	3.88306	1.4928	3.12996	1.59536	3.58218	2.47757	3.32017	4.39704	-4.90134	0
TCGA-VQ-AA69-01A	0	28.8	3.64142	4.17934	6.18557	4.34049	5.42856	4.41364	2.79715	4.04216	0.437345	4.59385	3.82418	2.80144	3.96883	-5.4079	0
TCGA-B7-A5TJ-01A	0	11.1667	2.19275	5.09061	4.66049	3.08806	4.53378	3.51636	2.16258	2.90839	1.41353	3.01195	2.96129	2.92174	3.20034	-4.80567	0
TCGA-CG-4477-01A	0	31.4	2.83185	3.86821	3.9732	3.94038	5.81153	4.00271	3.12182	3.92927	2.08085	3.12544	2.39394	2.49958	3.50293	-4.47131	1
TCGA-VQ-A8P8-01A	0	31.4	2.45873	3.57685	4.64435	3.59277	4.62183	3.96003	1.94139	3.36923	1.65412	3.09316	2.75198	2.62474	3.93393	-4.77757	0
TCGA-HF-7133-01A	0	63.9333	2.96141	4.2472	4.84961	4.34313	4.58515	3.81081	1.79263	3.82868	2.25241	3.45529	3.04816	3.90247	3.72636	-4.7784	0
TCGA-BR-8677-01A	0	27.1	3.06291	3.46705	4.49787	3.42118	4.70018	4.15348	1.9609	3.82671	2.73023	3.30146	2.78736	3.72429	4.31101	-4.48661	0
TCGA-VQ-A8PO-01A	1	9.4	2.69968	3.78311	4.93589	3.53506	4.74883	4.49206	2.55176	3.55478	1.73489	3.21986	3.8512	2.98258	3.35528	-5.11075	0
TCGA-CD-8533-01A	0	15.6	2.46679	2.66206	5.86635	4.15697	4.89076	4.01349	1.2554	3.04896	2.2821	3.85466	3.05172	2.95363	4.70841	-5.20584	0
TCGA-D7-A6F2-01A	0	15.8667	2.72625	3.82562	4.81865	3.05664	3.93067	4.18295	1.48969	2.87146	2.16685	3.59222	2.42008	3.74238	3.40177	-4.10367	1
TCGA-CD-A486-01A	1	6.4	3.22445	4.71164	4.09746	2.68526	3.62465	3.61604	2.14024	3.45284	2.40591	3.02757	2.48796	3.73196	4.93067	-4.31521	1
TCGA-BR-8081-01A	0	32.7	2.68868	3.71172	5.44376	3.47987	5.12819	3.77617	2.00463	2.96559	2.79799	3.28975	2.61758	3.03182	3.68657	-4.34226	1
TCGA-IN-8663-01A	1	3.43333	2.09088	3.10894	5.38512	2.77444	4.6719	3.4772	1.22164	3.88022	0.937089	3.04441	2.48781	3.25853	4.35013	-4.7514	0
TCGA-HU-A4GF-01A	0	26.1667	4.22037	3.89305	4.70335	3.46704	4.28655	4.33226	2.12024	3.52654	1.20588	2.61478	3.07645	3.53572	3.96467	-4.28914	1
TCGA-BR-8678-01A	0	25.1333	3.57666	4.67677	5.54491	4.28596	5.79589	4.10578	2.59714	3.88768	1.53536	4.0866	4.01746	3.58489	4.92472	-5.91908	0
TCGA-HF-A5NB-01A	0	30.9333	0.85216	4.10238	4.73413	3.76408	4.69968	3.69701	2.1969	3.42989	1.45956	2.97409	3.51915	3.14082	3.85788	-6.14107	0
TCGA-B7-5818-01A	0	11.8667	1.71426	4.17878	4.89899	2.66522	4.05962	2.68361	1.90694	3.5072	0.829138	2.93779	3.10686	3.12271	4.41703	-5.15664	0
TCGA-D7-6527-01A	1	10.4	2.66968	3.77952	4.06736	2.55175	4.09435	2.3831	1.88031	3.01317	1.6601	2.80379	2.23143	3.04698	3.04254	-3.32852	1
TCGA-CG-5723-01A	0	83.2	2.27328	3.54871	3.94956	3.24232	5.11746	2.83231	3.66523	3.96104	1.78661	2.81611	2.64393	2.88962	3.98434	-4.52552	0
TCGA-HU-A4GJ-01A	0	21.6667	2.96298	3.36931	4.99978	3.39432	4.77275	5.0041	1.96224	3.23171	1.985	2.86763	2.8817	3.02781	4.47032	-5.04477	0
TCGA-D7-5577-01A	1	26.0667	2.73969	3.69977	4.4914	3.17349	4.88284	2.93732	2.29828	3.18392	0.53975	3.20825	3.06608	3.25124	2.97482	-4.36609	1
TCGA-D7-A748-01A	1	4.4	2.77615	2.77564	3.2308	2.71989	4.31814	2.56107	2.09029	3.02156	3.35825	3.47775	1.74992	2.18797	3.09889	-2.55095	1
TCGA-HU-A4GQ-01A	1	0.1	3.2758	3.48126	4.33465	2.90631	4.59613	3.12025	2.29604	3.707	1.8952	3.99818	3.09837	2.70194	3.64378	-3.81999	1
TCGA-HU-A4GY-01A	0	0.266667	2.83617	3.85435	4.61995	3.24598	4.34871	5.20398	2.08914	3.17827	2.22403	3.43429	2.41772	2.52981	4.19116	-4.65241	0
TCGA-VQ-A8E0-01A	1	18.7333	2.85979	3.64129	4.93	3.78783	4.39844	4.0973	1.5342	4.15026	1.78969	3.08548	2.824	3.42957	3.46575	-4.412	1
TCGA-CG-4465-01A	1	9.13333	2.42471	3.82872	3.84258	4.03687	5.28705	3.87335	2.2104	3.63268	2.098	3.40549	2.84071	2.52476	3.2908	-4.68548	0
TCGA-IN-A6RL-01A	1	13.5333	2.56956	3.7171	4.2987	3.58767	5.56028	4.13007	2.07925	3.42486	1.49462	2.62449	2.13185	2.51647	4.00478	-4.75791	0
TCGA-VQ-A91Y-01A	1	9.86667	2.68726	3.73386	4.74678	3.43953	4.56903	4.25172	1.78028	3.20333	2.97922	4.60825	1.93367	3.11948	3.3668	-3.78062	1
TCGA-HU-A4H5-01A	0	24.1333	3.5161	4.72112	4.89337	2.53979	4.25235	4.93237	2.83012	3.78296	0.700571	2.90547	2.35257	3.786	3.76096	-4.3776	1
TCGA-D7-A6EX-01A	0	11.4667	2.64397	3.60764	4.17346	3.4452	4.94649	4.19947	3.1904	2.90027	2.73354	3.51182	2.99996	3.42645	3.28541	-4.53504	0
TCGA-IN-A7NR-01A	0	6.6	2.86633	3.38775	4.30842	2.81914	5.51612	3.67582	2.17327	3.1743	1.86546	2.88721	2.35087	2.2472	2.92875	-3.71856	1
TCGA-VQ-A8P2-01A	0	38.6667	1.27162	4.21804	4.5564	3.62227	4.94667	3.75231	2.36204	4.1891	2.36452	2.79374	4.20319	3.01865	4.43316	-6.25636	0
TCGA-RD-A7BW-01A	1	5.2	2.79827	3.03874	4.09898	3.2459	4.89729	3.8691	2.05649	3.07559	2.5907	4.17348	1.75684	2.58951	3.17121	-3.4125	1
TCGA-SW-A7EB-01A	0	5.86667	2.55397	3.50492	4.37675	2.83651	5.01566	3.77478	1.59434	2.84472	1.909	2.87129	2.50981	2.05685	3.64244	-4.22477	1
TCGA-BR-A4J8-01A	0	13.7	1.6713	3.38808	3.89225	2.98899	4.3847	3.72032	1.8154	2.91043	1.62728	2.54147	2.59	2.72669	3.32194	-4.63543	0
TCGA-FP-8209-01A	1	60.3667	2.30594	3.21332	5.06173	3.20034	4.34483	4.27786	1.20981	2.85135	2.9345	3.63034	2.12638	2.5496	3.99677	-4.17334	1
TCGA-VQ-A8PX-01A	0	65.4667	2.5737	3.82896	5.20116	4.06623	5.12836	4.48705	2.72163	3.35793	1.35191	2.73041	2.78747	3.28191	4.45878	-5.56691	0
TCGA-BR-8680-01A	0	32.4	2.62035	4.1373	5.77309	3.37639	4.68953	3.74766	2.16108	3.91633	2.4131	3.6036	3.96445	3.16657	4.63387	-5.36309	0
TCGA-VQ-AA6G-01A	1	26.4	2.11405	4.28206	4.97729	3.89074	4.34423	3.64252	1.35646	3.16903	1.46201	3.01966	2.29436	3.01074	3.07701	-4.50975	0
TCGA-HU-8604-01A	0	23.1333	2.93445	4.09751	5.26604	3.07718	4.78556	4.32343	2.28561	3.65723	1.9277	3.14285	3.80745	3.14856	4.05752	-5.12268	0
TCGA-BR-4280-01A	1	6.7	2.62757	4.45146	4.37645	3.92419	4.71076	4.90048	2.49256	3.76713	1.80083	2.90195	3.17678	2.50034	3.47963	-5.13501	0
TCGA-VQ-A8PK-01A	1	18.1	2.93042	4.19258	5.20288	2.96174	5.33164	4.89176	1.80355	3.77354	1.56251	2.77747	2.41526	2.55011	3.26111	-4.35612	1
TCGA-HU-8238-01A	0	1.53333	2.89097	3.07897	4.26907	3.61738	4.36529	2.82081	1.75722	3.33678	1.14233	3.10245	2.41667	3.02325	3.63531	-3.9795	1
TCGA-D7-8573-01A	0	19.7667	3.35736	4.16915	5.33203	3.73225	4.53452	4.15347	2.47534	4.04413	0.563645	2.62066	3.22254	2.86965	4.1372	-5.00535	0
TCGA-VQ-AA64-01A	1	18.6667	3.61523	4.20302	5.05147	3.28515	4.58345	3.92001	1.7311	3.82988	2.56288	4.05501	2.4032	3.00206	3.47409	-3.52727	1
TCGA-BR-4267-01A	1	6.26667	0.997831	4.0789	3.53838	3.81119	5.40231	3.71444	2.39212	3.72122	1.27316	2.42843	2.16064	2.67172	3.23169	-5.29127	0
TCGA-BR-7704-01A	0	35.7333	1.43884	3.86614	3.8169	2.03326	4.23469	4.29287	2.80506	3.46364	2.12108	3.20898	3.2936	4.26906	3.25448	-5.01486	0
TCGA-VQ-A94O-01A	1	21.3333	3.11436	4.79332	5.40716	3.55258	4.46091	4.20569	2.39102	3.99656	0.984024	4.1478	2.7454	2.96162	4.04529	-4.76958	0
TCGA-VQ-A8PP-01A	1	23.7333	2.87562	4.50204	5.30912	3.67817	4.72512	4.96488	2.4408	3.56976	2.34318	3.60714	2.85068	2.89583	4.43374	-5.14139	0
TCGA-BR-8373-01A	0	15	3.6404	4.31366	5.07217	4.02881	5.12232	4.37959	1.62323	2.92062	3.11215	4.48593	1.913	2.9678	4.91863	-4.35284	1
TCGA-IN-A6RJ-01A	0	12.6333	2.85785	2.91122	3.89464	3.0652	6.25609	3.58327	1.74702	2.77682	1.89249	2.39136	2.87519	2.32709	2.89544	-4.13784	1
TCGA-D7-6528-01A	0	15.4333	2.06922	4.23992	5.04169	3.09741	4.43546	3.99209	1.58718	3.60981	0.582439	2.69197	4.23969	4.01795	3.60881	-5.86931	0
TCGA-KB-A93J-01A	0	37.4667	2.87212	3.86789	5.14428	3.18305	5.20073	4.62705	1.58075	3.74843	1.81457	3.14771	2.66359	3.09592	3.19096	-4.37529	1
TCGA-CD-A4MG-01A	1	6.66667	1.9057	3.81441	3.76288	2.6719	4.06581	3.87965	2.24871	3.51534	1.44424	3.06931	3.00135	2.37607	3.41026	-4.62379	0
TCGA-RD-A8N5-01A	1	58.2333	2.41858	3.70563	4.17831	3.41639	4.43008	4.15186	1.47166	3.05272	2.92119	3.94223	2.18129	2.78544	3.4336	-4.02587	1
TCGA-BR-7959-01A	0	33.6667	3.53497	3.47007	4.73031	3.72667	4.69272	3.79061	1.50527	3.23052	3.28582	4.56741	3.10206	3.49595	3.74796	-3.96152	1
TCGA-VQ-A91A-01A	0	40	3.00736	3.88006	5.12642	3.42859	4.4343	4.57569	1.68179	3.89316	2.90232	3.91984	2.83939	3.28403	3.29227	-4.07067	1
TCGA-D7-A4Z0-01A	0	14.9667	2.17499	4.15024	4.16593	3.5417	4.4847	3.7237	1.59549	3.35796	1.57514	3.83919	2.46433	2.30592	3.7328	-4.6329	0
TCGA-CG-5725-01A	1	15.2333	3.6269	4.16181	4.72909	2.62881	3.44228	3.50229	3.15179	3.00792	2.47543	3.3011	3.80146	2.98931	3.41368	-3.81227	1
TCGA-BR-A44T-01A	0	34.6	2.24279	3.25744	4.21167	2.60869	4.23537	4.31842	1.82667	2.95552	1.55089	3.61684	2.17742	2.52867	3.78344	-4.289	1
TCGA-BR-6566-01A	0	33.2333	2.26315	3.26522	4.31496	2.3085	4.52091	1.69404	1.69374	2.98857	1.8105	2.80389	3.64225	2.54781	3.0055	-3.83147	1
TCGA-BR-A4J9-01A	0	0.466667	2.36603	3.28189	4.45041	3.28949	4.2867	3.5384	1.26417	2.89925	1.66619	6.20501	1.8704	2.18864	3.18079	-3.59603	1
TCGA-BR-8060-01A	1	11.6	3.6144	3.44924	5.12074	3.22538	4.54265	3.74622	2.11426	3.5577	2.42604	3.64375	2.97419	3.83826	4.58244	-4.29303	1
TCGA-CD-8530-01A	0	12.5667	2.73318	3.07325	4.26653	3.21399	4.59293	3.5361	2.3953	3.36631	2.5637	4.75211	2.19128	2.73645	4.00915	-3.84204	1
TCGA-VQ-A8PJ-01A	1	2.73333	3.15458	4.01219	5.19159	3.7693	4.96097	4.63068	2.61263	3.4147	1.53076	2.81853	2.09565	2.31047	3.51465	-4.28776	1
TCGA-BR-7901-01A	1	3.5	2.40638	3.53554	4.61792	3.31249	4.8382	3.36389	2.12806	3.33838	3.07815	3.419	2.05309	2.84202	4.38831	-4.17374	1
TCGA-BR-6457-01A	0	13.8667	2.49741	2.9736	4.52627	2.49371	4.32048	2.48914	1.34361	2.63202	3.25205	3.51857	2.30189	2.55663	2.78376	-2.83911	1
TCGA-D7-A4YU-01A	0	16.6667	2.3025	3.34929	5.29204	4.55898	4.82884	4.42453	2.09095	3.28298	2.74587	3.20907	3.18359	3.11175	4.20092	-5.40424	0
TCGA-BR-A4J6-01A	0	0.666667	1.30123	3.40793	3.69085	3.45875	5.43561	3.2279	2.2937	3.35973	2.16572	3.37745	2.12668	2.23511	3.90448	-4.82109	0
TCGA-BR-6565-01A	1	9.3	3.80797	3.96716	4.86262	3.47304	3.89296	3.8832	2.16472	3.17927	2.25641	3.64754	2.73812	3.70951	3.45318	-3.70708	1
TCGA-CG-4460-01A	1	22.3	3.55453	4.02843	3.8605	3.20454	5.00182	5.00646	2.79326	3.71191	2.14255	3.80514	1.60571	2.91331	3.30546	-3.59636	1
TCGA-FP-8210-01A	1	5.1	2.82469	3.23949	4.93708	3.17867	4.75082	4.12016	1.81502	2.99452	3.34663	3.42355	2.36058	2.4783	4.47864	-4.17043	1
TCGA-VQ-A8PU-01A	1	27.7333	1.78722	3.9042	5.0535	3.27397	4.31835	4.0851	1.52194	3.51269	1.12496	3.43249	2.82405	3.7721	3.26198	-5.01357	0
TCGA-BR-8289-01A	1	2.7	3.37144	3.64064	4.64193	3.71492	4.44743	3.87812	2.221	3.80467	2.70557	3.68205	2.49282	2.71977	4.13436	-3.95758	1
TCGA-HU-A4GU-01A	0	6.66667	3.32475	4.09466	4.58331	3.2803	3.9422	4.95516	1.50001	4.12136	1.52511	3.60492	2.98928	3.83119	3.81954	-4.58139	0
TCGA-F1-6875-01A	1	73.2333	3.80527	4.34738	4.8288	4.41099	5.30611	4.36351	2.29756	3.58744	1.34184	3.4672	3.07318	3.33056	4.0709	-5.00383	0
TCGA-HJ-7597-01A	1	26.8333	3.31426	3.70248	5.05732	3.54644	4.41464	3.96339	2.37013	3.80216	1.83056	3.48021	3.28369	3.585	4.1705	-4.66628	0
TCGA-CD-8529-01A	0	12.4667	3.13209	4.72345	4.82667	3.25428	4.7122	4.15552	1.91827	3.42513	1.91864	3.5804	2.55052	2.91826	4.37379	-4.63632	0
TCGA-HU-A4GX-01A	0	20.5333	1.83939	3.6782	4.39573	3.24253	4.87272	3.64918	2.31149	3.6731	1.70881	2.93956	2.2798	3.14963	4.25527	-4.9441	0
TCGA-VQ-A8E7-01B	0	37.9333	3.32649	4.21992	4.92508	3.91938	4.19012	4.25635	1.22292	3.474	1.5504	3.60697	2.33011	3.21716	2.83322	-3.85752	1
TCGA-BR-8484-01A	1	25.5333	2.8528	3.74179	4.96371	3.59724	4.77373	4.69407	2.18697	3.33791	1.94895	2.90007	2.46412	3.27401	3.96186	-4.73787	0
TCGA-HU-A4G2-01A	0	24.6333	2.88789	3.166	3.87838	3.20689	5.01565	3.3353	2.54644	3.57683	1.14107	3.19011	2.61047	2.56667	3.20252	-3.98722	1
TCGA-RD-A8MW-01A	1	38.4333	3.12893	4.2535	4.11084	3.58193	4.18009	4.13049	1.60025	3.43931	2.30591	3.78965	2.59346	2.86358	3.09687	-3.88731	1
TCGA-IN-8462-01A	0	19.0667	2.24633	2.76081	3.67812	2.53049	5.21811	3.13717	1.97254	3.989	1.9887	3.06349	2.00063	2.4974	3.59676	-3.69349	1
TCGA-R5-A7ZE-01B	1	18.4667	2.9703	3.41423	4.40136	3.60839	4.89361	3.04842	1.83772	4.0648	1.26856	2.44395	2.98274	2.68721	3.32259	-4.15945	1
TCGA-3M-AB46-01A	0	58.8333	2.50946	4.02345	3.39969	2.10566	4.58334	3.38593	1.71264	3.71096	1.24367	3.12827	2.53417	2.93017	4.64772	-4.5619	0
TCGA-FP-8631-01A	0	0.566667	2.43331	3.03322	4.03224	3.05288	4.11762	4.29113	2.20099	3.41067	1.80203	3.53101	2.13521	2.69783	4.47415	-4.46395	1
TCGA-VQ-A8DV-01A	1	13.4333	3.53412	3.48399	3.35066	3.39527	4.2775	3.22497	1.53611	3.92689	1.99854	2.78195	2.63247	2.00534	3.24397	-3.30653	1
TCGA-HU-8249-01A	0	29.3667	2.79057	4.0361	5.11894	3.30038	4.71079	3.96868	2.70244	3.269	0.967979	2.20863	3.68785	4.05021	3.72043	-5.35407	0
TCGA-D7-8575-01A	1	18.4667	2.32681	3.5146	4.55435	3.60023	2.77588	4.53304	1.42183	3.29389	2.56387	3.92463	2.1731	2.10339	4.24894	-4.19724	1
TCGA-BR-8381-01A	0	7.46667	2.11314	4.27237	4.78392	3.4322	4.56763	3.91477	2.62037	3.54918	2.21293	3.66022	3.14453	3.47729	4.28413	-5.29846	0
TCGA-BR-A4J4-01A	0	0.533333	3.41591	3.66886	4.25464	3.43813	4.90746	3.1432	2.46151	4.40573	0.965816	5.09286	2.4533	3.12237	3.76002	-3.87192	1
TCGA-D7-A6EY-01A	1	11.6	3.33994	3.87108	4.91693	3.54125	4.60351	3.85177	2.3095	3.70109	2.3234	4.00612	3.14664	3.62661	4.07125	-4.46027	1
TCGA-BR-7958-01A	0	29.9667	2.59015	3.43999	5.16578	3.20622	4.69315	3.5251	1.99995	3.39677	1.62509	2.90083	2.53326	3.51549	4.36763	-4.67564	0
TCGA-BR-8380-01A	1	0.7	2.5627	3.46663	5.00769	3.13695	4.53741	3.19653	1.26494	3.01653	2.67729	5.02986	2.6433	2.25507	3.94372	-3.95666	1
TCGA-D7-6526-01A	0	17.4333	3.20909	4.22761	4.94448	4.03053	3.90001	3.67793	1.63726	2.69458	1.12794	2.97351	2.87573	3.45196	3.35696	-4.47991	0
TCGA-CG-4305-01A	0	16.1667	3.13134	4.09583	3.8791	3.68106	4.77433	4.55698	2.88676	3.43716	3.10259	3.16392	2.2571	2.57045	3.62273	-4.05278	1
TCGA-VQ-A927-01A	1	6.66667	2.32379	3.50247	4.54677	3.82847	4.81462	4.7043	1.51697	2.93741	1.62082	3.48313	2.50849	2.18821	3.22639	-4.69346	0
TCGA-CG-4444-01A	0	47.7	3.13663	4.19351	4.20081	3.16974	4.77117	4.50412	2.33178	3.54486	1.29259	4.37788	2.72511	3.32012	3.22297	-4.35664	1
TCGA-BR-8483-01A	0	5.46667	2.56923	4.08975	3.89101	2.93707	4.73792	4.05321	2.64569	3.74735	2.92076	2.47241	3.06497	2.80746	3.99759	-4.60203	0
TCGA-RD-A7BS-01A	1	11.2	2.30865	2.86341	3.80685	3.15388	5.14804	3.8604	2.59699	3.21685	2.07975	2.93897	2.44348	2.65438	3.25539	-4.20586	1
TCGA-BR-4257-01A	1	9.8	2.94949	4.01712	3.60487	3.67404	4.40928	3.09724	3.46364	3.37876	3.61426	3.51489	2.38071	2.24369	3.43855	-3.48326	1
TCGA-HF-7132-01A	0	78.3667	2.2438	3.78302	4.58102	3.68711	4.91752	3.96846	2.17796	3.53365	2.06365	3.66024	3.09144	3.05393	3.8122	-5.04222	0
TCGA-IN-A6RR-01A	1	6.83333	2.52555	3.03469	3.60369	2.83895	5.53842	3.81575	2.22931	3.81479	1.24807	4.09493	2.41499	2.59529	3.80688	-4.37965	1
TCGA-CD-5800-01A	0	13.3333	4.13627	4.86932	4.5228	2.63336	3.8016	3.48691	1.66514	4.35324	2.25598	2.95196	3.42786	3.47513	3.9072	-3.70747	1
TCGA-HU-8244-01A	0	24.7333	2.17235	3.17106	4.57996	3.43229	4.56657	3.40684	1.74973	2.9978	0.77763	1.88196	3.01631	2.48918	3.33297	-4.77851	0
TCGA-CD-8532-01A	1	11.8	1.94252	3.24549	4.62267	3.48339	5.31973	3.75109	1.72059	3.22615	1.93972	2.28003	2.48213	2.71249	4.57093	-5.19973	0
TCGA-CG-4441-01A	1	14.2	2.68798	3.65843	4.45291	3.26882	4.66413	3.2019	1.86162	3.41096	2.26987	3.00947	3.4435	3.79918	3.76255	-4.63516	0
TCGA-BR-A4PF-01A	0	1.16667	2.81351	4.28814	5.41359	4.59873	4.60215	3.27291	1.94625	3.42381	1.28516	3.25095	3.11916	2.67499	4.22218	-5.15636	0
TCGA-HU-A4H3-01A	0	29.4	2.93069	3.65952	3.90331	3.06939	4.61431	4.60316	2.98414	4.01734	1.73029	2.96549	2.75988	2.71912	4.05128	-4.59368	0
TCGA-CD-5799-01A	0	13.2	2.14674	3.69137	4.36933	2.96338	4.1064	2.32678	2.8481	3.41814	1.40201	2.51843	3.70531	3.1288	3.6874	-4.73095	0
TCGA-F1-A72C-01A	0	11.5333	1.8218	3.55994	4.10126	3.61252	4.90721	3.6647	2.20722	3.25587	1.74223	2.45119	2.60289	3.07365	3.09237	-4.73544	0
TCGA-BR-6564-01A	1	26.4667	2.31801	2.72542	4.49648	2.72135	4.09864	2.65244	1.38467	2.75601	1.86434	4.44054	2.30331	3.41645	3.06859	-3.44748	1
TCGA-VQ-A92D-01A	0	67.7333	2.01427	3.58335	5.29187	3.21126	4.33787	5.28243	1.92511	3.34033	1.89624	3.98995	3.78379	3.50271	3.66164	-5.59377	0
TCGA-D7-8574-01A	0	17.4333	2.94391	3.47002	4.86602	3.08891	4.5569	4.74618	1.73947	3.06037	2.92567	3.75401	2.28177	2.63673	4.93778	-4.51701	0
TCGA-BR-8059-01A	1	14.6333	2.78995	3.27001	4.15704	3.22572	4.37997	2.53039	1.79538	3.55109	2.81907	3.65772	2.48036	3.15521	4.22335	-3.768	1
TCGA-BR-8058-01A	0	37.7667	2.5915	3.46869	5.15166	4.43142	4.68753	3.38017	1.67422	3.4949	2.57951	3.32795	2.70873	2.83341	4.03865	-4.58091	0
TCGA-D7-5578-01A	0	12.8333	2.88684	3.75066	4.73347	2.80227	4.30013	3.36556	1.54857	3.04984	1.67974	3.09653	2.59171	3.82072	3.38501	-3.97473	1
TCGA-VQ-A94U-01A	0	27.3	2.87251	3.68461	4.74514	3.90916	4.32625	4.96095	2.67789	3.14147	2.51642	3.0406	3.26169	3.12447	3.63051	-4.90874	0
TCGA-CD-5813-01A	1	12.5667	3.63605	2.63328	4.60732	2.82617	4.06729	2.75114	1.70208	2.60427	3.80703	2.96334	2.37086	3.4472	3.43308	-2.64703	1
TCGA-BR-8077-01A	0	0.7	3.42061	3.78391	4.01236	3.16478	3.89757	3.02755	1.75567	3.05318	2.02667	3.05849	2.48112	2.48069	4.05302	-3.65004	1
TCGA-BR-6707-01A	1	20.1667	3.08027	3.32271	4.7006	2.63682	4.55092	3.20645	3.00733	3.41501	0.834278	2.77049	3.40525	4.07257	4.05893	-4.67563	0
TCGA-BR-8589-01A	0	27.5	2.28568	3.78205	4.94556	3.6725	4.76394	3.84735	2.34693	3.61632	1.0555	2.85045	3.3778	3.2438	4.10772	-5.49197	0
TCGA-RD-A8N1-01A	0	117.3	2.40051	4.45122	4.79637	3.24164	4.54091	4.94799	2.0249	3.05182	1.82754	3.23774	2.84223	3.41389	3.79275	-5.18404	0
TCGA-VQ-A91V-01A	0	43.2333	2.07078	3.98242	4.87623	4.19575	4.75078	4.6109	1.82797	4.00067	0.854318	3.97285	2.48544	3.23048	3.19088	-5.09634	0
TCGA-BR-8284-01A	1	8.16667	2.43492	3.38258	5.0589	3.611	4.80964	3.34604	2.3441	3.32201	1.76129	3.54441	3.41375	3.07999	4.32884	-5.13928	0
