# Supplementary material for: A ubiquitination-related risk model for predicting the prognosis and immunotherapy response of gastric adenocarcinoma patients
Source: PeerJ. 2024 Jan 31;12:e16868. doi: 10.7717/peerj.16868 (PMC10838090; doi:10.7717/peerj.16868)
Supplement: Supplemental Information 1 [file peerj-12-16868-s001.zip › Supplementary Table 9.xlsx]

## Sheet: cox.uni.result
	HR	lower.95	upper.95	p.val
age	1.50536	1.03522	2.189	0.0322601
gender	1.32442	0.929696	1.88673	0.119658
race	1.17261	0.764049	1.79963	0.466268
grade	1.3143	0.931812	1.85378	0.119354
M	2.0512	1.15719	3.6359	0.0138995
N	1.80477	1.19942	2.71565	0.00462294
T	1.64266	1.08752	2.4812	0.0183406
stage	1.80253	1.26566	2.56715	0.00109151
RiskGroup	2.17919	1.55415	3.05562	6.29e-06
