# Supplementary material for: A ubiquitination-related risk model for predicting the prognosis and immunotherapy response of gastric adenocarcinoma patients
Source: PeerJ. 2024 Jan 31;12:e16868. doi: 10.7717/peerj.16868 (PMC10838090; doi:10.7717/peerj.16868)
Supplement: Supplemental Information 1 [file peerj-12-16868-s001.zip › Supplementary Table 10.xlsx]

## Sheet: muti_cox.result
	HR	lower.95	upper.95	p.value
age	1.89931	1.27069	2.83892	0.00175925
M	1.5181	0.812625	2.83603	0.190451
N	1.24694	0.707065	2.19904	0.445798
T	1.3835	0.839427	2.28021	0.202892
stage	1.45663	0.85767	2.47388	0.163977
RiskGroup	2.3334	1.61552	3.37027	6.27e-06
