# Supplementary material for: A ubiquitination-related risk model for predicting the prognosis and immunotherapy response of gastric adenocarcinoma patients
Source: PeerJ. 2024 Jan 31;12:e16868. doi: 10.7717/peerj.16868 (PMC10838090; doi:10.7717/peerj.16868)
Supplement: Supplemental Information 1 [file peerj-12-16868-s001.zip › Supplementary Table 11.xlsx]

## Sheet: analysisResults
# all comparisons were made against the region_expression data
variable	p_value	pearson_r
cg08447405	1.87723e-16	-0.443891
anatomic_neoplasm_subdivision	0.669609	NA
anatomic_treatment_site	0.273904	NA
antireflux_treatment	0.479217	NA
barretts_esophagus	0.553417	NA
family_history_of_stomach_cancer	0.182696	NA
h_pylori_infection	0.401353	NA
histological_type	0.335793	NA
history_of_neoadjuvant_treatment	NA	NA
neoplasm_histologic_grade	0.697897	NA
new_neoplasm_event_occurrence_anatomic_site	0.245729	NA
new_neoplasm_event_type	1	NA
new_tumor_event_after_initial_treatment	0.757119	NA
cg20830965	7.25434e-15	-0.418094
cg06971248	9.59397e-15	-0.416089
pathologic_m	0.156798	NA
pathologic_n	0.567924	NA
pathologic_t	0.251626	NA
person_neoplasm_cancer_status	0.155904	NA
primary_therapy_outcome_success	0.114748	NA
reflux_history	0.129227	NA
residual_tumor	0.725563	NA
tissue_prospective_collection_indicator	0.328434	NA
tissue_retrospective_collection_indicator	0.380152	NA
ethnicity	0.932693	NA
gender	0.403574	NA
race	0.09738	NA
tumor_stage	0.544686	NA
sample_type	0.00623934	NA
tumor_stage_simplified	0.513478	NA
cg06358612	1.39779e-13	-0.396607
cg17111795	1.95062e-13	-0.394145
cg20215212	3.80446e-12	-0.371762
cg07038887	7.96189e-12	-0.366058
cg24430871	NA	NA
os	0.326267	-0.0501617
age_at_initial_pathologic_diagnosis	0.369109	-0.0448566
number_of_lymphnodes_positive_by_he	0.546988	0.0317129
cg13690679	0.228556	0.0656664
os_event	0.00665955	0.138076
cnv	0.000174069	0.192962
number_of_relatives_with_stomach_cancer	0.0608907	0.220493
cg02226939	NA	NA
cg27390206	2.84306e-06	0.251786
