# Supplementary material for: A ubiquitination-related risk model for predicting the prognosis and immunotherapy response of gastric adenocarcinoma patients
Source: PeerJ. 2024 Jan 31;12:e16868. doi: 10.7717/peerj.16868 (PMC10838090; doi:10.7717/peerj.16868)
Supplement: Supplemental Information 1 [file peerj-12-16868-s001.zip › Supplementary Table 12.xlsx]

## Sheet: analysisResults
# all comparisons were made against the region_expression data
variable	p_value	pearson_r
age_at_initial_pathologic_diagnosis	0.312078	0.0504798
anatomic_neoplasm_subdivision	0.564759	NA
anatomic_treatment_site	0.604439	NA
antireflux_treatment	0.0372252	NA
barretts_esophagus	0.293391	NA
family_history_of_stomach_cancer	0.120427	NA
h_pylori_infection	0.553765	NA
histological_type	0.0063213	NA
history_of_neoadjuvant_treatment	NA	NA
neoplasm_histologic_grade	0.000221281	NA
new_neoplasm_event_occurrence_anatomic_site	0.686312	NA
new_neoplasm_event_type	1	NA
new_tumor_event_after_initial_treatment	0.204675	NA
number_of_lymphnodes_positive_by_he	0.180263	0.0704846
cg07827107	2.28001e-16	-0.442536
pathologic_m	0.543809	NA
pathologic_n	0.53681	NA
pathologic_t	0.944295	NA
person_neoplasm_cancer_status	0.434381	NA
primary_therapy_outcome_success	0.65071	NA
reflux_history	0.697562	NA
residual_tumor	0.404798	NA
tissue_prospective_collection_indicator	2.96463e-05	NA
tissue_retrospective_collection_indicator	4.53983e-05	NA
ethnicity	0.898845	NA
gender	0.584143	NA
race	0.0753713	NA
tumor_stage	0.943112	NA
sample_type	1.16506e-11	NA
tumor_stage_simplified	0.478034	NA
os_event	0.245778	-0.0592938
cg26825849	4.56957e-16	-0.437675
cg10914120	9.02356e-14	-0.399826
cg22519102	6.75483e-10	-0.33026
cg16155588	NA	NA
cg08667174	0.105125	-0.0882986
cg20572557	1.89498e-08	-0.301153
cg12722998	0.174656	0.0741156
cg22251172	0.512354	-0.035758
cg24228800	7.47909e-08	-0.288417
cg00722493	0.142219	-0.0799943
cg04925824	0.0837189	-0.0942127
cg14908186	0.197029	-0.0703439
cg08655348	1.4298e-07	-0.282222
cg15072871	0.653827	-0.0244796
cg09993715	5.79876e-07	-0.26838
cg02503299	6.05077e-07	-0.267949
cg09142119	1.14526e-06	-0.261401
cg10012867	2.12963e-06	-0.254879
cg14151426	0.328494	0.0533098
cg13429812	NA	NA
cg24289669	NA	NA
cg25806261	0.00117469	-0.175785
cg20856239	0.00121324	-0.175294
cg24130476	0.00599134	-0.149203
cg19719703	0.00650942	-0.147737
cg01970906	0.0153531	-0.13176
cg14929266	0.0285981	-0.119083
cg11232054	0.0286218	-0.119066
os	0.0114535	0.12875
cg04536998	0.00913808	0.141605
cg14896830	0.358912	-0.0500564
cg06925625	0.00514021	0.151879
cg09111264	0.00319229	0.159945
cg17613596	0.00137092	0.173424
cg14528881	0.00116194	0.175951
cg12588263	0.000431765	0.190424
cg15447825	6.14878e-05	0.21624
cg17689702	0.549919	0.0326327
cg26015003	3.09175e-06	0.250881
cg03313271	NA	NA
number_of_relatives_with_stomach_cancer	0.010223	0.298953
cg04570551	NA	NA
cg18462916	8.57361e-13	0.383094
cg24098588	1.31911e-16	0.446347
cnv	1.99199e-36	0.719326
