# Supplementary material for: A ubiquitination-related risk model for predicting the prognosis and immunotherapy response of gastric adenocarcinoma patients
Source: PeerJ. 2024 Jan 31;12:e16868. doi: 10.7717/peerj.16868 (PMC10838090; doi:10.7717/peerj.16868)
Supplement: Supplemental Information 1 [file peerj-12-16868-s001.zip › Supplementary Table 13.xlsx]

## Sheet: analysisResults
# all comparisons were made against the region_expression data
variable	p_value	pearson_r
age_at_initial_pathologic_diagnosis	0.58249	-0.0274652
anatomic_neoplasm_subdivision	0.228605	NA
anatomic_treatment_site	0.662333	NA
antireflux_treatment	0.107296	NA
barretts_esophagus	0.455455	NA
family_history_of_stomach_cancer	0.358898	NA
h_pylori_infection	0.0379461	NA
histological_type	4.2402e-05	NA
history_of_neoadjuvant_treatment	NA	NA
neoplasm_histologic_grade	0.552596	NA
new_neoplasm_event_occurrence_anatomic_site	0.748342	NA
new_neoplasm_event_type	0.169548	NA
new_tumor_event_after_initial_treatment	0.414679	NA
number_of_lymphnodes_positive_by_he	0.177765	0.0708898
cg06022838	0.0480099	-0.107637
pathologic_m	0.524604	NA
pathologic_n	0.00234608	NA
pathologic_t	1.23747e-09	NA
person_neoplasm_cancer_status	0.243418	NA
primary_therapy_outcome_success	0.682687	NA
reflux_history	0.353161	NA
residual_tumor	1.96635e-12	NA
tissue_prospective_collection_indicator	0.582036	NA
tissue_retrospective_collection_indicator	0.677821	NA
ethnicity	0.68888	NA
gender	0.967053	NA
race	0.291598	NA
tumor_stage	0.22217	NA
sample_type	0.000412377	NA
tumor_stage_simplified	0.0294676	NA
os_event	0.476727	-0.0363716
os	0.0244946	0.11463
cg24735165	0.0242544	0.122544
cg05148324	0.309533	0.0554371
cg26514584	0.0139866	0.133573
cnv	0.00706458	0.139082
cg26899005	0.974783	-0.00172575
cg11865900	0.0629815	0.101249
cg10773531	0.0528733	0.1054
cg16772022	0.0032467	0.159665
cg15465642	0.391478	0.0467592
cg01370179	0.86989	-0.00894242
cg26491060	0.135108	0.0815651
cg06000876	0.670237	0.0232447
cg25081977	0.414199	0.0445563
cg23673620	0.501062	0.0367203
cg11170680	0.318265	0.0544471
cg13684570	NA	NA
cg23282949	0.00200369	0.167494
cg21297942	0.478832	0.0386488
cg22996592	0.264093	-0.0609136
cg21028499	0.851248	0.0102378
cg04044631	0.537218	0.033677
cg17458755	0.937022	-0.00431377
cg02973734	0.878942	0.00831527
cg02973417	0.668985	0.0233385
cg11318129	0.898633	0.00696511
cg13182323	0.496018	-0.0371538
cg14784348	0.0530725	0.105312
cg15222604	0.918937	-0.00555625
cg22651103	0.397715	-0.0461471
cg05707218	0.137023	-0.0810478
cg11609126	0.616502	0.0273368
cg02791948	0.299067	-0.0566481
cg03968699	0.273571	-0.0597215
cg03250911	0.0881562	-0.0928948
cg03177323	0.113946	-0.0861385
cg06809565	0.181489	-0.0728521
cg04764476	0.0792535	-0.0955971
cg13937627	0.131663	-0.0821672
cg03672915	0.169577	-0.0748846
cg21960840	0.456804	-0.0406085
cg07086565	0.449231	-0.0412944
cg08627233	0.581609	-0.0300771
cg10155960	0.415277	-0.0444535
cg03189022	0.264492	-0.0608627
cg23893389	0.231427	-0.0652638
cg05103731	0.478362	-0.0386901
cg11778030	0.44888	-0.0413263
number_of_relatives_with_stomach_cancer	0.0142067	0.285992
cg23124111	0.413205	-0.044651
cg09275137	0.372406	-0.0486687
