# Supplementary material for: A ubiquitination-related risk model for predicting the prognosis and immunotherapy response of gastric adenocarcinoma patients
Source: PeerJ. 2024 Jan 31;12:e16868. doi: 10.7717/peerj.16868 (PMC10838090; doi:10.7717/peerj.16868)
Supplement: Supplemental Information 1 [file peerj-12-16868-s001.zip › Supplementary Table 15.xlsx]

## Sheet: analysisResults
# all comparisons were made against the region_expression data
variable	p_value	pearson_r
age_at_initial_pathologic_diagnosis	0.385131	-0.0433765
anatomic_neoplasm_subdivision	4.09501e-06	NA
anatomic_treatment_site	0.539411	NA
antireflux_treatment	0.0173101	NA
barretts_esophagus	0.0810309	NA
family_history_of_stomach_cancer	0.343128	NA
h_pylori_infection	0.447698	NA
histological_type	0.361766	NA
history_of_neoadjuvant_treatment	NA	NA
neoplasm_histologic_grade	0.629457	NA
new_neoplasm_event_occurrence_anatomic_site	0.753641	NA
new_neoplasm_event_type	1	NA
new_tumor_event_after_initial_treatment	0.110672	NA
number_of_lymphnodes_positive_by_he	0.532568	-0.0328608
number_of_relatives_with_stomach_cancer	0.231219	-0.141867
pathologic_m	0.972866	NA
pathologic_n	0.416561	NA
pathologic_t	0.167238	NA
person_neoplasm_cancer_status	0.143848	NA
primary_therapy_outcome_success	0.282503	NA
reflux_history	0.00215745	NA
residual_tumor	0.753118	NA
tissue_prospective_collection_indicator	0.591818	NA
tissue_retrospective_collection_indicator	0.598887	NA
ethnicity	0.555167	NA
gender	0.567265	NA
race	0.0365537	NA
tumor_stage	0.0249972	NA
sample_type	1.22368e-07	NA
tumor_stage_simplified	0.357649	NA
cg26271591	1.8658e-05	-0.230663
os	0.449829	0.0386253
cg14659545	0.000322565	-0.194494
cg14705308	0.00257348	-0.163476
cg13344867	0.142238	-0.0799905
cg21382890	0.169648	-0.0748722
cg22451100	0.0599041	-0.102451
cg17178175	0.0998878	-0.08965
cg27507284	NA	NA
cg25268435	0.232473	-0.065118
cg16842060	0.00288364	-0.16162
cg17300868	0.0043487	-0.154753
cg14958951	0.00595263	-0.149317
cg09183072	0.755916	0.0169695
cg03988329	0.645209	0.0251331
cg22397783	0.957294	0.00292358
cg21570130	0.0796475	-0.0954725
cg07513188	0.00717716	-0.145995
cg08334199	0.0162727	-0.130617
cg01357409	0.0255745	-0.12144
cg20247600	0.205406	-0.0690513
cg11542063	0.562435	-0.0316152
cg06141123	0.136861	-0.0810812
cg12647821	0.256088	-0.0619434
cg03314080	0.199483	-0.069961
cg15956152	0.173068	0.0742783
os_event	0.0267421	-0.112907
cg02507578	0.0472764	-0.107991
cg25843927	0.042131	0.11061
cg11810272	NA	NA
cg03223100	0.345289	-0.0514909
cg23558116	NA	NA
cg23531734	0.947538	-0.0035923
cg16163168	0.325404	-0.06429
cg23402305	NA	NA
cg17687442	0.121976	-0.084283
cg27440866	NA	NA
cg02961200	0.941002	0.00404062
cg16421294	0.580175	-0.0301912
cg04721582	0.709117	0.0203641
cg20716311	0.937179	0.00430297
cg04627186	0.451349	0.0411019
cg11907662	0.455686	-0.0407094
cg13332925	0.25957	-0.0614927
cg06455606	0.301983	-0.0563078
cg01750051	0.0215205	0.125008
cg00140403	0.407646	-0.045184
cg21215272	0.891049	-0.00747821
cg15996499	0.114284	-0.0860582
cg20064106	0.137299	-0.0809911
cg19113530	0.533922	-0.03395
cnv	1.05021e-06	0.249683
