# Supplementary material for: A ubiquitination-related risk model for predicting the prognosis and immunotherapy response of gastric adenocarcinoma patients
Source: PeerJ. 2024 Jan 31;12:e16868. doi: 10.7717/peerj.16868 (PMC10838090; doi:10.7717/peerj.16868)
Supplement: Supplemental Information 1 [file peerj-12-16868-s001.zip › Supplementary Table 16.xlsx]

## Sheet: analysisResults
# all comparisons were made against the region_expression data
variable	p_value	pearson_r
age_at_initial_pathologic_diagnosis	0.0157195	0.120256
anatomic_neoplasm_subdivision	0.0136415	NA
anatomic_treatment_site	0.884162	NA
antireflux_treatment	0.11426	NA
barretts_esophagus	0.701494	NA
family_history_of_stomach_cancer	0.320877	NA
h_pylori_infection	0.567645	NA
histological_type	0.0133352	NA
history_of_neoadjuvant_treatment	NA	NA
neoplasm_histologic_grade	0.406706	NA
new_neoplasm_event_occurrence_anatomic_site	0.594044	NA
new_neoplasm_event_type	0.46066	NA
new_tumor_event_after_initial_treatment	0.820788	NA
number_of_lymphnodes_positive_by_he	0.0446455	0.105462
number_of_relatives_with_stomach_cancer	0.0224136	0.267042
pathologic_m	1	NA
pathologic_n	0.717532	NA
pathologic_t	0.320313	NA
person_neoplasm_cancer_status	0.462701	NA
primary_therapy_outcome_success	0.556814	NA
reflux_history	0.625669	NA
residual_tumor	0.46755	NA
tissue_prospective_collection_indicator	1.48033e-09	NA
tissue_retrospective_collection_indicator	3.57052e-09	NA
ethnicity	0.101181	NA
gender	0.955237	NA
race	0.822751	NA
tumor_stage	0.00769759	NA
sample_type	6.17778e-07	NA
tumor_stage_simplified	0.00357548	NA
os_event	0.941759	-0.00373558
os	0.00108045	0.165977
cnv	0.00174414	0.161365
cg12883424	0.675462	-0.022854
cg04595053	NA	NA
cg26399113	0.00015602	-0.204297
cg09006810	0.00673831	-0.147123
cg23214760	0.588896	-0.0294987
cg16809091	0.347953	-0.0512076
cg05419227	0.497488	-0.0370272
cg26234774	0.173513	-0.0742017
cg27615590	0.325012	-0.0536943
cg27187671	0.373697	-0.0485375
cg12054566	0.180787	-0.0729691
cg04397441	0.265096	-0.060786
cg18530240	0.155076	-0.0775081
cg08310277	0.00535423	-0.151171
cg14696586	1.9937e-06	0.256693
cg11269793	0.877293	-0.00842942
cg10916556	0.904478	-0.00655168
cg17609703	0.801718	0.0139399
cg22126136	0.484255	0.038174
cg18967094	0.333235	-0.0553179
cg25251019	0.183324	0.0725479
cg25275876	0.413167	0.0446547
cg10104771	0.647755	0.0249397
cg09213780	0.424408	0.0435897
cg16628997	0.82297	-0.0122139
cg02188515	NA	NA
