# Supplementary material for: A ubiquitination-related risk model for predicting the prognosis and immunotherapy response of gastric adenocarcinoma patients
Source: PeerJ. 2024 Jan 31;12:e16868. doi: 10.7717/peerj.16868 (PMC10838090; doi:10.7717/peerj.16868)
Supplement: Supplemental Information 1 [file peerj-12-16868-s001.zip › Supplementary Table 17.xlsx]

## Sheet: analysisResults
# all comparisons were made against the region_expression data
variable	p_value	pearson_r
age_at_initial_pathologic_diagnosis	0.730273	0.017226
anatomic_neoplasm_subdivision	0.708861	NA
anatomic_treatment_site	0.0130154	NA
antireflux_treatment	0.358501	NA
barretts_esophagus	0.968637	NA
family_history_of_stomach_cancer	0.685631	NA
h_pylori_infection	0.350108	NA
histological_type	0.468665	NA
history_of_neoadjuvant_treatment	NA	NA
neoplasm_histologic_grade	0.72522	NA
new_neoplasm_event_occurrence_anatomic_site	0.672165	NA
new_neoplasm_event_type	0.238825	NA
new_tumor_event_after_initial_treatment	0.593885	NA
number_of_lymphnodes_positive_by_he	0.871299	0.00853252
number_of_relatives_with_stomach_cancer	0.371346	-0.106167
pathologic_m	0.268106	NA
pathologic_n	0.0810649	NA
pathologic_t	0.0304026	NA
person_neoplasm_cancer_status	0.389187	NA
primary_therapy_outcome_success	0.506559	NA
reflux_history	0.208996	NA
residual_tumor	1.06566e-05	NA
tissue_prospective_collection_indicator	0.123651	NA
tissue_retrospective_collection_indicator	0.129405	NA
ethnicity	0.410323	NA
gender	0.0395246	NA
race	0.495595	NA
tumor_stage	0.945582	NA
sample_type	0.000593672	NA
tumor_stage_simplified	0.750269	NA
os_event	0.105161	-0.0827075
os	0.534007	0.0317904
cg10192369	0.00034274	-0.193654
cg07069743	0.0292519	0.118602
cg25258812	0.135633	-0.0813348
cg20264731	0.844444	-0.0107119
cg18894794	0.0283962	0.119234
cg23279929	0.987965	-0.000823508
cg11415932	0.0044015	0.154547
cg14836868	0.359128	0.0500339
cg01544807	0.00014424	0.205329
cg25085158	6.87083e-05	0.21485
cnv	6.64134e-25	0.550163
