# Supplementary material for: A ubiquitination-related risk model for predicting the prognosis and immunotherapy response of gastric adenocarcinoma patients
Source: PeerJ. 2024 Jan 31;12:e16868. doi: 10.7717/peerj.16868 (PMC10838090; doi:10.7717/peerj.16868)
Supplement: Supplemental Information 1 [file peerj-12-16868-s001.zip › Supplementary Table 18.xlsx]

## Sheet: analysisResults
# all comparisons were made against the region_expression data
variable	p_value	pearson_r
age_at_initial_pathologic_diagnosis	0.506756	0.033165
anatomic_neoplasm_subdivision	0.250326	NA
anatomic_treatment_site	0.475336	NA
antireflux_treatment	0.0326903	NA
barretts_esophagus	0.402146	NA
family_history_of_stomach_cancer	0.243753	NA
h_pylori_infection	0.0728957	NA
histological_type	0.606591	NA
history_of_neoadjuvant_treatment	NA	NA
neoplasm_histologic_grade	0.259504	NA
new_neoplasm_event_occurrence_anatomic_site	0.666148	NA
new_neoplasm_event_type	0.288123	NA
new_tumor_event_after_initial_treatment	0.365447	NA
number_of_lymphnodes_positive_by_he	0.937911	-0.00410264
cg16193090	3.79263e-06	-0.248663
pathologic_m	1	NA
pathologic_n	0.813317	NA
pathologic_t	0.408633	NA
person_neoplasm_cancer_status	0.611323	NA
primary_therapy_outcome_success	0.523079	NA
reflux_history	0.605782	NA
residual_tumor	0.634412	NA
tissue_prospective_collection_indicator	0.00140573	NA
tissue_retrospective_collection_indicator	0.00173024	NA
ethnicity	0.066537	NA
gender	0.332011	NA
race	0.119123	NA
tumor_stage	0.94462	NA
sample_type	2.139e-08	NA
tumor_stage_simplified	0.67597	NA
os_event	0.151491	-0.0732379
os	0.444174	0.0391086
cg18733820	0.00393964	-0.156428
cg10597337	NA	NA
cg27135298	0.00742195	-0.145392
cg13925920	0.00996457	-0.140003
cg13706041	0.182869	0.0726232
cg09371868	0.011627	-0.137109
cg27043427	0.302523	-0.0562451
cg02197938	0.0203277	-0.126169
cg18147309	0.0456093	-0.108812
cg21640038	0.0382868	0.113084
number_of_relatives_with_stomach_cancer	0.00607332	0.318389
cg15674580	0.446169	-0.0415736
cg17591341	NA	NA
cnv	1.31005e-16	0.426277
