# Supplementary material for: A ubiquitination-related risk model for predicting the prognosis and immunotherapy response of gastric adenocarcinoma patients
Source: PeerJ. 2024 Jan 31;12:e16868. doi: 10.7717/peerj.16868 (PMC10838090; doi:10.7717/peerj.16868)
Supplement: Supplemental Information 1 [file peerj-12-16868-s001.zip › Supplementary Table 19.xlsx]

## Sheet: analysisResults
# all comparisons were made against the region_expression data
variable	p_value	pearson_r
age_at_initial_pathologic_diagnosis	0.314593	-0.0502185
anatomic_neoplasm_subdivision	0.750142	NA
anatomic_treatment_site	0.284245	NA
antireflux_treatment	0.926894	NA
barretts_esophagus	0.23279	NA
family_history_of_stomach_cancer	0.243047	NA
h_pylori_infection	0.432651	NA
histological_type	0.00647833	NA
history_of_neoadjuvant_treatment	NA	NA
neoplasm_histologic_grade	0.101688	NA
new_neoplasm_event_occurrence_anatomic_site	0.465624	NA
new_neoplasm_event_type	0.08156	NA
new_tumor_event_after_initial_treatment	0.0594496	NA
number_of_lymphnodes_positive_by_he	0.680119	-0.0217125
number_of_relatives_with_stomach_cancer	0.466508	0.0865611
pathologic_m	0.158607	NA
pathologic_n	0.0965503	NA
pathologic_t	0.174711	NA
person_neoplasm_cancer_status	0.70149	NA
primary_therapy_outcome_success	0.731492	NA
reflux_history	0.499372	NA
residual_tumor	0.0253985	NA
tissue_prospective_collection_indicator	0.0064132	NA
tissue_retrospective_collection_indicator	0.00545021	NA
ethnicity	0.893593	NA
gender	0.193997	NA
race	0.00603804	NA
tumor_stage	0.124023	NA
sample_type	3.49495e-05	NA
tumor_stage_simplified	0.119389	NA
cg01611886	2.21673e-15	-0.426542
os	0.405498	-0.0425137
cnv	0.702241	0.0198326
cg12498522	8.65288e-15	-0.41683
cg25705900	9.94084e-15	-0.415834
cg01148088	0.170274	-0.0747628
cg03065975	1.71619e-13	-0.395092
cg06023570	1.86255e-12	-0.377222
cg04174211	1.80351e-10	-0.341208
cg05648183	5.36901e-10	-0.332185
cg13051968	NA	NA
cg05984191	NA	NA
cg16725094	1.71054e-06	-0.257201
cg09064070	0.00193993	-0.168006
cg02414889	0.00535235	-0.151177
cg21566771	0.0295724	0.11837
cg03166236	0.00253084	0.163747
cg20995753	0.00247391	0.164115
os_event	0.000991957	0.167184
cg10319048	0.00180675	0.169129
cg08182975	0.00154119	0.171614
cg27144453	7.22293e-05	0.214221
cg19240637	3.61618e-05	0.222772
cg08058160	2.48513e-06	0.253231
cg10162251	1.00344e-06	0.26277
cg14990413	2.83876e-07	0.275524
cg27281690	NA	NA
cg21486510	NA	NA
cg13464573	NA	NA
cg20437098	5.14949e-08	0.291929
cg05087455	2.82762e-09	0.318042
cg09898318	NA	NA
cg17918184	2.9308e-13	0.391126
cg22070232	5.71914e-16	0.436101
cg07312610	NA	NA
cg14671000	9.78627e-17	0.44842
