# Supplementary material for: A ubiquitination-related risk model for predicting the prognosis and immunotherapy response of gastric adenocarcinoma patients
Source: PeerJ. 2024 Jan 31;12:e16868. doi: 10.7717/peerj.16868 (PMC10838090; doi:10.7717/peerj.16868)
Supplement: Supplemental Information 1 [file peerj-12-16868-s001.zip › Supplementary Table 20.xlsx]

## Sheet: analysisResults
# all comparisons were made against the region_expression data
variable	p_value	pearson_r
cg08414635	4.26253e-07	-0.27148
anatomic_neoplasm_subdivision	0.339859	NA
anatomic_treatment_site	0.305424	NA
antireflux_treatment	0.115437	NA
barretts_esophagus	0.883474	NA
family_history_of_stomach_cancer	0.323141	NA
h_pylori_infection	0.117008	NA
histological_type	0.00712463	NA
history_of_neoadjuvant_treatment	NA	NA
neoplasm_histologic_grade	0.0500555	NA
new_neoplasm_event_occurrence_anatomic_site	0.696916	NA
new_neoplasm_event_type	0.0586396	NA
new_tumor_event_after_initial_treatment	0.695654	NA
number_of_lymphnodes_positive_by_he	0.0759127	0.0932776
number_of_relatives_with_stomach_cancer	0.427972	0.094195
pathologic_m	0.387991	NA
pathologic_n	0.0399825	NA
pathologic_t	0.120218	NA
person_neoplasm_cancer_status	0.233207	NA
primary_therapy_outcome_success	0.61031	NA
reflux_history	0.142202	NA
residual_tumor	0.283885	NA
tissue_prospective_collection_indicator	0.416033	NA
tissue_retrospective_collection_indicator	0.36055	NA
ethnicity	0.712604	NA
gender	0.718071	NA
race	0.0575109	NA
tumor_stage	0.0975479	NA
sample_type	0.0577556	NA
tumor_stage_simplified	0.00816823	NA
cg13443911	8.7251e-05	-0.211828
os	0.596927	-0.0270344
age_at_initial_pathologic_diagnosis	0.00624778	-0.136005
cg15526708	0.0142734	-0.13318
cg09697800	0.0147566	-0.132533
cg22370339	0.0239515	-0.122805
cg19042883	NA	NA
os_event	0.0211928	0.117426
cg14426785	6.20474e-05	0.216127
cg13431688	NA	NA
cg13608979	NA	NA
cnv	2.68084e-09	0.303425
cg13827209	0.660599	0.0239685
