# Supplementary material for: A ubiquitination-related risk model for predicting the prognosis and immunotherapy response of gastric adenocarcinoma patients
Source: PeerJ. 2024 Jan 31;12:e16868. doi: 10.7717/peerj.16868 (PMC10838090; doi:10.7717/peerj.16868)
Supplement: Supplemental Information 1 [file peerj-12-16868-s001.zip › Supplementary Table 22.xlsx]

## Sheet: analysisResults
# all comparisons were made against the region_expression data
variable	p_value	pearson_r
age_at_initial_pathologic_diagnosis	0.223485	0.0607714
anatomic_neoplasm_subdivision	0.0474765	NA
anatomic_treatment_site	0.719481	NA
antireflux_treatment	0.854334	NA
barretts_esophagus	0.0506127	NA
family_history_of_stomach_cancer	0.230903	NA
h_pylori_infection	0.646839	NA
histological_type	0.2646	NA
history_of_neoadjuvant_treatment	NA	NA
neoplasm_histologic_grade	0.765654	NA
new_neoplasm_event_occurrence_anatomic_site	0.382078	NA
new_neoplasm_event_type	1	NA
new_tumor_event_after_initial_treatment	0.613705	NA
number_of_lymphnodes_positive_by_he	0.36868	0.0473194
number_of_relatives_with_stomach_cancer	0.373607	0.105669
pathologic_m	0.95133	NA
pathologic_n	0.1998	NA
pathologic_t	0.0360308	NA
person_neoplasm_cancer_status	0.814735	NA
primary_therapy_outcome_success	0.00273122	NA
reflux_history	0.45068	NA
residual_tumor	0.000788561	NA
tissue_prospective_collection_indicator	0.192698	NA
tissue_retrospective_collection_indicator	0.189873	NA
ethnicity	0.106106	NA
gender	0.889768	NA
race	0.742212	NA
tumor_stage	0.935139	NA
sample_type	2.22777e-09	NA
tumor_stage_simplified	0.655604	NA
os_event	0.44442	-0.0390876
cg21236500	2.22694e-10	-0.339478
cg01999046	5.66391e-10	-0.331737
ch.9.138894394R	NA	NA
cg13823169	1.3284e-09	-0.324537
cg13502514	2.97139e-06	-0.25131
cg14003265	4.14878e-05	-0.221099
cg13947243	0.000139741	-0.205745
cg01953069	0.000265269	-0.197179
cg00827663	0.000741351	-0.182653
cg12766106	0.000844004	-0.180743
cg14593536	0.00715942	-0.146039
cg14604475	0.153461	0.0778116
cg13614372	0.00865648	-0.142599
cg14333394	0.0143943	-0.133017
cg13461718	0.017133	-0.129598
os	0.00573993	0.140538
cg13597809	NA	NA
cg14507042	0.00221955	0.165862
cg25078751	0.000279255	0.196477
cg14041194	0.0616267	-0.101772
cg25068445	0.000220569	0.199681
cg13731828	2.86918e-05	0.225562
cg18380312	1.71448e-06	0.257177
cg14406074	0.0721826	-0.0979245
cnv	3.81309e-16	0.419094
cg13625370	0.155947	-0.0773455
ch.9.2503392R	NA	NA
