# Supplementary material for: A ubiquitination-related risk model for predicting the prognosis and immunotherapy response of gastric adenocarcinoma patients
Source: PeerJ. 2024 Jan 31;12:e16868. doi: 10.7717/peerj.16868 (PMC10838090; doi:10.7717/peerj.16868)
Supplement: Supplemental Information 1 [file peerj-12-16868-s001.zip › Supplementary Table 23.xlsx]

## Sheet: analysisResults
# all comparisons were made against the region_expression data
variable	p_value	pearson_r
age_at_initial_pathologic_diagnosis	0.387664	-0.0431461
anatomic_neoplasm_subdivision	0.182605	NA
anatomic_treatment_site	0.0190042	NA
antireflux_treatment	0.371949	NA
barretts_esophagus	0.82141	NA
family_history_of_stomach_cancer	0.555574	NA
h_pylori_infection	0.149322	NA
histological_type	0.443259	NA
history_of_neoadjuvant_treatment	NA	NA
neoplasm_histologic_grade	0.420429	NA
new_neoplasm_event_occurrence_anatomic_site	0.19771	NA
new_neoplasm_event_type	1	NA
new_tumor_event_after_initial_treatment	0.809617	NA
number_of_lymphnodes_positive_by_he	0.426357	0.041876
number_of_relatives_with_stomach_cancer	0.454748	0.0888523
pathologic_m	0.181115	NA
pathologic_n	0.000618427	NA
pathologic_t	2.08733e-05	NA
person_neoplasm_cancer_status	0.162612	NA
primary_therapy_outcome_success	0.0236139	NA
reflux_history	0.235926	NA
residual_tumor	1.06286e-08	NA
tissue_prospective_collection_indicator	1.53533e-06	NA
tissue_retrospective_collection_indicator	1.72745e-06	NA
ethnicity	0.0467594	NA
gender	0.104466	NA
race	5.33046e-05	NA
tumor_stage	0.475242	NA
sample_type	3.71002e-06	NA
tumor_stage_simplified	0.143031	NA
cg16869108	6.91855e-05	-0.214763
os	0.912127	-0.00564256
cg20916523	0.000729238	-0.182895
cg22730772	NA	NA
cg04814784	NA	NA
cg13419702	NA	NA
cg03619761	NA	NA
cg00807342	NA	NA
cg01289861	0.351274	-0.0508563
cg23977453	0.105949	-0.088091
cg16613176	NA	NA
cg10352003	NA	NA
cg06034437	NA	NA
cg01998262	NA	NA
cg18107035	NA	NA
os_event	0.00869638	-0.133556
cg25975248	NA	NA
cg13672843	0.0235944	-0.123116
cg16282527	0.190351	-0.0714033
cg22782492	NA	NA
cg03509024	NA	NA
cg16373217	0.0275735	-0.119857
cg15267345	0.00279527	0.162129
cg24092914	NA	NA
cg09836251	0.0812126	0.09613
cg15036157	0.00082237	0.181127
cg27226214	NA	NA
cg25539131	7.60816e-07	0.265616
cnv	1.97724e-13	0.375883
