# Supplementary material for: A ubiquitination-related risk model for predicting the prognosis and immunotherapy response of gastric adenocarcinoma patients
Source: PeerJ. 2024 Jan 31;12:e16868. doi: 10.7717/peerj.16868 (PMC10838090; doi:10.7717/peerj.16868)
Supplement: Supplemental Information 1 [file peerj-12-16868-s001.zip › Supplementary Table 24.xlsx]

## Sheet: pearson_ub_inflammation
ub	inflammation.factors	r	p.value	qvalue
RNF144A	TGFB1	0.442256	6.41e-21	7.5e-19
RNF144A	NLRP3	0.379883	2.02e-15	1.18e-13
RNF144A	ISYNA1	0.338716	2.2e-12	8.6e-11
POLB	IL23A	0.300343	6.25e-10	1.83e-08
THOP1	IL23A	0.294747	1.33e-09	3.12e-08
TRAF2	IL23A	0.27492	1.72e-08	3.35e-07
RNF144A	IL6	0.252912	2.33e-07	3.89e-06
TGFBR1	NLRP3	0.246486	4.77e-07	6.98e-06
TGFBR1	IL6	0.225979	4.13e-06	5.37e-05
PSMD12	IL23A	0.224222	4.93e-06	5.76e-05
CUL4A	TGFB1	-0.220132	7.38e-06	7.85e-05
THOP1	NOS2	0.217835	9.23e-06	9e-05
TRAF2	TNF	0.214684	1.25e-05	0.000112431
RNF144A	IL17A	-0.209699	2e-05	0.000167053
TRAF2	ISYNA1	0.194008	8.17e-05	0.000637097
VHL	ISYNA1	0.192775	9.08e-05	0.000664107
TGFBR1	TGFB1	0.182301	0.000217733	0.00149852
THOP1	NLRP3	-0.173538	0.00043652	0.00283738
IDE	TGFB1	-0.170592	0.000547554	0.00337178
VHL	IL23A	0.167386	0.000697794	0.00403705
PSMD12	TGFB1	-0.166882	0.000724599	0.00403705
POLB	ISYNA1	0.163368	0.000939829	0.00499818
CUL4A	NOS2	0.159343	0.00125814	0.00635735
OGT	TGFB1	-0.158841	0.00130407	0.00635735
BLMH	ISYNA1	0.154336	0.0017916	0.00838469
VHL	IL6	-0.139769	0.00472887	0.0212799
VHL	IL1B	-0.132365	0.00749691	0.0319535
HCFC1	IL1B	-0.132038	0.007647	0.0319535
PSMD12	NLRP3	-0.130799	0.00824157	0.0332505
OGT	NLRP3	0.130078	0.00860568	0.0335622
TGFBR1	IL17A	-0.128914	0.00922488	0.0348165
OGT	IL23A	0.124428	0.011995	0.0438568
BLMH	IL23A	0.118359	0.016901	0.0599217
OGT	NOS2	0.115886	0.0193557	0.0666064
HCFC1	IL23A	0.110751	0.0254619	0.0851156
BLMH	IL6	0.109058	0.0278091	0.0903795
PSMD12	ISYNA1	0.107924	0.0294848	0.0932357
TRAF2	TGFB1	0.104055	0.0358636	0.110404
TGFBR1	TNF	-0.103537	0.0368013	0.110404
POLB	IL1B	0.100466	0.0427933	0.12517
BLMH	TGFB1	0.0986776	0.0466481	0.130328
TRAF2	IL6	-0.0982923	0.0475158	0.130328
POLB	TGFB1	-0.0981243	0.0478982	0.130328
NFE2L2	NOS2	-0.0949976	0.0554999	0.147579
HCFC1	NOS2	0.0926863	0.0617414	0.160528
CUL4A	ISYNA1	0.0905353	0.0680596	0.171201
TGFBR1	NOS2	-0.0903028	0.068773	0.171201
RNF144A	NOS2	-0.0896097	0.0709367	0.172908
IDE	ISYNA1	-0.0882524	0.0753348	0.179881
TGFBR1	IL23A	-0.0865508	0.0811591	0.187334
TGFBR1	ISYNA1	0.086042	0.0829698	0.187334
THOP1	IL6	-0.0854587	0.0850851	0.187334
OGT	IL17A	0.0853224	0.0855859	0.187334
CUL4A	IL17A	0.0850854	0.086462	0.187334
NFE2L2	IL1B	0.0840768	0.090271	0.192031
IDE	NLRP3	0.0796729	0.108505	0.226698
POLB	NLRP3	-0.0755996	0.127845	0.262419
CUL4A	IL23A	0.0750506	0.130645	0.263542
TGFBR1	IL1B	-0.0736978	0.137745	0.270534
IDE	TNF	-0.073138	0.140768	0.270534
IDE	NOS2	0.0730866	0.141047	0.270534
PSMD12	IL1B	0.0701709	0.157646	0.296634
TRAF2	NOS2	0.0698222	0.159726	0.296634
HCFC1	IL6	-0.0665371	0.180346	0.324549
HCFC1	TGFB1	0.0665093	0.180528	0.324549
NFE2L2	ISYNA1	-0.066123	0.183079	0.324549
CUL4A	NLRP3	-0.06473	0.192496	0.33615
NFE2L2	TNF	-0.0620898	0.211311	0.36358
VHL	TGFB1	0.0582305	0.241142	0.408892
IDE	IL1B	0.0573484	0.248356	0.415109
TRAF2	IL17A	0.0555636	0.263409	0.434069
POLB	TNF	0.0542848	0.274573	0.441333
RNF144A	IL1B	-0.0541958	0.275362	0.441333
IDE	IL23A	0.0510138	0.304577	0.481561
PSMD12	NOS2	0.0491498	0.322611	0.503273
OGT	IL6	-0.0480543	0.333526	0.513455
BLMH	IL17A	0.0456393	0.358417	0.539089
POLB	IL17A	0.0446513	0.368928	0.539089
IDE	IL6	-0.0445576	0.369935	0.539089
THOP1	TNF	0.0440545	0.375368	0.539089
OGT	TNF	0.0440323	0.375609	0.539089
RNF144A	IL23A	-0.0438286	0.377823	0.539089
BLMH	IL1B	-0.0416457	0.402059	0.564872
VHL	NLRP3	-0.0413379	0.405549	0.564872
THOP1	TGFB1	-0.0397892	0.423384	0.582776
THOP1	IL17A	0.038076	0.443635	0.598441
VHL	NOS2	0.0378492	0.446356	0.598441
RNF144A	TNF	0.0375377	0.45011	0.598441
THOP1	IL1B	-0.0344207	0.488635	0.642363
HCFC1	IL17A	-0.0336085	0.498957	0.643034
NFE2L2	IL17A	0.0332027	0.504158	0.643034
BLMH	NOS2	0.0330879	0.505634	0.643034
CUL4A	IL6	-0.0297719	0.549232	0.69097
OGT	IL1B	-0.0282529	0.569804	0.709224
VHL	IL17A	-0.0273798	0.58179	0.711392
PSMD12	TNF	0.027241	0.583706	0.711392
PSMD12	IL17A	0.0263834	0.595613	0.718419
BLMH	TNF	-0.0252713	0.611214	0.724002
HCFC1	NLRP3	0.0249635	0.615562	0.724002
CUL4A	IL1B	0.024232	0.625953	0.724002
POLB	IL6	-0.0238894	0.630845	0.724002
HCFC1	ISYNA1	0.023866	0.631181	0.724002
THOP1	ISYNA1	0.0224002	0.652297	0.740959
NFE2L2	TGFB1	-0.021271	0.668757	0.752352
BLMH	NLRP3	-0.0194359	0.695845	0.768948
OGT	ISYNA1	0.0193815	0.696654	0.768948
PSMD12	IL6	-0.0182927	0.712921	0.779549
TRAF2	IL1B	0.0163845	0.741739	0.803551
VHL	TNF	0.0153447	0.7576	0.813203
CUL4A	TNF	-0.0134935	0.786087	0.836111
NFE2L2	IL6	0.012169	0.806647	0.849556
POLB	NOS2	-0.0117455	0.81325	0.849556
TRAF2	NLRP3	-0.00949548	0.848542	0.878579
NFE2L2	NLRP3	-0.0076721	0.877369	0.900458
HCFC1	TNF	0.00522701	0.916275	0.93221
IDE	IL17A	0.00339516	0.945559	0.953711
NFE2L2	IL23A	-0.000214952	0.996551	0.996551
