# Supplementary material for: A ubiquitination-related risk model for predicting the prognosis and immunotherapy response of gastric adenocarcinoma patients
Source: PeerJ. 2024 Jan 31;12:e16868. doi: 10.7717/peerj.16868 (PMC10838090; doi:10.7717/peerj.16868)
Supplement: Supplemental Information 1 [file peerj-12-16868-s001.zip › Supplementary Table 7.xlsx]

## Sheet: Sheet1
Category	Term	Description	Count	%	PValue	Genes	List Total	Pop Hits	Pop Total	Fold Enrichment	Bonferroni	Benjamini	FDR
KEGG_PATHWAY	hsa04120	Ubiquitin mediated proteolysis	34	20.8589	3.94e-33	CUL7, UBA6, CBLC, UBE2D1, UBE2L6, BRCA1, PRPF19, UBE2Z, CDC20, CDC23, UBE2Q1, CDC27, UBR5, VHL, SKP2, MAP3K1, ANAPC7, SMURF1, FANCL, UBE2C, UBE2QL1, WWP1, MID1, CUL4A, UBE2S, CDC16, MDM2, UBA2, UBE2O, BIRC6, ANAPC5, TRIM37, BIRC2, ANAPC1	98	137	6879	17.4204	4.5e-31	4.54e-31	4.26e-31
KEGG_PATHWAY	hsa03050	Proteasome	19	11.6564	7.04e-23	PSMD12, PSMD11, PSMD14, PSMD13, PSMB8, PSMA7, PSMB9, PSMA5, PSMA3, PSMA4, PSMB2, PSMC4, PSMB3, PSMD2, PSME3, PSMD3, PSME4, PSMD1, PSME2	98	44	6879	30.311	8.02e-21	4.05e-21	3.8e-21
KEGG_PATHWAY	hsa05169	Epstein-Barr virus infection	17	10.4294	8.41e-12	USP7, PSMD12, PSMD11, PSMD14, PSMD13, TNFAIP3, TRAF2, HLA-A, CCNA2, PSMC4, TRAF3, PSMD2, PSMD3, MDM2, PSMD1, SKP2, TP53	98	122	6879	9.78111	9.59e-10	3.22e-10	3.03e-10
KEGG_PATHWAY	hsa04110	Cell cycle	15	9.20245	1.44e-09	PCNA, ANAPC7, PRKDC, CDC25A, CCNA2, CDC20, CDC23, CDC27, CDC16, MDM2, CDK1, ANAPC5, SKP2, TP53, ANAPC1	98	124	6879	8.49119	1.65e-07	4.15e-08	3.9e-08
KEGG_PATHWAY	hsa05166	HTLV-I infection	17	10.4294	4.04e-07	MAP3K1, PCNA, ANAPC7, TRRAP, HLA-A, TGFBR1, POLB, CDC20, KAT2B, KAT2A, CDC23, CDC27, CDC16, ANAPC5, VDAC1, TP53, ANAPC1	98	254	6879	4.69802	4.61e-05	9.3e-06	8.73e-06
KEGG_PATHWAY	hsa04914	Progesterone-mediated oocyte maturation	9	5.52147	2.73e-05	CCNA2, CDC23, ANAPC7, CDC16, CDC27, CDK1, ANAPC5, CDC25A, ANAPC1	98	87	6879	7.26144	0.00311146	0.000449	0.000422
KEGG_PATHWAY	hsa05203	Viral carcinogenesis	13	7.97546	2.73e-05	USP7, TRAF2, HLA-A, POLB, CCNA2, CDC20, KAT2B, KAT2A, TRAF3, MDM2, CDK1, SKP2, TP53	98	205	6879	4.45132	0.00311189	0.000449	0.000422
KEGG_PATHWAY	hsa04141	Protein processing in endoplasmic reticulum	11	6.74847	0.000122	BCAP31, HSPA5, DERL3, EDEM2, DNAJC10, DERL1, UBE2D1, TRAF2, STT3B, HSP90B1, NFE2L2	98	169	6879	4.56883	0.0138284	0.00175578	0.0016489
KEGG_PATHWAY	hsa04114	Oocyte meiosis	8	4.90798	0.000917	CDC20, CDC23, ANAPC7, CDC16, CDC27, CDK1, ANAPC5, ANAPC1	98	111	6879	5.05902	0.0992714	0.0117133	0.0110004
KEGG_PATHWAY	hsa05168	Herpes simplex infection	9	5.52147	0.00413461	IFIH1, USP7, TRAF3, CDK1, TRAF2, HLA-A, SKP2, TP53, HCFC1	98	183	6879	3.45216	0.376448	0.047548	0.0446538
KEGG_PATHWAY	hsa05200	Pathways in cancer	13	7.97546	0.00885758	ZBTB16, AXIN1, CBLC, TRAF2, HIF1A, TGFBR1, HSP90B1, TRAF3, MDM2, VHL, SKP2, TP53, BIRC2	98	393	6879	2.32193	0.63733	0.092602	0.0869654
KEGG_PATHWAY	hsa05222	Small cell lung cancer	5	3.06748	0.0315864	TRAF3, TRAF2, SKP2, TP53, BIRC2	98	85	6879	4.12905	0.97424	0.302703	0.284277
