# Supplementary material for: A ubiquitination-related risk model for predicting the prognosis and immunotherapy response of gastric adenocarcinoma patients
Source: PeerJ. 2024 Jan 31;12:e16868. doi: 10.7717/peerj.16868 (PMC10838090; doi:10.7717/peerj.16868)
Supplement: Supplemental Information 1 [file peerj-12-16868-s001.zip › Supplementary Table 14.xlsx]

## Sheet: analysisResults
# all comparisons were made against the region_expression data
variable	p_value	pearson_r
age_at_initial_pathologic_diagnosis	0.666373	-0.0215406
anatomic_neoplasm_subdivision	0.356508	NA
anatomic_treatment_site	0.312993	NA
antireflux_treatment	0.000638561	NA
barretts_esophagus	0.218877	NA
family_history_of_stomach_cancer	0.524874	NA
h_pylori_infection	0.231297	NA
histological_type	0.373833	NA
history_of_neoadjuvant_treatment	NA	NA
neoplasm_histologic_grade	0.749411	NA
new_neoplasm_event_occurrence_anatomic_site	0.54039	NA
new_neoplasm_event_type	0.693175	NA
new_tumor_event_after_initial_treatment	0.954706	NA
number_of_lymphnodes_positive_by_he	0.411406	0.0432425
number_of_relatives_with_stomach_cancer	0.0551046	0.225512
pathologic_m	0.631681	NA
pathologic_n	0.814247	NA
pathologic_t	0.238114	NA
person_neoplasm_cancer_status	0.652547	NA
primary_therapy_outcome_success	0.522356	NA
reflux_history	0.649797	NA
residual_tumor	0.0625367	NA
tissue_prospective_collection_indicator	8.15122e-05	NA
tissue_retrospective_collection_indicator	9.20809e-05	NA
ethnicity	0.499537	NA
gender	0.826453	NA
race	0.570901	NA
tumor_stage	0.427269	NA
sample_type	0.000878088	NA
tumor_stage_simplified	0.185154	NA
os_event	0.259424	-0.0576153
cg09737584	2.09856e-11	-0.358476
cg26803184	5.33766e-10	-0.332234
cg16695324	7.9335e-06	-0.240488
cg26301078	0.894361	0.0072495
cg11540707	NA	NA
cg07369067	NA	NA
cg18909516	1.5615e-05	-0.232742
cg08034216	3.77839e-05	-0.222239
cg22812892	0.00395646	-0.156356
cg10849393	0.00402115	-0.156082
cg13361920	0.270216	0.0601402
cg24608700	0.00440226	-0.154772
cg27543739	0.0050126	-0.152314
cg27127809	0.862638	-0.00944569
cg08486583	0.0232336	-0.123435
cg27247650	NA	NA
cg25380352	0.0375808	-0.113161
cg24239927	0.0182837	0.128303
cg15322963	0.79775	0.0139898
os	0.00726064	0.136626
cg18075115	1.35736e-09	0.324353
cnv	5.69845e-18	0.447114
cg18197594	0.245789	-0.0633016
cg08705882	0.888942	-0.00762372
