# Supplementary material for: A ubiquitination-related risk model for predicting the prognosis and immunotherapy response of gastric adenocarcinoma patients
Source: PeerJ. 2024 Jan 31;12:e16868. doi: 10.7717/peerj.16868 (PMC10838090; doi:10.7717/peerj.16868)
Supplement: Supplemental Information 1 [file peerj-12-16868-s001.zip › Supplementary Table 21.xlsx]

## Sheet: analysisResults
# all comparisons were made against the region_expression data
variable	p_value	pearson_r
age_at_initial_pathologic_diagnosis	0.468439	0.0362165
anatomic_neoplasm_subdivision	0.566825	NA
anatomic_treatment_site	0.285813	NA
antireflux_treatment	0.813046	NA
barretts_esophagus	0.201154	NA
family_history_of_stomach_cancer	0.682601	NA
h_pylori_infection	0.0360773	NA
histological_type	0.252358	NA
history_of_neoadjuvant_treatment	NA	NA
neoplasm_histologic_grade	0.267948	NA
new_neoplasm_event_occurrence_anatomic_site	0.585404	NA
new_neoplasm_event_type	1	NA
new_tumor_event_after_initial_treatment	0.473915	NA
number_of_lymphnodes_positive_by_he	0.533427	-0.032792
number_of_relatives_with_stomach_cancer	0.665555	0.0514466
pathologic_m	0.932578	NA
pathologic_n	2.45072e-05	NA
pathologic_t	4.95401e-07	NA
person_neoplasm_cancer_status	0.086328	NA
primary_therapy_outcome_success	0.152805	NA
reflux_history	0.167503	NA
residual_tumor	7.66807e-07	NA
tissue_prospective_collection_indicator	0.390087	NA
tissue_retrospective_collection_indicator	0.351137	NA
ethnicity	0.174003	NA
gender	0.145764	NA
race	0.170776	NA
tumor_stage	0.681767	NA
sample_type	0.000329978	NA
tumor_stage_simplified	0.614062	NA
os_event	0.0788233	-0.0896846
os	0.330355	0.0497401
cg00079169	3.57442e-08	-0.295328
cg21500303	NA	NA
cg17741192	8.5818e-08	-0.287112
cg15530554	0.670885	0.0231961
cg22758067	0.78379	0.0149791
cg23261097	1.00593e-07	-0.285599
cg17106456	0.0834483	0.0942949
cg08475517	0.0887197	0.0927313
cg11632132	0.853709	-0.0100664
cg06521597	0.402972	0.0456355
cg19693284	0.232809	0.0650713
cg17333051	0.358605	-0.0500883
cg16188243	0.898414	-0.0069698
cg06609049	0.487878	0.0378584
cg16744320	4.94348e-06	-0.245758
cg14296123	0.0880566	0.0929238
cg26851410	0.122034	0.0842699
cg18574144	4.38662e-05	-0.220417
cg26993071	0.637992	0.0256832
cg22613410	6.92372e-05	-0.214753
cg09467605	0.980153	-0.0013582
cg02007638	0.0714378	0.0981803
cg23321951	0.00250963	-0.163883
cg14271499	NA	NA
cg12549345	0.092831	-0.0915627
cg18592294	0.102615	-0.0889394
cg25806370	0.0090746	-0.141734
cg08292058	0.0208891	-0.125615
cg07648048	0.0213534	-0.125167
cg12515570	0.175089	-0.0739314
cg07458500	0.90095	0.00679489
cg23295181	0.0311914	-0.117227
cg24462200	0.380126	-0.0478887
cg13598193	0.487656	-0.0378777
cg21038502	0.959396	0.00277954
cg13187105	NA	NA
cg04373657	0.124472	0.0837257
cg11747022	0.0424966	-0.110415
cg03651904	0.494571	-0.0372786
cg24320500	0.2004	-0.069819
cg02255983	0.0480022	-0.107641
cg10652508	0.400983	-0.0458285
cg22193350	0.0487424	0.107288
cg21890394	0.014259	0.1332
cg05516832	0.00596445	0.149282
cg11701055	0.00372253	0.157383
cg21558268	0.000851873	0.180605
cg25659677	8.12435e-08	0.287632
cg05299479	0.849206	-0.0103799
cnv	4.9912e-10	0.317111
cg01013317	2.45625e-10	0.338672
