# Supplementary material for: A ubiquitination-related risk model for predicting the prognosis and immunotherapy response of gastric adenocarcinoma patients
Source: PeerJ. 2024 Jan 31;12:e16868. doi: 10.7717/peerj.16868 (PMC10838090; doi:10.7717/peerj.16868)
Supplement: Supplemental Information 3 [file peerj-12-16868-s003.zip]

Archive with 56 entries (55 files):
- R codes and matrices/
- __MACOSX/._R codes and matrices
- R codes and matrices/c2.cp.kegg.v7.4.symbols.gmt
- __MACOSX/R codes and matrices/._c2.cp.kegg.v7.4.symbols.gmt
- R codes and matrices/cluster.Rdata
- __MACOSX/R codes and matrices/._cluster.Rdata
- R codes and matrices/.DS_Store
- __MACOSX/R codes and matrices/._.DS_Store
- R codes and matrices/03 DEG and function.R
- __MACOSX/R codes and matrices/._03 DEG and function.R
- R codes and matrices/GSVA_hallmark.csv
- __MACOSX/R codes and matrices/._GSVA_hallmark.csv
- R codes and matrices/Cell_listSun Aug  8 19_05_41 2021.csv
- __MACOSX/R codes and matrices/._Cell_listSun Aug  8 19_05_41 2021.csv
- R codes and matrices/02 risk score.R
- __MACOSX/R codes and matrices/._02 risk score.R
- R codes and matrices/datKME.csv
- __MACOSX/R codes and matrices/._datKME.csv
- R codes and matrices/GSVA_c2KEGG_riskscore.csv
- __MACOSX/R codes and matrices/._GSVA_c2KEGG_riskscore.csv
- R codes and matrices/05 supp.R
- __MACOSX/R codes and matrices/._05 supp.R
- R codes and matrices/writercluster_DEseq2_DEG_5482.csv
- __MACOSX/R codes and matrices/._writercluster_DEseq2_DEG_5482.csv
- R codes and matrices/bootstrap_results_38.Rdata
- __MACOSX/R codes and matrices/._bootstrap_results_38.Rdata
- R codes and matrices/mmc3.csv
- __MACOSX/R codes and matrices/._mmc3.csv
- R codes and matrices/04 RSF.R
- __MACOSX/R codes and matrices/._04 RSF.R
- R codes and matrices/06 immune infil.R
- __MACOSX/R codes and matrices/._06 immune infil.R
- R codes and matrices/07 drug response.R
- __MACOSX/R codes and matrices/._07 drug response.R
- R codes and matrices/GSVA_c2KEGG.csv
- __MACOSX/R codes and matrices/._GSVA_c2KEGG.csv
- R codes and matrices/bootstrap_results.Rdata
- __MACOSX/R codes and matrices/._bootstrap_results.Rdata
- R codes and matrices/DEseq2_DEG.Rdata
- __MACOSX/R codes and matrices/._DEseq2_DEG.Rdata
- R codes and matrices/GS1.txt
- __MACOSX/R codes and matrices/._GS1.txt
- R codes and matrices/DrugPredictions.csv
- __MACOSX/R codes and matrices/._DrugPredictions.csv
- R codes and matrices/01 single gene exp and prog.R
- __MACOSX/R codes and matrices/._01 single gene exp and prog.R
- R codes and matrices/writercluster_DEseq2_DEG_8886.csv
- __MACOSX/R codes and matrices/._writercluster_DEseq2_DEG_8886.csv
- R codes and matrices/DEseq2_all.csv
- __MACOSX/R codes and matrices/._DEseq2_all.csv
- R codes and matrices/h.all.v7.4.symbols.gmt
- __MACOSX/R codes and matrices/._h.all.v7.4.symbols.gmt
- R codes and matrices/riskscore.Rdata
- __MACOSX/R codes and matrices/._riskscore.Rdata
- R codes and matrices/GSVA_hall_riskscore.csv
- __MACOSX/R codes and matrices/._GSVA_hall_riskscore.csv
