# Supplementary material for: A ubiquitination-related risk model for predicting the prognosis and immunotherapy response of gastric adenocarcinoma patients
Source: PeerJ. 2024 Jan 31;12:e16868. doi: 10.7717/peerj.16868 (PMC10838090; doi:10.7717/peerj.16868)
Supplement: Supplemental Information 3 [file peerj-12-16868-s003.zip › R codes and matrices/03 DEG and function.R]

rm(list = ls()) 
options(stringsAsFactors = F)
getwd();dir()

library(dplyr)
library(stringr)
library(WGCNA)
library(limma)
library(DESeq2)

# 1.DEseq2 DEG analysis
if(T){
  load(file = 'cluster.Rdata')
  load(file = 'TARGET_OS_expclin_count.Rdata')
  TARGET_OS_exp_count=TARGET_OS_exp_count[
    apply(TARGET_OS_exp_count, 1,
          function(x){sum(x>1)> (ncol(TARGET_OS_exp_count)*0.2)}),]
  dim(TARGET_OS_exp_count)
  colData <- data.frame(row.names=colnames(TARGET_OS_exp_count), 
                        group_list=cu_cluster) 
  dds <- DESeqDataSetFromMatrix(countData = TARGET_OS_exp_count,
                                colData = colData,
                                design = ~ group_list)
  tmp_f=file.path(getwd(),'TargetOS_DEseq2-dds.Rdata')
  if(!file.exists(tmp_f)){
    dds <- DESeq(dds)
    save(dds,file = tmp_f)
  }
  load(file = tmp_f)
  res <- results(dds, 
                 contrast=c("group_list",
                            "Writer_Cluster2","Writer_Cluster1"))
  resOrdered <- res[order(res$padj),]
  head(resOrdered)
  DEG =as.data.frame(resOrdered)
  DESeq2_DEG = na.omit(DEG)
  write.csv(DESeq2_DEG,file = 'DEseq2_all.csv')
  DESeq2_DEG = DESeq2_DEG %>% filter(padj < 0.05)
  getwd
  dir()
  save(DESeq2_DEG,file = 'DEseq2_DEG.Rdata')
  write.csv(DESeq2_DEG,file = 
              'writercluster_DEseq2_DEG_8886.csv')
}

# 2. 8886 DEGs into WGCNA
load(file = 'TARGET_OS_expclin_TPM.Rdata')
load(file = 'DEseq2_DEG.Rdata')
load(file = 'cluster.Rdata')
TARGET_OS_exp_TPM = log2(TARGET_OS_exp_TPM+1)
allowWGCNAThreads()
enableWGCNAThreads()
datExpr0 = TARGET_OS_exp_TPM[row.names(TARGET_OS_exp_TPM) %in% 
                               row.names(DESeq2_DEG),]
datExpr0 = t(datExpr0)
dim(datExpr0)
datExpr0 = as.matrix(datExpr0)
datTraits = as.matrix(cu_cluster)
colnames(datTraits) = 'Writer_Cluster'
row.names(datExpr0) == row.names(datTraits)

powers = c(c(1:10), seq(from = 12, to=20, by=2))
sft = pickSoftThreshold(datExpr0, powerVector = powers, 
                        verbose = 5)
sizeGrWindow(9, 5)
par(mfrow = c(1,2))
cex1 = 0.9
plot(sft$fitIndices[,1], -sign(sft$fitIndices[,3])*sft$fitIndices[,2],
     xlab="Soft Threshold (power)",ylab="Scale Free Topology Model Fit,signed R^2",type="n",
     main = paste("Scale independence"));
text(sft$fitIndices[,1], -sign(sft$fitIndices[,3])*sft$fitIndices[,2],
     labels=powers,cex=cex1,col="red");
abline(h=0.90,col="red")
plot(sft$fitIndices[,1], sft$fitIndices[,5],
     xlab="Soft Threshold (power)",ylab="Mean Connectivity", type="n",
     main = paste("Mean connectivity"))
text(sft$fitIndices[,1], sft$fitIndices[,5], labels=powers, cex=cex1,col="red")
sft$powerEstimate #3

cor <- WGCNA::cor
net = blockwiseModules(
  datExpr0,
  power = 3,
  maxBlockSize = ncol(datExpr0),
  TOMType = "signed", minModuleSize = 30,
  reassignThreshold = 1e-6, mergeCutHeight = 0.25,
  numericLabels = TRUE, pamRespectsDendro = FALSE,
  saveTOMs = F, 
  verbose = 3)
table(net$colors)

sizeGrWindow(12, 9)
mergedColors = labels2colors(net$colors)
plotDendroAndColors(net$dendrograms[[1]], mergedColors[net$blockGenes[[1]]],  
                    "Module colors",
                    dendroLabels = FALSE, hang = 0.03,  
                    addGuide = TRUE, guideHang = 0.05)

moduleLabels = net$colors 
moduleLabels[1:50]
moduleColors = labels2colors(net$colors)
table(moduleColors) #

MEs = net$MEs
MEs_col = MEs
colnames(MEs_col) = paste0("ME", labels2colors(
  as.numeric(str_replace_all(colnames(MEs),"ME",""))))
MEs_col = orderMEs(MEs_col)
# The correlation map of each module was obtained by clustering according to the gene expression
plotEigengeneNetworks(MEs_col, "Eigengene adjacency heatmap", 
                      marDendro = c(3,3,2,4),
                      marHeatmap = c(3,4,2,2), plotDendrograms = T, 
                      xLabelsAngle = 90)

datTraits = as.data.frame(datTraits)
design = model.matrix(~0+ datTraits$Writer_Cluster)
c = as.factor(datTraits$Writer_Cluster)
levels(c)
colnames(design) = levels(c)

moduleColors <- labels2colors(net$colors)
MEs0 = moduleEigengenes(datExpr0, moduleColors)$eigengenes
MEs = orderMEs(MEs0)
moduleTraitCor = cor(MEs, design , use = "p")
nSamples = nrow(datExpr0)
moduleTraitPvalue = corPvalueStudent(moduleTraitCor, nSamples)

textMatrix = paste(signif(moduleTraitCor, 2), "\n(",
                   signif(moduleTraitPvalue, 1), ")", sep = "")
dim(textMatrix) = dim(moduleTraitCor)

# Display the correlation values within a heatmap plot (correlation between module and conditions)
dev.off()
dev.new()
labeledHeatmap(Matrix = moduleTraitCor,
               xLabels = colnames(design),
               yLabels = names(MEs),
               ySymbols = names(MEs),
               colorLabels = T,
               xLabelsAngle = 30,
               yLabelsPosition = "left",
               colors = blueWhiteRed(50),
               textMatrix = textMatrix,
               setStdMargins = FALSE,
               cex.text = 1,
               cex.lab.x = 1.2,
               cex.lab.y=1,
               zlim = c(-1,1),
               main = paste("Module-trait relationships"))
# names (colors) of the modules
modNames = substring(names(MEs), 3)
geneModuleMembership = as.data.frame(cor(datExpr0, MEs, use = "p"))
MMPvalue = as.data.frame(corPvalueStudent(as.matrix(geneModuleMembership), nSamples))
names(geneModuleMembership) = paste("MM", modNames, sep="")
names(MMPvalue) = paste("p.MM", modNames, sep="")

Writer_cluster1 = as.data.frame(design[,1]) # choose an interested condition!!
names(Writer_cluster1) = "Writer_cluster1"
geneTraitSignificance = as.data.frame(cor(datExpr0, 
                                          Writer_cluster1, use = "p"))
GSPvalue = as.data.frame(corPvalueStudent(as.matrix(
  geneTraitSignificance), nSamples))
names(geneTraitSignificance) = paste("GS.", names(Writer_cluster1), sep="")
names(GSPvalue) = paste("p.GS.", names(Writer_cluster1), sep="")

module = "blue" # choose interested module
column = match(module, modNames)
# get the genes in the interested module
moduleGenes = moduleColors==module
sizeGrWindow(7, 7)
par(mfrow = c(1,1))
# Genes that are highly correlated with conditions are also highly associated with modules (????????????????????????????????????????????????????????????????????????????????????????????????????)
a = abs(geneModuleMembership[moduleGenes, column])
b = abs(geneTraitSignificance[moduleGenes, 1])
verboseScatterplot(a,b,
                   xlab = paste("Module Membership in", module, "module"),
                   ylab = "Gene significance for AD",
                   main = paste("Module membership vs. gene significance\n"),
                   cex.main = 1.2, cex.lab = 1.2, cex.axis = 1.2, col = module) 
moduleColors <- labels2colors(net$colors)
connet=abs(cor(datExpr0,use="p"))^6
Alldegrees1=intramodularConnectivity(connet, moduleColors)
head(Alldegrees1)
# (2) calculate relationship between gene significance and intramodular connectivity
which.module="blue"
u= as.data.frame(design[,1]) # change specific 
names(u) = "u"
GS1 = as.numeric(cor(u,datExpr0, use="p"))
names(GS1) = colnames(datExpr0)
GeneSignificance=abs(GS1)
colorlevels=unique(moduleColors)
sizeGrWindow(9,6)
par(mfrow=c(3,as.integer(0.5+length(colorlevels)/3)))
par(mar = c(4,5,3,1))
for (i in c(1:length(colorlevels)))
{
  whichmodule=colorlevels[[i]]
  restrict1 = (moduleColors == whichmodule)
  verboseScatterplot(Alldegrees1$kWithin[restrict1],
                     GeneSignificance[restrict1], col=moduleColors[restrict1],
                     main=whichmodule,
                     xlab = "Connectivity", ylab = "Gene Significance", abline = TRUE)
}

# abs(GS1)0.7 (could be adjusted depend on your data)
# abs(datKME$MM.black)>0.9 (at least more than 0.8)
# Generalizing intramodular connectivity for all genes on the array
datKME=signedKME(datExpr0, MEs, outputColumnName="MM.")
datKME=cbind(datKME,mergedColors)
head(datKME)
getwd()
write.csv(datKME,file = "datKME.csv")
# Finding genes with high gene significance and high intramodular connectivity in interesting modules 
head(GS1)
GS1=na.omit(GS1)
write.table(GS1,file = 'GS1.txt')
datKME = na.omit(datKME)
save(datKME,GS1,file = 'WGCNA_hubgene_select.Rdata')
load(file = 'WGCNA_hubgene_select.Rdata')
FilterGenes1 = row.names(datKME)[abs(datKME$MM.blue)> 0.8]
FilterGenes2 = names(GS1)[abs(GS1) > 0.6]
FilterGenes = intersect(FilterGenes1,FilterGenes2)
FilterGenes
best_module_genes = row.names(datKME)[
  datKME$mergedColors == 'blue']
getwd()
write.table(FilterGenes,file = 'WGCNA_filter_genes_38.txt')
write.table(best_module_genes,file = 'best_module_genes_1446.txt')
table(mergedColors)

#WGCNA done
