# Supplementary material for: A ubiquitination-related risk model for predicting the prognosis and immunotherapy response of gastric adenocarcinoma patients
Source: PeerJ. 2024 Jan 31;12:e16868. doi: 10.7717/peerj.16868 (PMC10838090; doi:10.7717/peerj.16868)
Supplement: Supplemental Information 3 [file peerj-12-16868-s003.zip › R codes and matrices/GSVA_hallmark.csv]

	logFC	AveExpr	t	P.Value	adj.P.Val	B
HALLMARK_PROTEIN_SECRETION	-0.540393327530466	-0.0346724325918638	-10.1791524775492	5.36437958617106e-17	2.68218979308553e-15	28.0951160850818
HALLMARK_G2M_CHECKPOINT	-0.559666891824955	-0.0438306583506835	-9.12841269262604	1.00243003466351e-14	2.50607508665877e-13	22.9101367814549
HALLMARK_MITOTIC_SPINDLE	-0.496152649795617	-0.0370077101411483	-8.87921802211912	3.45712203242707e-14	5.76187005404511e-13	21.6839976912729
HALLMARK_UNFOLDED_PROTEIN_RESPONSE	-0.465215367398814	-0.0394678647397731	-8.71974587907579	7.62387832760464e-14	9.52984790950581e-13	20.9010215883954
HALLMARK_MYC_TARGETS_V1	-0.534937100109027	-0.0478488227906605	-8.45912623195572	2.76758977340671e-13	2.76758977340671e-12	19.6251233066917
HALLMARK_E2F_TARGETS	-0.548936921247921	-0.0402461879722798	-8.34245861123425	4.92132224190923e-13	4.1011018682577e-12	19.055734357841
HALLMARK_MTORC1_SIGNALING	-0.448735831630496	-0.042170280785176	-8.24248762490297	8.05195491711972e-13	5.75139636937123e-12	18.5688363068683
HALLMARK_ANDROGEN_RESPONSE	-0.373852338169389	-0.0412514397596653	-7.80400370049013	6.89737753733841e-12	4.31086096083651e-11	16.4462816795941
HALLMARK_DNA_REPAIR	-0.404150846985924	-0.0476529282410365	-7.48817224949829	3.19342929576794e-11	1.77412738653775e-10	14.933517613205
HALLMARK_SPERMATOGENESIS	-0.239785681983668	-0.039957631567243	-7.3401868153764	6.51507997418549e-11	3.25753998709274e-10	14.2302720344445
HALLMARK_PEROXISOME	-0.297838197340977	-0.0483548001821844	-6.97639128910344	3.69983516744554e-10	1.68174325792979e-09	12.519103328808
HALLMARK_PI3K_AKT_MTOR_SIGNALING	-0.334814434587779	-0.045360401899301	-6.6693126760832	1.57011375224764e-09	5.89324749513433e-09	11.0971519851615
HALLMARK_FATTY_ACID_METABOLISM	-0.315654693227639	-0.0462915295396529	-6.66160706221356	1.62766960980377e-09	5.89324749513433e-09	11.0617645590472
HALLMARK_MYC_TARGETS_V2	-0.461971693809308	-0.0417783589726014	-6.64759596243365	1.73772133897026e-09	5.89324749513433e-09	10.9974584398403
HALLMARK_HEME_METABOLISM	-0.289698077568982	-0.0392667250378601	-6.64389807967487	1.7679742485403e-09	5.89324749513433e-09	10.9804948049614
HALLMARK_ADIPOGENESIS	-0.312524367464902	-0.0417321509886057	-6.21070989286142	1.30392019090236e-08	4.07475059656987e-08	9.01914489607133
HALLMARK_GLYCOLYSIS	-0.277627604057589	-0.0515611772390941	-5.79695836563401	8.36675294952642e-08	2.46080969103718e-07	7.1996786822381
HALLMARK_UV_RESPONSE_DN	-0.29182951135436	-0.0422718693424601	-5.55853077902369	2.38116630995966e-07	6.61435086099905e-07	6.17865999121256
HALLMARK_OXIDATIVE_PHOSPHORYLATION	-0.381199545513057	-0.0404408462396864	-5.51300732617884	2.90084849636632e-07	7.63381183254295e-07	5.98619578985114
HALLMARK_TGF_BETA_SIGNALING	-0.280377627072016	-0.0459683430043801	-4.93821683125159	3.27259344812371e-06	8.18148362030927e-06	3.63151996489177
HALLMARK_UV_RESPONSE_UP	-0.237507963829284	-0.0519676843751375	-4.91299583823952	3.62826119045834e-06	8.6387171201389e-06	3.531629885173
HALLMARK_CHOLESTEROL_HOMEOSTASIS	-0.252251520020119	-0.0521690837348337	-4.86624794016086	4.38958903355748e-06	9.97633871263064e-06	3.34729476225079
HALLMARK_BILE_ACID_METABOLISM	-0.16300872421797	-0.0518012705204658	-4.1580114916997	6.92047560465161e-05	0.000150445121840252	0.694173819025102
HALLMARK_APOPTOSIS	-0.215314312593325	-0.044985567802574	-4.07415790281899	9.42995775823108e-05	0.000196457453296481	0.398760575568425
HALLMARK_P53_PATHWAY	-0.177277812098317	-0.0527165794146597	-3.70644965116908	0.000349435618145243	0.000698871236290487	-0.845109221108998
HALLMARK_REACTIVE_OXYGEN_SPECIES_PATHWAY	-0.224756669832907	-0.0425391241708826	-3.6131670867319	0.000481042379601173	0.000925081499233024	-1.14672915961705
HALLMARK_ESTROGEN_RESPONSE_EARLY	-0.158837954665224	-0.0523610294797742	-3.51908182515746	0.00066047020602934	0.00122309297412841	-1.4449912263836
HALLMARK_NOTCH_SIGNALING	-0.183879612043709	-0.0458157568471586	-3.19778027047193	0.00186932603981242	0.00333808221395075	-2.41682838458443
HALLMARK_XENOBIOTIC_METABOLISM	-0.133213269643071	-0.0475759234428976	-3.14990914908797	0.00217025272977104	0.00374181505132938	-2.55523831519084
HALLMARK_ESTROGEN_RESPONSE_LATE	-0.128797355065378	-0.0521498829878217	-2.97697963482618	0.00367391820701351	0.00612319701168918	-3.04094209265761
HALLMARK_WNT_BETA_CATENIN_SIGNALING	-0.161384302710171	-0.0557179557759616	-2.85960129700146	0.00519112494038543	0.00837278216191198	-3.35760076466011
HALLMARK_IL2_STAT5_SIGNALING	-0.127567563705338	-0.0481244822297315	-2.38942309238497	0.0188035026369376	0.028726311651016	-4.51573455877651
HALLMARK_HYPOXIA	-0.130123141841418	-0.0465060946062666	-2.38620608194569	0.0189593656896706	0.028726311651016	-4.52303101464594
HALLMARK_MYOGENESIS	-0.111910754283335	-0.0507986630672156	-2.2501581308186	0.02669253988553	0.0392537351257794	-4.8235495880858
