# Supplementary material for: A ubiquitination-related risk model for predicting the prognosis and immunotherapy response of gastric adenocarcinoma patients
Source: PeerJ. 2024 Jan 31;12:e16868. doi: 10.7717/peerj.16868 (PMC10838090; doi:10.7717/peerj.16868)
Supplement: Supplemental Information 3 [file peerj-12-16868-s003.zip › R codes and matrices/Cell_listSun Aug 8 19_05_41 2021.csv]

COSMIC_ID	Name	COSMIC_ID	Tissue	Tissue sub-type	Count
1287381	201T	SIDM00055	1287381	LUAD	lung
924100	22RV1	SIDM00499	924100	PRAD	urogenital_system
924100	22RV1	SIDM00499	924100	PRAD	urogenital_system
910924	23132-87	SIDM00980	910924	STAD	digestive_system
910924	23132-87	SIDM00980	910924	STAD	digestive_system
687561	42-MG-BA	SIDM00982	687561	GBM	nervous_system
687561	42-MG-BA	SIDM00982	687561	GBM	nervous_system
1287706	451Lu	SIDM01240	1287706	SKCM	skin
687452	5637	SIDM00807	687452	BLCA	urogenital_system
687452	5637	SIDM00807	687452	BLCA	urogenital_system
906798	639-V	SIDM00999	906798	BLCA	urogenital_system
906798	639-V	SIDM00999	906798	BLCA	urogenital_system
906797	647-V	SIDM00983	906797	BLCA	urogenital_system
906797	647-V	SIDM00983	906797	BLCA	urogenital_system
906800	697	SIDM01076	906800	UNCLASSIFIED	blood
906800	697	SIDM01076	906800	UNCLASSIFIED	blood
910922	769-P	SIDM00803	910922	KIRC	kidney
910922	769-P	SIDM00803	910922	KIRC	kidney
905947	786-0	SIDM00125	905947	KIRC	kidney
905947	786-0	SIDM00125	905947	KIRC	kidney
687562	8-MG-BA	SIDM00998	687562	GBM	nervous_system
687562	8-MG-BA	SIDM00998	687562	GBM	nervous_system
906795	8305C	SIDM00997	906795	THCA	thyroid
906795	8305C	SIDM00997	906795	THCA	thyroid
924102	8505C	SIDM00996	924102	THCA	thyroid
924102	8505C	SIDM00996	924102	THCA	thyroid
910921	A101D	SIDM00801	910921	SKCM	skin
910921	A101D	SIDM00801	910921	SKCM	skin
687563	A172	SIDM00799	687563	GBM	nervous_system
687563	A172	SIDM00799	687563	GBM	nervous_system
910784	A204	SIDM00798	910784	UNCLASSIFIED	soft_tissue
910784	A204	SIDM00798	910784	UNCLASSIFIED	soft_tissue
906792	A2058	SIDM00797	906792	SKCM	skin
906792	A2058	SIDM00797	906792	SKCM	skin
906794	A253	SIDM00796	906794	UNCLASSIFIED	aero_digestive_tract
906794	A253	SIDM00796	906794	UNCLASSIFIED	aero_digestive_tract
906804	A2780	SIDM00210	906804	UNCLASSIFIED	urogenital_system
906804	A2780	SIDM00210	906804	UNCLASSIFIED	urogenital_system
910935	A3-KAW	SIDM00495	910935	DLBC	blood
910935	A3-KAW	SIDM00495	910935	DLBC	blood
906793	A375	SIDM00795	906793	SKCM	skin
906793	A375	SIDM00795	906793	SKCM	skin
910697	A388	SIDM00794	910697	UNCLASSIFIED	skin
910934	A4-Fuk	SIDM00502	910934	DLBC	blood
910934	A4-Fuk	SIDM00502	910934	DLBC	blood
910851	A427	SIDM00810	910851	UNCLASSIFIED	lung
910851	A427	SIDM00810	910851	UNCLASSIFIED	lung
910925	A431	SIDM00995	910925	UNCLASSIFIED	skin
905948	A498	SIDM00124	905948	KIRC	kidney
905948	A498	SIDM00124	905948	KIRC	kidney
905949	A549	SIDM00903	905949	LUAD	lung
905949	A549	SIDM00903	905949	LUAD	lung
684052	A673	SIDM00848	684052	UNCLASSIFIED	soft_tissue
684052	A673	SIDM00848	684052	UNCLASSIFIED	soft_tissue
910920	A704	SIDM00849	910920	KIRC	kidney
910920	A704	SIDM00849	910920	KIRC	kidney
906791	ABC-1	SIDM00494	906791	LUAD	lung
906791	ABC-1	SIDM00494	906791	LUAD	lung
905950	ACHN	SIDM00123	905950	KIRC	kidney
905950	ACHN	SIDM00123	905950	KIRC	kidney
906790	AGS	SIDM00850	906790	STAD	digestive_system
906790	AGS	SIDM00850	906790	STAD	digestive_system
910944	ALL-PO	SIDM00211	910944	ALL	blood
910944	ALL-PO	SIDM00211	910944	ALL	blood
1295740	ALL-SIL	SIDM00994	1295740	ALL	blood
1295740	ALL-SIL	SIDM00994	1295740	ALL	blood
910933	AM-38	SIDM00492	910933	GBM	nervous_system
910933	AM-38	SIDM00492	910933	GBM	nervous_system
1295741	AMO-1	SIDM00993	1295741	MM	blood
1295741	AMO-1	SIDM00993	1295741	MM	blood
910781	AN3-CA	SIDM00901	910781	UCEC	urogenital_system
910781	AN3-CA	SIDM00901	910781	UCEC	urogenital_system
906765	ARH-77	SIDM00900	906765	MM	blood
906765	ARH-77	SIDM00900	906765	MM	blood
1290722	ASH-3	SIDM00491	1290722	THCA	thyroid
1290722	ASH-3	SIDM00491	1290722	THCA	thyroid
910687	ATN-1	SIDM00233	910687	ALL	blood
910687	ATN-1	SIDM00233	910687	ALL	blood
910704	AU565	SIDM00898	910704	BRCA	breast
910704	AU565	SIDM00898	910704	BRCA	breast
910702	AsPC-1	SIDM00899	910702	PAAD	pancreas
910702	AsPC-1	SIDM00899	910702	PAAD	pancreas
924104	B-CPAP	SIDM00992	924104	THCA	thyroid
924104	B-CPAP	SIDM00992	924104	THCA	thyroid
910705	BALL-1	SIDM00287	910705	UNCLASSIFIED	blood
910705	BALL-1	SIDM00287	910705	UNCLASSIFIED	blood
753531	BB30-HNC	SIDM00172	753531	HNSC	aero_digestive_tract
753532	BB49-HNC	SIDM00174	753532	HNSC	aero_digestive_tract
753532	BB49-HNC	SIDM00174	753532	HNSC	aero_digestive_tract
753533	BB65-RCC	SIDM00191	753533	KIRC	kidney
910919	BC-1	SIDM00896	910919	DLBC	blood
910919	BC-1	SIDM00896	910919	DLBC	blood
910918	BC-3	SIDM00895	910918	DLBC	blood
906763	BE-13	SIDM01245	906763	ALL	blood
906763	BE-13	SIDM01245	906763	ALL	blood
753616	BE2-M17	SIDM01229	753616	NB	nervous_system
753616	BE2-M17	SIDM01229	753616	NB	nervous_system
753534	BEN	SIDM00990	753534	UNCLASSIFIED	lung
910926	BFTC-905	SIDM00989	910926	BLCA	urogenital_system
910926	BFTC-905	SIDM00989	910926	BLCA	urogenital_system
910698	BFTC-909	SIDM00988	910698	KIRC	kidney
910698	BFTC-909	SIDM00988	910698	KIRC	kidney
906696	BHT-101	SIDM00987	906696	THCA	thyroid
906696	BHT-101	SIDM00987	906696	THCA	thyroid
753535	BHY	SIDM00986	753535	HNSC	aero_digestive_tract
1290724	BICR10	SIDM00077	1290724	HNSC	aero_digestive_tract
1290724	BICR10	SIDM00077	1290724	HNSC	aero_digestive_tract
1240121	BICR22	SIDM00485	1240121	HNSC	aero_digestive_tract
1240121	BICR22	SIDM00485	1240121	HNSC	aero_digestive_tract
1290725	BICR31	SIDM00078	1290725	HNSC	aero_digestive_tract
1240122	BICR78	SIDM00501	1240122	HNSC	aero_digestive_tract
1240122	BICR78	SIDM00501	1240122	HNSC	aero_digestive_tract
910706	BL-41	SIDM00985	910706	UNCLASSIFIED	blood
910706	BL-41	SIDM00985	910706	UNCLASSIFIED	blood
924105	BPH-1	SIDM00964	924105	UNCLASSIFIED	urogenital_system
924105	BPH-1	SIDM00964	924105	UNCLASSIFIED	urogenital_system
906801	BT-20	SIDM00893	906801	BRCA	breast
906801	BT-20	SIDM00893	906801	BRCA	breast
946359	BT-474	SIDM00963	946359	BRCA	breast
946359	BT-474	SIDM00963	946359	BRCA	breast
949093	BT-483	SIDM00892	949093	BRCA	breast
949093	BT-483	SIDM00892	949093	BRCA	breast
905951	BT-549	SIDM00122	905951	BRCA	breast
905951	BT-549	SIDM00122	905951	BRCA	breast
910710	BV-173	SIDM00962	910710	LCML	blood
910710	BV-173	SIDM00962	910710	LCML	blood
906746	Becker	SIDM00490	906746	GBM	nervous_system
906746	Becker	SIDM00490	906746	GBM	nervous_system
906693	BxPC-3	SIDM00132	906693	PAAD	pancreas
906693	BxPC-3	SIDM00132	906693	PAAD	pancreas
687505	C-33-A	SIDM00889	687505	CESC	urogenital_system
687505	C-33-A	SIDM00889	687505	CESC	urogenital_system
687506	C-4-I	SIDM00905	687506	CESC	urogenital_system
687506	C-4-I	SIDM00905	687506	CESC	urogenital_system
910700	C2BBe1	SIDM01233	910700	COREAD	digestive_system
910700	C2BBe1	SIDM01233	910700	COREAD	digestive_system
906830	C32	SIDM00890	906830	SKCM	skin
906830	C32	SIDM00890	906830	SKCM	skin
910850	C3A	SIDM01237	910850	LIHC	digestive_system
910850	C3A	SIDM01237	910850	LIHC	digestive_system
910703	CA46	SIDM00907	910703	UNCLASSIFIED	blood
910703	CA46	SIDM00907	910703	UNCLASSIFIED	blood
753539	CADO-ES1	SIDM00961	753539	UNCLASSIFIED	bone
753539	CADO-ES1	SIDM00961	753539	UNCLASSIFIED	bone
905963	CAKI-1	SIDM00941	905963	KIRC	kidney
906826	CAL-120	SIDM00940	906826	BRCA	breast
906826	CAL-120	SIDM00940	906826	BRCA	breast
753540	CAL-12T	SIDM00939	753540	UNCLASSIFIED	lung
924106	CAL-148	SIDM00938	924106	BRCA	breast
924106	CAL-148	SIDM00938	924106	BRCA	breast
910916	CAL-27	SIDM00937	910916	HNSC	aero_digestive_tract
910916	CAL-27	SIDM00937	910916	HNSC	aero_digestive_tract
1290730	CAL-29	SIDM00936	1290730	BLCA	urogenital_system
1290730	CAL-29	SIDM00936	1290730	BLCA	urogenital_system
753541	CAL-33	SIDM00942	753541	HNSC	aero_digestive_tract
753541	CAL-33	SIDM00942	753541	HNSC	aero_digestive_tract
924107	CAL-39	SIDM00935	924107	CESC	urogenital_system
924107	CAL-39	SIDM00935	924107	CESC	urogenital_system
910927	CAL-51	SIDM00933	910927	BRCA	breast
910927	CAL-51	SIDM00933	910927	BRCA	breast
910952	CAL-54	SIDM00932	910952	KIRC	kidney
910952	CAL-54	SIDM00932	910952	KIRC	kidney
906828	CAL-62	SIDM00931	906828	THCA	thyroid
906828	CAL-62	SIDM00931	906828	THCA	thyroid
906827	CAL-72	SIDM00930	906827	UNCLASSIFIED	bone
906827	CAL-72	SIDM00930	906827	UNCLASSIFIED	bone
1290765	CAL-78	SIDM00929	1290765	UNCLASSIFIED	bone
1290765	CAL-78	SIDM00929	1290765	UNCLASSIFIED	bone
910852	CAL-85-1	SIDM00928	910852	BRCA	breast
910852	CAL-85-1	SIDM00928	910852	BRCA	breast
946382	CAMA-1	SIDM00920	946382	BRCA	breast
946382	CAMA-1	SIDM00920	946382	BRCA	breast
753624	CAPAN-1	SIDM00934	753624	PAAD	pancreas
753624	CAPAN-1	SIDM00934	753624	PAAD	pancreas
910915	CAPAN-2	SIDM00943	910915	PAAD	pancreas
910915	CAPAN-2	SIDM00943	910915	PAAD	pancreas
910943	CAS-1	SIDM00212	910943	GBM	nervous_system
910943	CAS-1	SIDM00212	910943	GBM	nervous_system
906823	CCF-STTG1	SIDM00131	906823	GBM	nervous_system
1240123	CCK-81	SIDM00487	1240123	COREAD	digestive_system
1240123	CCK-81	SIDM00487	1240123	COREAD	digestive_system
905952	CCRF-CEM	SIDM00121	905952	ALL	blood
905952	CCRF-CEM	SIDM00121	905952	ALL	blood
910688	CESS	SIDM00917	910688	LAML	blood
910688	CESS	SIDM00917	910688	LAML	blood
906821	CFPAC-1	SIDM00130	906821	PAAD	pancreas
906821	CFPAC-1	SIDM00130	906821	PAAD	pancreas
910568	CGTH-W-1	SIDM01248	910568	THCA	thyroid
910568	CGTH-W-1	SIDM01248	910568	THCA	thyroid
910853	CHL-1	SIDM01228	910853	SKCM	skin
910853	CHL-1	SIDM01228	910853	SKCM	skin
910567	CHP-126	SIDM00286	910567	NB	nervous_system
910941	CHP-134	SIDM00285	910941	NB	nervous_system
910941	CHP-134	SIDM00285	910941	NB	nervous_system
906820	CHP-212	SIDM00910	906820	NB	nervous_system
906820	CHP-212	SIDM00910	906820	NB	nervous_system
1290767	CHSA0011	SIDM00051	1290767	UNCLASSIFIED	bone
1290768	CHSA0108	SIDM00050	1290768	UNCLASSIFIED	bone
1303912	CHSA8926	SIDM00176	1303912	UNCLASSIFIED	bone
1303912	CHSA8926	SIDM00176	1303912	UNCLASSIFIED	bone
1290769	CL-11	SIDM00944	1290769	COREAD	digestive_system
1290769	CL-11	SIDM00944	1290769	COREAD	digestive_system
1290771	CL-34	SIDM00945	1290771	COREAD	digestive_system
1290771	CL-34	SIDM00945	1290771	COREAD	digestive_system
1240124	CL-40	SIDM00960	1240124	COREAD	digestive_system
1240124	CL-40	SIDM00960	1240124	COREAD	digestive_system
910566	CMK	SIDM00959	910566	LAML	blood
910951	CML-T1	SIDM00958	910951	LCML	blood
910951	CML-T1	SIDM00958	910951	LCML	blood
905961	COLO-205	SIDM00826	905961	COREAD	digestive_system
905961	COLO-205	SIDM00826	905961	COREAD	digestive_system
910569	COLO-320-HSR	SIDM00842	910569	COREAD	digestive_system
910569	COLO-320-HSR	SIDM00842	910569	COREAD	digestive_system
910692	COLO-668	SIDM00143	910692	SCLC	lung
910692	COLO-668	SIDM00143	910692	SCLC	lung
910689	COLO-678	SIDM00957	910689	COREAD	digestive_system
910689	COLO-678	SIDM00957	910689	COREAD	digestive_system
906818	COLO-679	SIDM00284	906818	SKCM	skin
906818	COLO-679	SIDM00284	906818	SKCM	skin
906817	COLO-680N	SIDM00956	906817	ESCA	aero_digestive_tract
906817	COLO-680N	SIDM00956	906817	ESCA	aero_digestive_tract
910691	COLO-684	SIDM00142	910691	UCEC	urogenital_system
910691	COLO-684	SIDM00142	910691	UCEC	urogenital_system
1240125	COLO-783	SIDM00955	1240125	SKCM	skin
906814	COLO-792	SIDM00140	906814	SKCM	skin
906814	COLO-792	SIDM00140	906814	SKCM	skin
906813	COLO-800	SIDM00515	906813	SKCM	skin
906812	COLO-824	SIDM00954	906812	BRCA	breast
906812	COLO-824	SIDM00954	906812	BRCA	breast
687448	COLO-829	SIDM00909	687448	SKCM	skin
687448	COLO-829	SIDM00909	687448	SKCM	skin
906805	COR-L105	SIDM00513	906805	LUAD	lung
906805	COR-L105	SIDM00513	906805	LUAD	lung
687780	COR-L23	SIDM00512	687780	UNCLASSIFIED	lung
687780	COR-L23	SIDM00512	687780	UNCLASSIFIED	lung
910937	COR-L279	SIDM00511	910937	SCLC	lung
910937	COR-L279	SIDM00511	910937	SCLC	lung
1297438	COR-L303	SIDM00510	1297438	SCLC	lung
687980	COR-L311	SIDM00509	687980	SCLC	lung
687980	COR-L311	SIDM00509	687980	SCLC	lung
1322212	COR-L32	SIDM00508	1322212	SCLC	lung
1322212	COR-L32	SIDM00508	1322212	SCLC	lung
1322213	COR-L321	SIDM00507	1322213	UNCLASSIFIED	lung
906808	COR-L88	SIDM00506	906808	SCLC	lung
906808	COR-L88	SIDM00506	906808	SCLC	lung
1297439	COR-L95	SIDM00521	1297439	SCLC	lung
1297439	COR-L95	SIDM00521	1297439	SCLC	lung
753545	CP50-MEL-B	SIDM00175	753545	SKCM	skin
753546	CP66-MEL	SIDM00190	753546	SKCM	skin
753546	CP66-MEL	SIDM00190	753546	SKCM	skin
949092	CP67-MEL	SIDM00189	949092	SKCM	skin
753547	CPC-N	SIDM00953	753547	SCLC	lung
753547	CPC-N	SIDM00953	753547	SCLC	lung
906807	CRO-AP2	SIDM00952	906807	DLBC	blood
1290795	CS1	SIDM00199	1290795	UNCLASSIFIED	bone
1290795	CS1	SIDM00199	1290795	UNCLASSIFIED	bone
949088	CTB-1	SIDM00283	949088	DLBC	blood
753548	CTV-1	SIDM00951	753548	LAML	blood
753548	CTV-1	SIDM00951	753548	LAML	blood
910554	CW-2	SIDM00282	910554	COREAD	digestive_system
910554	CW-2	SIDM00282	910554	COREAD	digestive_system
906824	Ca-Ski	SIDM00923	906824	CESC	urogenital_system
906824	Ca-Ski	SIDM00923	906824	CESC	urogenital_system
753538	Ca9-22	SIDM00489	753538	HNSC	aero_digestive_tract
753538	Ca9-22	SIDM00489	753538	HNSC	aero_digestive_tract
924108	CaR-1	SIDM00488	924108	COREAD	digestive_system
924108	CaR-1	SIDM00488	924108	COREAD	digestive_system
687777	Calu-3	SIDM00922	687777	LUAD	lung
687777	Calu-3	SIDM00922	687777	LUAD	lung
724859	Calu-6	SIDM00921	724859	LUAD	lung
724859	Calu-6	SIDM00921	724859	LUAD	lung
906825	Caov-3	SIDM00919	906825	OV	urogenital_system
949090	Caov-4	SIDM00918	949090	OV	urogenital_system
949090	Caov-4	SIDM00918	949090	OV	urogenital_system
687596	ChaGo-K-1	SIDM00924	687596	UNCLASSIFIED	lung
946367	D-247MG	SIDM00622	946367	GBM	nervous_system
946368	D-263MG	SIDM00732	946368	GBM	nervous_system
946368	D-263MG	SIDM00732	946368	GBM	nervous_system
906834	D-283MED	SIDM00888	906834	MB	nervous_system
906834	D-283MED	SIDM00888	906834	MB	nervous_system
946369	D-336MG	SIDM00620	946369	LGG	nervous_system
946370	D-392MG	SIDM00542	946370	GBM	nervous_system
946370	D-392MG	SIDM00542	946370	GBM	nervous_system
946372	D-423MG	SIDM00209	946372	GBM	nervous_system
946373	D-502MG	SIDM00208	946373	LGG	nervous_system
753549	D-542MG	SIDM00207	753549	GBM	nervous_system
946377	D-566MG	SIDM00206	946377	GBM	nervous_system
1290797	DAN-G	SIDM00950	1290797	PAAD	pancreas
1290797	DAN-G	SIDM00950	1290797	PAAD	pancreas
906832	DB	SIDM00886	906832	DLBC	blood
906832	DB	SIDM00886	906832	DLBC	blood
906835	DBTRG-05MG	SIDM00867	906835	GBM	nervous_system
906835	DBTRG-05MG	SIDM00867	906835	GBM	nervous_system
906836	DEL	SIDM00949	906836	UNCLASSIFIED	blood
906836	DEL	SIDM00949	906836	UNCLASSIFIED	blood
906838	DG-75	SIDM00948	906838	UNCLASSIFIED	blood
906838	DG-75	SIDM00948	906838	UNCLASSIFIED	blood
906841	DJM-1	SIDM00281	906841	UNCLASSIFIED	skin
906839	DK-MG	SIDM00947	906839	GBM	nervous_system
906839	DK-MG	SIDM00947	906839	GBM	nervous_system
687983	DMS-114	SIDM00865	687983	SCLC	lung
687983	DMS-114	SIDM00865	687983	SCLC	lung
687985	DMS-273	SIDM00522	687985	SCLC	lung
687985	DMS-273	SIDM00522	687985	SCLC	lung
907295	DMS-53	SIDM00523	907295	SCLC	lung
907295	DMS-53	SIDM00523	907295	SCLC	lung
753551	DMS-79	SIDM00524	753551	SCLC	lung
753551	DMS-79	SIDM00524	753551	SCLC	lung
1297446	DND-41	SIDM00946	1297446	ALL	blood
1297446	DND-41	SIDM00946	1297446	ALL	blood
906842	DOHH-2	SIDM00981	906842	DLBC	blood
906842	DOHH-2	SIDM00981	906842	DLBC	blood
910936	DOK	SIDM00540	910936	HNSC	aero_digestive_tract
910936	DOK	SIDM00540	910936	HNSC	aero_digestive_tract
1479987	DOV13	SIDM00969	1479987	OV	urogenital_system
1479987	DOV13	SIDM00969	1479987	OV	urogenital_system
753552	DSH1	SIDM00970	753552	BLCA	urogenital_system
753552	DSH1	SIDM00970	753552	BLCA	urogenital_system
905935	DU-145	SIDM00120	905935	PRAD	urogenital_system
905935	DU-145	SIDM00120	905935	PRAD	urogenital_system
906844	DU-4475	SIDM01001	906844	BRCA	breast
906844	DU-4475	SIDM01001	906844	BRCA	breast
906833	Daoy	SIDM00887	906833	MB	nervous_system
906833	Daoy	SIDM00887	906833	MB	nervous_system
906831	Daudi	SIDM00845	906831	UNCLASSIFIED	blood
906831	Daudi	SIDM00845	906831	UNCLASSIFIED	blood
906837	Detroit562	SIDM00831	906837	HNSC	aero_digestive_tract
906837	Detroit562	SIDM00831	906837	HNSC	aero_digestive_tract
1789883	DiFi	SIDM00049	1789883	COREAD	digestive_system
1789883	DiFi	SIDM00049	1789883	COREAD	digestive_system
906843	DoTc2-4510	SIDM00864	906843	CESC	urogenital_system
906843	DoTc2-4510	SIDM00864	906843	CESC	urogenital_system
906847	EB-3	SIDM00793	906847	UNCLASSIFIED	blood
906847	EB-3	SIDM00793	906847	UNCLASSIFIED	blood
906846	EB2	SIDM00863	906846	UNCLASSIFIED	blood
906846	EB2	SIDM00863	906846	UNCLASSIFIED	blood
753554	EBC-1	SIDM00486	753554	LUSC	lung
753554	EBC-1	SIDM00486	753554	LUSC	lung
753555	EC-GI-10	SIDM00278	753555	ESCA	aero_digestive_tract
753555	EC-GI-10	SIDM00278	753555	ESCA	aero_digestive_tract
906848	ECC10	SIDM00280	906848	UNCLASSIFIED	digestive_system
906848	ECC10	SIDM00280	906848	UNCLASSIFIED	digestive_system
906849	ECC12	SIDM00279	906849	UNCLASSIFIED	digestive_system
906849	ECC12	SIDM00279	906849	UNCLASSIFIED	digestive_system
906851	EFM-19	SIDM01056	906851	BRCA	breast
906851	EFM-19	SIDM01056	906851	BRCA	breast
1290798	EFM-192A	SIDM01002	1290798	BRCA	breast
1290798	EFM-192A	SIDM01002	1290798	BRCA	breast
911905	EFO-21	SIDM01052	911905	OV	urogenital_system
911905	EFO-21	SIDM01052	911905	OV	urogenital_system
906852	EFO-27	SIDM01051	906852	UNCLASSIFIED	urogenital_system
906852	EFO-27	SIDM01051	906852	UNCLASSIFIED	urogenital_system
906853	EGI-1	SIDM01050	906853	UNCLASSIFIED	digestive_system
906853	EGI-1	SIDM01050	906853	UNCLASSIFIED	digestive_system
906854	EHEB	SIDM01049	906854	CLL	blood
1297447	EJM	SIDM01048	1297447	MM	blood
1297447	EJM	SIDM01048	1297447	MM	blood
905970	EKVX	SIDM00119	905970	LUAD	lung
905970	EKVX	SIDM00119	905970	LUAD	lung
906855	EM-2	SIDM01047	906855	LCML	blood
906855	EM-2	SIDM01047	906855	LCML	blood
1503369	EMC-BAC-1	SIDM00048	1503369	LUAD	lung
1503370	EMC-BAC-2	SIDM00047	1503370	LUAD	lung
1503370	EMC-BAC-2	SIDM00047	1503370	LUAD	lung
1240127	EN	SIDM01045	1240127	UCEC	urogenital_system
1240127	EN	SIDM01045	1240127	UCEC	urogenital_system
753556	EPLC-272H	SIDM01044	753556	LUSC	lung
753556	EPLC-272H	SIDM01044	753556	LUSC	lung
1240128	ES-2	SIDM00861	1240128	UNCLASSIFIED	urogenital_system
1240128	ES-2	SIDM00861	1240128	UNCLASSIFIED	urogenital_system
949158	ES1	SIDM00266	949158	UNCLASSIFIED	bone
949158	ES1	SIDM00266	949158	UNCLASSIFIED	bone
684055	ES3	SIDM00265	684055	UNCLASSIFIED	bone
949156	ES4	SIDM00264	949156	UNCLASSIFIED	bone
949156	ES4	SIDM00264	949156	UNCLASSIFIED	bone
684057	ES5	SIDM00263	684057	UNCLASSIFIED	bone
684057	ES5	SIDM00263	684057	UNCLASSIFIED	bone
949157	ES6	SIDM00262	949157	UNCLASSIFIED	bone
949157	ES6	SIDM00262	949157	UNCLASSIFIED	bone
684059	ES7	SIDM00269	684059	UNCLASSIFIED	bone
684059	ES7	SIDM00269	684059	UNCLASSIFIED	bone
949155	ES8	SIDM00261	949155	UNCLASSIFIED	bone
949155	ES8	SIDM00261	949155	UNCLASSIFIED	bone
1503366	ESO26	SIDM00539	1503366	ESCA	aero_digestive_tract
1503366	ESO26	SIDM00539	1503366	ESCA	aero_digestive_tract
1503367	ESO51	SIDM00538	1503367	ESCA	aero_digestive_tract
1503367	ESO51	SIDM00538	1503367	ESCA	aero_digestive_tract
907000	ESS-1	SIDM01043	907000	UNCLASSIFIED	urogenital_system
907000	ESS-1	SIDM01043	907000	UNCLASSIFIED	urogenital_system
906861	ETK-1	SIDM00276	906861	UNCLASSIFIED	digestive_system
906861	ETK-1	SIDM00276	906861	UNCLASSIFIED	digestive_system
906862	EVSA-T	SIDM01042	906862	BRCA	breast
906862	EVSA-T	SIDM01042	906862	BRCA	breast
949163	EW-1	SIDM00205	949163	UNCLASSIFIED	bone
949163	EW-1	SIDM00205	949163	UNCLASSIFIED	bone
684062	EW-11	SIDM00203	684062	UNCLASSIFIED	bone
684062	EW-11	SIDM00203	684062	UNCLASSIFIED	bone
949162	EW-12	SIDM00200	949162	UNCLASSIFIED	bone
949166	EW-13	SIDM00621	949166	UNCLASSIFIED	bone
949166	EW-13	SIDM00621	949166	UNCLASSIFIED	bone
949165	EW-16	SIDM00198	949165	UNCLASSIFIED	bone
949165	EW-16	SIDM00198	949165	UNCLASSIFIED	bone
949164	EW-18	SIDM00197	949164	UNCLASSIFIED	bone
949164	EW-18	SIDM00197	949164	UNCLASSIFIED	bone
949167	EW-22	SIDM00196	949167	UNCLASSIFIED	bone
949167	EW-22	SIDM00196	949167	UNCLASSIFIED	bone
949168	EW-24	SIDM00195	949168	UNCLASSIFIED	bone
949168	EW-24	SIDM00195	949168	UNCLASSIFIED	bone
949161	EW-3	SIDM00202	949161	UNCLASSIFIED	bone
949161	EW-3	SIDM00202	949161	UNCLASSIFIED	bone
949160	EW-7	SIDM00201	949160	UNCLASSIFIED	bone
949160	EW-7	SIDM00201	949160	UNCLASSIFIED	bone
906856	EoL-1-cell	SIDM00277	906856	UNCLASSIFIED	blood
906856	EoL-1-cell	SIDM00277	906856	UNCLASSIFIED	blood
906863	FADU	SIDM00860	906863	HNSC	aero_digestive_tract
906863	FADU	SIDM00860	906863	HNSC	aero_digestive_tract
1503361	FLO-1	SIDM01041	1503361	ESCA	aero_digestive_tract
1503361	FLO-1	SIDM01041	1503361	ESCA	aero_digestive_tract
906864	FTC-133	SIDM00213	906864	THCA	thyroid
906864	FTC-133	SIDM00213	906864	THCA	thyroid
1240129	FU-OV-1	SIDM01040	1240129	OV	urogenital_system
1240129	FU-OV-1	SIDM01040	1240129	OV	urogenital_system
1290806	FU97	SIDM00503	1290806	STAD	digestive_system
1290806	FU97	SIDM00503	1290806	STAD	digestive_system
1297449	Farage	SIDM00859	1297449	DLBC	blood
1297449	Farage	SIDM00859	1297449	DLBC	blood
1290807	G-292-Clone-A141B1	SIDM00858	1290807	UNCLASSIFIED	bone
1290807	G-292-Clone-A141B1	SIDM00858	1290807	UNCLASSIFIED	bone
906865	G-361	SIDM00857	906865	SKCM	skin
906865	G-361	SIDM00857	906865	SKCM	skin
907299	G-401	SIDM00856	907299	UNCLASSIFIED	kidney
907299	G-401	SIDM00856	907299	UNCLASSIFIED	kidney
907298	G-402	SIDM00855	907298	UNCLASSIFIED	soft_tissue
907298	G-402	SIDM00855	907298	UNCLASSIFIED	soft_tissue
1240130	G-MEL	SIDM00129	1240130	SKCM	skin
1240130	G-MEL	SIDM00129	1240130	SKCM	skin
1303896	GA-10	SIDM00854	1303896	UNCLASSIFIED	blood
1303896	GA-10	SIDM00854	1303896	UNCLASSIFIED	blood
910932	GAK	SIDM00543	910932	SKCM	skin
910932	GAK	SIDM00543	910932	SKCM	skin
906868	GAMG	SIDM01055	906868	LGG	nervous_system
906868	GAMG	SIDM01055	906868	LGG	nervous_system
687568	GB-1	SIDM00581	687568	GBM	nervous_system
687568	GB-1	SIDM00581	687568	GBM	nervous_system
906869	GCIY	SIDM00274	906869	STAD	digestive_system
906869	GCIY	SIDM00274	906869	STAD	digestive_system
906999	GCT	SIDM00853	906999	UNCLASSIFIED	soft_tissue
906999	GCT	SIDM00853	906999	UNCLASSIFIED	soft_tissue
906870	GDM-1	SIDM01057	906870	LAML	blood
906870	GDM-1	SIDM01057	906870	LAML	blood
906871	GI-1	SIDM00273	906871	LGG	nervous_system
906871	GI-1	SIDM00273	906871	LGG	nervous_system
906872	GI-ME-N	SIDM00227	906872	NB	nervous_system
906872	GI-ME-N	SIDM00227	906872	NB	nervous_system
906873	GMS-10	SIDM01074	906873	GBM	nervous_system
906873	GMS-10	SIDM01074	906873	GBM	nervous_system
906875	GOTO	SIDM00544	906875	NB	nervous_system
906875	GOTO	SIDM00544	906875	NB	nervous_system
907291	GP5d	SIDM00537	907291	COREAD	digestive_system
907291	GP5d	SIDM00537	907291	COREAD	digestive_system
906877	GR-ST	SIDM01259	906877	ALL	blood
906877	GR-ST	SIDM01259	906877	ALL	blood
1303897	GRANTA-519	SIDM01058	1303897	DLBC	blood
1303897	GRANTA-519	SIDM01058	1303897	DLBC	blood
907290	H-EMC-SS	SIDM00535	907290	UNCLASSIFIED	bone
907290	H-EMC-SS	SIDM00535	907290	UNCLASSIFIED	bone
1247873	H3255	SIDM00046	1247873	LUAD	lung
1247873	H3255	SIDM00046	1247873	LUAD	lung
907042	H4	SIDM00852	907042	LGG	nervous_system
907042	H4	SIDM00852	907042	LGG	nervous_system
907043	H9	SIDM01251	907043	UNCLASSIFIED	blood
907043	H9	SIDM01251	907043	UNCLASSIFIED	blood
753558	HA7-RCC	SIDM00188	753558	KIRC	kidney
753558	HA7-RCC	SIDM00188	753558	KIRC	kidney
949153	HAL-01	SIDM00289	949153	ALL	blood
949153	HAL-01	SIDM00289	949153	ALL	blood
1240142	HARA	SIDM00598	1240142	LUSC	lung
1240142	HARA	SIDM00598	1240142	LUSC	lung
907044	HC-1	SIDM01073	907044	UNCLASSIFIED	blood
907044	HC-1	SIDM01073	907044	UNCLASSIFIED	blood
1240143	HCC-15	SIDM01072	1240143	LUSC	lung
1240143	HCC-15	SIDM01072	1240143	LUSC	lung
1303901	HCC-33	SIDM01071	1303901	SCLC	lung
1240144	HCC-366	SIDM01070	1240144	UNCLASSIFIED	lung
1240144	HCC-366	SIDM01070	1240144	UNCLASSIFIED	lung
1240145	HCC-44	SIDM01069	1240145	LUAD	lung
1240145	HCC-44	SIDM01069	1240145	LUAD	lung
1290908	HCC-78	SIDM01068	1290908	LUAD	lung
1290908	HCC-78	SIDM01068	1290908	LUAD	lung
1240146	HCC-827	SIDM01067	1240146	LUAD	lung
1240146	HCC-827	SIDM01067	1240146	LUAD	lung
749710	HCC1143	SIDM00866	749710	BRCA	breast
749710	HCC1143	SIDM00866	749710	BRCA	breast
749711	HCC1187	SIDM00885	749711	BRCA	breast
749711	HCC1187	SIDM00885	749711	BRCA	breast
749712	HCC1395	SIDM00884	749712	BRCA	breast
749712	HCC1395	SIDM00884	749712	BRCA	breast
907045	HCC1419	SIDM00882	907045	BRCA	breast
907045	HCC1419	SIDM00882	907045	BRCA	breast
1290905	HCC1428	SIDM00881	1290905	BRCA	breast
1290905	HCC1428	SIDM00881	1290905	BRCA	breast
1303900	HCC1500	SIDM00879	1303900	BRCA	breast
1303900	HCC1500	SIDM00879	1303900	BRCA	breast
907046	HCC1569	SIDM00878	907046	BRCA	breast
907046	HCC1569	SIDM00878	907046	BRCA	breast
749713	HCC1599	SIDM00877	749713	BRCA	breast
749713	HCC1599	SIDM00877	749713	BRCA	breast
907047	HCC1806	SIDM00875	907047	UNCLASSIFIED	breast
907047	HCC1806	SIDM00875	907047	UNCLASSIFIED	breast
749714	HCC1937	SIDM00874	749714	BRCA	breast
749714	HCC1937	SIDM00874	749714	BRCA	breast
749709	HCC1954	SIDM00872	749709	BRCA	breast
749709	HCC1954	SIDM00872	749709	BRCA	breast
1290906	HCC202	SIDM00870	1290906	BRCA	breast
1290906	HCC202	SIDM00870	1290906	BRCA	breast
749715	HCC2157	SIDM00774	749715	BRCA	breast
749715	HCC2157	SIDM00774	749715	BRCA	breast
749716	HCC2218	SIDM00772	749716	BRCA	breast
749716	HCC2218	SIDM00772	749716	BRCA	breast
905971	HCC2998	SIDM00118	905971	COREAD	digestive_system
905971	HCC2998	SIDM00118	905971	COREAD	digestive_system
749717	HCC38	SIDM00675	749717	BRCA	breast
749717	HCC38	SIDM00675	749717	BRCA	breast
907048	HCC70	SIDM00673	907048	BRCA	breast
907048	HCC70	SIDM00673	907048	BRCA	breast
753559	HCE-4	SIDM00052	753559	ESCA	aero_digestive_tract
905936	HCT-116	SIDM00783	905936	COREAD	digestive_system
905936	HCT-116	SIDM00783	905936	COREAD	digestive_system
905937	HCT-15	SIDM00789	905937	COREAD	digestive_system
905937	HCT-15	SIDM00789	905937	COREAD	digestive_system
907050	HD-MY-Z	SIDM01063	907050	UNCLASSIFIED	blood
907050	HD-MY-Z	SIDM01063	907050	UNCLASSIFIED	blood
924110	HDLM-2	SIDM01064	924110	UNCLASSIFIED	blood
924110	HDLM-2	SIDM01064	924110	UNCLASSIFIED	blood
1290922	HDQ-P1	SIDM01062	1290922	BRCA	breast
1290922	HDQ-P1	SIDM01062	1290922	BRCA	breast
907051	HEC-1	SIDM00596	907051	UCEC	urogenital_system
907051	HEC-1	SIDM00596	907051	UCEC	urogenital_system
907053	HEL	SIDM00594	907053	LAML	blood
907053	HEL	SIDM00594	907053	LAML	blood
907055	HGC-27	SIDM00290	907055	STAD	digestive_system
907055	HGC-27	SIDM00290	907055	STAD	digestive_system
907056	HH	SIDM00671	907056	UNCLASSIFIED	blood
907056	HH	SIDM00671	907056	UNCLASSIFIED	blood
905938	HL-60	SIDM00829	905938	LAML	blood
905938	HL-60	SIDM00829	905938	LAML	blood
907057	HLE	SIDM00064	907057	LIHC	digestive_system
907057	HLE	SIDM00064	907057	LIHC	digestive_system
907058	HMV-II	SIDM00291	907058	SKCM	skin
907058	HMV-II	SIDM00291	907058	SKCM	skin
907059	HN	SIDM01061	907059	HNSC	aero_digestive_tract
924111	HO-1-N-1	SIDM00592	924111	HNSC	aero_digestive_tract
924111	HO-1-N-1	SIDM00592	924111	HNSC	aero_digestive_tract
753561	HO-1-u-1	SIDM00591	753561	HNSC	aero_digestive_tract
753561	HO-1-u-1	SIDM00591	753561	HNSC	aero_digestive_tract
905972	HOP-62	SIDM00133	905972	LUAD	lung
905972	HOP-62	SIDM00133	905972	LUAD	lung
905973	HOP-92	SIDM00134	905973	UNCLASSIFIED	lung
905973	HOP-92	SIDM00134	905973	UNCLASSIFIED	lung
907060	HOS	SIDM00806	907060	UNCLASSIFIED	bone
907060	HOS	SIDM00806	907060	UNCLASSIFIED	bone
1298136	HPAC	SIDM00670	1298136	PAAD	pancreas
1298136	HPAC	SIDM00670	1298136	PAAD	pancreas
724869	HPAF-II	SIDM00669	724869	PAAD	pancreas
724869	HPAF-II	SIDM00669	724869	PAAD	pancreas
753562	HSC-2	SIDM00590	753562	HNSC	aero_digestive_tract
753562	HSC-2	SIDM00590	753562	HNSC	aero_digestive_tract
907061	HSC-3	SIDM00589	907061	HNSC	aero_digestive_tract
907061	HSC-3	SIDM00589	907061	HNSC	aero_digestive_tract
1322224	HSC-39	SIDM00045	1322224	STAD	digestive_system
1322224	HSC-39	SIDM00045	1322224	STAD	digestive_system
907062	HSC-4	SIDM00588	907062	HNSC	aero_digestive_tract
907062	HSC-4	SIDM00588	907062	HNSC	aero_digestive_tract
907063	HT	SIDM00661	907063	DLBC	blood
907064	HT-1080	SIDM00828	907064	UNCLASSIFIED	soft_tissue
907064	HT-1080	SIDM00828	907064	UNCLASSIFIED	soft_tissue
907289	HT-115	SIDM00534	907289	COREAD	digestive_system
907289	HT-115	SIDM00534	907289	COREAD	digestive_system
907065	HT-1197	SIDM00676	907065	BLCA	urogenital_system
907065	HT-1197	SIDM00676	907065	BLCA	urogenital_system
907066	HT-1376	SIDM00678	907066	BLCA	urogenital_system
907066	HT-1376	SIDM00678	907066	BLCA	urogenital_system
907067	HT-144	SIDM00695	907067	SKCM	skin
907067	HT-144	SIDM00695	907067	SKCM	skin
905939	HT-29	SIDM00136	905939	COREAD	digestive_system
905939	HT-29	SIDM00136	905939	COREAD	digestive_system
907068	HT-3	SIDM00679	907068	CESC	urogenital_system
907068	HT-3	SIDM00679	907068	CESC	urogenital_system
907287	HT55	SIDM00541	907287	COREAD	digestive_system
907287	HT55	SIDM00541	907287	COREAD	digestive_system
924151	HTC-C3	SIDM00496	924151	THCA	thyroid
924151	HTC-C3	SIDM00496	924151	THCA	thyroid
1298134	HeLa	SIDM00846	1298134	CESC	urogenital_system
1298134	HeLa	SIDM00846	1298134	CESC	urogenital_system
1240147	Hep3B2-1-7	SIDM00672	1240147	LIHC	digestive_system
1240147	Hep3B2-1-7	SIDM00672	1240147	LIHC	digestive_system
1479988	Hey	SIDM00968	1479988	OV	urogenital_system
1479988	Hey	SIDM00968	1479988	OV	urogenital_system
1322218	Hs-445	SIDM00668	1322218	UNCLASSIFIED	blood
1322218	Hs-445	SIDM00668	1322218	UNCLASSIFIED	blood
905957	Hs-578-T	SIDM00135	905957	BRCA	breast
905957	Hs-578-T	SIDM00135	905957	BRCA	breast
1240149	Hs-633T	SIDM00667	1240149	UNCLASSIFIED	soft_tissue
1240149	Hs-633T	SIDM00667	1240149	UNCLASSIFIED	soft_tissue
1240150	Hs-683	SIDM00666	1240150	LGG	nervous_system
1240151	Hs-746T	SIDM00665	1240151	STAD	digestive_system
1240151	Hs-746T	SIDM00665	1240151	STAD	digestive_system
1298141	Hs-766T	SIDM00664	1298141	PAAD	pancreas
1298141	Hs-766T	SIDM00664	1298141	PAAD	pancreas
1298144	Hs-939-T	SIDM00663	1298144	SKCM	skin
1298145	Hs-940-T	SIDM00662	1298145	SKCM	skin
907069	HuCCT1	SIDM00587	907069	UNCLASSIFIED	digestive_system
907069	HuCCT1	SIDM00587	907069	UNCLASSIFIED	digestive_system
907071	HuH-7	SIDM00585	907071	LIHC	digestive_system
907071	HuH-7	SIDM00585	907071	LIHC	digestive_system
909977	HuO-3N1	SIDM00584	909977	UNCLASSIFIED	bone
909977	HuO-3N1	SIDM00584	909977	UNCLASSIFIED	bone
907072	HuO9	SIDM00599	907072	UNCLASSIFIED	bone
907072	HuO9	SIDM00599	907072	UNCLASSIFIED	bone
907285	HuP-T3	SIDM00533	907285	PAAD	pancreas
907285	HuP-T3	SIDM00533	907285	PAAD	pancreas
907286	HuP-T4	SIDM00531	907286	PAAD	pancreas
907286	HuP-T4	SIDM00531	907286	PAAD	pancreas
907073	HuTu-80	SIDM00694	907073	UNCLASSIFIED	digestive_system
907073	HuTu-80	SIDM00694	907073	UNCLASSIFIED	digestive_system
910779	IA-LM	SIDM00306	910779	UNCLASSIFIED	lung
910779	IA-LM	SIDM00306	910779	UNCLASSIFIED	lung
907169	IGR-1	SIDM01060	907169	SKCM	skin
907169	IGR-1	SIDM01060	907169	SKCM	skin
1240153	IGR-37	SIDM01066	1240153	SKCM	skin
1240153	IGR-37	SIDM01066	1240153	SKCM	skin
905968	IGROV-1	SIDM00151	905968	OV	urogenital_system
905968	IGROV-1	SIDM00151	905968	OV	urogenital_system
1240154	IHH-4	SIDM00600	1240154	THCA	thyroid
1240154	IHH-4	SIDM00600	1240154	THCA	thyroid
753563	IM-9	SIDM00632	753563	MM	blood
753563	IM-9	SIDM00632	753563	MM	blood
1240155	IM-95	SIDM00602	1240155	STAD	digestive_system
1240155	IM-95	SIDM00602	1240155	STAD	digestive_system
907170	IMR-5	SIDM01206	907170	NB	nervous_system
907170	IMR-5	SIDM01206	907170	NB	nervous_system
907171	IPC-298	SIDM01059	907171	SKCM	skin
907172	IST-MEL1	SIDM00225	907172	SKCM	skin
907172	IST-MEL1	SIDM00225	907172	SKCM	skin
907173	IST-MES1	SIDM00224	907173	MESO	lung
907173	IST-MES1	SIDM00224	907173	MESO	lung
753564	IST-SL1	SIDM00223	753564	SCLC	lung
753565	IST-SL2	SIDM00230	753565	SCLC	lung
753565	IST-SL2	SIDM00230	753565	SCLC	lung
753566	J82	SIDM00693	753566	BLCA	urogenital_system
753566	J82	SIDM00693	753566	BLCA	urogenital_system
907175	JAR	SIDM01039	907175	UNCLASSIFIED	urogenital_system
907176	JEG-3	SIDM01218	907176	UNCLASSIFIED	urogenital_system
1327765	JEKO-1	SIDM01038	1327765	DLBC	blood
1298151	JHH-1	SIDM00618	1298151	LIHC	digestive_system
1298151	JHH-1	SIDM00618	1298151	LIHC	digestive_system
1240157	JHH-2	SIDM00617	1240157	LIHC	digestive_system
1240157	JHH-2	SIDM00617	1240157	LIHC	digestive_system
1240158	JHH-4	SIDM00616	1240158	LIHC	digestive_system
1240158	JHH-4	SIDM00616	1240158	LIHC	digestive_system
1240159	JHH-6	SIDM00615	1240159	LIHC	digestive_system
1240159	JHH-6	SIDM00615	1240159	LIHC	digestive_system
1240160	JHH-7	SIDM00614	1240160	LIHC	digestive_system
1240160	JHH-7	SIDM00614	1240160	LIHC	digestive_system
1479995	JHOS-2	SIDM00305	1479995	OV	urogenital_system
1480358	JHOS-3	SIDM00304	1480358	OV	urogenital_system
1480359	JHOS-4	SIDM00303	1480359	OV	urogenital_system
1240161	JHU-011	SIDM00128	1240161	HNSC	aero_digestive_tract
1240162	JHU-022	SIDM00127	1240162	HNSC	aero_digestive_tract
1240162	JHU-022	SIDM00127	1240162	HNSC	aero_digestive_tract
1298156	JHU-029	SIDM00690	1298156	HNSC	aero_digestive_tract
1298157	JIMT-1	SIDM01037	1298157	BRCA	breast
1298157	JIMT-1	SIDM01037	1298157	BRCA	breast
1327766	JJN-3	SIDM01036	1327766	MM	blood
1327766	JJN-3	SIDM01036	1327766	MM	blood
1327768	JM1	SIDM00689	1327768	DLBC	blood
1327769	JSC-1	SIDM00688	1327769	DLBC	blood
1327769	JSC-1	SIDM00688	1327769	DLBC	blood
1327771	JURL-MK1	SIDM01015	1327771	LCML	blood
1327771	JURL-MK1	SIDM01015	1327771	LCML	blood
907269	JVM-2	SIDM01013	907269	CLL	blood
907269	JVM-2	SIDM01013	907269	CLL	blood
907270	JVM-3	SIDM01012	907270	CLL	blood
907270	JVM-3	SIDM01012	907270	CLL	blood
907268	JiyoyeP-2003	SIDM00808	907268	UNCLASSIFIED	blood
907268	JiyoyeP-2003	SIDM00808	907268	UNCLASSIFIED	blood
998184	Jurkat	SIDM01016	998184	ALL	blood
998184	Jurkat	SIDM01016	998184	ALL	blood
905940	K-562	SIDM00791	905940	LCML	blood
905940	K-562	SIDM00791	905940	LCML	blood
1298160	K2	SIDM00126	1298160	SKCM	skin
924238	K5	SIDM00056	924238	THCA	thyroid
924238	K5	SIDM00056	924238	THCA	thyroid
907271	KALS-1	SIDM00613	907271	LGG	nervous_system
907271	KALS-1	SIDM00613	907271	LGG	nervous_system
1327773	KARPAS-1106P	SIDM01011	1327773	DLBC	blood
1327773	KARPAS-1106P	SIDM01011	1327773	DLBC	blood
1327774	KARPAS-231	SIDM01017	1327774	UNCLASSIFIED	blood
1327774	KARPAS-231	SIDM01017	1327774	UNCLASSIFIED	blood
907273	KARPAS-299	SIDM01010	907273	UNCLASSIFIED	blood
907273	KARPAS-299	SIDM01010	907273	UNCLASSIFIED	blood
907274	KARPAS-422	SIDM01008	907274	DLBC	blood
907274	KARPAS-422	SIDM01008	907274	DLBC	blood
907272	KARPAS-45	SIDM01007	907272	ALL	blood
907272	KARPAS-45	SIDM01007	907272	ALL	blood
1327775	KARPAS-620	SIDM01006	1327775	MM	blood
1327775	KARPAS-620	SIDM01006	1327775	MM	blood
907275	KASUMI-1	SIDM01005	907275	LAML	blood
907275	KASUMI-1	SIDM01005	907275	LAML	blood
907276	KATOIII	SIDM00687	907276	STAD	digestive_system
907276	KATOIII	SIDM00687	907276	STAD	digestive_system
1330931	KCL-22	SIDM01004	1330931	LCML	blood
1330931	KCL-22	SIDM01004	1330931	LCML	blood
907277	KE-37	SIDM01003	907277	ALL	blood
907277	KE-37	SIDM01003	907277	ALL	blood
753618	KELLY	SIDM01009	753618	NB	nervous_system
753618	KELLY	SIDM01009	753618	NB	nervous_system
907278	KG-1	SIDM00785	907278	LAML	blood
907278	KG-1	SIDM00785	907278	LAML	blood
924186	KGN	SIDM00302	924186	UNCLASSIFIED	urogenital_system
924186	KGN	SIDM00302	924186	UNCLASSIFIED	urogenital_system
907279	KINGS-1	SIDM00612	907279	LGG	nervous_system
907279	KINGS-1	SIDM00612	907279	LGG	nervous_system
924187	KLE	SIDM00686	924187	UCEC	urogenital_system
924187	KLE	SIDM00686	924187	UCEC	urogenital_system
909976	KM-H2	SIDM01018	909976	UNCLASSIFIED	blood
909976	KM-H2	SIDM01018	909976	UNCLASSIFIED	blood
905989	KM12	SIDM00150	905989	COREAD	digestive_system
905989	KM12	SIDM00150	905989	COREAD	digestive_system
1298167	KMH-2	SIDM00619	1298167	THCA	thyroid
907280	KMOE-2	SIDM01019	907280	LAML	blood
907280	KMOE-2	SIDM01019	907280	LAML	blood
1298168	KMRC-1	SIDM00611	1298168	KIRC	kidney
1298168	KMRC-1	SIDM00611	1298168	KIRC	kidney
1298169	KMRC-20	SIDM00609	1298169	KIRC	kidney
1298169	KMRC-20	SIDM00609	1298169	KIRC	kidney
1659817	KMS-11	SIDM00608	1659817	MM	blood
907281	KMS-12-BM	SIDM01020	907281	MM	blood
907281	KMS-12-BM	SIDM01020	907281	MM	blood
907282	KNS-42	SIDM00607	907282	LGG	nervous_system
753569	KNS-62	SIDM00606	753569	LUSC	lung
753569	KNS-62	SIDM00606	753569	LUSC	lung
924188	KNS-81-FD	SIDM01210	924188	LGG	nervous_system
1298215	KON	SIDM00604	1298215	HNSC	aero_digestive_tract
1330933	KOPN-8	SIDM01034	1330933	UNCLASSIFIED	blood
1330933	KOPN-8	SIDM01034	1330933	UNCLASSIFIED	blood
753570	KOSC-2	SIDM00603	753570	HNSC	aero_digestive_tract
1298216	KP-1N	SIDM00583	1298216	PAAD	pancreas
1298216	KP-1N	SIDM00583	1298216	PAAD	pancreas
1298218	KP-2	SIDM00582	1298218	PAAD	pancreas
1298218	KP-2	SIDM00582	1298218	PAAD	pancreas
1298219	KP-3	SIDM00571	1298219	UNCLASSIFIED	pancreas
1298219	KP-3	SIDM00571	1298219	UNCLASSIFIED	pancreas
753572	KP-4	SIDM00301	753572	PAAD	pancreas
753572	KP-4	SIDM00301	753572	PAAD	pancreas
924189	KP-N-RT-BM-1	SIDM00557	924189	NB	nervous_system
907314	KP-N-YN	SIDM00556	907314	NB	nervous_system
907314	KP-N-YN	SIDM00556	907314	NB	nervous_system
946363	KP-N-YS	SIDM00157	946363	NB	nervous_system
907313	KS-1	SIDM00555	907313	GBM	nervous_system
907313	KS-1	SIDM00555	907313	GBM	nervous_system
907312	KU-19-19	SIDM01033	907312	BLCA	urogenital_system
907312	KU-19-19	SIDM01033	907312	BLCA	urogenital_system
907311	KU812	SIDM00308	907311	LCML	blood
907311	KU812	SIDM00308	907311	LCML	blood
909975	KURAMOCHI	SIDM00554	909975	UNCLASSIFIED	urogenital_system
909975	KURAMOCHI	SIDM00554	909975	UNCLASSIFIED	urogenital_system
907300	KY821	SIDM00553	907300	LAML	blood
907300	KY821	SIDM00553	907300	LAML	blood
1503368	KYAE-1	SIDM00530	1503368	ESCA	aero_digestive_tract
1503368	KYAE-1	SIDM00530	1503368	ESCA	aero_digestive_tract
1240166	KYM-1	SIDM00552	1240166	UNCLASSIFIED	soft_tissue
1240166	KYM-1	SIDM00552	1240166	UNCLASSIFIED	soft_tissue
753573	KYSE-140	SIDM01032	753573	ESCA	aero_digestive_tract
753573	KYSE-140	SIDM01032	753573	ESCA	aero_digestive_tract
907317	KYSE-150	SIDM01031	907317	ESCA	aero_digestive_tract
907317	KYSE-150	SIDM01031	907317	ESCA	aero_digestive_tract
907318	KYSE-180	SIDM01030	907318	ESCA	aero_digestive_tract
907318	KYSE-180	SIDM01030	907318	ESCA	aero_digestive_tract
1240167	KYSE-220	SIDM00551	1240167	ESCA	aero_digestive_tract
1240167	KYSE-220	SIDM00551	1240167	ESCA	aero_digestive_tract
907319	KYSE-270	SIDM01029	907319	ESCA	aero_digestive_tract
907319	KYSE-270	SIDM01029	907319	ESCA	aero_digestive_tract
753574	KYSE-410	SIDM01028	753574	ESCA	aero_digestive_tract
753574	KYSE-410	SIDM01028	753574	ESCA	aero_digestive_tract
907320	KYSE-450	SIDM01027	907320	ESCA	aero_digestive_tract
907320	KYSE-450	SIDM01027	907320	ESCA	aero_digestive_tract
1298222	KYSE-50	SIDM00550	1298222	ESCA	aero_digestive_tract
1298222	KYSE-50	SIDM00550	1298222	ESCA	aero_digestive_tract
907321	KYSE-510	SIDM01026	907321	ESCA	aero_digestive_tract
907321	KYSE-510	SIDM01026	907321	ESCA	aero_digestive_tract
753575	KYSE-520	SIDM01025	753575	ESCA	aero_digestive_tract
753575	KYSE-520	SIDM01025	753575	ESCA	aero_digestive_tract
753576	KYSE-70	SIDM01024	753576	ESCA	aero_digestive_tract
753576	KYSE-70	SIDM01024	753576	ESCA	aero_digestive_tract
1330935	L-1236	SIDM00313	1330935	UNCLASSIFIED	blood
1330935	L-1236	SIDM00313	1330935	UNCLASSIFIED	blood
924239	L-363	SIDM00312	924239	MM	blood
924239	L-363	SIDM00312	924239	MM	blood
907322	L-428	SIDM00327	907322	UNCLASSIFIED	blood
907322	L-428	SIDM00327	907322	UNCLASSIFIED	blood
907323	L-540	SIDM00329	907323	UNCLASSIFIED	blood
907323	L-540	SIDM00329	907323	UNCLASSIFIED	blood
907783	LAMA-84	SIDM00346	907783	LCML	blood
907783	LAMA-84	SIDM00346	907783	LCML	blood
949170	LAN-6	SIDM00330	949170	NB	nervous_system
753577	LB1047-RCC	SIDM00187	753577	KIRC	kidney
753578	LB2241-RCC	SIDM00186	753578	KIRC	kidney
753579	LB2518-MEL	SIDM00185	753579	SKCM	skin
753581	LB373-MEL-D	SIDM00184	753581	SKCM	skin
753582	LB647-SCLC	SIDM00183	753582	SCLC	lung
753583	LB771-HNC	SIDM00182	753583	HNSC	aero_digestive_tract
753583	LB771-HNC	SIDM00182	753583	HNSC	aero_digestive_tract
753584	LB831-BLC	SIDM00181	753584	BLCA	urogenital_system
753584	LB831-BLC	SIDM00181	753584	BLCA	urogenital_system
753585	LB996-RCC	SIDM00180	753585	KIRC	kidney
753585	LB996-RCC	SIDM00180	753585	KIRC	kidney
1298223	LC-1-sq	SIDM00300	1298223	LUSC	lung
1298223	LC-1-sq	SIDM00300	1298223	LUSC	lung
907786	LC-2-ad	SIDM00297	907786	LUAD	lung
907787	LC4-1	SIDM00549	907787	ALL	blood
907787	LC4-1	SIDM00549	907787	ALL	blood
753586	LCLC-103H	SIDM00345	753586	UNCLASSIFIED	lung
753586	LCLC-103H	SIDM00345	753586	UNCLASSIFIED	lung
946361	LCLC-97TM1	SIDM00344	946361	UNCLASSIFIED	lung
946361	LCLC-97TM1	SIDM00344	946361	UNCLASSIFIED	lung
687787	LK-2	SIDM00548	687787	LUSC	lung
687787	LK-2	SIDM00548	687787	LUSC	lung
1240168	LN-18	SIDM00685	1240168	GBM	nervous_system
1240168	LN-18	SIDM00685	1240168	GBM	nervous_system
1240169	LN-229	SIDM00684	1240169	GBM	nervous_system
1240169	LN-229	SIDM00684	1240169	GBM	nervous_system
910694	LN-405	SIDM00343	910694	GBM	nervous_system
910694	LN-405	SIDM00343	910694	GBM	nervous_system
907788	LNCaP-Clone-FGC	SIDM00683	907788	PRAD	urogenital_system
907788	LNCaP-Clone-FGC	SIDM00683	907788	PRAD	urogenital_system
1240170	LNZTA3WT4	SIDM01220	1240170	GBM	nervous_system
1240170	LNZTA3WT4	SIDM01220	1240170	GBM	nervous_system
1298226	LOU-NH91	SIDM00341	1298226	LUSC	lung
1298226	LOU-NH91	SIDM00341	1298226	LUSC	lung
907789	LOUCY	SIDM00342	907789	ALL	blood
907789	LOUCY	SIDM00342	907789	ALL	blood
905974	LOXIMVI	SIDM00149	905974	SKCM	skin
905974	LOXIMVI	SIDM00149	905974	SKCM	skin
907791	LP-1	SIDM00340	907791	MM	blood
907791	LP-1	SIDM00340	907791	MM	blood
917486	LS-1034	SIDM00681	917486	COREAD	digestive_system
917486	LS-1034	SIDM00681	917486	COREAD	digestive_system
907792	LS-123	SIDM00776	907792	COREAD	digestive_system
907792	LS-123	SIDM00776	907792	COREAD	digestive_system
998189	LS-180	SIDM00680	998189	COREAD	digestive_system
998189	LS-180	SIDM00680	998189	COREAD	digestive_system
907794	LS-411N	SIDM00660	907794	COREAD	digestive_system
907794	LS-411N	SIDM00660	907794	COREAD	digestive_system
907795	LS-513	SIDM00677	907795	COREAD	digestive_system
907795	LS-513	SIDM00677	907795	COREAD	digestive_system
753588	LU-134-A	SIDM00296	753588	SCLC	lung
713899	LU-135	SIDM00294	713899	SCLC	lung
713899	LU-135	SIDM00294	713899	SCLC	lung
713878	LU-139	SIDM00293	713878	SCLC	lung
713878	LU-139	SIDM00293	713878	SCLC	lung
753589	LU-165	SIDM00292	753589	SCLC	lung
753589	LU-165	SIDM00292	753589	SCLC	lung
724863	LU-65	SIDM00547	724863	UNCLASSIFIED	lung
724863	LU-65	SIDM00547	724863	UNCLASSIFIED	lung
907796	LU-99A	SIDM01219	907796	UNCLASSIFIED	lung
907796	LU-99A	SIDM01219	907796	UNCLASSIFIED	lung
753592	LXF-289	SIDM00339	753592	LUAD	lung
753592	LXF-289	SIDM00339	753592	LUAD	lung
907790	LoVo	SIDM00839	907790	COREAD	digestive_system
907790	LoVo	SIDM00839	907790	COREAD	digestive_system
949094	M059J	SIDM00659	949094	GBM	nervous_system
949094	M059J	SIDM00659	949094	GBM	nervous_system
905975	M14	SIDM00003	905975	SKCM	skin
905975	M14	SIDM00003	905975	SKCM	skin
683665	MC-CAR	SIDM00636	683665	MM	blood
683665	MC-CAR	SIDM00636	683665	MM	blood
908118	MC-IXC	SIDM01246	908118	NB	nervous_system
907799	MC116	SIDM00637	907799	DLBC	blood
905946	MCF7	SIDM00148	905946	BRCA	breast
905946	MCF7	SIDM00148	905946	BRCA	breast
925338	MDA-MB-157	SIDM00529	925338	BRCA	breast
925338	MDA-MB-157	SIDM00529	925338	BRCA	breast
908120	MDA-MB-175-VII	SIDM00633	908120	BRCA	breast
908120	MDA-MB-175-VII	SIDM00633	908120	BRCA	breast
905960	MDA-MB-231	SIDM00146	905960	BRCA	breast
905960	MDA-MB-231	SIDM00146	905960	BRCA	breast
1330941	MDA-MB-330	SIDM00631	1330941	BRCA	breast
1330941	MDA-MB-330	SIDM00631	1330941	BRCA	breast
908121	MDA-MB-361	SIDM00528	908121	BRCA	breast
908121	MDA-MB-361	SIDM00528	908121	BRCA	breast
924240	MDA-MB-415	SIDM00630	924240	BRCA	breast
924240	MDA-MB-415	SIDM00630	924240	BRCA	breast
1240172	MDA-MB-436	SIDM00629	1240172	BRCA	breast
1240172	MDA-MB-436	SIDM00629	1240172	BRCA	breast
908122	MDA-MB-453	SIDM00272	908122	BRCA	breast
908122	MDA-MB-453	SIDM00272	908122	BRCA	breast
908123	MDA-MB-468	SIDM00628	908123	BRCA	breast
908123	MDA-MB-468	SIDM00628	908123	BRCA	breast
1240173	MDST8	SIDM00527	1240173	COREAD	digestive_system
1240173	MDST8	SIDM00527	1240173	COREAD	digestive_system
1330942	ME-1	SIDM00338	1330942	LAML	blood
1330942	ME-1	SIDM00338	1330942	LAML	blood
687514	ME-180	SIDM00627	687514	CESC	urogenital_system
687514	ME-180	SIDM00627	687514	CESC	urogenital_system
908126	MEG-01	SIDM00526	908126	LCML	blood
908126	MEG-01	SIDM00526	908126	LCML	blood
908124	MEL-HO	SIDM00337	908124	SKCM	skin
908125	MEL-JUSO	SIDM00336	908125	SKCM	skin
908125	MEL-JUSO	SIDM00336	908125	SKCM	skin
908127	MES-SA	SIDM00625	908127	UNCLASSIFIED	urogenital_system
908127	MES-SA	SIDM00625	908127	UNCLASSIFIED	urogenital_system
908129	MFE-280	SIDM00335	908129	UCEC	urogenital_system
908129	MFE-280	SIDM00335	908129	UCEC	urogenital_system
908130	MFE-296	SIDM00334	908130	UCEC	urogenital_system
908130	MFE-296	SIDM00334	908130	UCEC	urogenital_system
1240174	MFE-319	SIDM00333	1240174	UCEC	urogenital_system
1240174	MFE-319	SIDM00333	1240174	UCEC	urogenital_system
925343	MFH-ino	SIDM00299	925343	UNCLASSIFIED	soft_tissue
925343	MFH-ino	SIDM00299	925343	UNCLASSIFIED	soft_tissue
910948	MFM-223	SIDM00332	910948	BRCA	breast
910948	MFM-223	SIDM00332	910948	BRCA	breast
908131	MG-63	SIDM00525	908131	UNCLASSIFIED	bone
908131	MG-63	SIDM00525	908131	UNCLASSIFIED	bone
908132	MHH-CALL-2	SIDM00331	908132	UNCLASSIFIED	blood
908132	MHH-CALL-2	SIDM00331	908132	UNCLASSIFIED	blood
908134	MHH-ES-1	SIDM00386	908134	UNCLASSIFIED	bone
908134	MHH-ES-1	SIDM00386	908134	UNCLASSIFIED	bone
908135	MHH-NB-11	SIDM00387	908135	NB	nervous_system
908136	MHH-PREB-1	SIDM00388	908136	UNCLASSIFIED	blood
908136	MHH-PREB-1	SIDM00388	908136	UNCLASSIFIED	blood
724870	MIA-PaCa-2	SIDM00505	724870	PAAD	pancreas
724870	MIA-PaCa-2	SIDM00505	724870	PAAD	pancreas
908138	MKN1	SIDM00271	908138	UNCLASSIFIED	digestive_system
908138	MKN1	SIDM00271	908138	UNCLASSIFIED	digestive_system
908139	MKN28	SIDM00260	908139	STAD	digestive_system
908139	MKN28	SIDM00260	908139	STAD	digestive_system
925340	MKN45	SIDM00247	925340	STAD	digestive_system
925340	MKN45	SIDM00247	925340	STAD	digestive_system
924250	MKN7	SIDM00560	924250	STAD	digestive_system
924250	MKN7	SIDM00560	924250	STAD	digestive_system
1240178	ML-1	SIDM00442	1240178	THCA	thyroid
908141	ML-2	SIDM00441	908141	LAML	blood
908141	ML-2	SIDM00441	908141	LAML	blood
908142	MLMA	SIDM00561	908142	UNCLASSIFIED	blood
908142	MLMA	SIDM00561	908142	UNCLASSIFIED	blood
1659818	MM1S	SIDM01265	1659818	MM	blood
1659818	MM1S	SIDM01265	1659818	MM	blood
925339	MMAc-SF	SIDM01242	925339	SKCM	skin
908143	MN-60	SIDM00438	908143	UNCLASSIFIED	blood
908143	MN-60	SIDM00438	908143	UNCLASSIFIED	blood
908144	MOG-G-CCM	SIDM00532	908144	LGG	nervous_system
908144	MOG-G-CCM	SIDM00532	908144	LGG	nervous_system
908145	MOG-G-UVW	SIDM00504	908145	LGG	nervous_system
908145	MOG-G-UVW	SIDM00504	908145	LGG	nervous_system
1330947	MOLM-13	SIDM00437	1330947	LAML	blood
1330947	MOLM-13	SIDM00437	1330947	LAML	blood
1330948	MOLM-16	SIDM00435	1330948	LAML	blood
1330950	MOLP-8	SIDM00434	1330950	MM	blood
1330950	MOLP-8	SIDM00434	1330950	MM	blood
908146	MOLT-13	SIDM00433	908146	ALL	blood
908146	MOLT-13	SIDM00433	908146	ALL	blood
908147	MOLT-16	SIDM00431	908147	ALL	blood
908147	MOLT-16	SIDM00431	908147	ALL	blood
905958	MOLT-4	SIDM00145	905958	ALL	blood
905958	MOLT-4	SIDM00145	905958	ALL	blood
908148	MONO-MAC-6	SIDM01023	908148	LAML	blood
908148	MONO-MAC-6	SIDM01023	908148	LAML	blood
908150	MPP-89	SIDM00222	908150	MESO	lung
908150	MPP-89	SIDM00222	908150	MESO	lung
908151	MRK-nu-1	SIDM00562	908151	BRCA	breast
908151	MRK-nu-1	SIDM00562	908151	BRCA	breast
753594	MS-1	SIDM00245	753594	SCLC	lung
753594	MS-1	SIDM00245	753594	SCLC	lung
1240179	MS751	SIDM00638	1240179	CESC	urogenital_system
1240179	MS751	SIDM00638	1240179	CESC	urogenital_system
908152	MSTO-211H	SIDM00640	908152	MESO	lung
908152	MSTO-211H	SIDM00640	908152	MESO	lung
908156	MV-4-11	SIDM00657	908156	UNCLASSIFIED	blood
908156	MV-4-11	SIDM00657	908156	UNCLASSIFIED	blood
1330960	MY-M12	SIDM01217	1330960	ALL	blood
753595	MZ1-PC	SIDM00053	753595	PAAD	pancreas
971777	MZ2-MEL	SIDM00179	971777	SKCM	skin
753596	MZ7-mel	SIDM00516	753596	SKCM	skin
908128	Mewo	SIDM00545	908128	SKCM	skin
908128	Mewo	SIDM00545	908128	SKCM	skin
908149	Mo-T	SIDM00623	908149	UNCLASSIFIED	blood
908149	Mo-T	SIDM00623	908149	UNCLASSIFIED	blood
908158	NALM-6	SIDM00429	908158	UNCLASSIFIED	blood
908158	NALM-6	SIDM00429	908158	UNCLASSIFIED	blood
908159	NAMALWA	SIDM00641	908159	UNCLASSIFIED	blood
908159	NAMALWA	SIDM00641	908159	UNCLASSIFIED	blood
1240181	NB(TU)1-10	SIDM00579	1240181	NB	nervous_system
1240181	NB(TU)1-10	SIDM00579	1240181	NB	nervous_system
949179	NB1	SIDM00578	949179	NB	nervous_system
949179	NB1	SIDM00578	949179	NB	nervous_system
949171	NB10	SIDM00259	949171	NB	nervous_system
949171	NB10	SIDM00259	949171	NB	nervous_system
949172	NB12	SIDM00258	949172	NB	nervous_system
949172	NB12	SIDM00258	949172	NB	nervous_system
949177	NB13	SIDM00257	949177	NB	nervous_system
949177	NB13	SIDM00257	949177	NB	nervous_system
949178	NB14	SIDM00256	949178	NB	nervous_system
949178	NB14	SIDM00256	949178	NB	nervous_system
949175	NB17	SIDM00255	949175	NB	nervous_system
1323913	NB4	SIDM00428	1323913	LAML	blood
949176	NB5	SIDM00254	949176	NB	nervous_system
949173	NB6	SIDM00253	949173	NB	nervous_system
908440	NB69	SIDM00244	908440	NB	nervous_system
908440	NB69	SIDM00244	908440	NB	nervous_system
949174	NB7	SIDM00156	949174	NB	nervous_system
949174	NB7	SIDM00156	949174	NB	nervous_system
1509073	NCC010	SIDM00231	1509073	KIRC	kidney
1509073	NCC010	SIDM00231	1509073	KIRC	kidney
1509074	NCC021	SIDM00232	1509074	KIRC	kidney
908441	NCCIT	SIDM00655	908441		urogenital_system
687995	NCI-H1048	SIDM00654	687995	SCLC	lung
687995	NCI-H1048	SIDM00654	687995	SCLC	lung
687997	NCI-H1092	SIDM00653	687997	SCLC	lung
687997	NCI-H1092	SIDM00653	687997	SCLC	lung
908468	NCI-H1105	SIDM00652	908468	SCLC	lung
908467	NCI-H1155	SIDM00651	908467	UNCLASSIFIED	lung
908467	NCI-H1155	SIDM00651	908467	UNCLASSIFIED	lung
753597	NCI-H128	SIDM00650	753597	SCLC	lung
724831	NCI-H1299	SIDM00649	724831	UNCLASSIFIED	lung
724831	NCI-H1299	SIDM00649	724831	UNCLASSIFIED	lung
753599	NCI-H1304	SIDM00648	753599	SCLC	lung
1330964	NCI-H1341	SIDM00646	1330964	SCLC	lung
1330964	NCI-H1341	SIDM00646	1330964	SCLC	lung
724866	NCI-H1355	SIDM00645	724866	LUAD	lung
724866	NCI-H1355	SIDM00645	724866	LUAD	lung
688001	NCI-H1417	SIDM00642	688001	SCLC	lung
688001	NCI-H1417	SIDM00642	688001	SCLC	lung
1298347	NCI-H1435	SIDM00658	1298347	LUAD	lung
1298347	NCI-H1435	SIDM00658	1298347	LUAD	lung
908469	NCI-H1436	SIDM00697	908469	SCLC	lung
687794	NCI-H1437	SIDM00734	687794	LUAD	lung
910899	NCI-H146	SIDM00698	910899	SCLC	lung
753600	NCI-H1563	SIDM00751	753600	LUAD	lung
753600	NCI-H1563	SIDM00751	753600	LUAD	lung
1298348	NCI-H1568	SIDM00750	1298348	LUAD	lung
1298348	NCI-H1568	SIDM00750	1298348	LUAD	lung
908472	NCI-H1573	SIDM00749	908472	LUAD	lung
908472	NCI-H1573	SIDM00749	908472	LUAD	lung
908471	NCI-H1581	SIDM00748	908471	UNCLASSIFIED	lung
908471	NCI-H1581	SIDM00748	908471	UNCLASSIFIED	lung
687798	NCI-H1623	SIDM00747	687798	LUAD	lung
687798	NCI-H1623	SIDM00747	687798	LUAD	lung
687799	NCI-H1648	SIDM00746	687799	LUAD	lung
687799	NCI-H1648	SIDM00746	687799	LUAD	lung
687800	NCI-H1650	SIDM00745	687800	LUAD	lung
687800	NCI-H1650	SIDM00745	687800	LUAD	lung
910900	NCI-H1651	SIDM00744	910900	LUAD	lung
910900	NCI-H1651	SIDM00744	910900	LUAD	lung
908473	NCI-H1666	SIDM00743	908473	LUAD	lung
908473	NCI-H1666	SIDM00743	908473	LUAD	lung
1298349	NCI-H1688	SIDM00792	1298349	SCLC	lung
1298349	NCI-H1688	SIDM00792	1298349	SCLC	lung
687802	NCI-H1693	SIDM00742	687802	LUAD	lung
687802	NCI-H1693	SIDM00742	687802	LUAD	lung
688006	NCI-H1694	SIDM00741	688006	SCLC	lung
688006	NCI-H1694	SIDM00741	688006	SCLC	lung
908474	NCI-H1703	SIDM00740	908474	UNCLASSIFIED	lung
908474	NCI-H1703	SIDM00740	908474	UNCLASSIFIED	lung
722058	NCI-H1734	SIDM00739	722058	LUAD	lung
908475	NCI-H1755	SIDM00738	908475	LUAD	lung
908475	NCI-H1755	SIDM00738	908475	LUAD	lung
687804	NCI-H1770	SIDM00737	687804	UNCLASSIFIED	lung
1298350	NCI-H1781	SIDM00754	1298350	LUAD	lung
1298350	NCI-H1781	SIDM00754	1298350	LUAD	lung
724868	NCI-H1792	SIDM00771	724868	LUAD	lung
724868	NCI-H1792	SIDM00771	724868	LUAD	lung
908463	NCI-H1793	SIDM00755	908463	LUAD	lung
908463	NCI-H1793	SIDM00755	908463	LUAD	lung
1240182	NCI-H1836	SIDM00770	1240182	SCLC	lung
687807	NCI-H1838	SIDM00769	687807	LUAD	lung
687807	NCI-H1838	SIDM00769	687807	LUAD	lung
1240183	NCI-H1869	SIDM00768	1240183	LUSC	lung
1240183	NCI-H1869	SIDM00768	1240183	LUSC	lung
688007	NCI-H187	SIDM00767	688007	SCLC	lung
1330972	NCI-H1876	SIDM00766	1330972	SCLC	lung
1330972	NCI-H1876	SIDM00766	1330972	SCLC	lung
1240184	NCI-H1915	SIDM00763	1240184	UNCLASSIFIED	lung
1240184	NCI-H1915	SIDM00763	1240184	UNCLASSIFIED	lung
1240185	NCI-H1944	SIDM00762	1240185	LUAD	lung
1240185	NCI-H1944	SIDM00762	1240185	LUAD	lung
1240186	NCI-H196	SIDM00761	1240186	SCLC	lung
1240186	NCI-H196	SIDM00761	1240186	SCLC	lung
688010	NCI-H1963	SIDM00760	688010	SCLC	lung
688010	NCI-H1963	SIDM00760	688010	SCLC	lung
924244	NCI-H1975	SIDM00759	924244	LUAD	lung
924244	NCI-H1975	SIDM00759	924244	LUAD	lung
908476	NCI-H1993	SIDM00758	908476	LUAD	lung
908476	NCI-H1993	SIDM00758	908476	LUAD	lung
724873	NCI-H2009	SIDM00756	724873	LUAD	lung
724873	NCI-H2009	SIDM00756	724873	LUAD	lung
1240187	NCI-H2023	SIDM00753	1240187	LUAD	lung
1240187	NCI-H2023	SIDM00753	1240187	LUAD	lung
688011	NCI-H2029	SIDM00735	688011	SCLC	lung
688011	NCI-H2029	SIDM00735	688011	SCLC	lung
722045	NCI-H2030	SIDM00715	722045	LUAD	lung
688058	NCI-H2052	SIDM00713	688058	MESO	lung
688058	NCI-H2052	SIDM00713	688058	MESO	lung
1330973	NCI-H2066	SIDM00711	1330973	SCLC	lung
1330973	NCI-H2066	SIDM00711	1330973	SCLC	lung
908480	NCI-H2081	SIDM00710	908480	SCLC	lung
687812	NCI-H2085	SIDM00709	687812	LUAD	lung
687812	NCI-H2085	SIDM00709	687812	LUAD	lung
724834	NCI-H2087	SIDM00708	724834	LUAD	lung
724834	NCI-H2087	SIDM00708	724834	LUAD	lung
688013	NCI-H209	SIDM00706	688013	SCLC	lung
688013	NCI-H209	SIDM00706	688013	SCLC	lung
1240189	NCI-H211	SIDM00704	1240189	SCLC	lung
1240189	NCI-H211	SIDM00704	1240189	SCLC	lung
1298351	NCI-H2110	SIDM00703	1298351	UNCLASSIFIED	lung
722046	NCI-H2122	SIDM00702	722046	LUAD	lung
722046	NCI-H2122	SIDM00702	722046	LUAD	lung
1298352	NCI-H2135	SIDM00700	1298352	UNCLASSIFIED	lung
1298352	NCI-H2135	SIDM00700	1298352	UNCLASSIFIED	lung
688014	NCI-H2141	SIDM00699	688014	SCLC	lung
688014	NCI-H2141	SIDM00699	688014	SCLC	lung
687815	NCI-H2170	SIDM00716	687815	LUSC	lung
687815	NCI-H2170	SIDM00716	687815	LUSC	lung
688015	NCI-H2171	SIDM00733	688015	SCLC	lung
1298353	NCI-H2172	SIDM00926	1298353	UNCLASSIFIED	lung
908481	NCI-H2196	SIDM00731	908481	SCLC	lung
688018	NCI-H2227	SIDM00730	688018	SCLC	lung
688018	NCI-H2227	SIDM00730	688018	SCLC	lung
687816	NCI-H2228	SIDM00729	687816	LUAD	lung
687816	NCI-H2228	SIDM00729	687816	LUAD	lung
905941	NCI-H226	SIDM00139	905941	LUSC	lung
905941	NCI-H226	SIDM00139	905941	LUSC	lung
724874	NCI-H2291	SIDM00728	724874	LUAD	lung
905942	NCI-H23	SIDM00138	905942	LUAD	lung
905942	NCI-H23	SIDM00138	905942	LUAD	lung
687819	NCI-H2342	SIDM00727	687819	LUAD	lung
687819	NCI-H2342	SIDM00727	687819	LUAD	lung
687820	NCI-H2347	SIDM00726	687820	LUAD	lung
687820	NCI-H2347	SIDM00726	687820	LUAD	lung
1290808	NCI-H2369	SIDM00104	1290808	MESO	lung
1290808	NCI-H2369	SIDM00104	1290808	MESO	lung
1290809	NCI-H2373	SIDM00103	1290809	MESO	lung
1290809	NCI-H2373	SIDM00103	1290809	MESO	lung
687821	NCI-H2405	SIDM00724	687821	LUAD	lung
687821	NCI-H2405	SIDM00724	687821	LUAD	lung
1298356	NCI-H2444	SIDM00723	1298356	UNCLASSIFIED	lung
908462	NCI-H2452	SIDM00722	908462	MESO	lung
908462	NCI-H2452	SIDM00722	908462	MESO	lung
1290810	NCI-H2461	SIDM00102	1290810	MESO	lung
1290810	NCI-H2461	SIDM00102	1290810	MESO	lung
924241	NCI-H250	SIDM00721	924241	SCLC	lung
924241	NCI-H250	SIDM00721	924241	SCLC	lung
1240131	NCI-H2591	SIDM00101	1240131	MESO	lung
1240131	NCI-H2591	SIDM00101	1240131	MESO	lung
1240132	NCI-H2595	SIDM00100	1240132	MESO	lung
1240132	NCI-H2595	SIDM00100	1240132	MESO	lung
1290812	NCI-H2722	SIDM00099	1290812	MESO	lung
1290812	NCI-H2722	SIDM00099	1290812	MESO	lung
1240134	NCI-H2731	SIDM00098	1240134	MESO	lung
1240134	NCI-H2731	SIDM00098	1240134	MESO	lung
1290813	NCI-H2795	SIDM00154	1290813	MESO	lung
1290813	NCI-H2795	SIDM00154	1290813	MESO	lung
908470	NCI-H28	SIDM00720	908470	MESO	lung
908470	NCI-H28	SIDM00720	908470	MESO	lung
1240135	NCI-H2803	SIDM00309	1240135	MESO	lung
1240135	NCI-H2803	SIDM00309	1240135	MESO	lung
1240136	NCI-H2804	SIDM00310	1240136	MESO	lung
1240136	NCI-H2804	SIDM00310	1240136	MESO	lung
1240137	NCI-H2810	SIDM00311	1240137	MESO	lung
1240137	NCI-H2810	SIDM00311	1240137	MESO	lung
1290814	NCI-H2818	SIDM00520	1290814	MESO	lung
1290814	NCI-H2818	SIDM00520	1290814	MESO	lung
1240138	NCI-H2869	SIDM00519	1240138	MESO	lung
1240138	NCI-H2869	SIDM00519	1240138	MESO	lung
1240139	NCI-H290	SIDM00518	1240139	MESO	lung
753604	NCI-H292	SIDM00493	753604	UNCLASSIFIED	lung
1240140	NCI-H3118	SIDM00517	1240140	UNCLASSIFIED	aero_digestive_tract
1240140	NCI-H3118	SIDM00517	1240140	UNCLASSIFIED	aero_digestive_tract
1240190	NCI-H3122	SIDM00137	1240190	LUAD	lung
1240190	NCI-H3122	SIDM00137	1240190	LUAD	lung
905967	NCI-H322M	SIDM00117	905967	LUAD	lung
905967	NCI-H322M	SIDM00117	905967	LUAD	lung
688021	NCI-H345	SIDM00719	688021	SCLC	lung
688021	NCI-H345	SIDM00719	688021	SCLC	lung
908465	NCI-H358	SIDM00718	908465	LUAD	lung
908465	NCI-H358	SIDM00718	908465	LUAD	lung
688022	NCI-H378	SIDM00915	688022	SCLC	lung
908460	NCI-H441	SIDM00925	908460	LUAD	lung
908460	NCI-H441	SIDM00925	908460	LUAD	lung
688023	NCI-H446	SIDM00965	688023	SCLC	lung
688023	NCI-H446	SIDM00965	688023	SCLC	lung
905943	NCI-H460	SIDM00144	905943	UNCLASSIFIED	lung
908442	NCI-H508	SIDM00777	908442	COREAD	digestive_system
908442	NCI-H508	SIDM00777	908442	COREAD	digestive_system
753605	NCI-H510A	SIDM00927	753605	SCLC	lung
1240141	NCI-H513	SIDM00114	1240141	MESO	lung
1240141	NCI-H513	SIDM00114	1240141	MESO	lung
908443	NCI-H520	SIDM01130	908443	LUSC	lung
908443	NCI-H520	SIDM01130	908443	LUSC	lung
905944	NCI-H522	SIDM00116	905944	LUAD	lung
905944	NCI-H522	SIDM00116	905944	LUAD	lung
908483	NCI-H524	SIDM01129	908483	SCLC	lung
908483	NCI-H524	SIDM01129	908483	SCLC	lung
688025	NCI-H526	SIDM01128	688025	SCLC	lung
688025	NCI-H526	SIDM01128	688025	SCLC	lung
908459	NCI-H596	SIDM01127	908459	UNCLASSIFIED	lung
908459	NCI-H596	SIDM01127	908459	UNCLASSIFIED	lung
688026	NCI-H64	SIDM01126	688026	SCLC	lung
688026	NCI-H64	SIDM01126	688026	SCLC	lung
1240191	NCI-H647	SIDM01125	1240191	UNCLASSIFIED	lung
722066	NCI-H650	SIDM01124	722066	LUAD	lung
722066	NCI-H650	SIDM01124	722066	LUAD	lung
687829	NCI-H661	SIDM01122	687829	UNCLASSIFIED	lung
687829	NCI-H661	SIDM01122	687829	UNCLASSIFIED	lung
688027	NCI-H69	SIDM01121	688027	SCLC	lung
688027	NCI-H69	SIDM01121	688027	SCLC	lung
908458	NCI-H716	SIDM00779	908458	COREAD	digestive_system
908458	NCI-H716	SIDM00779	908458	COREAD	digestive_system
687600	NCI-H720	SIDM01120	687600	UNCLASSIFIED	lung
687600	NCI-H720	SIDM01120	687600	UNCLASSIFIED	lung
724855	NCI-H727	SIDM01119	724855	UNCLASSIFIED	lung
724855	NCI-H727	SIDM01119	724855	UNCLASSIFIED	lung
908457	NCI-H747	SIDM00778	908457	COREAD	digestive_system
908457	NCI-H747	SIDM00778	908457	COREAD	digestive_system
909194	NCI-H748	SIDM01117	909194	SCLC	lung
925341	NCI-H810	SIDM01116	925341	UNCLASSIFIED	lung
925341	NCI-H810	SIDM01116	925341	UNCLASSIFIED	lung
688031	NCI-H82	SIDM01131	688031	SCLC	lung
688031	NCI-H82	SIDM01131	688031	SCLC	lung
753607	NCI-H835	SIDM01133	753607	UNCLASSIFIED	lung
753607	NCI-H835	SIDM01133	753607	UNCLASSIFIED	lung
910399	NCI-H838	SIDM01150	910399	LUAD	lung
1240192	NCI-H841	SIDM01134	1240192	SCLC	lung
1240192	NCI-H841	SIDM01134	1240192	SCLC	lung
1240193	NCI-H847	SIDM01149	1240193	SCLC	lung
1240193	NCI-H847	SIDM01149	1240193	SCLC	lung
724825	NCI-H929	SIDM01148	724825	MM	blood
724825	NCI-H929	SIDM01148	724825	MM	blood
908461	NCI-N87	SIDM01147	908461	STAD	digestive_system
908461	NCI-N87	SIDM01147	908461	STAD	digestive_system
910942	NEC8	SIDM00243	910942	UNCLASSIFIED	urogenital_system
910942	NEC8	SIDM00243	910942	UNCLASSIFIED	urogenital_system
908447	NH-12	SIDM00577	908447	NB	nervous_system
908447	NH-12	SIDM00577	908447	NB	nervous_system
1330981	NK-92MI	SIDM01201	1330981	UNCLASSIFIED	blood
908448	NKM-1	SIDM00576	908448	LAML	blood
908448	NKM-1	SIDM00576	908448	LAML	blood
908449	NMC-G1	SIDM00575	908449	LGG	nervous_system
908451	NOMO-1	SIDM00580	908451	LAML	blood
908451	NOMO-1	SIDM00580	908451	LAML	blood
925345	NOS-1	SIDM00242	925345	UNCLASSIFIED	bone
925345	NOS-1	SIDM00242	925345	UNCLASSIFIED	bone
908454	NTERA-2-cl-D1	SIDM01203	908454	UNCLASSIFIED	urogenital_system
908454	NTERA-2-cl-D1	SIDM01203	908454	UNCLASSIFIED	urogenital_system
1330982	NU-DUL-1	SIDM00443	1330982	DLBC	blood
908455	NUGC-3	SIDM00572	908455	STAD	digestive_system
908455	NUGC-3	SIDM00572	908455	STAD	digestive_system
1298357	NUGC-4	SIDM00570	1298357	STAD	digestive_system
1298357	NUGC-4	SIDM00570	1298357	STAD	digestive_system
910849	NY	SIDM00569	910849	UNCLASSIFIED	bone
910849	NY	SIDM00569	910849	UNCLASSIFIED	bone
1503363	OACM5-1	SIDM00444	1503363	ESCA	aero_digestive_tract
1503363	OACM5-1	SIDM00444	1503363	ESCA	aero_digestive_tract
1503362	OACp4C	SIDM00445	1503362	ESCA	aero_digestive_tract
1503362	OACp4C	SIDM00445	1503362	ESCA	aero_digestive_tract
946360	OAW-28	SIDM00481	946360	OV	urogenital_system
946360	OAW-28	SIDM00481	946360	OV	urogenital_system
910548	OAW-42	SIDM00480	910548	OV	urogenital_system
910548	OAW-42	SIDM00480	910548	OV	urogenital_system
909257	OC-314	SIDM00220	909257	OV	urogenital_system
909257	OC-314	SIDM00220	909257	OV	urogenital_system
910947	OCI-AML2	SIDM00446	910947	LAML	blood
910947	OCI-AML2	SIDM00446	910947	LAML	blood
1290455	OCI-AML3	SIDM00462	1290455	LAML	blood
1290455	OCI-AML3	SIDM00462	1290455	LAML	blood
1330983	OCI-AML5	SIDM00461	1330983	LAML	blood
1330983	OCI-AML5	SIDM00461	1330983	LAML	blood
1330984	OCI-LY-19	SIDM00460	1330984	DLBC	blood
1659819	OCI-LY7	SIDM00459	1659819	DLBC	blood
1330985	OCI-M1	SIDM00458	1330985	LAML	blood
1330985	OCI-M1	SIDM00458	1330985	LAML	blood
909256	OCUB-M	SIDM00241	909256	BRCA	breast
909256	OCUB-M	SIDM00241	909256	BRCA	breast
1298358	OCUM-1	SIDM00568	1298358	STAD	digestive_system
1298358	OCUM-1	SIDM00568	1298358	STAD	digestive_system
910079	OE19	SIDM00479	910079	ESCA	aero_digestive_tract
910079	OE19	SIDM00479	910079	ESCA	aero_digestive_tract
1298359	OE21	SIDM00478	1298359	ESCA	aero_digestive_tract
1298359	OE21	SIDM00478	1298359	ESCA	aero_digestive_tract
910549	OE33	SIDM00477	910549	ESCA	aero_digestive_tract
910549	OE33	SIDM00477	910549	ESCA	aero_digestive_tract
949154	OMC-1	SIDM00240	949154	CESC	urogenital_system
909248	ONS-76	SIDM00567	909248	MB	nervous_system
909248	ONS-76	SIDM00567	909248	MB	nervous_system
909249	OPM-2	SIDM00457	909249	MM	blood
909249	OPM-2	SIDM00457	909249	MM	blood
909250	OS-RC-2	SIDM00239	909250	KIRC	kidney
909250	OS-RC-2	SIDM00239	909250	KIRC	kidney
1298362	OSC-19	SIDM00566	1298362	HNSC	aero_digestive_tract
1240196	OSC-20	SIDM00565	1240196	HNSC	aero_digestive_tract
1240196	OSC-20	SIDM00565	1240196	HNSC	aero_digestive_tract
1480361	OV-17R	SIDM00476	1480361	OV	urogenital_system
1480362	OV-56	SIDM00475	1480362	OV	urogenital_system
1480362	OV-56	SIDM00475	1480362	OV	urogenital_system
1480360	OV-7	SIDM00474	1480360	OV	urogenital_system
1240197	OV-90	SIDM01141	1240197	OV	urogenital_system
1240197	OV-90	SIDM01141	1240197	OV	urogenital_system
1480364	OVCA420	SIDM00967	1480364	OV	urogenital_system
1480364	OVCA420	SIDM00967	1480364	OV	urogenital_system
1480367	OVCA433	SIDM00966	1480367	OV	urogenital_system
905933	OVCAR-3	SIDM00105	905933	OV	urogenital_system
905933	OVCAR-3	SIDM00105	905933	OV	urogenital_system
905990	OVCAR-4	SIDM00092	905990	OV	urogenital_system
905990	OVCAR-4	SIDM00092	905990	OV	urogenital_system
905969	OVCAR-5	SIDM00091	905969	OV	urogenital_system
905969	OVCAR-5	SIDM00091	905969	OV	urogenital_system
905991	OVCAR-8	SIDM00090	905991	OV	urogenital_system
905991	OVCAR-8	SIDM00090	905991	OV	urogenital_system
1240198	OVISE	SIDM00564	1240198	OV	urogenital_system
1240198	OVISE	SIDM00564	1240198	OV	urogenital_system
1480371	OVK-18	SIDM00238	1480371	OV	urogenital_system
1480371	OVK-18	SIDM00238	1480371	OV	urogenital_system
1240199	OVKATE	SIDM00466	1240199	OV	urogenital_system
1240199	OVKATE	SIDM00466	1240199	OV	urogenital_system
1240200	OVMIU	SIDM00465	1240200	OV	urogenital_system
1240200	OVMIU	SIDM00465	1240200	OV	urogenital_system
1298365	OVTOKO	SIDM00425	1298365	OV	urogenital_system
1298365	OVTOKO	SIDM00425	1298365	OV	urogenital_system
909251	P12-ICHIKAWA	SIDM00463	909251	ALL	blood
909251	P12-ICHIKAWA	SIDM00463	909251	ALL	blood
909252	P30-OHK	SIDM00364	909252	ALL	blood
909252	P30-OHK	SIDM00364	909252	ALL	blood
909253	P31-FUJ	SIDM00363	909253	LAML	blood
909253	P31-FUJ	SIDM00363	909253	LAML	blood
1330987	P32-ISH	SIDM00362	1330987	UNCLASSIFIED	blood
1330987	P32-ISH	SIDM00362	1330987	UNCLASSIFIED	blood
909255	PA-1	SIDM01140	909255	UNCLASSIFIED	urogenital_system
909255	PA-1	SIDM01140	909255	UNCLASSIFIED	urogenital_system
1298526	PA-TU-8902	SIDM00455	1298526	PAAD	pancreas
1298526	PA-TU-8902	SIDM00455	1298526	PAAD	pancreas
1240201	PA-TU-8988T	SIDM00453	1240201	PAAD	pancreas
1240201	PA-TU-8988T	SIDM00453	1240201	PAAD	pancreas
1298475	PANC-02-03	SIDM01139	1298475	PAAD	pancreas
1298475	PANC-02-03	SIDM01139	1298475	PAAD	pancreas
925346	PANC-03-27	SIDM01138	925346	PAAD	pancreas
925346	PANC-03-27	SIDM01138	925346	PAAD	pancreas
1298476	PANC-04-03	SIDM01137	1298476	PAAD	pancreas
1298476	PANC-04-03	SIDM01137	1298476	PAAD	pancreas
925347	PANC-08-13	SIDM01136	925347	PAAD	pancreas
925347	PANC-08-13	SIDM01136	925347	PAAD	pancreas
925348	PANC-10-05	SIDM01135	925348	PAAD	pancreas
925348	PANC-10-05	SIDM01135	925348	PAAD	pancreas
753608	PC-14	SIDM00237	753608	LUAD	lung
753608	PC-14	SIDM00237	753608	LUAD	lung
905934	PC-3	SIDM00088	905934	PRAD	urogenital_system
905934	PC-3	SIDM00088	905934	PRAD	urogenital_system
1240202	PC-3_[JPC-3]	SIDM00361	1240202	LUAD	lung
1240202	PC-3_[JPC-3]	SIDM00361	1240202	LUAD	lung
1240204	PCI-15A	SIDM00270	1240204	HNSC	aero_digestive_tract
1298529	PCI-30	SIDM00044	1298529	HNSC	aero_digestive_tract
1298529	PCI-30	SIDM00044	1298529	HNSC	aero_digestive_tract
1240205	PCI-38	SIDM00155	1240205	HNSC	aero_digestive_tract
1298531	PCI-4B	SIDM00043	1298531	HNSC	aero_digestive_tract
1298531	PCI-4B	SIDM00043	1298531	HNSC	aero_digestive_tract
1240206	PCI-6A	SIDM00115	1240206	HNSC	aero_digestive_tract
1240207	PE-CA-PJ15	SIDM00473	1240207	HNSC	aero_digestive_tract
1480372	PEO1	SIDM00472	1480372	OV	urogenital_system
1480372	PEO1	SIDM00472	1480372	OV	urogenital_system
909260	PF-382	SIDM00451	909260	ALL	blood
909260	PF-382	SIDM00451	909260	ALL	blood
683667	PFSK-1	SIDM01132	683667	MB	nervous_system
683667	PFSK-1	SIDM01132	683667	MB	nervous_system
1330991	PL-21	SIDM00450	1330991	LAML	blood
1240208	PL18	SIDM00054	1240208	PAAD	pancreas
1240208	PL18	SIDM00054	1240208	PAAD	pancreas
1298533	PL4	SIDM00042	1298533	PAAD	pancreas
1298533	PL4	SIDM00042	1298533	PAAD	pancreas
910546	PSN1	SIDM00469	910546	PAAD	pancreas
910546	PSN1	SIDM00469	910546	PAAD	pancreas
1330993	PWR-1E	SIDM01114	1330993	PRAD	urogenital_system
1330993	PWR-1E	SIDM01114	1330993	PRAD	urogenital_system
1298534	QGP-1	SIDM00360	1298534	UNCLASSIFIED	pancreas
1298534	QGP-1	SIDM00360	1298534	UNCLASSIFIED	pancreas
910545	QIMR-WIL	SIDM00467	910545	LAML	blood
1330995	RC-K8	SIDM00448	1330995	DLBC	blood
1330995	RC-K8	SIDM00448	1330995	DLBC	blood
1524418	RCC-AB	SIDM00821	1524418	KIRC	kidney
1524417	RCC-ER	SIDM00820	1524417	KIRC	kidney
1524414	RCC-FG2	SIDM00819	1524414	KIRC	kidney
1524415	RCC-JF	SIDM00818	1524415	KIRC	kidney
1524416	RCC-JW	SIDM00817	1524416	KIRC	kidney
1524416	RCC-JW	SIDM00817	1524416	KIRC	kidney
1524419	RCC-MF	SIDM00816	1524419	KIRC	kidney
909974	RCC10RGB	SIDM00235	909974	KIRC	kidney
909974	RCC10RGB	SIDM00235	909974	KIRC	kidney
1330994	RCH-ACV	SIDM00449	1330994	UNCLASSIFIED	blood
909263	RCM-1	SIDM00359	909263	COREAD	digestive_system
909263	RCM-1	SIDM00359	909263	COREAD	digestive_system
909264	RD	SIDM00847	909264	UNCLASSIFIED	soft_tissue
909264	RD	SIDM00847	909264	UNCLASSIFIED	soft_tissue
909696	REH	SIDM00447	909696	UNCLASSIFIED	blood
909696	REH	SIDM00447	909696	UNCLASSIFIED	blood
1240209	RERF-GC-1B	SIDM00358	1240209	STAD	digestive_system
1240209	RERF-GC-1B	SIDM00358	1240209	STAD	digestive_system
1298537	RERF-LC-KJ	SIDM00356	1298537	LUAD	lung
1298537	RERF-LC-KJ	SIDM00356	1298537	LUAD	lung
910931	RERF-LC-MS	SIDM00355	910931	LUAD	lung
1298538	RERF-LC-Sq1	SIDM00354	1298538	LUSC	lung
1298538	RERF-LC-Sq1	SIDM00354	1298538	LUSC	lung
909697	RF-48	SIDM01092	909697	STAD	digestive_system
909697	RF-48	SIDM01092	909697	STAD	digestive_system
971773	RH-1	SIDM00427	971773	UNCLASSIFIED	soft_tissue
971773	RH-1	SIDM00427	971773	UNCLASSIFIED	soft_tissue
971774	RH-18	SIDM00454	971774	UNCLASSIFIED	soft_tissue
1240210	RH-41	SIDM00426	1240210	UNCLASSIFIED	soft_tissue
1240210	RH-41	SIDM00426	1240210	UNCLASSIFIED	soft_tissue
1298539	RKN	SIDM00353	1298539	UNCLASSIFIED	urogenital_system
1298539	RKN	SIDM00353	1298539	UNCLASSIFIED	urogenital_system
909698	RKO	SIDM01090	909698	COREAD	digestive_system
909698	RKO	SIDM01090	909698	COREAD	digestive_system
910861	RL	SIDM01089	910861	DLBC	blood
930082	RL95-2	SIDM01088	930082	UNCLASSIFIED	urogenital_system
930082	RL95-2	SIDM01088	930082	UNCLASSIFIED	urogenital_system
909699	RMG-I	SIDM00352	909699	UNCLASSIFIED	urogenital_system
909699	RMG-I	SIDM00352	909699	UNCLASSIFIED	urogenital_system
930083	RO82-W-1	SIDM00218	930083	THCA	thyroid
930083	RO82-W-1	SIDM00218	930083	THCA	thyroid
1331025	ROS-50	SIDM00415	1331025	UNCLASSIFIED	blood
909700	RPMI-2650	SIDM00809	909700	HNSC	aero_digestive_tract
909701	RPMI-6666	SIDM00813	909701	UNCLASSIFIED	blood
909701	RPMI-6666	SIDM00813	909701	UNCLASSIFIED	blood
910903	RPMI-7951	SIDM01087	910903	SKCM	skin
910903	RPMI-7951	SIDM01087	910903	SKCM	skin
905964	RPMI-8226	SIDM00087	905964	MM	blood
905964	RPMI-8226	SIDM00087	905964	MM	blood
909702	RPMI-8402	SIDM00403	909702	ALL	blood
909702	RPMI-8402	SIDM00403	909702	ALL	blood
910544	RPMI-8866	SIDM00482	910544	LCML	blood
910544	RPMI-8866	SIDM00482	910544	LCML	blood
909703	RS4-11	SIDM01086	909703	ALL	blood
909703	RS4-11	SIDM01086	909703	ALL	blood
909704	RT-112	SIDM00402	909704	BLCA	urogenital_system
909704	RT-112	SIDM00402	909704	BLCA	urogenital_system
687455	RT4	SIDM01085	687455	BLCA	urogenital_system
687455	RT4	SIDM01085	687455	BLCA	urogenital_system
909706	RVH-421	SIDM00401	909706	SKCM	skin
905978	RXF393	SIDM00086	905978	KIRC	kidney
905978	RXF393	SIDM00086	905978	KIRC	kidney
909262	Raji	SIDM00844	909262	UNCLASSIFIED	blood
909262	Raji	SIDM00844	909262	UNCLASSIFIED	blood
910401	Ramos-2G6-4C10	SIDM01247	910401	UNCLASSIFIED	blood
910401	Ramos-2G6-4C10	SIDM01247	910401	UNCLASSIFIED	blood
909708	SAS	SIDM00351	909708	HNSC	aero_digestive_tract
909708	SAS	SIDM00351	909708	HNSC	aero_digestive_tract
1299050	SAT	SIDM00350	1299050	HNSC	aero_digestive_tract
1299050	SAT	SIDM00350	1299050	HNSC	aero_digestive_tract
713885	SBC-1	SIDM00365	713885	SCLC	lung
753610	SBC-3	SIDM00367	753610	SCLC	lung
753610	SBC-3	SIDM00367	753610	SCLC	lung
713880	SBC-5	SIDM00368	713880	SCLC	lung
713880	SBC-5	SIDM00368	713880	SCLC	lung
1331030	SC-1	SIDM00400	1331030		blood
910911	SCC-15	SIDM01083	910911	HNSC	aero_digestive_tract
910911	SCC-15	SIDM01083	910911	HNSC	aero_digestive_tract
910701	SCC-25	SIDM01082	910701	HNSC	aero_digestive_tract
910930	SCC-3	SIDM00384	910930	DLBC	blood
910930	SCC-3	SIDM00384	910930	DLBC	blood
910904	SCC-4	SIDM01081	910904	HNSC	aero_digestive_tract
910904	SCC-4	SIDM01081	910904	HNSC	aero_digestive_tract
909709	SCC-9	SIDM01080	909709	HNSC	aero_digestive_tract
909709	SCC-9	SIDM01080	909709	HNSC	aero_digestive_tract
1299052	SCC90	SIDM00399	1299052	HNSC	aero_digestive_tract
1299052	SCC90	SIDM00399	1299052	HNSC	aero_digestive_tract
909711	SCH	SIDM00383	909711	UNCLASSIFIED	digestive_system
909712	SF126	SIDM00382	909712	GBM	nervous_system
905986	SF268	SIDM00085	905986	GBM	nervous_system
905986	SF268	SIDM00085	905986	GBM	nervous_system
905985	SF295	SIDM00084	905985	GBM	nervous_system
905984	SF539	SIDM00083	905984	LGG	nervous_system
905984	SF539	SIDM00083	905984	LGG	nervous_system
909713	SH-4	SIDM01079	909713	SKCM	skin
909713	SH-4	SIDM01079	909713	SKCM	skin
724872	SHP-77	SIDM01078	724872	SCLC	lung
724872	SHP-77	SIDM01078	724872	SCLC	lung
909715	SIG-M5	SIDM00396	909715	LAML	blood
753620	SIMA	SIDM00395	753620	NB	nervous_system
753620	SIMA	SIDM00395	753620	NB	nervous_system
1240212	SISO	SIDM00394	1240212	CESC	urogenital_system
1240212	SISO	SIDM00394	1240212	CESC	urogenital_system
909716	SJRH30	SIDM01095	909716	UNCLASSIFIED	soft_tissue
909716	SJRH30	SIDM01095	909716	UNCLASSIFIED	soft_tissue
909717	SJSA-1	SIDM01112	909717	UNCLASSIFIED	bone
909717	SJSA-1	SIDM01112	909717	UNCLASSIFIED	bone
909718	SK-CO-1	SIDM01096	909718	COREAD	digestive_system
909718	SK-CO-1	SIDM01096	909718	COREAD	digestive_system
684072	SK-ES-1	SIDM01111	684072	UNCLASSIFIED	bone
684072	SK-ES-1	SIDM01111	684072	UNCLASSIFIED	bone
1503364	SK-GT-2	SIDM00393	1503364	STAD	digestive_system
1503364	SK-GT-2	SIDM00393	1503364	STAD	digestive_system
1503365	SK-GT-4	SIDM00483	1503365	ESCA	aero_digestive_tract
1503365	SK-GT-4	SIDM00483	1503365	ESCA	aero_digestive_tract
909719	SK-HEP-1	SIDM01110	909719	LIHC	digestive_system
909719	SK-HEP-1	SIDM01110	909719	LIHC	digestive_system
909720	SK-LMS-1	SIDM01109	909720	UNCLASSIFIED	soft_tissue
909720	SK-LMS-1	SIDM01109	909720	UNCLASSIFIED	soft_tissue
909721	SK-LU-1	SIDM01108	909721	LUAD	lung
909721	SK-LU-1	SIDM01108	909721	LUAD	lung
909723	SK-MEL-1	SIDM01107	909723	SKCM	skin
909723	SK-MEL-1	SIDM01107	909723	SKCM	skin
905955	SK-MEL-2	SIDM00082	905955	SKCM	skin
905955	SK-MEL-2	SIDM00082	905955	SKCM	skin
909725	SK-MEL-24	SIDM01106	909725	SKCM	skin
909725	SK-MEL-24	SIDM01106	909725	SKCM	skin
905954	SK-MEL-28	SIDM00081	905954	SKCM	skin
909724	SK-MEL-3	SIDM01105	909724	SKCM	skin
909726	SK-MEL-30	SIDM00392	909726	SKCM	skin
909727	SK-MEL-31	SIDM01104	909727	SKCM	skin
905956	SK-MEL-5	SIDM00080	905956	SKCM	skin
905956	SK-MEL-5	SIDM00080	905956	SKCM	skin
909728	SK-MES-1	SIDM01103	909728	LUSC	lung
909728	SK-MES-1	SIDM01103	909728	LUSC	lung
909729	SK-MG-1	SIDM00379	909729	GBM	nervous_system
909729	SK-MG-1	SIDM00379	909729	GBM	nervous_system
753612	SK-MM-2	SIDM00391	753612	MM	blood
753612	SK-MM-2	SIDM00391	753612	MM	blood
724828	SK-N-AS	SIDM01101	724828	NB	nervous_system
724828	SK-N-AS	SIDM01101	724828	NB	nervous_system
688086	SK-N-DZ	SIDM01100	688086	NB	nervous_system
688086	SK-N-DZ	SIDM01100	688086	NB	nervous_system
688087	SK-N-FI	SIDM01099	688087	NB	nervous_system
688087	SK-N-FI	SIDM01099	688087	NB	nervous_system
717431	SK-N-SH	SIDM01098	717431	NB	nervous_system
717431	SK-N-SH	SIDM01098	717431	NB	nervous_system
905959	SK-OV-3	SIDM00079	905959	OV	urogenital_system
905959	SK-OV-3	SIDM00079	905959	OV	urogenital_system
909731	SK-PN-DW	SIDM01097	909731	UNCLASSIFIED	bone
909731	SK-PN-DW	SIDM01097	909731	UNCLASSIFIED	bone
909732	SK-UT-1	SIDM01113	909732	UNCLASSIFIED	soft_tissue
909732	SK-UT-1	SIDM01113	909732	UNCLASSIFIED	soft_tissue
930298	SKG-IIIa	SIDM00381	930298	CESC	urogenital_system
930298	SKG-IIIa	SIDM00381	930298	CESC	urogenital_system
909722	SKM-1	SIDM00380	909722	UNCLASSIFIED	blood
909722	SKM-1	SIDM00380	909722	UNCLASSIFIED	blood
1240215	SKN	SIDM00377	1240215	UNCLASSIFIED	urogenital_system
1240215	SKN	SIDM00377	1240215	UNCLASSIFIED	urogenital_system
1299059	SKN-3	SIDM00375	1299059	HNSC	aero_digestive_tract
1299059	SKN-3	SIDM00375	1299059	HNSC	aero_digestive_tract
1331032	SLVL	SIDM00374	1331032	DLBC	blood
1331032	SLVL	SIDM00374	1331032	DLBC	blood
905979	SN12C	SIDM00094	905979	KIRC	kidney
905979	SN12C	SIDM00094	905979	KIRC	kidney
905982	SNB75	SIDM00095	905982	GBM	nervous_system
909735	SNG-M	SIDM00373	909735	UCEC	urogenital_system
909735	SNG-M	SIDM00373	909735	UCEC	urogenital_system
908444	SNU-1	SIDM01146	908444	STAD	digestive_system
908444	SNU-1	SIDM01146	908444	STAD	digestive_system
1659823	SNU-1040	SIDM00217	1659823	COREAD	digestive_system
1659823	SNU-1040	SIDM00217	1659823	COREAD	digestive_system
908446	SNU-16	SIDM01145	908446	STAD	digestive_system
908446	SNU-16	SIDM01145	908446	STAD	digestive_system
1659928	SNU-175	SIDM00216	1659928	COREAD	digestive_system
1659928	SNU-175	SIDM00216	1659928	COREAD	digestive_system
1240216	SNU-182	SIDM01151	1240216	LIHC	digestive_system
1240216	SNU-182	SIDM01151	1240216	LIHC	digestive_system
909736	SNU-387	SIDM01180	909736	LIHC	digestive_system
909736	SNU-387	SIDM01180	909736	LIHC	digestive_system
1240217	SNU-398	SIDM01181	1240217	LIHC	digestive_system
1240217	SNU-398	SIDM01181	1240217	LIHC	digestive_system
1660034	SNU-407	SIDM00214	1660034	COREAD	digestive_system
1660034	SNU-407	SIDM00214	1660034	COREAD	digestive_system
909737	SNU-423	SIDM01199	909737	LIHC	digestive_system
909737	SNU-423	SIDM01199	909737	LIHC	digestive_system
909738	SNU-449	SIDM01194	909738	LIHC	digestive_system
909738	SNU-449	SIDM01194	909738	LIHC	digestive_system
909739	SNU-475	SIDM01196	909739	LIHC	digestive_system
908445	SNU-5	SIDM01144	908445	STAD	digestive_system
908445	SNU-5	SIDM01144	908445	STAD	digestive_system
1660035	SNU-61	SIDM00194	1660035	COREAD	digestive_system
1660035	SNU-61	SIDM00194	1660035	COREAD	digestive_system
1660036	SNU-81	SIDM00193	1660036	COREAD	digestive_system
1660036	SNU-81	SIDM00193	1660036	COREAD	digestive_system
910905	SNU-C1	SIDM01197	910905	COREAD	digestive_system
910905	SNU-C1	SIDM01197	910905	COREAD	digestive_system
909740	SNU-C2B	SIDM00781	909740	COREAD	digestive_system
909740	SNU-C2B	SIDM00781	909740	COREAD	digestive_system
1674021	SNU-C5	SIDM00498	1674021	COREAD	digestive_system
1674021	SNU-C5	SIDM00498	1674021	COREAD	digestive_system
905965	SR	SIDM00096	905965	UNCLASSIFIED	blood
905965	SR	SIDM00096	905965	UNCLASSIFIED	blood
910906	ST486	SIDM01198	910906	UNCLASSIFIED	blood
910906	ST486	SIDM01198	910906	UNCLASSIFIED	blood
1299061	STS-0421	SIDM00041	1299061	UNCLASSIFIED	soft_tissue
909742	SU-DHL-1	SIDM00390	909742	UNCLASSIFIED	blood
1331033	SU-DHL-10	SIDM00389	1331033	DLBC	blood
1331033	SU-DHL-10	SIDM00389	1331033	DLBC	blood
1331034	SU-DHL-16	SIDM00404	1331034	DLBC	blood
1331035	SU-DHL-4	SIDM00405	1331035	DLBC	blood
1331036	SU-DHL-5	SIDM00406	1331036	DLBC	blood
1331036	SU-DHL-5	SIDM00406	1331036	DLBC	blood
1331037	SU-DHL-6	SIDM00407	1331037	DLBC	blood
1331037	SU-DHL-6	SIDM00407	1331037	DLBC	blood
1331038	SU-DHL-8	SIDM00423	1331038	DLBC	blood
1331038	SU-DHL-8	SIDM00423	1331038	DLBC	blood
1240218	SU8686	SIDM01188	1240218	PAAD	pancreas
1240218	SU8686	SIDM01188	1240218	PAAD	pancreas
1240219	SUIT-2	SIDM00371	1240219	PAAD	pancreas
1240219	SUIT-2	SIDM00371	1240219	PAAD	pancreas
1247871	SUP-B15	SIDM01176	1247871	ALL	blood
1247871	SUP-B15	SIDM01176	1247871	ALL	blood
910209	SUP-B8	SIDM01177	910209	UNCLASSIFIED	blood
1331039	SUP-HD1	SIDM00422	1331039	UNCLASSIFIED	blood
1331039	SUP-HD1	SIDM00422	1331039	UNCLASSIFIED	blood
1331040	SUP-M2	SIDM00421	1331040	UNCLASSIFIED	blood
1331040	SUP-M2	SIDM00421	1331040	UNCLASSIFIED	blood
909743	SUP-T1	SIDM01154	909743	ALL	blood
909743	SUP-T1	SIDM01154	909743	ALL	blood
909745	SW1088	SIDM01155	909745	GBM	nervous_system
909745	SW1088	SIDM01155	909745	GBM	nervous_system
909746	SW1116	SIDM00835	909746	COREAD	digestive_system
909746	SW1116	SIDM00835	909746	COREAD	digestive_system
1299062	SW1271	SIDM01156	1299062	SCLC	lung
1299062	SW1271	SIDM01156	1299062	SCLC	lung
909744	SW13	SIDM00814	909744	ACC	kidney
909744	SW13	SIDM00814	909744	ACC	kidney
909747	SW1417	SIDM00812	909747	COREAD	digestive_system
909747	SW1417	SIDM00812	909747	COREAD	digestive_system
909748	SW1463	SIDM00834	909748	COREAD	digestive_system
909748	SW1463	SIDM00834	909748	COREAD	digestive_system
1240220	SW156	SIDM01162	1240220	KIRC	kidney
724878	SW1573	SIDM01163	724878	LUAD	lung
724878	SW1573	SIDM01163	724878	LUAD	lung
909749	SW1710	SIDM00420	909749	BLCA	urogenital_system
909749	SW1710	SIDM00420	909749	BLCA	urogenital_system
909750	SW1783	SIDM01164	909750	LGG	nervous_system
909750	SW1783	SIDM01164	909750	LGG	nervous_system
910907	SW1990	SIDM01165	910907	PAAD	pancreas
910907	SW1990	SIDM01165	910907	PAAD	pancreas
909751	SW48	SIDM00837	909751	COREAD	digestive_system
909751	SW48	SIDM00837	909751	COREAD	digestive_system
905962	SW620	SIDM00841	905962	COREAD	digestive_system
905962	SW620	SIDM00841	905962	COREAD	digestive_system
909753	SW626	SIDM01168	909753	OV	urogenital_system
909753	SW626	SIDM01168	909753	OV	urogenital_system
909754	SW684	SIDM01175	909754	UNCLASSIFIED	soft_tissue
909754	SW684	SIDM01175	909754	UNCLASSIFIED	soft_tissue
724839	SW756	SIDM01174	724839	CESC	urogenital_system
724839	SW756	SIDM01174	724839	CESC	urogenital_system
687457	SW780	SIDM01160	687457	BLCA	urogenital_system
687457	SW780	SIDM01160	687457	BLCA	urogenital_system
909755	SW837	SIDM00833	909755	COREAD	digestive_system
909755	SW837	SIDM00833	909755	COREAD	digestive_system
909756	SW872	SIDM01159	909756	UNCLASSIFIED	soft_tissue
909756	SW872	SIDM01159	909756	UNCLASSIFIED	soft_tissue
724879	SW900	SIDM01158	724879	LUSC	lung
724879	SW900	SIDM01158	724879	LUSC	lung
909757	SW948	SIDM00832	909757	COREAD	digestive_system
909757	SW948	SIDM00832	909757	COREAD	digestive_system
924247	SW954	SIDM01157	924247	UNCLASSIFIED	urogenital_system
909758	SW962	SIDM01178	909758	UNCLASSIFIED	urogenital_system
909759	SW982	SIDM01161	909759	UNCLASSIFIED	soft_tissue
909759	SW982	SIDM01161	909759	UNCLASSIFIED	soft_tissue
909707	Saos-2	SIDM01084	909707	UNCLASSIFIED	bone
909707	Saos-2	SIDM01084	909707	UNCLASSIFIED	bone
930297	SiHa	SIDM01093	930297	CESC	urogenital_system
930297	SiHa	SIDM01093	930297	CESC	urogenital_system
1299064	T-T	SIDM00322	1299064	ESCA	aero_digestive_tract
1299064	T-T	SIDM00322	1299064	ESCA	aero_digestive_tract
724812	T24	SIDM01184	724812	BLCA	urogenital_system
905945	T47D	SIDM00097	905945	BRCA	breast
905945	T47D	SIDM00097	905945	BRCA	breast
909761	T84	SIDM00782	909761	COREAD	digestive_system
909761	T84	SIDM00782	909761	COREAD	digestive_system
687586	T98G	SIDM01171	687586	GBM	nervous_system
687586	T98G	SIDM01171	687586	GBM	nervous_system
909762	TALL-1	SIDM00370	909762	ALL	blood
1240221	TC-71	SIDM00419	1240221	UNCLASSIFIED	bone
1240221	TC-71	SIDM00419	1240221	UNCLASSIFIED	bone
946357	TC-YIK	SIDM00234	946357	UNCLASSIFIED	urogenital_system
946357	TC-YIK	SIDM00234	946357	UNCLASSIFIED	urogenital_system
687459	TCCSUP	SIDM01190	687459	BLCA	urogenital_system
687459	TCCSUP	SIDM01190	687459	BLCA	urogenital_system
753621	TE-1	SIDM00369	753621	ESCA	aero_digestive_tract
753621	TE-1	SIDM00369	753621	ESCA	aero_digestive_tract
753622	TE-10	SIDM00349	753622	ESCA	aero_digestive_tract
946354	TE-11	SIDM00348	946354	ESCA	aero_digestive_tract
946356	TE-12	SIDM00023	946356	ESCA	aero_digestive_tract
946356	TE-12	SIDM00023	946356	ESCA	aero_digestive_tract
753614	TE-15	SIDM00249	753614	ESCA	aero_digestive_tract
753614	TE-15	SIDM00249	753614	ESCA	aero_digestive_tract
1503371	TE-4	SIDM00250	1503371	ESCA	aero_digestive_tract
1503371	TE-4	SIDM00250	1503371	ESCA	aero_digestive_tract
924248	TE-441-T	SIDM01173	924248	UNCLASSIFIED	soft_tissue
735784	TE-5	SIDM00347	735784	ESCA	aero_digestive_tract
735784	TE-5	SIDM00347	735784	ESCA	aero_digestive_tract
946355	TE-6	SIDM00328	946355	ESCA	aero_digestive_tract
946355	TE-6	SIDM00328	946355	ESCA	aero_digestive_tract
753623	TE-8	SIDM00326	753623	ESCA	aero_digestive_tract
753623	TE-8	SIDM00326	753623	ESCA	aero_digestive_tract
946353	TE-9	SIDM00325	946353	ESCA	aero_digestive_tract
946353	TE-9	SIDM00325	946353	ESCA	aero_digestive_tract
909770	TGBC11TKB	SIDM00251	909770	STAD	digestive_system
909770	TGBC11TKB	SIDM00251	909770	STAD	digestive_system
909769	TGBC1TKB	SIDM00252	909769	UNCLASSIFIED	digestive_system
909769	TGBC1TKB	SIDM00252	909769	UNCLASSIFIED	digestive_system
910695	TGBC24TKB	SIDM00267	910695	UNCLASSIFIED	digestive_system
910695	TGBC24TKB	SIDM00267	910695	UNCLASSIFIED	digestive_system
910780	TGW	SIDM00324	910780	NB	nervous_system
910780	TGW	SIDM00324	910780	NB	nervous_system
909771	THP-1	SIDM01172	909771	LAML	blood
1331045	TK	SIDM00323	1331045	DLBC	blood
1331045	TK	SIDM00323	1331045	DLBC	blood
905980	TK10	SIDM00113	905980	KIRC	kidney
905980	TK10	SIDM00113	905980	KIRC	kidney
1299069	TMK-1	SIDM00040	1299069	STAD	digestive_system
1299070	TOV-112D	SIDM01170	1299070	OV	urogenital_system
1299070	TOV-112D	SIDM01170	1299070	OV	urogenital_system
1240222	TOV-21G	SIDM01169	1240222	OV	urogenital_system
1240222	TOV-21G	SIDM01169	1240222	OV	urogenital_system
930299	TT	SIDM00484	930299	THCA	thyroid
930299	TT	SIDM00484	930299	THCA	thyroid
1240223	TT2609-C02	SIDM00418	1240223	THCA	thyroid
1240223	TT2609-C02	SIDM00418	1240223	THCA	thyroid
909773	TUR	SIDM01205	909773	DLBC	blood
909773	TUR	SIDM01205	909773	DLBC	blood
909774	TYK-nu	SIDM00321	909774	UNCLASSIFIED	urogenital_system
909774	TYK-nu	SIDM00321	909774	UNCLASSIFIED	urogenital_system
687588	U-118-MG	SIDM01193	687588	GBM	nervous_system
687588	U-118-MG	SIDM01193	687588	GBM	nervous_system
909776	U-2-OS	SIDM01191	909776	UNCLASSIFIED	bone
909776	U-2-OS	SIDM01191	909776	UNCLASSIFIED	bone
753615	U-266	SIDM00417	753615	MM	blood
753615	U-266	SIDM00417	753615	MM	blood
909777	U-698-M	SIDM00424	909777	UNCLASSIFIED	blood
909777	U-698-M	SIDM00424	909777	UNCLASSIFIED	blood
687590	U-87-MG	SIDM01189	687590	GBM	nervous_system
687590	U-87-MG	SIDM01189	687590	GBM	nervous_system
905981	U031	SIDM00112	905981	KIRC	kidney
905983	U251	SIDM00111	905983	GBM	nervous_system
905983	U251	SIDM00111	905983	GBM	nervous_system
905977	UACC-257	SIDM00108	905977	SKCM	skin
905977	UACC-257	SIDM00108	905977	SKCM	skin
905976	UACC-62	SIDM00107	905976	SKCM	skin
905976	UACC-62	SIDM00107	905976	SKCM	skin
910910	UACC-812	SIDM01187	910910	BRCA	breast
910910	UACC-812	SIDM01187	910910	BRCA	breast
909778	UACC-893	SIDM01186	909778	BRCA	breast
909778	UACC-893	SIDM01186	909778	BRCA	breast
724838	UM-UC-3	SIDM01182	724838	BLCA	urogenital_system
724838	UM-UC-3	SIDM01182	724838	BLCA	urogenital_system
909779	UMC-11	SIDM01183	909779	UNCLASSIFIED	lung
909779	UMC-11	SIDM01183	909779	UNCLASSIFIED	lung
1480374	UWB1.289	SIDM00815	1480374	OV	urogenital_system
688121	VA-ES-BJ	SIDM01179	688121	UNCLASSIFIED	soft_tissue
688121	VA-ES-BJ	SIDM01179	688121	UNCLASSIFIED	soft_tissue
1331048	VAL	SIDM00416	1331048	DLBC	blood
1331048	VAL	SIDM00416	1331048	DLBC	blood
1299075	VCaP	SIDM01077	1299075	PRAD	urogenital_system
1299075	VCaP	SIDM01077	1299075	PRAD	urogenital_system
909780	VM-CUB-1	SIDM00414	909780	BLCA	urogenital_system
909780	VM-CUB-1	SIDM00414	909780	BLCA	urogenital_system
713869	VMRC-LCD	SIDM00320	713869	LUAD	lung
713869	VMRC-LCD	SIDM00320	713869	LUAD	lung
930301	VMRC-MELG	SIDM00319	930301	SKCM	skin
1240224	VMRC-RCW	SIDM00318	1240224	KIRC	kidney
909781	VMRC-RCZ	SIDM00317	909781	KIRC	kidney
909781	VMRC-RCZ	SIDM00317	909781	KIRC	kidney
1331049	WIL2-NS	SIDM01102	1331049	UNCLASSIFIED	blood
1331049	WIL2-NS	SIDM01102	1331049	UNCLASSIFIED	blood
909784	WM-115	SIDM01000	909784	SKCM	skin
909784	WM-115	SIDM01000	909784	SKCM	skin
1299078	WM1552C	SIDM00976	1299078	SKCM	skin
1299078	WM1552C	SIDM00976	1299078	SKCM	skin
1240226	WM278	SIDM00975	1240226	SKCM	skin
1240226	WM278	SIDM00975	1240226	SKCM	skin
1299080	WM35	SIDM00974	1299080	SKCM	skin
1299080	WM35	SIDM00974	1299080	SKCM	skin
1299081	WM793B	SIDM00973	1299081	SKCM	skin
1299081	WM793B	SIDM00973	1299081	SKCM	skin
1331050	WSU-DLCL2	SIDM00413	1331050	DLBC	blood
1331050	WSU-DLCL2	SIDM00413	1331050	DLBC	blood
909785	WSU-NHL	SIDM00412	909785	UNCLASSIFIED	blood
909785	WSU-NHL	SIDM00412	909785	UNCLASSIFIED	blood
909904	YAPC	SIDM00411	909904	PAAD	pancreas
909904	YAPC	SIDM00411	909904	PAAD	pancreas
909905	YH-13	SIDM00316	909905	GBM	nervous_system
909905	YH-13	SIDM00316	909905	GBM	nervous_system
687592	YKG-1	SIDM00315	687592	GBM	nervous_system
1303911	YMB-1-E	SIDM01261	1303911	BRCA	breast
946358	YT	SIDM00410	946358	ALL	blood
946358	YT	SIDM00410	946358	ALL	blood
909907	ZR-75-30	SIDM00971	909907	BRCA	breast
909907	ZR-75-30	SIDM00971	909907	BRCA	breast
1298146	huH-1	SIDM00586	1298146	LIHC	digestive_system
1298146	huH-1	SIDM00586	1298146	LIHC	digestive_system
908452	no-10	SIDM00574	908452	LGG	nervous_system
908450	no-11	SIDM00573	908450	LGG	nervous_system
