# Supplementary material for: A ubiquitination-related risk model for predicting the prognosis and immunotherapy response of gastric adenocarcinoma patients
Source: PeerJ. 2024 Jan 31;12:e16868. doi: 10.7717/peerj.16868 (PMC10838090; doi:10.7717/peerj.16868)
Supplement: Supplemental Information 3 [file peerj-12-16868-s003.zip › R codes and matrices/02 risk score.R]

rm(list = ls()) 
options(stringsAsFactors = F)
getwd()
dir()

library(dplyr)
library(stringr)
library(ConsensusClusterPlus)
library(clusterProfiler)
library(org.Hs.eg.db)
library(corrplot)
library(pheatmap)
library(GSVA)
library(limma)
library(GSEABase)
library(ggplot2)
library(reshape2)
library(ggpubr)
library(WGCNA)
library(survival)
library(survminer)
library(genefilter)
library(Biobase)
library(utils)
rforge <- "http://r-forge.r-project.org"
install.packages("estimate", repos=rforge, dependencies=TRUE)
library(estimate)

load(file = 'TARGET_OS_expclin_TPM.Rdata')
TARGET_OS_exp_TPM = log2(TARGET_OS_exp_TPM+1) 
writer_genes = c('METTL3', 'METTL14','WTAP', 'RBM15', 'RBM15B', 'ZC3H13', 'VIRMA',
                 'TRMT61A', 'TRMT61B','TRMT10C', 'TRMT6',
                 'CPSF1', 'CPSF2', 'CPSF3', 'CPSF4', 'CSTF1', 'CSTF2', 'CSTF3', 
                 'PCF11', 'CFI', 'CLP1', 'NUDT21',  'PABPN1',
                 'ADAR','ADARB1','ADARB2')

TARGET_OS_cu_TPM = TARGET_OS_exp_TPM[
  row.names(TARGET_OS_exp_TPM) %in% writer_genes,]

tmp = t(TARGET_OS_cu_TPM)
cor = cor(tmp)
corrplot(cor, order = "AOE", type = "upper", tl.pos = "t",tl.col = 'black',tl.cex = 0.75)
corrplot(cor, add = TRUE, type = "lower", method = "number", order = "AOE",
         col = "black", diag = FALSE, tl.pos = "n", cl.pos = "n",number.cex = .63,
         tl.col = 'black',tl.cex = 0.5, cl.cex = 0.7)

set.seed(1)
mads=apply(TARGET_OS_cu_TPM,1,mad) 
mads

TARGET_OS_cu_TPM = sweep(TARGET_OS_cu_TPM,1, apply(
  TARGET_OS_cu_TPM,1,median,na.rm=T))
TARGET_OS_cu_TPM = as.matrix(TARGET_OS_cu_TPM)
tmp=TARGET_OS_cu_TPM[rev(order(mads))[1:25],]

getwd()
title="consensus" 
results = ConsensusClusterPlus(TARGET_OS_cu_TPM,maxK=4,reps=100,
                               pItem=0.8,pFeature=1,
                               title=title,clusterAlg="hc", 
                               #hc,pam,km,dianaHook(need function)
                               distance="canberra" 
                               #pearson,spearman,euclidean,binary,maximum,canberra,minkowski
                               ,plot='pdf')
icl <- calcICL(results, title = title,
               plot = 'pdf')

cu_cluster = results[[2]][["consensusClass"]]
cu_cluster[1:4]
table(cu_cluster) #1:47,2:40
getwd()
dir()
write.csv(cu_cluster,file = '25writers_cluster.csv')

names(cu_cluster)==colnames(TARGET_OS_cu_TPM) 
tmp = rbind(cu_cluster,TARGET_OS_cu_TPM)
tmp = tmp[,order(tmp['cu_cluster',])]
tmp = tmp[-1,]
a = apply(tmp, 2, as.numeric); row.names(a) = row.names(tmp)
tmp = a
cu_cluster[cu_cluster == 1] = "Writer_Cluster1"
cu_cluster[cu_cluster == 2] = "Writer_Cluster2"
annotation_col = data.frame(group_list=writer_cluster)
annotation_row = data.frame(Type = c(rep('m6A',7),rep('m1A',4),
                                     rep('APA',12),rep('ADAR',2)))
row.names(annotation_row) = writer_genes[-26]
dev.off()
dev.new()
bk <- c(seq(-1,-0.01,by=0.01),seq(0,1,by=0.01))
tmp[tmp >=1] = 1; tmp[tmp <=-1] = -1
tmp = tmp[-3,]
pheatmap(tmp,scale = "none",
         show_rownames = T,show_colnames = F,
         annotation_col=annotation_col,
         annotation_row = annotation_row,
         cluster_row = T,cluster_col =F,
         clustering_distance_rows = 'canberra',
         fontsize_row =8,
         color=c(colorRampPalette(colors=c("blue","white"))(length(bk)/2),
                 colorRampPalette(color=c("white","red"))(length(bk)/2)),
         legend_breaks=seq(-1,1,0.5),breaks=bk)
  getwd()
save(cu_cluster, file = 'cluster.Rdata')

#clusterµÄKMÇúÏßºÍGSVA·ÖÎö
if(F){
  cu_cluster = data.frame(cu_cluster)
  row.names(TARGET_OS_clin) = TARGET_OS_clin$TARGET.USI
  tmp = merge(cu_cluster,TARGET_OS_clin[,c(5:8)],
              by = 'row.names')
  row.names(tmp) = tmp$Row.names; tmp = tmp[,-1]
  colnames(tmp)[2:5] = c('DFS_status','DFS_time',
                         'OS_status','OS_time')
  tmp$OS_time = tmp$OS_time/30; tmp$DFS_time = tmp$DFS_time/30
  tmp = na.omit(tmp)
  
  tmp$OS_status = ifelse(tmp$OS_status == 'Dead',1,0)
  tmp$DFS_status = ifelse(tmp$DFS_status %in% c('Censored','None'),0,1)
  
  fit <- survfit(Surv(DFS_time, DFS_status) ~ cu_cluster, data = tmp)
  dev.off()
  dev.new()
  ggsurvplot(fit,
             pval = TRUE, conf.int = F,
             linetype = "strata", # Change line type by groups
             surv.median.line = "hv", # Specify median survival
             palette =  "hue")
  
}  #KMÇúÏßÃ»ÓÐºÃ½á¹û
if(F){
  load(file = 'TARGET_OS_expclin_TPM.Rdata')
  load(file = 'cluster.Rdata')
  gmt_file=c("c2.cp.kegg.v7.4.symbols.gmt")
  geneset <- getGmt(gmt_file) 
  TARGET_OS_exp_TPM = log2(TARGET_OS_exp_TPM+1)
  TARGET_OS_exp_TPM <- as.matrix(TARGET_OS_exp_TPM)
  gsvaout_kegg<-gsva(TARGET_OS_exp_TPM,geneset)
  head(gsvaout_kegg,n=3)
  design <- model.matrix(~0+factor(cu_cluster))
  colnames(design)=levels(factor(cu_cluster))
  row.names(design)<-colnames(TARGET_OS_exp_TPM)
  compare <- makeContrasts(Writer_Cluster2 - Writer_Cluster1, 
                           levels=design)
  fit <- lmFit(gsvaout_kegg, design)
  fit <- contrasts.fit(fit, compare)
  fit <- eBayes(fit)
  keggDiff <- topTable(fit, coef=1, number=200)
  keggDiff_sig = keggDiff[keggDiff$adj.P.Val < 0.05,]
  getwd()
  write.csv(keggDiff_sig,file = 'GSVA_c2KEGG.csv')
  
  load(file = 'TARGET_OS_expclin_TPM.Rdata')
  load(file = 'cluster.Rdata')
  gmt_file=c("h.all.v7.4.symbols.gmt")
  geneset <- getGmt(gmt_file) 
  TARGET_OS_exp_TPM = log2(TARGET_OS_exp_TPM+1)
  TARGET_OS_exp_TPM <- as.matrix(TARGET_OS_exp_TPM)
  gsvaout_hall<-gsva(TARGET_OS_exp_TPM,geneset)
  head(gsvaout_hall,n=3)
  design <- model.matrix(~0+factor(cu_cluster))
  colnames(design)=levels(factor(cu_cluster))
  row.names(design)<-colnames(TARGET_OS_exp_TPM)
  compare <- makeContrasts(Writer_Cluster2 - Writer_Cluster1, 
                           levels=design)
  fit <- lmFit(gsvaout_hall, design)
  fit <- contrasts.fit(fit, compare)
  fit <- eBayes(fit)
  hallDiff <- topTable(fit, coef=1, number=200)
  hallDiff_sig = hallDiff[hallDiff$adj.P.Val < 0.05,]
  getwd()
  write.csv(hallDiff_sig,file = 'GSVA_hall.csv')
  
  gsvaout = rbind(gsvaout_hall,gsvaout_kegg)
  diff_paty =rbind(hallDiff_sig,keggDiff_sig)
  diff_paty = diff_paty[order(diff_paty$logFC),]
  diff_paty = diff_paty[diff_paty$adj.P.Val < 0.01,]
  diff_paty = diff_paty[c(1:35),]
  row.names(diff_paty)
  gsvaout = gsvaout[row.names(gsvaout) %in% row.names(diff_paty),]
  names(cu_cluster) == colnames(gsvaout)
  gsvaout = rbind(cu_cluster,gsvaout) 
  gsvaout = gsvaout[,order(gsvaout['cu_cluster',])]
  gsvaout = gsvaout[-1,]
  pathnames = row.names(gsvaout)
  gsvaout = apply(gsvaout, 2, as.numeric)
  pathnames = str_split_fixed(pathnames, "_", n=2)
  row.names(gsvaout) = pathnames[,2]
  
  annotation_col = data.frame(group_list=cu_cluster)
  bk <- c(seq(-0.7,-0.01,by=0.01),seq(0,0.7,by=0.01))
  dev.off()
  dev.new()
  pheatmap(gsvaout,scale = "none",
           show_rownames = T,show_colnames = F,
           annotation_col=annotation_col,
           cluster_row = T,cluster_col =F,
           clustering_distance_rows = 'euclidean',
           fontsize_row = 6.5,
           color=c(colorRampPalette(colors=c("blue","white"))(69),
                   colorRampPalette(color=c("white","red"))(69)),
           legend_breaks=seq(-0.7,0.7,0.7),breaks=bk)
}  #GSVA done

#clusterµÄÃâÒß½þÈó·ÖÎö
if(F){
  rm(list = ls())
  options(stringsAsFactors = F)
  getwd();dir()
  load(file = 'cluster.Rdata')
  load(file = 'TARGET_OS_expclin_TPM.Rdata')
  setwd('cibersort')
  source('Cibersort.R')
  LM22 = read.delim(file = 'LM22.txt')
  
  getwd()
  TARGET_OS_exp_TPM = TARGET_OS_exp_TPM[row.names(TARGET_OS_exp_TPM) %in% 
                                          LM22$Gene.symbol,]
  write.csv(TARGET_OS_exp_TPM, file = 'DATA.csv')
  
  result1 <- CIBERSORT('LM22.txt','DATA.txt', perm = 100, QN = F)  
  group_list <- cu_cluster
  table(group_list) 
  
  TME_data <- as.data.frame(result1[,1:22])
  TME_data$group <- group_list
  TME_data$sample <- row.names(TME_data)
  TME_New = melt(TME_data)
  colnames(TME_New)=c("Group","Sample","Celltype","Composition") 
  head(TME_New)
  
  mytheme <- theme(plot.title = element_text(size = 10,color="black",hjust = 0.5),
                   axis.title = element_text(size = 10,color ="black"), 
                   axis.text = element_text(size= 8.5,color = "black"),
                   panel.grid.minor.y = element_blank(),
                   panel.grid.minor.x = element_blank(),
                   axis.text.x = element_text(angle = 60, hjust = 1 ),
                   panel.grid=element_blank(),
                   legend.position = "top",
                   legend.text = element_text(size= 12),
                   legend.title= element_text(size= 12))
  
  box_TME <- ggplot(TME_New, aes(x = Celltype, y = Composition))+ 
    geom_boxplot(aes(fill = Group),position=position_dodge(0.5),width=0.5,outlier.alpha = 0)+ 
    scale_fill_manual(values = c("#1CB4B8", "#EB7369"))+
    theme_classic() + mytheme + 
    stat_compare_means(aes(group =  Group),
                       label = "p.signif",
                       method = "wilcox.test",
                       hide.ns = T)
  getwd()
  box_TME
} #cibersortÃ»É¶½á¹û
if(F){
  rm(list = ls())
  options(stringsAsFactors = F)
  getwd();dir()
  load(file = 'cluster.Rdata')
  load(file = 'TARGET_OS_expclin_TPM.Rdata')
  gene_set<-read.csv("mmc3.csv")[,1:2]
  head(gene_set)
  colnames(gene_set) = c('metagene','cell_type')
  TARGET_OS_exp_TPM = TARGET_OS_exp_TPM[row.names(TARGET_OS_exp_TPM) %in% 
                                          gene_set$metagene,]
  list<- split(as.matrix(gene_set)[,1], gene_set[,2])
  gsva_matrix<- gsva(as.matrix(TARGET_OS_exp_TPM),
                     list,method='ssgsea',
                     kcdf='Gaussian',abs.ranking=TRUE)
  
  gsva_matrix1<- t(scale(t(gsva_matrix)))
  gsva_matrix1[gsva_matrix1< -2] <- -2
  gsva_matrix1[gsva_matrix1>2] <- 2
  gsva_matrix1 = gsva_matrix1[,colnames(gsva_matrix1) %in% 
                                names(cu_cluster)]
  
  gsva_matrix1 = gsva_matrix1[,order(colnames(gsva_matrix1))]
  cu_cluster = cu_cluster[order(names(cu_cluster))]
  colnames(gsva_matrix1) == names(cu_cluster)
  tmp = row.names(gsva_matrix1)
  gsva_matrix1 = as.data.frame(gsva_matrix1)
  gsva_matrix1['writer_cluster',] = cu_cluster
  gsva_matrix1 = gsva_matrix1[,order(gsva_matrix1['writer_cluster',])]
  
  cu_cluster = t(gsva_matrix1['writer_cluster',])
  gsva_matrix1 = gsva_matrix1[-29,]
  gsva_matrix1 = as.matrix(gsva_matrix1)
  gsva_matrix1 = apply(gsva_matrix1,2,as.numeric)
  row.names(gsva_matrix1) = tmp
  
  normalization<-function(x){
    return((x-min(x))/(max(x)-min(x)))}
  nor_gsva_matrix1 <- normalization(gsva_matrix1)
  annotation_col = data.frame(writer_cluster = cu_cluster[,1])
  bk = unique(c(seq(0,0.75, length=100)))
  pheatmap(nor_gsva_matrix1,scale = "none",
           show_rownames = T,show_colnames = F,
           annotation_col=annotation_col,
           cluster_row = T,cluster_col =F,
           clustering_distance_rows = 'euclidean',
           fontsize_row = 6.5,
           color=c(colorRampPalette(colors=c("blue","white"))(69),
                   colorRampPalette(color=c("white","red"))(69)),
           legend_breaks=seq(0,0.75,0.25),breaks=bk)
  
  load(file = 'cluster.Rdata')
  ssGSEA_box = as.data.frame(t(nor_gsva_matrix1))
  ssGSEA_box = ssGSEA_box[order(row.names(ssGSEA_box)),]
  cu_cluster = cu_cluster[order(names(cu_cluster))]
  ssGSEA_box = ssGSEA_box[row.names(ssGSEA_box) %in% 
                            names(cu_cluster),]
  row.names(ssGSEA_box) == names(cu_cluster)
  ssGSEA_box$writer_cluster = cu_cluster
  ssGSEA_box$sample = row.names(ssGSEA_box)
  ssGSEA_box = melt(ssGSEA_box)
  colnames(ssGSEA_box)=c("Group","Sample","Celltype","Composition")  #????????????????????????
  mytheme <- theme(plot.title = element_text(size = 10,color="black",hjust = 0.5),
                   axis.title = element_text(size = 10,color ="black"), 
                   axis.text = element_text(size= 8.5,color = "black"),
                   panel.grid.minor.y = element_blank(),
                   panel.grid.minor.x = element_blank(),
                   axis.text.x = element_text(angle = 60, hjust = 1 ),
                   panel.grid=element_blank(),
                   legend.position = "top",
                   legend.text = element_text(size= 12),
                   legend.title= element_text(size= 12))
  ssGSEA_box$sub <- factor(ssGSEA_box$Group,levels = c('Writer_Cluster1','Writer_Cluster2'))
  box_TME <- ggplot(ssGSEA_box, aes(x = Celltype, y = Composition))+ 
    geom_boxplot(aes(fill = sub),position=position_dodge(0.5),width=0.5,outlier.alpha = 0)+ 
    scale_fill_manual(values = c("#1CB4B8", "#EB7369"))+
    theme_classic() + mytheme + 
    stat_compare_means(aes(group =  Group),
                       label = "p.signif",
                       method = "wilcox.test",
                       hide.ns = T)
  getwd()
  box_TME
} #ssGSEAÓÐÐ©½á¹û
if(F){
  rm(list = ls())
  options(stringsAsFactors = F)
  getwd();dir()
  load(file = 'cluster.Rdata')
  load(file = 'TARGET_OS_expclin_TPM.Rdata')
  dat=TARGET_OS_exp_TPM
  estimate <- function(dat,pro){
    input.f=paste0(pro,'_estimate_input.txt')
    output.f=paste0(pro,'_estimate_gene.gct')
    output.ds=paste0(pro,'_estimate_score.gct')
    write.table(dat,file = input.f,sep = '\t',quote = F)
    library(estimate)
    filterCommonGenes(input.f=input.f,
                      output.f=output.f ,
                      id="GeneSymbol")
    estimateScore(input.ds = output.f,
                  output.ds=output.ds,
                  platform="illumina") ## ?????????????????platform????????????
    scores=read.table(output.ds,skip = 2,header = T)
    rownames(scores)=scores[,1]
    scores=t(scores[,3:ncol(scores)])
    return(scores)
  } 
  pro='TARGET_OS'
  scores=estimate(dat,pro)
  names(cu_cluster) = gsub(pattern = '-',replacement = '.',names(cu_cluster))
  scores = scores[row.names(scores) %in% names(cu_cluster),]
  Estimate_plot = merge(as.data.frame(cu_cluster),scores,by = 'row.names')
  p1 <- ggplot(Estimate_plot, aes(x = cu_cluster, y = ESTIMATEScore )) +
    geom_violin(aes(fill = cu_cluster), 
                trim = F,
                show.legend = F, width = 0.6) +  
    geom_boxplot(aes(color = cu_cluster), width = 0.15, 
                 position = position_dodge(0.9)) +
    geom_point(size = 0.2) +  
    theme(panel.grid = element_blank(), panel.border = element_blank(),
          axis.line = element_line(colour = 'black', size = 0.5), panel.background = element_blank(), 
          plot.title = element_text(size = 10, hjust = 0.5), 
          axis.text = element_text(size = 10, color = 'black')) +
    labs(x = '', y = '', title = '')+
    geom_signif(comparisons = list(c("Writer_Cluster2", "Writer_Cluster1")),
                map_signif_level=T,
                textsize=5,test=t.test,step_increase=0.2)
  p1
} #ESTIMATEÓÐÐ©½á¹û
