# Supplementary material for: A ubiquitination-related risk model for predicting the prognosis and immunotherapy response of gastric adenocarcinoma patients
Source: PeerJ. 2024 Jan 31;12:e16868. doi: 10.7717/peerj.16868 (PMC10838090; doi:10.7717/peerj.16868)
Supplement: Supplemental Information 3 [file peerj-12-16868-s003.zip › R codes and matrices/datKME.csv]

	MM.green	MM.yellow	MM.blue	MM.red	MM.black	MM.brown	MM.turquoise	MM.grey	mergedColors
A1BG	0.117292387744315	-0.0384359554060366	0.0448526542973084	0.0575828993268201	-0.00816827533758998	0.293446498841591	0.516137821458946	0.360542272869789	turquoise
A1CF	0.0447456579322834	-0.11797323200071	-0.0790141873838242	0.0210576373895695	0.088329079515915	0.912143200215224	0.635170552060209	0.0782513008426098	brown
A2ML1	-0.0141662749773188	-0.0912723782290694	-0.0515236775914748	0.0884512867090229	0.0694966991298363	0.657431629988783	0.909886725413555	0.107212918834457	turquoise
A2MP1	0.206712792122054	-0.0161868007400753	0.00608753134536941	0.157487727703069	0.0955472704761159	0.54979839099099	0.858724713849575	0.23668211012671	turquoise
A4GALT	0.246053362322194	0.217959482378672	0.0346141137974229	0.228932527775836	-0.315839367855746	0.0572377614455521	0.088709135093498	0.200984426033524	grey
A4GNT	0.0691023152492906	-0.0703453495849956	0.0954674676348082	0.0763631024901983	0.103820130067428	0.523080575556005	0.836890513936068	0.156334680829068	turquoise
AADAC	0.0645193326194145	-0.0921147305212338	0.0439302066488287	0.280437761038732	-0.0251275313301906	0.590145929765206	0.732769066748399	0.19350821777194	turquoise
AADACL3	0.118672686646419	-0.037228602147695	-0.00846322857633977	0.0942468836929499	0.0577608341041782	0.518749631124018	0.817448908436724	0.163706886524938	turquoise
AADACL4	0.110629176889938	0.0323629418993123	0.00275211238952864	0.0994978716646807	-0.00370125448679295	0.499968840865201	0.807668792999573	0.204809275396449	turquoise
AARSD1	-0.0849487506785684	-0.145965343545721	0.00700109022001772	0.0251027058969442	0.137333763160957	0.260533688702723	0.486076638305339	0.293829514482254	turquoise
AASDHPPT	0.04830628796872	-0.101823325420517	0.685523512701924	0.299156878022267	-0.174878479846413	-0.0889180556179709	0.0659427372525723	0.101718528516703	blue
AATK	0.442052421354805	0.325616747827168	-0.0335735995165587	-0.0315628988967137	-0.109004404743693	0.168522101634498	0.345604167713068	0.531002423723393	turquoise
ABCA17P	-0.0330954274298287	-0.0429370615760404	0.113693675606686	0.149330044629971	0.0467694796238571	0.468801212189993	0.734627932188895	0.341809849239001	turquoise
ABCA9-AS1	-0.00784569698447216	-0.0500236466026493	-0.0205066897393002	0.0961762210795647	0.149024283357097	0.529712906770128	0.847590115605829	0.163320003661892	turquoise
ABCB10P1	0.20227435680807	-0.00318303358970978	0.00371485523196069	0.0460084270028961	-0.0501148212309226	0.703640933330646	0.803953562351066	0.194849487179087	turquoise
ABCB10P4	0.0273694156287572	-0.0753214515451692	-0.0201456925858444	0.0341742272202794	0.0888778154612838	0.56775698076235	0.726257183863664	0.0454466197829383	turquoise
ABCB11	0.0400548167518781	-0.0856182174862055	0.00526102906084051	0.164299137673078	0.0658742244779229	0.584011902566332	0.8812564493974	0.145222289116081	turquoise
ABCB7	0.0198743940410459	0.0279718243104318	0.688735725071899	0.139499932891526	-0.261092956853903	-0.293214097170119	-0.0916879749067452	-0.0132680367044689	blue
ABCC11	0.022936712402167	-0.0722236974964663	0.0163514767705583	0.146820909966424	0.0495431192126704	0.675482431788263	0.949766737844471	0.173200728014247	turquoise
ABCC13	0.0537618556427072	-0.0655358549915053	-0.0292515492398345	0.0845132741564724	0.0740039167712029	0.74531190898695	0.970662386476785	0.123218087957918	turquoise
ABCC3	0.301579940706081	0.445708743409488	-0.0940917680020498	-0.0997222935192251	0.0161895176969687	0.175473451744043	0.210040904879588	0.136488660960523	grey
ABCC5-AS1	0.0815221124763538	0.088302682565029	0.0212200770354573	0.131200393637094	0.0766712278985571	0.599983599577125	0.757674814127421	0.191117960115449	turquoise
ABCE1	-0.188144974244068	-0.221378708128363	0.619350236170198	0.12613874589192	-0.223538581179206	0.0134917918861418	-0.113001274588685	-0.174885534936296	blue
ABCG5	0.0344689688372047	0.0155435239903834	-0.0672593194028083	0.181322334404323	0.0980790787429059	0.556372753258052	0.869589393444542	0.235810614890286	turquoise
ABCG8	-0.00444195654471149	-0.133874290698917	-0.0061978217389145	0.213019365390182	0.17799222277803	0.647640750002798	0.798677481832192	0.0696078106818584	turquoise
ABHD10	-0.00947509651005251	-0.0926268471106873	0.466777812327941	0.153893055883715	-0.289142592112758	-0.285071960232666	-0.191212048671447	0.0740778053136089	blue
ABHD14A	0.119739074609677	0.22178553070222	-0.21557707535635	0.00497605656627959	-0.112314701646614	-0.0946744536304794	-0.0259829979846073	0.275483701130731	grey
ABHD14B	0.261597415737851	0.347117617726666	-0.218444706986882	-0.0664442414972844	-0.308466756680269	-0.1775210538586	-0.141598780313112	0.248970435152803	grey
ABHD17B	-0.0287994044969676	-0.159420936953539	0.743350202679477	0.19132712288896	-0.238882460984604	-0.163575040940907	-0.144957370520465	-0.0455495023321368	blue
ABI1P1	-0.188915724411739	-0.188109578671692	0.027772315813883	0.0799809186622361	0.110444167100577	0.613365807127406	0.775192818169836	0.0751891345951383	turquoise
ABI3	0.687148861822313	0.769990922996004	-0.179573917452568	-0.0870120075033273	-0.140642784185481	-0.0327281194474567	-0.0277093687474709	0.296675104898005	green
ABO	0.187301679605106	0.0160135936913061	-0.230750115373583	-0.0271661580872796	0.0131759235940703	0.226298675288959	0.33447401838685	0.0375876368690482	turquoise
AC000077.1	-0.0399329763736794	-0.0661045690653717	0.0105090747512127	0.0700085424548608	0.0724489951188182	0.675125657082261	0.924401877318608	0.106604333461833	turquoise
AC000085.1	-0.0287873997597687	0.0193304595534373	0.0606630310463621	0.110324245057102	0.184565653584294	0.186282104325086	0.229609772741825	0.0987905193620546	turquoise
AC000120.1	0.0094232848957011	-0.129201137164174	0.201031700798052	0.109077182156516	0.0722617189060376	0.382200178969226	0.682604829225839	0.267565427426485	turquoise
AC002044.2	0.166567355474189	0.189567537430991	-0.0877055956750578	0.0529173730211297	0.0100196239398276	0.214204053664481	0.287719214711699	0.149937991478272	grey
AC002069.2	0.0448264505692423	-0.0348622911420592	0.0778136098448527	0.113319453676915	0.0216644475367485	0.564196363950217	0.891512909926813	0.225738472932346	turquoise
AC002072.1	0.0960734631549572	-0.0107036070387148	-0.104575226438031	0.103484328090236	0.0918534004626346	0.538431404831712	0.672086132329451	0.169717579917324	turquoise
AC002091.1	0.336945169512742	0.62973752797703	-0.162080459199516	0.0960399224486204	-0.120130856809397	0.0160361024461667	0.149523600574219	0.166717401657592	grey
AC002306.1	-0.0371446225922981	-0.112594913802809	0.0496894639988892	0.158561730228159	-0.0432021498145946	0.511196894256008	0.789296817256012	0.223650346075838	turquoise
AC002347.1	0.138440336631999	0.156643242094647	-0.164935920580632	0.0437441641685055	0.132316919552799	0.249396538266199	0.421690749203358	0.399597089288297	turquoise
AC002351.1	0.00183268360163455	0.0277821339541668	-0.00153959192250749	0.0943685103079382	-0.0424916374609198	0.318897901737272	0.526583526369314	0.0531841891763654	turquoise
AC002377.1	0.0285176051818195	-0.00672981395677277	-0.0354539878769099	0.0370556151662718	0.124938066661318	0.571323558514288	0.82625753858194	0.224786752117799	turquoise
AC002401.3	0.28828032226219	0.270734636411288	-0.0729268682397664	0.0759307767663334	-0.130084023050234	-0.0648983810291221	-0.0531341944366517	0.377074924563429	grey
AC002451.1	0.200297051893701	0.0737494632851242	-0.0500271583603148	0.0990558480084548	0.0828415998225452	0.533794289009541	0.772702144598422	0.180492910328557	turquoise
AC002458.1	0.114193674374377	-0.057442925857617	0.0517563907678667	0.0388360641396884	-0.0964901344816201	0.305187630777398	0.555787906545332	0.169792941303823	turquoise
AC002464.1	0.0604765887690671	-0.0667631051005775	0.071450137468302	0.135287849137646	0.0760886088905061	0.605547025781181	0.880998104607886	0.146663524928514	turquoise
AC002519.1	0.186146544292433	0.0640725017925287	0.0727785627847986	0.071350401354431	-0.015965897699729	0.470649510457666	0.796447958899024	0.245951585900971	turquoise
AC002540.1	0.0253530262020307	0.00777030932815778	-0.0620393398048423	-0.00746186612298172	0.155637753660623	0.393159598344043	0.666401767460928	0.255867760846992	turquoise
AC002542.6	-0.0485914994781009	-0.023293750870544	-0.0688332168954485	0.0312429338792036	0.136426002258063	0.328948478427652	0.518065344096588	0.0409626966827639	turquoise
AC002553.1	-0.0223563043127131	0.159720976135976	0.0834032119835281	0.106684569952506	0.0824184949750971	-0.10873535802985	0.0171955017300938	0.420944587828064	grey
AC003001.1	0.0260668377315069	-0.166001158984277	-0.0806479169171253	0.071508703504185	0.123282973794032	0.513682396512424	0.776620587100829	0.0560507841955004	turquoise
AC003035.1	-0.0781004737856989	-0.020279051229817	-0.0548699723637368	0.0613029709441502	0.3715495968984	0.352072644173359	0.338075049415925	0.126058859569751	turquoise
AC003043.2	0.0168666728690689	-0.0648893526357832	-0.045796946762622	0.0736020056112521	0.0552037259706649	0.633412849894057	0.949162085281676	0.0977758351966765	turquoise
AC003080.1	0.0862755796172761	-0.0363753600377044	-0.0757086742896067	-0.0879796012716943	0.110670017243081	0.249929156823453	0.478621130091586	0.0762057013414586	turquoise
AC003102.1	0.092575184230382	0.167590992915502	0.105081374998571	0.108110740393004	-0.0129415658225781	0.258737800346182	0.497707055315671	0.461964911386711	turquoise
AC003681.1	0.127104048760655	-0.00357035238198041	0.0919801209664865	0.0601448799226249	0.153988028754724	0.52371252575647	0.65331982465284	0.280823177341238	turquoise
AC003957.1	0.332771661900841	0.173341059864205	0.0154638994474573	-0.0497782005622633	-0.00470505349087737	-0.00107405475302537	0.0741211476195874	0.190512664913717	grey
AC003973.1	0.0666989171466465	-0.110109974494902	0.162049433957899	0.00395492292838022	0.0167513586046292	0.250823639918324	0.414441355295219	-0.00195891317550682	turquoise
AC003989.1	0.0301387800864487	-0.054914062400981	0.0166230358511053	0.0678866032927083	0.0546876189074979	0.577028277667655	0.905124448304301	0.17663475635027	turquoise
AC003991.1	0.106218326707745	-0.0325484360301569	0.0777448834332609	0.0763060193392407	0.0360895245460254	0.863980730447772	0.711814797851709	0.127417768700308	brown
AC004000.1	0.0627103386335529	0.137673895836505	-0.302766094322768	-0.199987026611919	0.237119394792865	-0.00260133503835425	-0.0193458701644037	0.0673305936911458	blue
AC004012.1	0.143014777418256	-0.082766437874401	0.0470186647477565	0.0364524476142918	0.193489744894197	0.50731691600212	0.746468752109667	0.109193232813214	turquoise
AC004014.2	0.0631471232610526	-0.100812409443817	-0.0149022402737094	0.0811211369202064	0.0711454716521208	0.536998399025934	0.86364825052884	0.105610129732603	turquoise
AC004034.1	0.167458431597528	0.0354454785383996	0.0870411369334145	-0.00850207982040151	0.174805188862632	0.0529945575203436	0.253841632465096	0.296686421698951	turquoise
AC004039.1	0.0566575796319206	-0.0272674026659367	0.0792383813614009	0.136714701333915	0.077643041624226	0.535454419158675	0.83496347583771	0.237434381228056	turquoise
AC004067.1	0.0343011680535528	0.0301743275394582	0.502644875594611	0.0880166022794553	-0.319618048672599	-0.15879715921794	-0.00367463262103349	0.0567882002941078	blue
AC004076.2	0.077060039776226	-0.0850834533767739	0.302249567847186	0.226176398498904	-0.00370430528529016	0.550987690006747	0.641527921121007	0.242514000703707	turquoise
AC004083.1	-0.0318337268489046	-0.0899676818193396	-0.0395975814208385	0.165728942353921	0.125160041667778	0.605936787251068	0.885419909654778	0.176696819625515	turquoise
AC004217.2	-0.0600188168443527	-0.0623745336476394	-0.033497765681671	0.108092474520084	0.108113234344177	0.631314610099435	0.895230002093349	0.196748504252999	turquoise
AC004221.1	0.0815077821754489	0.0275292602263334	0.0478707193883799	0.0687354885426394	0.00144181324926543	0.610707200153104	0.572864828042504	0.345908604013725	turquoise
AC004233.3	-5.5717109783263e-05	0.061849102958922	-0.106627517936089	0.218533339372162	0.0235702540815305	0.392030979666365	0.455541865527709	0.211399983093404	turquoise
AC004233.4	0.270581319145435	0.288443769846696	-0.060240532710179	-0.0268097215924581	-0.236238994307201	-0.0689955301274695	-0.0416792854814944	0.444017463209305	grey
AC004241.1	0.181873437357751	0.303246650209337	-0.0479761314875729	0.134076555386943	-0.131335679705282	-0.0696710608265618	0.0335606322684752	0.4057956033064	grey
AC004241.2	0.00352580595569716	0.193685427566105	-0.172964704003189	0.0166269518334601	0.0382756434225569	0.148761416233941	0.227503023260146	0.21147609197227	turquoise
AC004241.4	0.0453992167669366	-0.0729763904939041	-0.106391993738113	-0.0638296031929234	0.195272653453964	0.243897764859436	0.438887351805495	0.161966043950764	turquoise
AC004263.1	0.00500821949569912	0.0600128059904878	0.0843060266177001	0.0827788888775513	-0.0841612712644721	-0.0115255848322577	0.108002035432723	0.52119168452531	grey
AC004264.2	0.0845120575114173	0.252083535346239	-0.141140959121212	-0.0555215608440642	0.112014881152339	0.0466986739496042	0.132631627384638	0.250447625450813	grey
AC004448.5	0.0227892566114177	0.0423169297781322	-0.132310137600819	0.0120232697266282	0.0382991926712759	0.408108652094992	0.667038812358699	0.163855536152154	turquoise
AC004461.1	-0.0609460670307408	-0.0871785933949749	0.130423821325353	0.177628490074318	0.0295131103000931	0.727753809075501	0.747285134126619	0.199745686285443	turquoise
AC004466.3	0.22952472830959	0.255360813537478	-0.109290379433139	-0.0150316897806659	-0.116863454940702	-0.00715431283905371	0.0656737352392831	0.324352352752961	grey
AC004477.2	-0.234496900430178	-0.222055678967287	0.0311238697587502	-0.0580192470895329	0.069914431436337	0.0746120746635708	0.129116239909243	-0.100692123617414	grey
AC004494.1	0.166988387956138	0.106797427103745	-0.077449713471101	0.045581672372419	0.110094734349054	0.331693122485928	0.626383639761612	0.334353080538629	turquoise
AC004528.1	-0.181928108964474	-0.12338346330992	-0.014153389357365	0.111257377506457	0.125002447661331	0.426255486261488	0.54600989253214	0.0967424644416213	turquoise
AC004584.2	-0.060550443177673	-0.0180680443282574	-0.22824318793733	-0.0527055693196354	0.127457401300093	0.26812758252729	0.446383304458445	0.158369927501414	turquoise
AC004584.3	0.0460353046285716	0.0252532877987198	-0.0769275386261869	0.0249491528718384	0.106355594228579	0.701542352014438	0.877928952735077	0.155476152857081	turquoise
AC004672.2	0.081296872194239	0.0305256485484646	0.0728930045666734	0.0499363036301105	0.057334838209941	0.572663554117046	0.756676621833221	0.05024003373112	turquoise
AC004687.3	0.0481652740381593	-0.10776775405025	0.0612064844966252	0.0971568475401713	0.0431747148295966	0.488387580864006	0.77666421110583	0.181088046206963	turquoise
AC004690.2	0.0150878802592501	-0.0610813003150205	-0.0165511706027797	0.0862846466755149	0.0787204335189264	0.581895620853227	0.912586735800268	0.120084887890074	turquoise
AC004696.2	0.0786776881064869	-0.0628589247049368	0.00153970239121066	0.0478262680230193	0.278843951537052	0.164051282855948	0.352999935809821	0.00764967502026994	turquoise
AC004706.3	-0.144683417027635	-0.295142955424859	0.610371539179459	0.230396157335069	-0.0353566892404118	-0.00252973410435718	0.0866273785695066	0.0797917448754184	blue
AC004801.1	-0.082130379627394	-0.0368260477390547	-0.000303522195009033	0.0319596580618207	0.228113971820858	0.284814989991795	0.415363276829895	0.147738050992108	turquoise
AC004801.4	0.0452415367281213	-0.052012375357611	-0.0259572557178053	0.0929763304835785	0.104152443231764	0.599346339539093	0.93179235362161	0.165303261145626	turquoise
AC004801.7	-0.048036256502691	-0.10003707055756	-0.0710814991409568	0.0474509206031784	0.11039923508501	0.529127600048828	0.797050862645154	0.0354371879342368	turquoise
AC004825.3	0.101181542470694	0.00686161225817957	0.0322112409806622	0.104491933316587	0.0204024514142357	0.582189711276593	0.934769128789983	0.195039353404538	turquoise
AC004832.1	0.0630490994453413	-0.0583539193682641	0.0317132630725646	0.0755118056488026	0.0391068361817102	0.553460593123986	0.866172252447947	0.188598113445972	turquoise
AC004832.6	-0.00622947380164049	0.121525030015795	-0.0121940863799354	0.0539710595057939	-0.0959947488470798	0.276217604993412	0.444286996027132	0.325464306760606	turquoise
AC004834.1	-0.0336546634504318	-0.158431088847183	-0.0246000543374117	0.122914804059001	0.156098782128211	0.831351503659716	0.820717043013008	0.0751421807417069	turquoise
AC004839.2	0.0864381026005322	0.0470479276468187	0.143828011882133	0.00100275740975028	-0.0598503111708531	0.411282149772793	0.580903860582779	0.364648277318984	turquoise
AC004840.1	0.0668902956688272	0.183868097683084	0.136127628321524	0.120561908796761	0.133027900705159	0.166994699455559	0.365602165602947	0.412639279948259	turquoise
AC004852.2	-0.0391802668358311	-0.164613971454103	0.243471005990693	0.285477560224787	-0.0686512620145436	0.294942217591429	0.489368349532765	0.173983541465477	turquoise
AC004865.1	0.0289257948646735	-0.0935428797295519	0.0154689858529116	0.105026800316761	0.0655721797499082	0.605489287820884	0.869369589930531	0.182778802014396	turquoise
AC004870.2	0.0787464751232408	0.0182520514589669	-0.042456663909242	0.0725098057740455	0.0560789456322148	0.613347996028395	0.830527597495916	0.189949723137948	turquoise
AC004888.1	0.119357446584668	-0.0458389776225863	-0.0859102022239493	0.0712759441897321	-0.000312161229124214	0.482754468896395	0.782020591430144	0.160832156851999	turquoise
AC004890.1	-0.309511983669463	-0.216434963123473	-0.0689312972195443	-0.0826494605563644	0.49158112734649	-0.115576797437899	-0.0284697358209272	0.0574738963810782	black
AC004890.3	0.0764164873056631	0.00934706675347904	0.180532036795183	0.0408221285847485	0.0940270113831917	0.352085896624433	0.626124345255576	0.250023114630115	turquoise
AC004895.1	0.142203184927391	0.111368130165266	0.0291917506751948	0.0595064192608864	0.0717093531455937	0.515845275076292	0.756783008152477	0.292368144615116	turquoise
AC004923.4	0.0444796494341784	0.101032277326125	0.0269953307923452	0.0674151230935187	0.0373737833761533	0.552716133030511	0.352386166696357	0.320347022588729	turquoise
AC004941.1	0.0247808582703811	-0.0728076360610726	0.0405428596624146	0.117321276339757	0.0675363521025837	0.664910594358885	0.967225672286824	0.152279064777725	turquoise
AC004982.1	0.166632773280787	0.17615095127048	0.015722518453638	0.0588002835669801	-0.0848310893991172	0.421695383837748	0.727575416441049	0.319121104205738	turquoise
AC004982.2	0.139534650884816	0.0909281320948462	-0.00480404975851117	0.156053217500732	-0.0142791348981223	0.604150872522145	0.544332272091239	0.323474940136354	turquoise
AC005005.2	-0.00760104094834414	0.0491625642042929	-0.136572985362605	0.0404878876719987	0.126017180880376	0.661309167544668	0.725527227292531	0.284997339846758	turquoise
AC005005.3	0.137503687953682	0.230247246224981	-0.170949524113199	-0.121191287664316	-0.0534957996649049	0.016485086139477	0.105407109950301	0.426186269961796	grey
AC005005.4	-0.0332562004701627	-0.108059043741749	0.0149345358478193	0.0187479557846244	0.0847452864878926	0.604078195391319	0.763277433441553	0.109216212355362	turquoise
AC005034.6	0.0633423758392747	-0.12027646699571	0.00420531329460531	0.130278299400035	0.0933282501346737	0.74287522937397	0.907818843654847	0.126090601919957	turquoise
AC005040.2	0.123601656140064	-0.0178309857121013	0.0290112174238555	0.107861636260169	0.0701226463032881	0.540514262080499	0.80004353028519	0.183153708470542	turquoise
AC005041.1	0.108462693172465	0.0173284142141325	0.0995559796418508	0.104015231239709	0.151472153925687	0.522817333892849	0.812440141734507	0.198514664511665	turquoise
AC005071.1	0.202269939957026	0.22707372415716	-0.0652037134055195	0.0471193305000667	0.107189140415299	0.364953416759426	0.690728167076226	0.132919063535297	turquoise
AC005086.2	0.0181710300028952	-0.0191361549620478	0.170664580030116	0.116510750015994	0.00690466473917662	0.341868135941073	0.557459381959099	0.270416045594567	turquoise
AC005086.3	0.0383414808885425	0.00532914058094946	-0.0571988285521825	0.0818454488634915	0.274393671735053	0.330107890865007	0.546938632853162	0.0916343091267541	turquoise
AC005089.1	-0.0356409535842547	-0.153021986553083	0.0136091864418438	0.132713396745408	0.0945608735249052	0.605385395760595	0.869680300841327	0.144029221972801	turquoise
AC005104.2	0.0713332645818695	-0.072841570089529	-0.123323789252245	-0.0355970691793149	0.255747914394889	0.449931490272787	0.570108345125909	0.0274806156874476	turquoise
AC005162.2	0.048979257976647	-0.100705985717739	-0.10189985951427	0.104588436676707	0.119349587146855	0.563080525458485	0.768824751745005	0.103755443041267	turquoise
AC005208.1	0.0861838818529416	0.0509047886368664	0.0393251589369492	0.0567321921431803	0.0412014774540737	0.541258524816748	0.833368283734808	0.14982834558672	turquoise
AC005220.1	0.0633924250799985	-0.0452977472275039	0.0537591412505697	0.087088482173969	-0.0495610333343328	0.780295956344728	0.804430168284477	0.110227624281236	turquoise
AC005232.1	0.0656358561764968	0.143021095879684	-0.108122811701291	0.0899837837275528	0.0524235168297048	0.446785128302443	0.690880295429353	0.20674318829995	turquoise
AC005261.4	0.066023152498578	-0.0908056871828407	0.0795112257017308	0.0121216513853713	0.131800520305715	0.668908744566589	0.757427340432408	0.121707392480335	turquoise
AC005264.1	0.37760925007669	0.365792939240132	-0.131332767823747	-0.0669071274768269	-0.00642366165913058	0.387899402389206	0.634039317553986	0.320869305559465	turquoise
AC005288.1	0.140741930125763	0.0829938786042439	0.114049094961255	0.144532143266727	-0.013492400446728	0.0569982264414792	0.0466887117463971	0.348897411865091	grey
AC005300.1	-0.0360389759921295	-0.0199301010174764	-0.0302512132023253	0.0361673785607623	0.110287618153269	0.366738763259455	0.633084282915335	0.178606672007641	turquoise
AC005324.2	0.0657559651206413	0.0664768046245694	-0.0100775595428829	0.0978438819636849	0.0683412624606894	0.527073025697697	0.860929170910791	0.230207893043312	turquoise
AC005332.1	-0.0140591344446425	0.0948457742374317	-0.199663140861025	-0.111613811701738	0.171875803934575	0.261608997441552	0.307932157714686	0.216471872894655	turquoise
AC005336.2	0.0619178053217574	-0.0475430785495184	0.128365354170989	0.110872134280823	-0.0462017843538787	0.236846800032813	0.457561671568904	0.279374030875483	turquoise
AC005343.4	-0.0316029889243789	-0.0690195606987617	-0.105246294373813	-0.00412798585279888	0.112135976943978	0.763781384515577	0.66567452917367	0.160694085231213	turquoise
AC005355.1	0.0632165242196808	-0.00513276657196889	0.0296089761549102	0.155179895843985	0.225833074493123	0.21794539208262	0.412138946243502	0.150764689587632	turquoise
AC005355.2	0.182141784156303	0.230317447616698	0.0368602854925082	0.0901458649776639	-0.0372891807863135	0.403400660236653	0.636276040047834	0.348400940265307	turquoise
AC005357.2	-0.12205100898429	-0.0501068732152767	-0.293068101931088	-0.0604728193555199	0.201107289326243	0.301204032737721	0.478780776208596	0.214454483293313	turquoise
AC005358.1	0.140784897952813	0.0134515360652272	-0.00339841404213965	0.096873611592102	0.151851636108355	0.44471975480181	0.729352556589615	0.297715586791985	turquoise
AC005383.1	0.331578095584339	0.209012090097184	-0.139044610854723	-0.0676236163384938	0.0407736430727483	0.21786146880457	0.207465679552894	0.250627363719412	grey
AC005387.2	0.0759676215232077	0.160732062668091	0.025802550965045	-0.0583669898959199	0.05303446000671	0.230292896977119	0.401260963265289	0.436432803556627	turquoise
AC005394.1	-0.0719678469118837	0.0962034486976498	-0.26510736405159	-0.00156689326573543	-0.01386699983388	0.196615741594487	0.310594244690058	0.32061179937703	turquoise
AC005400.1	0.0388128181906225	0.0846189773072935	0.184857859697297	0.0810833385114483	0.0166221674911138	0.489800400310636	0.787601469723157	0.264435165313451	turquoise
AC005410.1	-0.00525745040341094	-0.00363947097962948	-0.228265933598808	-0.0182021125305588	0.214307485631914	0.208166475659743	0.380109266001301	0.305182425489047	turquoise
AC005476.1	-0.14063656745752	0.027055824096125	-0.0380460595908488	-0.0134277780516036	0.124028908005397	0.289469831590367	0.340893774044375	0.173569562195824	turquoise
AC005480.1	0.106460981669327	-0.000630434732302839	0.0406738492519067	0.0411565707062898	-0.018870373005568	0.420794492184276	0.64147735859438	0.225899625665798	turquoise
AC005486.1	0.0695160138084358	0.00551534076403232	0.039229749788255	0.116544439551075	-0.0570709832522671	0.114381215584913	-0.0105724656879839	0.291745863285749	grey
AC005487.1	0.0971720478561307	-0.0551967931100331	0.0408869326421555	0.115648318516328	0.0866575061403133	0.606802605469988	0.89734515458438	0.159265895904421	turquoise
AC005519.1	0.13529734982067	0.078950055244911	0.175455859454497	0.1382012591873	0.0493067289528465	0.209893666889115	0.394064432126935	0.336106569888009	turquoise
AC005522.1	0.000871613897993607	0.100049790738757	-0.0589946637619989	0.0286972198933759	0.110677545273764	0.414253455408606	0.513485147559386	0.182104175412258	turquoise
AC005524.1	0.0201798031645199	0.023662860130943	-0.0228371878530865	0.0525304111632775	0.0252327997875911	0.465367024118637	0.756756683632687	0.312892475791015	turquoise
AC005529.1	0.0450715002119343	0.052597350927001	-0.0435354248797222	0.0757538354350375	0.184602220915163	0.400024676799961	0.656757231898517	0.212003001709838	turquoise
AC005531.1	-0.192070786879342	-0.250048240148199	0.0126919108890541	0.031782581736514	0.150179636120281	0.642780289414107	0.701299766178598	0.0161130500428169	turquoise
AC005580.1	0.0647629330107684	-0.0355316905433315	-0.0463063794067878	0.0900471219205504	0.096580271752959	0.601699732124582	0.865690554413924	0.19638979008237	turquoise
AC005599.1	0.0394446528766309	-0.00284451783103605	-0.231745732371477	-0.0355551880339714	0.0208536541466891	0.318098845830249	0.2334382913941	0.346359542539999	grey
AC005614.1	0.0966854696997695	-0.00947878713717846	0.0759780837368572	0.130731914986117	0.0470109256681061	0.59465534102945	0.88383259617467	0.249657151979614	turquoise
AC005632.4	-0.0183000442046988	-0.0445305940367959	-0.0936105846296557	-0.00177441561511651	0.195182698451171	0.531441099583271	0.370797426045895	0.120502142909695	turquoise
AC005682.2	0.115246235271341	-0.0144026506003049	0.1110775188437	0.166913137778741	0.0201805043672564	0.587327843342352	0.825438017503236	0.188554521635155	turquoise
AC005695.1	-0.00975287715785911	-0.141456298667279	0.0180486410236005	0.0839260015816877	0.0691165416110724	0.570537612383779	0.890797809410699	0.0757059436948212	turquoise
AC005695.2	0.108448590029262	0.138387254793892	-0.216417085185168	-0.0570120325318689	0.0769388248554181	0.63629690697742	0.405045164864907	0.209847543554085	brown
AC005702.2	0.0520004319457967	-0.14108146568676	-0.0169027114666287	0.0110065247501228	0.103281372262108	0.256161606012895	0.265695748927908	0.128191692438611	grey
AC005725.1	0.0236495976368202	-0.142572801848532	-0.128123097263349	0.0451948350246371	0.140540814117747	0.562839567209049	0.758937540536352	0.110215233637809	turquoise
AC005740.3	0.00226050376054116	0.012209377679889	-0.0480413651960975	-0.00395470368917112	0.133005808180075	0.280517976408255	0.517736084538763	-0.00244611085301591	turquoise
AC005740.4	0.423344490103515	0.237973811854872	-0.0174109744660513	0.0275617101561206	-0.0582644477985108	0.0930951971202135	0.226637920902516	0.347416127633198	grey
AC005740.5	0.0476497970934949	-0.0918272956883219	0.0559984627271785	0.093629246401959	0.120673982795102	0.570501785019043	0.894412224836289	0.174890053196684	turquoise
AC005757.1	0.22755058033255	0.0835364295649882	0.157927526051946	0.0422716406994566	-0.101776953721091	0.421524377911571	0.507932227206271	0.365565417128928	turquoise
AC005758.1	0.0688352814549323	0.135751470089799	-0.0837336483171627	-0.0302883315968428	2.29807771773625e-05	0.351402143670215	0.550900488220781	0.251339655889008	turquoise
AC005772.1	0.158654852202003	0.0500619745934534	-0.0708017423556365	0.0761438026814422	0.0268945392896161	0.493971410573342	0.812065008335589	0.156981025487793	turquoise
AC005772.2	0.0755836271085069	-0.0405300954815439	-0.0790333111866931	0.0523943581282804	0.145912434045967	0.581930379392809	0.890703924327525	0.155615009674195	turquoise
AC005821.1	0.0834667236303732	-0.0628702957918067	0.0129349863374454	-0.0311722662148249	0.162945238132492	0.263094002636244	0.430934063982271	0.0464748511387785	turquoise
AC005839.1	0.0854230163069822	-0.0436885635557099	0.304510286446625	0.156048298277835	-0.115006561400143	0.0790191386224601	0.374046279853639	0.192149775188982	turquoise
AC005863.1	-0.039638260902598	-0.126472320096575	-0.125805140332576	0.00144024776576543	0.130948141081032	0.976755420820823	0.609346888646567	0.0326582944085038	brown
AC005899.1	0.0473109246897141	-0.0179096288250311	0.0685835183270113	0.104902814954811	0.154337967063362	0.205407539821796	0.445894763443522	0.220047737606905	turquoise
AC005899.5	0.0774540685266615	0.125570388842703	-0.177656686832024	-0.0857872506764336	0.228549414948127	0.0114707015843049	0.104485526436143	0.169124258400488	grey
AC005899.6	0.0394664553466286	0.228968622090637	-0.0651833671128749	0.0654025750024122	0.17601303638434	-0.0874849194783903	0.00892413329721176	0.170971549236372	grey
AC005899.8	0.0795352762852312	0.0566972769142841	0.0199584967297841	-0.0366283587974746	0.0489006702748521	0.249252214202517	0.444130504031289	0.300497261352529	turquoise
AC005909.2	-0.00392571400448332	-0.112805590386409	-0.0366257289087422	0.149924196832323	0.0401388843774683	0.496403573235308	0.75108728630036	0.0482730703857563	turquoise
AC005920.2	0.221871095498092	0.205847286825113	0.0429363259738121	0.0123840185972308	-0.0142883955521201	0.148613263777425	0.335837043849626	0.312141898665675	turquoise
AC005921.3	-0.0567249976964413	-0.16271396016554	0.240093309080921	0.105953662116052	0.0594580331979561	0.564378064451342	0.739326735884861	0.1958820769956	turquoise
AC005962.1	0.0745913374409547	0.0204589135867937	0.0617511590261819	0.0946231708552024	0.0155327651177909	0.137884960223667	0.362548804547417	0.210231899249924	turquoise
AC005993.1	0.148159249094183	0.113298144919156	0.0181647656802143	0.0677926379431581	-0.0884270307644588	0.503375638578559	0.637054037922024	0.202951065735825	turquoise
AC006062.1	0.05465476401934	-0.0564483024120172	0.00263196462414508	0.0534822618605185	0.132718936519282	0.458759017011126	0.747426273217283	0.0523085545798833	turquoise
AC006076.1	0.0319014841484634	-0.0741084666386316	-0.0608659328060296	0.0236572552504454	-0.00168211665643115	0.888655835137608	0.801423638881022	0.0968599403992162	brown
AC006077.2	0.149978957095222	0.360027025924892	-0.0200376010472232	0.0863089598371243	-0.243988687503411	0.00610356143139108	0.220933499836867	0.474877311194483	turquoise
AC006111.2	-0.0264620801854757	0.0221403249318907	-0.217795740580793	0.0804961545186788	0.160521036318847	0.355304061462907	0.132358179933663	0.0913999542476934	grey
AC006115.2	0.0170000110358717	-0.0821116474276673	-0.00654002095904959	0.0975365090786304	0.0876001780452412	0.592544381510886	0.902391549888383	0.183115567318979	turquoise
AC006141.1	-0.0282600681125486	-0.0387412662969798	0.0288183145918006	0.0885715553604331	0.126939210988176	0.289241379123491	0.573006050837858	0.155168029490934	turquoise
AC006144.1	0.0133013972992371	-0.0306291190336532	0.00219804190610837	0.075308443266948	0.110279566390513	0.512806445977572	0.807019611849449	0.121856238844584	turquoise
AC006148.1	0.0936694800015045	0.00849028814523556	0.0218496709723272	0.0805866203843658	0.0264136898486397	0.610746863320724	0.896434686014757	0.163174736270454	turquoise
AC006197.2	0.0421337070545816	0.0206331963540138	-0.0227628026304444	0.0649577924111466	0.0622329122721807	0.621665833552936	0.768316803711105	0.18570445350857	turquoise
AC006230.1	0.372362139000831	0.367844786059926	0.0278058610898288	0.0618006857479651	0.0103825344059286	0.381078577890807	0.702040921888169	0.339704031486852	turquoise
AC006238.2	0.116071396763063	0.171919650770546	-0.249807537169908	-0.0527191102852358	0.194560129868176	0.0973348172931924	0.287696244764511	0.138969982710262	turquoise
AC006254.1	0.209526892569123	0.19260939781247	-0.0618653235531343	0.168991042289426	0.141992644672969	0.0866292092322556	0.300079945524853	0.282281972306592	turquoise
AC006254.2	0.2127050798881	0.165267529951592	0.197255660602596	0.127446716623527	-0.122856300999516	0.383454927684143	0.687338311809504	0.354595326595659	turquoise
AC006262.1	-0.0993752977503577	-0.0268404653008174	0.0698080351520926	0.0785894051466874	0.0993968220537783	0.510687709111422	0.699759286215252	0.204445220693767	turquoise
AC006270.2	0.010643341742036	-0.0602358658649514	0.0118906324964083	0.0872017349361068	0.0608759264026547	0.563692077194815	0.878889302121936	0.113711301183733	turquoise
AC006299.1	-0.0366829418448129	-0.195552445261268	0.0533790756249825	0.0992994121002568	0.0431186550516414	0.585543034219316	0.798260717844456	0.070720716849604	turquoise
AC006348.1	-0.00369091630305076	-0.117481404124191	-0.0259954290705837	0.111664630223111	0.1467872284853	0.572647134142262	0.89301777189726	0.0915942252733828	turquoise
AC006372.2	0.0815663854731104	-0.00957202428022516	-0.0375393568836938	0.0925716137875319	0.0927387660376631	0.561707928294863	0.893036945210338	0.166138679281922	turquoise
AC006435.4	-0.0427041543172621	-0.101641190585369	-0.22579752528006	0.00240628922954114	0.188218673758447	0.463122118845266	0.654528032168208	-0.0174220565149757	turquoise
AC006441.1	0.143953993557579	0.0395073690780385	-0.130019973191156	-0.00926494722850783	0.245299822580152	0.105590517166193	0.25879346765995	-0.0188376063847223	grey
AC006445.1	-0.0205739177253791	0.0195603960982665	-0.0394457378333936	0.0166999275549409	0.0673090354965617	0.127007057355286	0.290730754596427	0.222852859650553	turquoise
AC006449.2	0.103114931743666	0.00422814098789454	0.129877551572932	0.0920570549653658	-0.0531052837192546	0.297154949665906	0.0188440124319932	0.179050472664281	brown
AC006452.1	-0.00729802273915277	-0.0696750074560677	0.0434685423368267	0.107633489418737	0.166420538091121	0.577570161813409	0.763359895056781	0.198920200598204	turquoise
AC006453.1	0.0270963277603281	-0.0707065204490994	-0.0459153970222912	0.0657264768954569	0.0806246318783641	0.653036453420828	0.947884192638084	0.164483116056347	turquoise
AC006460.1	-0.0490379953735764	-0.0374714503479645	0.325691142728509	0.0731252546412754	-0.151971159406991	0.012405493745556	0.105656327697263	-0.0206854620067228	blue
AC006460.2	0.171326182799708	0.051655882588412	0.14909485679019	0.227967813960286	-0.0299242801303175	0.517297113325878	0.801274287523	0.267457574690024	turquoise
AC006480.2	0.0621889974122606	-0.129198200415558	0.0192886307394901	0.0675709666727144	0.127048190724805	0.155092897837145	0.404603747680753	0.10555610171325	turquoise
AC006504.1	0.0780544220921409	0.0952818396244989	-0.111405828889368	-0.107366938400465	0.14419467353475	-0.017007213178715	0.0550461138665813	0.325057882611424	grey
AC006504.2	0.0902721117302306	0.0842649430240557	-0.0790189479353653	-0.0189807449222784	0.0211284478787841	0.369476864608883	0.619802583551625	0.324641067241102	turquoise
AC006504.3	0.104751917204238	0.185640723967551	-0.0444845894988077	-0.0589774263021369	-0.000313913432370764	0.0236071359157614	0.0971795514458986	0.397105635871003	grey
AC006504.5	-0.0546299182075763	0.0895351887250983	-0.104084455332347	-0.0579223647587449	0.0314726881868354	0.018351659341786	0.14586535481022	0.397412894093258	grey
AC006509.1	-0.0515963855486544	-0.167358512991511	0.0444663301088726	0.030865879527944	0.119144546072656	0.239712444626511	0.447632051339663	-0.00857878954062461	turquoise
AC006525.1	0.0931587957239765	-0.0526689989154721	0.0203617910456138	0.148082707318551	0.0677096752045837	0.63434199287828	0.880308049845402	0.184231864887078	turquoise
AC006529.1	-0.174407669879892	-0.217269947820945	-0.0899648924914814	0.0891668836398113	0.368096994570238	0.143909023333882	0.279969579496309	0.0208148097266044	turquoise
AC006530.1	-0.0173888545249326	-0.0192199535792607	0.0266875164231388	0.176903736475996	0.145240758035751	0.492998183742663	0.819282476112533	0.212566946931185	turquoise
AC006538.4	0.130455235558919	-0.0875423647879312	0.0728730351713344	0.150154056838767	0.0547571808133971	0.444641219663514	0.704233520929192	0.29786673285489	turquoise
AC006566.1	0.127660049827466	0.0775420561961945	0.0133557159308897	-0.0425552554801424	0.0317932598645443	0.0276153939531892	0.179310331393382	0.121379842487428	grey
AC006960.2	0.115079352716029	-0.0921607206970367	0.00542536064922744	0.1579365244739	0.109569827470077	0.719658706796177	0.768514464659866	0.219292310621261	turquoise
AC006974.2	0.155201236334864	-0.0805858568711556	-0.024898598735842	0.105629657016252	0.119916782099552	0.486998375358137	0.601906447154725	0.0536345750621358	turquoise
AC006994.1	0.00924982229995481	-0.159697160725573	-0.0291727780565238	0.162323264852222	-0.0108128460007698	0.704438548120104	0.435165556918791	0.206712761367948	brown
AC007036.5	0.0167212725435033	0.00117691972041812	0.0119511209960501	0.107369634106557	0.0210711454622636	0.54860015797295	0.885474515550177	0.165706519811641	turquoise
AC007040.2	-0.00163047632627252	-0.0664551640664243	0.0716195097334631	0.0753514286032415	0.00453276501283903	0.560149454200454	0.555304424606992	0.114847833390008	turquoise
AC007106.2	-0.000431556281941164	-0.106235431759857	-0.0982946489465102	0.0187273940738624	0.0886534988126377	0.860458213140854	0.845154501154563	0.0264994584005812	turquoise
AC007114.2	-0.0230657240836038	-0.0818703798746972	-0.0735819066291754	0.0688845555547929	0.0584421134053462	0.513452818102374	0.81526299957117	0.187324158279248	turquoise
AC007126.1	0.122987375359698	0.026633004642036	0.0689827120044571	0.121131947776411	-0.0745090029558295	0.495131784915274	0.815044248727056	0.296550458985951	turquoise
AC007161.1	-0.0833899062642001	-0.0828932133609028	-0.0805618249307461	0.117551514697736	0.155317803457559	0.352628322146422	0.582995526206434	0.178481534123557	turquoise
AC007182.1	0.142191897989749	-0.0391621672472154	0.0507508571940477	0.0605484218051564	0.148313457798377	0.438045098947186	0.704293925257307	0.0992109786832471	turquoise
AC007216.2	0.102080546817121	-0.00218756986813301	0.0237468137486288	0.0936839392209586	0.103773102356506	0.376603141385239	0.365488529366336	0.326515976935277	turquoise
AC007216.3	0.0258185468206371	-0.00301722799455568	0.133782978979294	0.0588634994251209	0.0832821410571608	0.249107379482566	0.480014439766322	0.323170968804157	turquoise
AC007224.2	-0.0513319829539151	-0.0169162676184067	-0.18526714629016	0.0134497218964634	0.136157298825367	0.482843741436799	0.702143112284816	0.192754704094758	turquoise
AC007272.1	0.139463495190931	0.174110088132381	-0.0796186433687336	0.106234651662614	0.0440165026487823	0.435456375564217	0.67505543122438	0.135703113413341	turquoise
AC007326.2	-0.0492589015460758	-0.0880473985859981	-0.0651721053426899	0.0635392482227774	0.110181491706614	0.550654762205398	0.793098283463741	0.0550567591110449	turquoise
AC007336.1	0.0415753210905804	-0.0446272730395714	0.10765816737929	0.104742883938249	0.103585801310017	0.399847712477211	0.588046665387623	0.143832497277012	turquoise
AC007342.1	0.191214596591255	0.256035196990329	-0.159090598090356	0.120238618231373	0.128502369697958	0.279466185223056	0.484663617821324	0.153018300781031	turquoise
AC007342.3	0.0911259621086362	-0.0344424403454842	0.104848847594479	0.0859781298177954	0.0175209911400704	0.532178352106399	0.846077660792719	0.174559228762847	turquoise
AC007342.4	0.165009228588253	-0.0152621989261352	0.0132690306867372	0.118281525909561	0.0892331828650913	0.501199809131794	0.77249233012778	0.188144216535706	turquoise
AC007342.6	0.0712669068486663	0.0119685116947251	0.152825635053573	0.111961080392846	-0.0564237287169935	0.742414511614372	0.666121515886932	0.208767760559004	turquoise
AC007347.1	0.126972762107244	-0.0618276202078616	0.0672362764268626	0.266097782194449	0.0792746835132206	0.298607490505465	0.485106823797111	0.207915611335285	turquoise
AC007368.1	0.120209863436512	-0.0260955358363085	0.0821248713051243	0.113175648566968	-0.0105604884615856	0.351788078565132	0.592527832146811	0.219122225144086	turquoise
AC007370.2	0.200107163043758	0.085852807607157	0.0101980883417363	0.0442207615217496	0.0536253746344874	0.33154213348329	0.58686286251355	0.221223074315236	turquoise
AC007383.1	0.00906136843913624	-0.146640531246923	0.0324219558255884	0.108746292000682	0.0386760751872431	0.377647454003465	0.364854550046877	0.270470705940491	turquoise
AC007389.1	0.132626726073585	0.00595161922492386	0.0625942048661991	0.111438788894531	0.0169496324238099	0.638624637640559	0.929718154204863	0.196542071268173	turquoise
AC007389.2	0.0187361376263551	-0.0899493734029495	-0.014277656920888	0.0541778879463434	0.0860544407421598	0.598581830701887	0.816539996671135	0.179394094213499	turquoise
AC007390.1	0.0407791701843264	-0.125669665729627	0.250454046416783	0.0886921341291892	0.1322636655057	0.359170315637182	0.618785421358479	0.174922504516084	turquoise
AC007402.1	0.0824776701408029	0.0188165808379396	0.0380637190930386	0.115837306607931	0.04621759830194	0.538371066686978	0.851522792684247	0.236908361920886	turquoise
AC007448.4	0.170912205066255	0.360093939385516	-0.0556428406676302	0.0117515457455866	-0.185400570401233	0.149110570562804	0.190315572218245	0.510845304326166	grey
AC007491.1	0.020093907095122	-0.0597706622227582	-0.00991526641504187	0.0768991838503619	0.078864092514685	0.700299372108412	0.743257281533474	0.138400201268526	turquoise
AC007493.1	0.0653065344214236	-0.0243935494321277	0.00249360041791193	0.104269944992961	0.0663103197240916	0.612090315807694	0.973288646581109	0.18168602436231	turquoise
AC007496.2	-0.00824830952524774	0.155221502490117	-0.255722024201358	0.00994108306809033	0.218545352964094	0.242504367061981	0.332467119008283	0.163964887281198	turquoise
AC007546.1	-0.0114247429468865	-0.0609793011265376	0.0723833875238785	0.0172406064932275	0.0950882557790856	0.280173094509204	0.588053569379043	0.0376353577243819	turquoise
AC007598.2	0.133695164945424	0.135172398017473	0.0468778771501003	-0.0139741653335642	-0.0478244654006012	0.0156458651421821	0.131973384607634	0.28820076435441	grey
AC007598.3	0.200255192193613	0.209947454774782	-0.100175513938112	0.0699290763690069	0.0991071668367044	0.331073558382233	0.423803557904581	0.224142875445905	turquoise
AC007599.2	-0.00917873417664288	-0.0732660664666714	-0.0476308162933433	0.114459525433045	0.0626201751474799	0.586601192971589	0.802674553171263	0.182021849624495	turquoise
AC007601.1	0.20494221953197	0.289481090391547	-0.0926749351855357	-0.0396974474598319	-0.0189558868353365	0.153555434372325	0.34207220638656	0.389209750518199	turquoise
AC007601.2	0.0298918686347525	-0.0121763186666992	0.131061944208366	0.217716188295266	0.0446270469402194	0.213896037906377	0.277306089880195	0.29123341152148	turquoise
AC007610.2	0.161811749756051	0.112601303821551	0.146241601688732	0.104384016704856	-0.0522533073714214	0.344207172286555	0.615768512397321	0.314156079838558	turquoise
AC007610.4	0.265627890899075	0.16587789442074	0.166427890207023	0.0658435828738432	0.044500856095164	0.401847636411577	0.697259797417736	0.380749643129324	turquoise
AC007610.5	0.112817477142005	0.0280198825458797	0.043823755712644	0.167538573533554	0.0420444150107737	0.546031730602347	0.877201888386274	0.302109643503879	turquoise
AC007611.1	0.216674595201819	0.23791899574028	0.0119297284036991	-0.0431003031433848	0.022371024398573	0.304137982285156	0.537953717192681	0.234641179988532	turquoise
AC007613.1	-0.0487567155075713	-0.0961913978977484	0.0671995929925762	0.13536846356386	-0.0258001489433814	0.431698045796587	0.688827229528765	0.0913630955848321	turquoise
AC007614.1	0.079702617930791	-0.0425052342988765	0.00812998396640993	0.102304698830065	0.0680631291853147	0.612374283601253	0.955581208087868	0.181358202167331	turquoise
AC007619.1	0.174918450608574	0.0429111721861003	0.0978117809119245	0.0885607699021715	-0.0162889959888818	0.386340956884573	0.575892949805221	0.187628263925056	turquoise
AC007619.2	0.0426508535086244	-0.0104094678082406	-0.0720468827701985	-0.116023618437588	0.263365748499658	0.161979776879581	0.305104316243905	0.184078244406632	turquoise
AC007621.3	-0.00707154596398971	-0.0351145332837661	0.0236494862549664	0.0437020899229627	0.136220981786009	0.413936477682322	0.726127907373057	0.138295320310115	turquoise
AC007638.2	0.0520490728849275	-0.137961416436639	0.0861389504734052	0.202331719495775	0.111029431406335	0.508803983720703	0.809658485992067	0.233084631006928	turquoise
AC007666.1	-0.00306897637968954	-0.0267891548954403	-0.0570253321446137	0.010450451222109	0.110330984868997	0.471504882576678	0.737906169243203	0.104161128210058	turquoise
AC007681.1	0.176188052877177	0.0489227041744247	0.0872173755592411	0.147273813541374	0.106819866062345	0.332655314454887	0.576955869725344	0.0848585152655901	turquoise
AC007686.3	0.0260708906733634	0.0648341037617879	0.0314994321832007	0.153434526220951	-0.0696298603084095	0.264333867329682	0.367793288778753	0.122008759515436	turquoise
AC007749.2	0.0279555484431423	-0.137890444713512	-0.10595727406711	0.0240846116050864	0.0264151648651739	0.421994260638693	0.68290316291754	0.0846499623466971	turquoise
AC007773.1	0.0642331743843912	0.192497814505806	-0.13992568120017	0.00511146384623756	-0.0466153870614017	0.0384691861150477	0.0700345112775833	0.342908939089534	grey
AC007786.1	-0.248344012855767	0.00153584221171807	-0.21038281849058	-0.106326278811185	0.0458515806571734	0.0585876500625678	-0.0626373307587711	0.0896591562205635	grey
AC007786.2	-0.16687281924082	0.0229016026581705	-0.17098835309263	-0.00168350174335539	0.176136383625551	0.0922663107018173	0.213932190384701	0.234327010940787	grey
AC007834.1	-0.0228673060637059	-0.11668957846442	-0.0052599414365833	0.0981028104071295	0.0811961603029656	0.530991359456305	0.854188143170783	0.147296525767903	turquoise
AC007842.1	0.020752198320899	0.129587345383872	0.077216520650664	-0.0451715448840066	-0.023492675363215	-0.00681294598391766	0.135803942848411	0.470716647498988	grey
AC007846.1	0.125578269191758	0.0252102837322766	-0.000862629948429361	-0.0325276235759002	0.00408673245680513	0.243000317349229	0.417608470183537	0.241621805329181	turquoise
AC007877.1	0.275020928725141	0.448995745319787	-0.111935927190817	0.0339736500476844	0.146400752427264	0.063336234967756	0.225267428724639	0.389196752117215	turquoise
AC007879.3	0.121215748402555	0.194103421520424	-0.13162358330281	-0.0868839786971613	0.00609703644552187	0.629905360181111	0.69861978341521	0.26893225059804	turquoise
AC007906.1	0.0497690418847737	-0.0515205556387149	0.0601782883095126	0.0929904043042971	0.0748788879293657	0.272958299990698	0.527831740186027	0.20909724581772	turquoise
AC007922.2	0.0981447361405344	-0.0187448307036222	-0.0996177903223905	0.126657913557617	0.176921337075204	0.299050884531344	0.525627265207855	0.0679158835574201	turquoise
AC007922.4	0.0409455268944663	-0.0721211347524991	0.000280833044997574	0.0792807192358499	0.0448890679886131	0.60225902635719	0.948696988039579	0.152142689031488	turquoise
AC007923.3	0.0335247738839451	0.113148801482411	-0.0422476207284329	-0.0110464387614333	0.020530631684564	0.28409966325266	0.345082918144522	0.198652194619629	turquoise
AC007950.2	0.019155309633137	-0.0172584570351763	-0.0265820327774517	0.0602259134449035	0.0178933058308362	0.484447150710959	0.720533643654935	0.0925288797591905	turquoise
AC007956.1	0.0624441332339038	-0.018845277268669	-0.0352034654486688	0.105840813796639	0.0855260499468983	0.396867585703245	0.517340241405969	0.139257115228717	turquoise
AC007993.1	0.0195809621473188	-0.120752098151646	0.0642320441550667	0.0935239244756675	0.0811786237107194	0.671363996594087	0.869536788619339	0.216896790748924	turquoise
AC007996.1	-0.0619473337934984	0.086653261425378	0.369596325010638	0.219870836497163	-0.21985243211308	-0.171575415676151	-0.0549173533032583	0.183323593579535	blue
AC008026.3	0.0912114504926918	0.0107166866536422	-0.191621424032476	0.0528836759575156	0.210182948108544	0.446391597139397	0.66804848680697	0.280501084744144	turquoise
AC008067.1	-0.00996056877679456	-0.122029422389533	0.0743519009335023	0.10255426518107	0.0101068351946773	0.552001431298694	0.859995820552437	0.210408899220448	turquoise
AC008073.2	0.0707565373162134	-0.077846861644336	0.0925188562585292	0.0851484703000382	0.284406376800636	0.219926283412026	0.416313239417381	0.128407415459495	turquoise
AC008080.1	0.0468101274905427	0.0138288257611745	-0.0574993118895057	-0.0217270932862246	0.090277074894896	0.33081912105247	0.536276408987396	0.0924569626450767	turquoise
AC008083.2	0.218215563792511	0.156710982908978	0.0621937484094926	0.14655010351941	-0.182087205734793	0.243960810862061	0.437501358663961	0.223251649248567	turquoise
AC008083.3	0.133805973846182	0.264140915148277	-0.161613999527353	0.0544843234691216	0.0249974246942861	0.276662493942873	0.411930873863865	0.13329196831681	turquoise
AC008105.3	0.0602165042380616	0.318418641268432	-0.0852406065945532	0.221533242708754	0.0557486678538994	0.220437536190836	0.414160953675481	0.247951107703249	turquoise
AC008121.1	-0.102617564856809	0.0497275784866352	-0.187996986238658	-0.0557699919305239	0.195681437953747	0.141010242930065	0.19566482395809	0.100158650873646	grey
AC008170.1	0.0771178707275606	-0.011394510510016	0.00220366122326854	0.161969952319517	0.067331451601931	0.620626592601634	0.955366887774503	0.158682264123279	turquoise
AC008267.2	-0.102777132348209	0.0115329757178082	0.0390867212276721	-0.00113719372471907	0.0094431621093237	0.151945307804411	0.417814073867791	0.383352723290162	turquoise
AC008267.4	0.102812815008311	0.156347086352362	0.0699655635882456	0.0748732876863327	0.0209026975723733	0.195612286924206	0.44300934810795	0.434018896199526	turquoise
AC008267.7	-0.068684813811459	-0.0668001913115383	-0.0250556056287537	0.0868971549783046	0.100783878815587	0.508261160687891	0.697724273865372	0.170763089805736	turquoise
AC008268.1	-0.0591191005067761	-0.125124085972397	-0.074672189227423	0.0198108918045586	0.156075875052201	0.44251653899287	0.642707240872877	0.129822345353408	turquoise
AC008269.1	0.146072097727847	0.00648332761350357	0.0727872781840472	0.140121503076971	0.00584465574539467	0.475605924235216	0.837556063779637	0.226718821477086	turquoise
AC008278.1	0.058241936978814	-0.0073451922130564	0.0489980474212774	0.0741311102467033	-0.00386060298801451	0.593412584210498	0.920732959515996	0.178474516137427	turquoise
AC008429.1	0.0332566605268636	-0.0496511107382722	0.0962475174446915	0.0811409874809362	0.00271025625274455	0.552705702813024	0.689872222185585	0.193381815908028	turquoise
AC008429.4	0.0198484368479812	-0.0344608720201019	-0.0246537510642048	0.0849736028983111	0.255314327991177	0.593918797127115	0.628539495468089	0.0155503842866292	turquoise
AC008434.1	0.0156906837177078	-0.0394949253307562	-0.0850928029921854	0.0559337132402504	0.182599545644863	0.327285141761295	0.546427843383458	0.168758002689897	turquoise
AC008438.2	-0.00547738309845297	-0.106036203468183	-0.0971187586594748	0.124701444477099	0.177317343136293	0.346927955932274	0.588536130186451	0.0467667715951326	turquoise
AC008443.7	0.0163257537223058	-0.112900379645899	-0.012731945935042	0.0393836651084299	0.00603736537279005	0.571984910714627	0.682850750928317	0.18633055299636	turquoise
AC008453.2	0.161031771692146	0.0338034727881149	-0.038074532782844	0.0542170973523336	0.0208152115105066	0.391109762066743	0.549410821331977	0.200238292962639	turquoise
AC008467.1	0.153718600204397	0.140031463617461	0.0645663124339727	-0.0334588432174235	0.143144226953813	0.216827496070516	0.440450043657123	0.360044582628616	turquoise
AC008496.2	0.0968519772180785	-0.0192069372482207	-0.0541903324163139	0.151501585279665	0.113411650738114	0.488187874077815	0.798018198596792	0.108257082283138	turquoise
AC008496.3	0.0678818977495147	-0.0463611012696913	0.0258777247043978	0.155104080756323	0.141909996719239	0.485707449450295	0.770772247350693	0.207976058648977	turquoise
AC008498.2	0.050595580239474	-0.059094798137329	-0.0394245462717709	0.0810768765558693	0.0782689874956927	0.535600633571631	0.883211608477513	0.13383917146557	turquoise
AC008514.1	0.162775865204118	0.0599958322489952	-0.0833452201597661	0.0229953192686347	0.0621586769546218	0.560397785221262	0.782988724246975	0.0768462112350215	turquoise
AC008525.1	0.0436333115930822	-0.0857646118452996	0.0166273344011682	0.101628426036388	0.117371730168518	0.667367928343309	0.895313627014658	0.18880406698277	turquoise
AC008533.1	0.119735917594311	0.0292049791427263	-0.22888766562072	0.0242520657636827	0.245651689067858	0.274526753892508	0.489672554252654	-0.0434622299716911	turquoise
AC008537.2	0.0848925194052418	-0.0799243544193882	-0.0575395244740301	0.0102118208818927	0.0167568287579623	-0.0727856462169708	0.131012748658333	0.205025305123495	grey
AC008537.3	-0.101504289645461	-0.150685759312115	0.113971943341915	0.091120809912444	-0.0507398302221015	-0.00545234805894143	0.16527938711292	0.286514113057475	grey
AC008550.1	0.0134899018611555	-0.0921684559679767	0.0521597789999855	0.111065861075253	0.0981449880343056	0.369107602257614	0.636335267285482	0.122435692874216	turquoise
AC008551.1	0.0870293688329947	-0.0258704730159931	-0.161861187493227	-0.0771706348052071	0.166462998919128	0.464732891691867	0.601490507411503	0.08405612103466	turquoise
AC008555.2	0.146690496442369	-0.0482864782242961	0.0693126432036502	0.114355090425671	0.0647433368010089	0.517653872819818	0.860961309022175	0.161644171058507	turquoise
AC008556.1	0.493019265350352	0.448725255336648	-0.143111627904382	-0.202265071697646	0.0808871476475019	-0.0446429504407623	0.0413539331939076	0.290146452962128	grey
AC008567.1	-0.0833713558025056	-0.111415818528844	-0.0644952028187134	0.0573534917214604	0.183214759912404	0.612999560363063	0.586278381634903	0.0474019927522047	turquoise
AC008592.4	0.00731888214075253	0.0491892268501003	-0.0996658283681972	0.0732473647417317	0.0703606877543006	0.346665519774607	0.555839446072153	0.233559282473791	turquoise
AC008608.2	0.0452030233229174	0.161215087188078	-0.188267322629416	0.02849991107892	-0.0953788486312429	0.156808575785303	0.175077315724314	0.340728471046737	grey
AC008626.1	-0.0378365606995269	-0.103997788449205	0.0196548828059388	0.0939196291745735	0.117120687178499	0.558300680814681	0.761091368346589	0.161108979272975	turquoise
AC008629.1	0.0146891468032608	-0.0780468128264658	0.063823862207307	0.205557542666087	0.0353654538684806	0.565859440740748	0.920957665109426	0.237661184189307	turquoise
AC008655.2	0.261950291983246	0.143501706502128	-0.0466585315904107	0.228483234374377	0.0624974079788519	0.47982215445644	0.673644785089135	0.360283964248915	turquoise
AC008663.1	0.0205065900294407	-0.0462079797305216	-0.000990094893857881	0.0793502797037214	0.0850992020811919	0.385615792687343	0.660216539331712	0.128552109894261	turquoise
AC008676.1	0.0982493653140055	0.107946484216576	-0.0551564572925695	0.109739459726429	0.168217616376711	0.368804617023102	0.472185876000293	0.145180182255242	turquoise
AC008676.2	-0.0717621960265333	-0.0306539790223045	-0.0788808148677445	0.0436526532797691	0.136073978665524	0.290672465601073	0.504645005911758	0.314878385388609	turquoise
AC008677.2	-0.200708436429247	-0.055080883350513	-0.0747127889943275	0.0524176069693567	0.24056035376759	0.0499098425314967	0.225959976346061	0.287630249421615	grey
AC008679.1	0.104176399791204	-0.0164876516671921	0.0376285515476265	0.111437082883006	0.0517899435490182	0.59624843333348	0.902043405799013	0.172145738228847	turquoise
AC008694.1	0.0176554310384812	-0.0782356373864013	0.0541054568823386	0.13096528613131	0.236148240216814	0.439662278886747	0.597709226987659	0.213851995702926	turquoise
AC008731.1	0.0369381726681052	0.00138189868864999	0.0645897384268931	0.163216682856934	0.0993073955451176	0.467656315093947	0.619346586842819	0.198968400202263	turquoise
AC008735.1	0.02101366447947	-0.100637092143277	0.0830994021280702	0.090346527493356	0.190648439721259	0.502498889548517	0.345685309538056	0.268181632522371	turquoise
AC008735.2	0.261648577830033	0.142861278133348	0.173017914882036	0.0752991960715808	-0.0767508102385796	0.191109783228519	0.190101383393394	0.554044230647888	grey
AC008736.1	-0.0190270785445425	0.239910362574146	-0.0120409831505171	0.0504546573341251	0.0869393203375798	-0.0727100498018461	-0.0247774582387538	0.09411486689173	grey
AC008738.4	-0.0524076893805011	-0.0532749606058179	-0.271122631878965	-0.139339175658569	0.286286988108663	0.116821989108984	0.25389683800941	0.150342925070878	grey
AC008742.1	0.22871555754695	0.108078062145926	-0.134494396073746	-0.10007489262732	0.0331372607511338	0.128096811105763	0.202971030767492	0.162641283976342	grey
AC008750.4	0.0123117830459227	-0.0480833594737331	0.0582415701700835	0.142332597391931	0.114996274570953	0.301810116749289	0.519342257556842	0.307121334744608	turquoise
AC008751.2	0.0935627326398227	0.0364258107581492	0.0766291667678158	0.0912023387731774	-0.0810136676782193	0.561130567941871	0.812161415652266	0.254535564076407	turquoise
AC008758.4	0.060120292935994	-0.0799813922635766	0.0291186966865618	0.03449175313813	0.170004802403063	0.422987081845562	0.728596899709944	0.0634310508801228	turquoise
AC008761.2	0.0993225350432522	0.0309547693855022	-0.177958245571587	-0.0714337117883137	0.112657440191814	0.581915254711835	0.475969118242182	0.133731538398772	turquoise
AC008766.1	0.0800518029528901	-0.0545007265485429	0.0236675728544586	0.0756534581674856	0.0727171377173642	0.558180365276472	0.740975481437415	0.183252537290035	turquoise
AC008771.1	-0.123939743324268	-0.0275825851289115	-0.099829844474911	-0.0871780367843687	0.205050391293808	0.106415433460064	0.278911459547195	0.102190522697861	grey
AC008798.2	-0.201844407876748	-0.00276298185304369	-0.238237747510205	-0.0172815838973665	-0.005600637151412	0.233008259837853	0.319087927061949	0.251340177168233	turquoise
AC008883.3	0.126697131365083	-0.032315531789291	0.113142808972025	0.112830318238303	0.0115829326994142	0.54184882782957	0.887563525863266	0.238293430456173	turquoise
AC008892.1	0.096991581328577	-0.0306365477162585	-0.0320146551484628	0.110251859928746	0.0115631059402173	0.557369456146639	0.791842111464562	0.0846344335887048	turquoise
AC008915.1	0.0612769394745595	0.056767533910374	0.045423007099825	0.0107516660761015	0.113360651331731	0.408978911282311	0.693730982986245	0.331505728522016	turquoise
AC008915.2	0.12703859226135	0.104673603840456	-0.0681916469680078	0.0344172416272816	0.0433836987426443	0.294428284998995	0.187749498947495	0.116249628133251	grey
AC008937.2	0.211199983317515	0.265916058049417	-0.00493017978701003	-0.0251826007148594	-0.0284476898215637	0.294443949035275	0.510654620612991	0.234483743922259	turquoise
AC008938.1	-0.0173940259645956	-0.103471628737914	-0.0260728354187523	0.0422509310149846	0.0835648181177051	0.548405566518158	0.678856449417337	0.0967535499979361	turquoise
AC008957.2	0.0638339957387975	0.151267029629563	0.0265851175904424	-0.0728810910827623	0.0389121487975329	0.451083446007552	0.586712406318526	0.153910165658092	turquoise
AC008985.1	0.0600659354336789	-0.0730273533785723	0.0538894697289989	0.0552757294192256	0.023589733022379	0.163196233053993	0.391830418792599	0.25425236681751	turquoise
AC009019.2	-0.0147205321902106	-0.0256273689464901	-0.130357847589385	0.0229030193117159	0.0754552585545063	0.634934254185272	0.795651922107228	0.136697239128802	turquoise
AC009027.1	-0.0502330608065182	-0.132848344808449	-0.0511979982158357	0.051861705607052	0.116463452948809	0.789131714578068	0.836261612665958	0.0963524182368385	turquoise
AC009044.1	0.0865998107688831	0.0281157847765963	-0.045547633893266	0.0874358759385299	0.0983882442762678	0.569691117614649	0.882662162418912	0.181438417707996	turquoise
AC009053.4	-0.047740171738975	0.00297434952683064	-0.16029266056274	-0.105112741148024	0.0948851904796342	0.36995617184257	0.499932544675866	-0.00724350356893788	turquoise
AC009054.1	-0.0230519251935016	-0.0032122293505812	0.0332356680922123	-0.0093115581875194	0.0563930266306504	0.394780648446237	0.694641945852325	0.151267974114544	turquoise
AC009061.2	0.0442814132502569	0.0729375083941178	-0.00286675864071187	0.21901681093893	0.0426881779005838	0.477259590658939	0.513878915726754	0.328452355137423	turquoise
AC009065.4	0.0726340696121492	0.0978316836635575	-0.0509542071637514	0.0778900810463122	-0.0734091487868755	0.395872173845905	0.304686897977276	0.433497976815914	turquoise
AC009090.1	-0.0123127403296618	0.0222053565449662	0.0478945767060952	0.12981228966314	0.0595509583525651	0.44558488770574	0.556688683607807	0.134506807693913	turquoise
AC009090.6	0.128786082030019	-0.0627293799307454	0.219207758144778	0.0648684097429151	0.110413293780045	0.153715129481654	0.345679491020228	0.312565217360774	turquoise
AC009094.1	-0.0421734324441949	-0.217623950471652	-0.12387307321664	0.0134078990604599	0.282965234306503	0.62906863687939	0.774906646235646	0.0272972917098453	turquoise
AC009107.2	0.152621337346107	-0.0836002884495472	0.231859072907634	0.167872778589503	-0.00092312833696578	0.250946626551859	0.498703149477224	0.24068291459468	turquoise
AC009108.4	0.0917083923831965	0.00909512263839121	0.080539735656559	0.0480880503719034	-0.056481095917901	0.278924065542783	0.509179206704236	0.224704835716765	turquoise
AC009119.1	0.360145582076382	0.316795273000018	-0.0179479395492014	0.0699150908980814	-0.116811616217468	0.395469606657964	0.704346609250471	0.187066345491273	turquoise
AC009120.4	0.0716055134433173	0.0529108028818572	-0.00953602396191503	0.0828886359751105	0.0546849085713946	0.451112999239914	0.734243071041982	0.206680422506973	turquoise
AC009126.1	0.117496885860237	0.058518214767803	0.0859687163970522	0.123288140019449	-0.0355194377358285	0.621258384090342	0.229602547626867	0.245501818544018	brown
AC009133.3	0.15954690163282	0.123910213260286	-0.0802103640339195	0.179740635625178	0.0348046688215346	0.517911577378192	0.820629761017977	0.230260010400335	turquoise
AC009135.2	0.0639343181787392	-0.0795744060615384	-0.00787004836974884	0.0847754819064199	0.0142807042810736	0.688613191595003	0.931559691910896	0.129046903866347	turquoise
AC009141.1	0.103158024388717	0.0439176584462276	-0.094899178939567	0.0114190220256261	0.0704054405569972	0.0785422439518197	0.222060434239725	0.170486330914781	grey
AC009145.4	0.150319085420244	0.0998178214563285	-0.146712023846951	-0.00742881699531154	0.0816751207827415	0.220845903834599	0.405089613113892	0.21787880637958	turquoise
AC009154.1	0.0272818587599266	-0.0195215000213513	0.042137385607368	-0.0192771906599738	0.024034980216661	0.45614247780922	0.439843736668982	0.0239206545824262	turquoise
AC009154.2	0.0303118609380074	0.072250153791299	-0.0258826559425274	0.0141399003429288	-0.0959552635648465	0.63865779248758	0.625837002738883	0.218054264768145	turquoise
AC009159.4	-0.0462633885177005	-0.0878821729381656	0.0327771931770313	0.173744428883925	0.0478523353403921	0.594297354895942	0.855096723669218	0.146404438652374	turquoise
AC009220.2	0.0100142020904345	-0.0965345614055753	0.228064525608905	0.0895568817423026	0.0601087993637309	0.517032266383897	0.788965213284628	0.252106009002785	turquoise
AC009227.1	0.0766995002474734	-0.0577623923367864	0.0433965544734775	0.0881772361679369	0.0208524811969002	0.541208332111968	0.861312810170681	0.0833706071500948	turquoise
AC009228.1	0.0478672549419754	-0.0664044388280596	0.135288373720277	0.113578564103012	0.0627373728777935	0.547703859307853	0.847425344385566	0.239596442165902	turquoise
AC009242.1	0.0570170358867496	-0.106831088209998	0.0850371003711361	0.0350545908116667	0.208244825287227	0.234872588670569	0.381011945456883	0.169778790292086	turquoise
AC009244.1	0.0184677546522946	-0.153262324856707	0.0630610024921211	0.104481225142749	0.0828358629226435	0.804602478083416	0.798867411283857	0.144637537245292	turquoise
AC009264.1	0.00433496717461775	-0.0968929191975133	0.0564627744765057	0.263360836127835	-0.0117410355008035	0.507251891792318	0.783212361324848	0.165164667002414	turquoise
AC009268.1	0.00847217433449622	-0.0042617353619116	-0.0875211100280737	0.0246084547911154	0.146584533158137	0.428534509086408	0.670218271831987	0.192232888874453	turquoise
AC009268.2	0.0480923575698431	-0.0612721767125831	-0.0125417500852881	0.0600048708129579	0.00716044074471234	0.232272086286385	0.496201789939722	-0.00595398646789267	turquoise
AC009268.3	0.0236235609964304	-0.0435678875933266	0.0458608270207162	0.169215168136461	0.0200289145782754	0.457083031267928	0.769325163794397	0.116318094795428	turquoise
AC009299.1	0.102216139800455	0.0125718994032801	-0.0424024170062951	0.0356319096970875	0.0518177109731626	0.463192848407271	0.705888832718392	0.274062450824035	turquoise
AC009299.2	0.0888097907850291	-0.00254954043992066	0.1458424834528	0.173312101968758	0.0683234009776763	0.493705239861184	0.793843771596198	0.34273646786313	turquoise
AC009312.1	0.0943711664635092	-0.00593920100764378	-0.0374839106659606	0.0871500895963294	0.0581682288148557	0.585278796354884	0.946029706987689	0.191054905309236	turquoise
AC009318.1	0.226731032196178	-0.0846614512122249	0.00891248729652719	0.0384565973662651	0.094966115879194	0.154665713485171	0.309340643781027	0.122861119170102	turquoise
AC009318.4	0.143243883273879	0.191661065880628	-0.159052723922158	0.0405700080443452	0.107782165960503	0.0719513896114954	0.217392346189715	0.236430463597283	grey
AC009403.2	0.0026070601097585	-0.100287585300931	-0.00431650380337768	0.148109370009454	0.0751381044858377	0.667332256367259	0.915651763894028	0.212375972041883	turquoise
AC009413.1	0.0421940793001725	-0.0326716436707487	-0.00105385037333224	0.101613950070555	0.0950378671761796	0.575397748651352	0.918496679823949	0.19679220545269	turquoise
AC009432.2	-0.057247590396095	-0.157289769179001	0.0871173538733101	0.315277886989428	0.0566797678413208	0.395436497804942	0.59099186053064	0.125951188134965	turquoise
AC009435.1	0.0762305525938921	-0.0157281741077115	0.023589506002114	0.0979888174874801	0.147238691170912	0.608926181384466	0.857437439693876	0.207837080517795	turquoise
AC009487.3	0.0621002270391286	-0.0491688583046424	0.0102261539247785	0.0932268043252088	0.0808969993769991	0.664310381460266	0.969963150846814	0.17944068485132	turquoise
AC009522.1	0.0672481898404586	-0.0285935611935477	0.0366580640585236	0.105944651138611	0.00160045148700111	0.506851727573222	0.820680047181925	0.112350094074673	turquoise
AC009554.2	0.154585054182421	0.138562555677497	-0.0880149456101831	0.0311815998022761	0.0378520626553555	0.187095687744589	0.356283957374021	0.0223569433086615	turquoise
AC009562.1	0.0377580700964394	-0.0228732116430709	0.0175601089332408	0.0920681342447664	0.0535302985372114	0.591367173884269	0.927419003986098	0.195401389820856	turquoise
AC009597.1	0.0970566260072901	-0.0437187187161902	0.04134330897566	0.115763847886279	0.0862800576509518	0.486326880736191	0.801294224123931	0.20961568913653	turquoise
AC009623.1	0.055161765500962	-0.0543918976272817	0.0122932451974001	0.0931109808048039	0.0544466439867198	0.648093312540748	0.932953468519893	0.20021083399859	turquoise
AC009630.4	0.0341964935315873	0.00314920080789701	0.0962951008958192	0.18849767350153	0.0741184164842862	0.305419531229078	0.502000309025612	0.258117807772083	turquoise
AC009690.1	0.217953538071186	-0.0124644030141285	0.085296207899332	0.0552082458541876	0.0224311401559503	0.142190852507559	0.315799482724037	0.25559420139639	turquoise
AC009690.2	-0.0381502921554959	0.037991872245272	0.0220177044663529	-0.0130334495857868	0.215191982958599	0.223392836188909	0.246326690377901	0.122188245524682	grey
AC009720.1	0.0247216137252076	0.0125372634960396	-0.0492596884297283	0.10551100623727	0.137088653473591	0.568516664782442	0.805505471414297	0.236292711579382	turquoise
AC009729.1	0.0179471171538499	-0.127956670018342	-0.0516520430644713	0.0768088532157135	-0.0282742131007099	0.684159903673084	0.75449608381892	-0.012063496040894	turquoise
AC009803.1	-0.0120515137051786	-0.111347728865526	-0.0401873257272159	0.0558453018365094	0.107004235867289	0.888938340220527	0.830728840684627	0.112185466044977	brown
AC009804.2	0.0362312613146458	-0.0862971770710392	0.0353730145953511	0.0586917570559769	0.0748414087888532	0.549636790891066	0.875560800976297	0.132328796137731	turquoise
AC009812.4	0.197710007756194	0.264602426176301	0.00587848813189231	-0.0575763628314942	0.0375625296255323	0.182541678062914	0.0178323513372322	0.306942708632192	grey
AC009831.3	0.105367250569205	0.0131290504174301	0.0347171986011506	0.0620043410643583	0.126070463819993	0.531091157325538	0.791860797946982	0.063624898906154	turquoise
AC009831.4	0.0877989868310494	-0.0602841055561959	-0.0114348321150758	0.0846511052164532	0.107969390760946	0.637424254950918	0.934688562782732	0.141164203370837	turquoise
AC009884.1	0.0497549238587261	0.00882887229677417	0.117419852325327	0.167966982799821	-0.182095903118835	0.533305045210958	0.706288304133164	0.207759783717351	turquoise
AC009899.1	0.0338501461747585	-0.0584726293949622	0.0161183826685204	0.0820768596734778	0.189665795655038	0.62524541768725	0.889092845959767	0.174731532158994	turquoise
AC009951.4	0.0565763135298015	-0.115945699806747	0.0561244605315004	0.158656322256732	0.0306064408677166	0.379367133751596	0.407009324664611	0.151817203778123	turquoise
AC009951.5	0.080908926654434	0.203877809497233	-0.144925232758142	-0.0546722101815168	0.269256185140144	0.0691529533269961	0.128988638863514	0.113969383855531	grey
AC009951.6	0.155341401651621	0.0691636183554085	-0.120369601961025	-0.00541034045612167	-0.0853401071434254	0.159048314538258	0.0917045867493259	0.24179074807132	grey
AC009961.2	0.0770306794093352	0.0318563574010151	-0.0592949116328003	0.18969736170069	0.167497706176656	0.492690988063113	0.78402014119811	0.0973460212330225	turquoise
AC009975.1	0.000694651981431811	-0.065305863001941	-0.00522972154335549	0.0602805039812349	0.0505217513986537	0.589590738579173	0.880891687529483	0.116118356408817	turquoise
AC009975.2	0.125449637976795	-0.0247935925064782	0.033253331078752	0.0515996424667443	0.0701381377988334	0.416284628632171	0.679480310681598	0.17160777590239	turquoise
AC010148.1	0.0565627073647038	-0.0313922989091553	0.0905746173038703	0.184524382207857	-0.00572127360480189	0.669279928697826	0.840779247634051	0.258302559634961	turquoise
AC010197.2	0.015479669193484	-0.0697134483945284	-0.0154168937880968	0.0774817499170539	0.0779658650027635	0.631119894941077	0.934985577387169	0.133241733368756	turquoise
AC010203.2	0.0948209417154808	-0.0807522117414549	0.128530567973439	0.0466588397422445	-0.0380304584673573	0.44360868749887	0.592876497608161	0.101052496790743	turquoise
AC010210.1	-0.0773423704358712	-0.247849474541177	-8.45390982349392e-05	0.024553743631374	0.166356526464276	0.386692510633779	0.63032739126887	0.0644047553204312	turquoise
AC010245.2	0.120273618306042	0.135295687499902	0.203037198823545	0.000708790484912865	0.0462892672868378	-0.102980193523012	0.162570471801572	0.308058280369689	grey
AC010247.2	0.388537570271402	0.367117825671377	-0.0819916209046088	0.00901490495322934	-0.202724098027014	0.0794000517504485	0.239788314766421	0.346776872457105	turquoise
AC010255.2	0.0336250135577919	-0.0476036388010067	0.0413521439568773	0.0905948699943945	0.0484738231851682	0.437856779794855	0.744679713358052	0.122665554294885	turquoise
AC010261.1	0.0598437481206039	-0.00921120182372561	-0.143737288655508	0.0607334022484265	0.0971572445498502	0.648737827369093	0.820386141355924	0.131383857729588	turquoise
AC010285.2	0.0580238297089779	-0.0450958378676679	-0.00792929139112483	0.0597740839844295	0.205202498167411	0.509083257704808	0.762215398809813	0.158968956047672	turquoise
AC010287.1	0.0647294261150024	0.00487429081127052	0.00222190008100521	0.127184456290013	0.00715836554038941	0.530037968789047	0.363379453143781	0.320500730952198	turquoise
AC010323.2	-0.000463029113345642	-0.0689372061360504	-0.0610251840705677	0.114869111929854	0.020267363358379	0.483856570739917	0.420432652596655	0.254756772453038	turquoise
AC010325.1	0.124294565518174	-0.00388564011688826	0.0959955996592591	0.139963365346159	-0.0361866660740187	0.363048179784837	0.601167788689462	0.223149121569458	turquoise
AC010325.2	0.0914612236132875	-0.0403725879620151	0.0265349596953227	0.0873619737267553	0.0388924360219526	0.317454858688565	0.58807822279083	0.13088497030932	turquoise
AC010325.3	0.1485787747124	0.0547074626933902	0.0367035841745227	0.140609178759115	0.138516416448751	0.390183338518028	0.675928036779994	0.292049117259253	turquoise
AC010327.3	0.155014667308695	-0.0384994685883197	0.0721135223219986	0.178321166752634	0.147035158986572	0.531854371046188	0.794192622656639	0.125782593004954	turquoise
AC010327.7	0.00814166936452348	-0.0241205339617347	-0.0173779241157099	0.0378882253194671	0.148839514929905	0.441567818664198	0.736964251233823	0.0714326691970479	turquoise
AC010327.8	0.00465472362378688	-0.0914287932569829	0.086970392159272	0.211275978296016	0.076714808981556	0.573466512887631	0.847499848428194	0.201561881511941	turquoise
AC010328.1	0.0925253377341445	-0.0792393431498488	-0.0601293671188252	0.0569601157179818	0.132344489348352	0.62813311325824	0.864659991417798	0.145840928272228	turquoise
AC010343.3	0.128685879037642	0.0716224767504607	0.0576095848821055	0.139491605173656	-0.170254761746708	0.335126673713453	0.572920130499681	0.119747993878799	turquoise
AC010422.1	0.0667582133171278	-0.0466936040322949	0.0303288648954036	0.140925000756468	0.0483093022415158	0.495255605779801	0.703041980388482	0.210117387921033	turquoise
AC010422.4	0.180716798142015	0.00304733161065166	0.175175533518713	0.170452978993723	-0.0198025161359345	0.449706558340927	0.711051419877437	0.291600527803868	turquoise
AC010424.2	0.260789086442571	0.313625201787921	-0.145156282028795	-0.0551350938267582	0.0539794073884021	0.289495151204167	0.431335987894783	0.214795109480451	turquoise
AC010463.2	0.14441711073095	0.017608363129554	-0.0353686653689741	0.0271907426069114	0.13477756780888	0.613819359512081	0.756778554729991	0.0972402653308691	turquoise
AC010476.2	0.0563380480807857	-0.0869501258344007	-0.0108758309877249	0.0878606651981394	0.0882095659060309	0.704849929356169	0.898134836657593	0.147444562303124	turquoise
AC010480.1	0.0230257983275668	-0.0746236779118928	0.0706239612859422	0.135444453189758	0.0803928531968722	0.389550468216902	0.679892803723462	0.14384384769538	turquoise
AC010491.2	0.149783122434823	0.0478181355050863	-0.0886456531322688	0.016602842963302	0.11242145492222	0.119459497800552	0.244915546895282	0.076450383647128	grey
AC010519.1	0.0402239006721297	0.0693765044533802	0.0667469370491258	0.01603997916629	0.0374433634887637	0.211777340537402	0.467293408474537	0.192500352998594	turquoise
AC010525.1	0.147802182097869	0.21358511006193	-0.0878754128309599	0.0634834833410129	0.139571097289685	0.200213359710615	0.441780808838411	0.239072742638737	turquoise
AC010531.3	-0.0692429220648656	-0.141880314982422	0.162240177019682	0.0951520498041538	0.0642916918252166	0.377476733235054	0.488982221356847	0.202165110245521	turquoise
AC010531.6	0.0713428663904547	0.323708994315969	-0.110957700103205	0.146938669837424	-0.185649014630092	0.319117052972299	0.248290231357194	0.398060076455152	grey
AC010533.1	0.162309806462445	0.0745361630170547	-0.00508315807497507	0.0451033216018371	0.131512133025096	0.201461643172411	0.246222750506368	0.0589052472722094	grey
AC010542.4	-0.0380717038185248	-0.0712777283410261	-0.0265861546132692	0.110672885423561	0.174266939358815	0.299323618909755	0.503714813405919	-0.0133815208370024	turquoise
AC010598.1	0.0793583913598002	-0.0191180803360769	0.0795003168676908	0.179961339022046	0.0640881701859142	0.0860426684114178	0.248566292508913	0.192581484557756	turquoise
AC010605.1	0.0980713713732331	-0.0595663196339755	-0.0346777648015592	0.0649307732513919	0.0374691795129509	0.534882761773308	0.732804648155797	0.090074741885331	turquoise
AC010624.1	0.0817382338536397	-0.0605676118009359	0.0202759895092422	0.0767764530868565	-0.0304726033755402	0.540187361217594	0.71690830363851	0.309140066552115	turquoise
AC010627.1	0.0892890121616382	0.0268217580587956	-0.0092821899952184	0.0396751968915085	0.0741117904774686	0.621820660605109	0.872586981034712	0.0959827336527545	turquoise
AC010636.2	0.110260799261641	0.025284147196093	-0.10525684455044	0.0845975112231115	0.0526700185651938	0.48256307482121	0.740068399532692	0.211952290256202	turquoise
AC010677.1	-0.290811825765709	-0.121276058170561	-0.121966614770577	-0.0430339101473034	0.519884843723445	-0.000323960262078044	0.0970936660783751	0.0631808448810611	grey
AC010677.2	0.191308700636635	0.0919339677454506	-0.0146618187612509	0.0397173787328883	-0.0774558926548265	0.535972501966465	0.836602887410798	0.227410605837694	turquoise
AC010745.2	0.0126298493070374	-0.119981772061096	-0.106461069145948	0.0697701685529963	0.111085174455262	0.629195530414606	0.87817140133701	0.0951918280071399	turquoise
AC010761.3	0.0910969207435271	0.124701027220236	0.205303123844944	0.0449225405351597	0.0845227967788788	-0.041345344819991	0.0640689562380733	0.259588473544176	grey
AC010761.6	-0.058699741175682	-0.10942410276591	-0.058125766868714	0.0897472370406224	0.134646556478694	0.668785981831258	0.527537611692051	-0.102196257723616	turquoise
AC010857.1	0.0541998117014633	0.00443293831351327	0.0405484512674153	0.00608699006231149	-0.0349708849239579	0.56740122334304	0.698440224602327	0.285414676564937	turquoise
AC010883.1	0.145889559677827	0.206666787379008	-0.148947270771877	0.0992280317469281	0.202535920906302	0.0480632087575506	0.049572987908203	0.216629331823351	grey
AC010969.1	0.128604034450408	-0.0239713692216855	0.066928514075849	0.135373930944685	0.0409988302137831	0.485693687722456	0.771892534070447	0.233814764756786	turquoise
AC010973.2	-0.0138566370381917	0.140458522374136	0.0718487129735132	-0.133607314632483	0.0623744348595001	0.0677719506161306	0.168311682538399	0.361691767717339	grey
AC010976.1	0.129439598165787	0.0194565742805859	0.316977171411564	0.155038395682387	0.0027221449646127	0.377427881906709	0.656080130207828	0.409808805937405	turquoise
AC010978.1	0.0703752411136733	0.0401478352806598	0.00286902204929274	0.0700284856278597	0.140514536709064	0.419696560339237	0.626099387079332	0.260736523326331	turquoise
AC010980.1	-0.251172609336742	-0.188932920764547	0.24076160510318	0.165387473446082	-0.132724096151541	-0.114044829612095	-0.084838521596559	0.0260545248582823	grey
AC010999.2	0.0957494137502579	0.0166754478151611	-0.0267030834088474	0.10661365054818	0.0609336397815084	0.325076357742944	0.587454053291963	0.194910388009422	turquoise
AC011008.1	0.0276025740268467	-0.127670662104906	0.0485189456286271	0.298174420341126	0.0986884727974061	0.551257728182018	0.844152259332989	0.196414463229124	turquoise
AC011037.1	-0.0357691168110837	-0.00926098114420812	-0.0484433077058574	0.0656104241588622	0.10652307756085	0.467096785686672	0.776057858670377	0.218762446497696	turquoise
AC011095.1	0.0823441977069306	-0.0277748135605977	0.0186295398883545	0.0967923765757515	0.0699199008629408	0.416971760251604	0.692268298392428	0.213478744572621	turquoise
AC011124.1	0.143566722760439	-0.0258977318508764	0.0696760293071818	0.110060025508592	0.0517439279518357	0.491955027388446	0.806691660796501	0.203519096344614	turquoise
AC011124.2	0.0239232958132538	-0.0922174989178522	-0.0797692214848589	0.0676032570132139	0.127287535512758	0.657756036029893	0.874150231652843	0.131724005848588	turquoise
AC011199.1	0.0257464418959879	-0.0339956069765472	-0.0110052227294552	0.104292377019423	0.117382564631219	0.528040750219641	0.79445144985907	0.213664697818916	turquoise
AC011239.2	0.169100897821022	0.00333171045178793	0.120397626511136	0.130856319723414	0.0408500485773166	0.454745867944333	0.718260575872107	0.192236100071727	turquoise
AC011242.1	0.140611422267985	-0.041921169839435	0.0881517298466941	0.0826007200727983	-0.0581199014697058	0.437110119307178	0.745924830884501	0.245237823736245	turquoise
AC011287.1	0.0867306539134728	-0.0510371165362587	0.0770483473215644	0.24286681978957	0.000890426435923743	0.577745362370133	0.87238049608258	0.231648507944978	turquoise
AC011290.2	0.0329168396807105	-0.0429991377270547	0.151910217733955	0.0794779937776437	0.139989661453188	-0.0630938828111461	0.0967403394494441	0.3475348145572	grey
AC011306.1	-0.0177175286118335	-0.103044581362999	0.0708214002894845	0.158806001814232	0.0248304536385799	0.589822237513736	0.772147293179458	0.207370948100997	turquoise
AC011330.1	0.0253767897710092	-0.082409904425814	0.31544012870896	-0.00575306787639186	-0.139395769402116	-0.0250335754608055	0.0397098738822774	-0.0989680673659347	blue
AC011346.1	0.145749746913094	0.0314234209640202	0.0669260336813049	0.143622284641651	0.0520285442518975	0.645294301618862	0.870901353416187	0.292477230034762	turquoise
AC011365.1	0.208398132303125	0.197361141572375	0.0663313804852309	0.00905164272618028	0.165167777720412	0.206942992868088	0.389167380049881	0.344157694302616	turquoise
AC011369.1	0.0611600590531026	-0.0890185437152296	0.0447787616357425	0.0921180427477744	0.0856365596053204	0.437353197604416	0.733906795004747	0.127848841810968	turquoise
AC011373.1	0.184758341716379	0.214362828273064	-0.039892640699088	0.0904973464530608	0.0809606355123167	0.257906293666552	0.481208485782137	0.0702119902015665	turquoise
AC011379.1	0.0126348734932854	-0.0805344572012723	0.0082539987543451	0.145710219258205	0.0842397502059705	0.675209868280831	0.916455836054754	0.182073114377193	turquoise
AC011379.2	0.0131702257901516	0.137211819445288	0.00530938917888566	-0.0233025179099383	0.315850746210465	0.380095541539344	0.55035308746309	0.202784107951807	turquoise
AC011388.1	0.0635955840544272	-0.0446834600489123	0.0234267097896073	0.120866201178619	-0.158544971806672	-0.126162958917983	0.0379733668925224	0.114016132220804	grey
AC011405.1	0.130312750377929	0.00400604026083638	0.15672175243361	0.133618335082759	0.10449699167358	0.38707372806568	0.67048822128368	0.259203200190352	turquoise
AC011416.3	0.168828621790582	0.180564200898252	-0.00234307545767308	0.0353434360298264	0.142514389800932	0.403819506974549	0.62106066186817	0.155664063347913	turquoise
AC011445.1	0.0853223684424222	0.316451756738189	-0.226029659956537	-0.102389729158081	0.0581857345649523	-0.167916669641724	-0.124187144830839	0.260352990509637	grey
AC011453.1	0.0109696995091774	-0.0509679300547929	0.0404986455987964	0.140590203026257	0.0892232428603269	0.575487655901265	0.871493168907955	0.154876403504973	turquoise
AC011453.2	0.065780966085801	-0.0368522546409155	-0.0841954545654537	0.0308460753950146	0.0277331631247384	0.840148122776962	0.788546361783714	0.115330619298857	turquoise
AC011462.3	0.00515948567664172	-0.137004180981585	0.0736308102925411	0.0708643696116587	0.0763349898321296	0.595399894442486	0.859014474880579	0.158599658738558	turquoise
AC011466.2	0.0899988751960024	-0.0103072347541346	-0.0324334267415291	0.121150635550338	0.049744401312496	0.709832163095797	0.585760049547456	0.236425826073334	turquoise
AC011466.4	0.14980999864005	0.0938001849951055	-0.105391409033257	0.0137913309541128	0.168847060057323	0.37915578455518	0.635420920277431	0.162715799600354	turquoise
AC011467.1	0.0101847329758844	-0.0993800836437549	-0.0151959093745878	0.0464849409081589	0.0530221207058516	0.628821497743139	0.911531347155953	0.154047090933056	turquoise
AC011471.2	0.0812737160636029	0.12755671683156	0.128658369519222	0.345144296024515	-0.0497257928846548	0.2235196930111	0.342394942336704	0.104268027658899	turquoise
AC011471.3	0.0384612929288961	-0.134581626043502	-0.0461285210464983	0.0304339105502077	0.150470933840161	0.464994273732096	0.606124908237057	0.22679115615231	turquoise
AC011472.5	0.210397159127116	0.108585937982584	-0.057627864328857	-0.0577302716877376	0.231690100794682	0.0989581006235609	0.249928316170484	0.228369009901302	grey
AC011474.1	0.142191308793129	0.0563294338154013	-0.0392789876916179	0.0305388146085316	-0.0337879928512978	0.449983253623294	0.678376058127484	0.329914663111668	turquoise
AC011477.2	-0.151159928942623	-0.131203086833605	0.651586035989138	0.198433156004863	-0.203827594982571	-0.205125410222163	-0.0106270276638724	0.00401838634967415	blue
AC011479.2	-0.00238392442602326	-0.142393463464424	-0.00882401029177826	0.0824856263210159	-0.00319824979211432	0.616656781658813	0.519711304369465	0.0309551634070399	turquoise
AC011481.1	0.154794405146819	0.185267128734562	0.00312530624368665	0.110867768705756	0.0207194140108723	0.373677569089004	0.619518386417434	0.224340934258786	turquoise
AC011481.3	0.337311030034097	0.322376485051013	-0.0692741247890181	0.00425481582600304	0.00994949464936019	0.264494384455037	0.474207133006467	0.294024480581816	turquoise
AC011487.2	0.147809137970629	0.0190639279167087	-0.0178508922291856	0.151566703393593	0.0192151427524938	0.601313156802474	0.949165755633445	0.270129615912365	turquoise
AC011498.3	0.0395805293265553	0.0217263915139882	0.0518271678789826	0.0294929696505619	-0.127878517858229	0.306462614113412	0.565995428832649	0.412062055376367	turquoise
AC011503.4	0.103757865759335	-0.0260361812572668	-0.0283035134046546	0.0371505256789795	-0.0216619347653218	0.594420639631095	0.795926100266828	0.158518441279111	turquoise
AC011509.3	0.0500508338282463	-0.00114864493799049	0.0255416448017077	0.145532646416944	0.0281705896182821	0.494265075823915	0.748133748426572	0.202910089333561	turquoise
AC011551.1	0.0885067827931567	-0.0334260093450248	-0.0256618199663855	0.0188742612948405	0.235095168991796	0.339136236528961	0.582900081061778	0.0754464852766151	turquoise
AC011592.1	0.0652954454996144	-0.0105866364008785	0.0157342992780317	0.158180368739575	0.0858669559659457	0.60364573734962	0.943786603004869	0.18647886504288	turquoise
AC011603.2	0.0996959813599652	-0.0186633295406524	0.11803551479561	0.0384318948395284	0.119806607989567	0.527699298909983	0.755604156073107	0.261863220518934	turquoise
AC011632.1	-0.0518331830452958	-0.0306558123627985	-0.0410986901701876	0.205037600702145	-0.0524088493693234	0.487448510710865	0.152749875404309	0.228002013896071	brown
AC011726.1	-0.0711195349474522	-0.130614022424234	0.0753753271460446	0.0734455612736057	0.105480118475802	0.628647970612875	0.614560964348908	0.18362917837916	turquoise
AC011726.2	0.0308169759308572	0.0523358534344339	0.0590042632776505	0.0561111310047905	-0.0157331449124419	0.294450520177546	0.517319798394007	0.330873180086901	turquoise
AC011742.1	-0.187806887853287	-0.19852135019414	-0.0958406954643444	0.0969431299807876	0.239262336363966	0.40854895703611	0.482874799466769	-0.0010286073531401	turquoise
AC011815.2	0.116308256708267	-0.0705605929959063	0.0523675293169782	0.166944821979589	0.0924412751175933	0.782657628274145	0.73938186501773	0.211116798323199	turquoise
AC011824.2	0.0505996412895513	-0.0230361305953543	-0.161657460633107	-0.0132639829937394	0.149248829502832	0.244484363425421	0.375660703184903	0.0613095671288571	turquoise
AC011825.4	-0.0391058979837334	0.00219091433680453	0.0448974549813441	0.165974602337725	0.0877364583745428	0.550019886683095	0.73439804693057	0.101660277491445	turquoise
AC011933.1	-0.190410039824519	-0.0731253241391801	-0.077228105247089	-0.0143496103286281	0.347604618507332	0.313058638067634	0.505112174134787	0.128777252459091	turquoise
AC011933.2	0.107090738800646	0.157503236156693	0.108051560635217	0.123160769998117	-0.0328161553158129	0.438737209398736	0.733022986975226	0.342971099611366	turquoise
AC011933.4	0.161609691330521	0.160369401789092	-0.148340012774263	0.0830125424276178	0.190522789773958	0.442471306500219	0.553169372453956	0.133771825418587	turquoise
AC011939.2	0.0141625147149568	-0.0508548730956939	0.0989873764014721	0.0334246597456651	0.0557455844578475	0.639784737520773	0.77503075832891	0.174131680636049	turquoise
AC011997.2	0.218295222893273	0.163180962450999	-0.0530230704386294	0.0734997042784249	0.113666063788604	0.353390700315825	0.529805047073802	0.154221530051912	turquoise
AC012020.1	0.0448546041832788	0.0570485558587118	0.0546343542067015	0.161940635726246	0.13959081803171	0.452207587422955	0.77939143386493	0.268888861833953	turquoise
AC012076.1	-0.00507840069495191	-0.00117179420909373	0.0313231084009964	0.273906986279058	0.0284562841975331	0.287123150862346	0.377790426343987	0.23006147735144	turquoise
AC012100.2	0.0226014353571954	0.0434631844195052	-0.0754617455349728	0.0479809487396393	0.121352736023333	0.488463700908495	0.548467942338449	0.050513032689133	turquoise
AC012100.3	0.0837039323214859	-0.0457808009969988	0.0956001526992506	0.17003282288338	0.179236536971432	0.387992597990323	0.574625947448816	0.323942803686718	turquoise
AC012103.1	0.00672086551440195	-0.0943298065231188	-0.0284859194211172	0.114230622283826	0.063265196659445	0.668563916500599	0.884404124919222	0.101809625799642	turquoise
AC012170.1	0.111103612106569	0.0191561967465552	0.0869026451767083	0.148680980214972	-0.0390694321631458	0.47106426070437	0.439588586669658	0.300933163688314	turquoise
AC012174.1	0.0330528217315336	-0.0369833784507539	0.000302929727994569	0.19887941667485	-0.0410013772315208	0.505990051037063	0.743367438601706	0.268626046762923	turquoise
AC012178.1	0.0773853783418388	-0.0258299481341318	0.0404073788917489	0.107711121137273	0.0819100482546416	0.519568685988681	0.84251553628198	0.186418636280992	turquoise
AC012183.1	0.151029415552851	0.0332121562493009	-0.0329059685651017	0.0936883157713708	0.132125253620269	0.520883562532343	0.729785282058243	0.239282536480297	turquoise
AC012184.3	0.0389868201499569	-0.0282086404968652	0.0659815839966709	0.128983216521468	0.00519940371908356	0.259290780543118	0.470473483638994	0.288607017507279	turquoise
AC012213.2	0.0285913156920745	-0.0767326033343436	-0.0335929280028733	0.0785069938561469	0.092346454579946	0.770145681800289	0.919415766392174	0.17577472188268	turquoise
AC012291.2	0.0630453063730812	-0.030325545544313	-0.0466099791927314	-0.0204678195127798	0.14085168027657	0.316894479685214	0.559375844524802	0.185582153707651	turquoise
AC012306.2	0.266715580758604	0.275343703810543	-0.0129757574482114	0.0736810650692731	-0.370034179560329	0.274965483008469	0.115706988550878	0.469488270698662	grey
AC012313.3	0.0302751185711588	0.0820934097481754	-0.0900470353255973	0.0377475951797833	0.108047031652448	0.135761635360387	0.26634807809926	0.236188352972302	grey
AC012349.1	0.103997940709017	-0.094078579673228	0.0499651401496036	0.314639569570651	0.0652783171560131	0.279694977567384	0.49351401683674	0.271091771235087	turquoise
AC012354.1	0.0520942730574664	-0.0328172998203197	0.0726970652334911	0.339364926019654	0.0146599206514533	0.428577272147821	0.616505633577593	0.322919962398014	turquoise
AC012358.2	0.0860519743333202	0.0602561109038656	0.222207458009436	0.171168176914013	0.00164680907219756	0.578876883029909	0.678265262019509	0.281025575214001	turquoise
AC012363.2	-0.0683666966411131	-0.117388127796882	-0.0170856930007761	0.0746344174273354	0.0769683691508802	0.759463696279588	0.819728172863463	0.0895737973471219	turquoise
AC012368.1	0.248211575688393	0.249897066919999	0.0176508920511721	0.0992941433439654	0.00340385720013226	0.422753302698456	0.581534385892587	0.372796587691567	turquoise
AC012370.2	0.00499986147461756	-0.0673627449951473	-0.0899155152356491	0.0529182599595119	0.0893268144518733	0.811008396019126	0.874577918254253	0.0871729622337974	turquoise
AC012378.2	0.0785893060936103	0.0152292205960025	0.195825976524647	0.185550451783408	-0.095707902650407	0.416951597677661	0.597381205352691	0.237493390613632	turquoise
AC012400.1	-0.0161199895203235	-0.123197245199258	0.0340427434085878	0.165676368547639	0.0751948302655883	0.739681823686053	0.841533345799737	0.166038442549529	turquoise
AC012409.2	0.136465982440775	0.0335956368983553	-0.051381275808935	0.0958127110511935	0.0156322558351649	0.806329592293344	0.817393051180394	0.19234564877229	turquoise
AC012409.5	0.0868238723217541	0.135165824359682	-0.0540465923294735	0.070175746389924	0.026666276755635	0.607453883106848	0.86373520762992	0.336931711884856	turquoise
AC012435.2	0.0473453625960314	0.0881936323666442	-0.0384892949634747	0.0164254331148718	0.0821706973450433	0.542029591962664	0.743822308240262	0.21170714811715	turquoise
AC012464.2	0.120894487082205	0.0752090594165955	-0.047948571762222	0.0107721373535984	0.0202623023541693	0.681878204875851	0.803681471609167	0.170497652044272	turquoise
AC012464.3	0.100745957131975	0.0345078063174234	0.0947852619171681	0.0695153722398622	0.0348136480321449	0.276160684988439	0.36923960060544	0.270265166534416	turquoise
AC012508.1	0.0108489772452676	-0.0485861616528539	-0.00550724513800344	0.0814157434250218	0.0195473162900218	0.611762434351219	0.884032566537626	0.11692502191696	turquoise
AC012533.1	0.00510765995192513	-0.0740816403634363	-0.0749328118956258	0.0402476645131115	0.0506527400485019	0.759867556609167	0.885933945610719	0.0743498156031999	turquoise
AC012568.1	-0.0229394062254397	-0.125237397611181	-0.0862281778792627	0.059966169464572	0.113708289357153	0.133320297386623	0.261085504463752	0.100566281709929	grey
AC012593.1	0.0602734332680835	-0.0486694240596492	-0.00208328004268681	0.0782416007875479	0.0775772870957534	0.596163008488876	0.944227735784509	0.141698063954867	turquoise
AC012613.1	0.00309056283523261	0.112191558393734	-0.0836336280225195	0.0492960097868857	0.10348858945071	0.282560595880289	0.476777847296152	0.0900072428495206	turquoise
AC012618.1	-0.0744887318612048	0.0653000480945872	-0.166776213352926	-0.0127701610958344	0.26170050193574	0.134359098140813	0.356345956187199	0.251844306685588	turquoise
AC012668.3	0.170423369662382	0.0731728627052771	0.0276152003482255	0.0812942547259018	-0.0536483903116445	0.583895364324171	0.800148421013858	0.156396858544945	turquoise
AC013265.1	0.029362861840705	-0.0182479598493166	-0.00565866131190472	0.0665420671451466	0.0577191102297731	0.669093265307689	0.868915913950584	0.139741849193948	turquoise
AC013270.1	0.0514678711599638	0.0892385485117728	-0.0834156297028519	-0.000769069375461069	0.183009014499844	0.422000893942713	0.673620799764609	0.139268004536585	turquoise
AC013287.1	0.1720576890167	0.0764929314586677	-0.0459583562877871	0.0568481637501515	-0.0457689659291107	0.412927442797481	0.534022539443535	0.216317002855887	turquoise
AC013391.2	0.00395466187889318	-0.0577988148474933	-0.031216620779219	-0.00850847458735743	0.16085660669047	0.181117625878931	0.377444453862568	0.189723788292771	turquoise
AC013394.1	0.0416944230572487	-0.0751390046824322	0.131386406971731	0.152103292134048	0.0756882939318454	0.641858133343594	0.856599103620399	0.253137153527036	turquoise
AC013452.1	0.0496521018232567	0.0314029818094797	-0.0790866623196402	0.109785771794858	0.0675838550885445	0.473930778842237	0.742302240462818	0.144511213787013	turquoise
AC013452.2	0.0884732899672876	-0.0114100735938226	0.0502213338333595	0.163937120908112	-0.00457698781222906	0.465906944434627	0.798794412948626	0.140430497061339	turquoise
AC013460.1	0.0778461156550782	-0.082972452755303	-0.0297190651109147	0.0661628795460855	0.0820783655819799	0.634886824714658	0.917849632132603	0.165276696996047	turquoise
AC013467.1	0.0769035939517691	0.0385732528776235	-0.0674363513813479	0.0154164142350503	0.131185516200689	0.299748052064094	0.481026740499946	0.247144658532044	turquoise
AC013549.1	-0.0493532505718081	-0.043663930590548	-0.180462757812935	0.0342379972076684	0.196832340205896	0.436158640583222	0.506306697910684	-0.03025444164632	turquoise
AC013643.2	0.106317884467508	-0.131452497426141	0.15590066271904	0.102328774990894	0.066059584471171	0.554408430148062	0.684568019457145	0.211995175993689	turquoise
AC013701.1	0.0616030613186616	-0.050310987825125	0.00188093521839483	0.068887622530267	0.0227678466121661	0.549169251926471	0.852227592988119	0.0949177283393938	turquoise
AC015522.1	0.0269565300395769	-0.161841606008262	0.138448768366411	0.370263550322967	0.0148500141923566	0.306611888520241	0.480407218353525	0.103846564836993	turquoise
AC015563.1	0.0599147550223813	-0.0468929068477677	0.103936235978174	0.181418058894426	0.0232883177972403	0.727133661150844	0.822389549510811	0.139178962369733	turquoise
AC015631.1	0.0830604256377992	-0.0657032054447138	-0.0375649769985092	-0.0385446126662048	0.119965045935803	0.472598972211625	0.60472326295577	0.139659470644286	turquoise
AC015656.1	0.0820009672200056	-0.0768061952256239	-0.00965293846585327	0.174702997676867	0.153063114231971	0.380736148593965	0.607907475288747	0.151607058413602	turquoise
AC015660.3	0.248081551379089	0.23118248202658	-0.0237940088761806	0.00607104869150154	-0.0869433942566739	0.0267470412663874	0.128025482836202	0.367145715735558	grey
AC015720.1	-0.0388246257141246	-0.0835412236104905	-0.0175432971750173	0.0459057575699786	0.0884622124283861	0.678988060077854	0.787108631648933	0.0649702306207488	turquoise
AC015802.2	-0.038852967418561	-0.0704258157351403	-0.0831367333500693	0.041378907885862	0.215156631274659	0.39649652930207	0.674141603423216	0.0444386093137789	turquoise
AC015802.3	0.112614768594811	0.204428772651056	-0.0712227629639032	0.00253163891422524	0.106678823240185	0.507498406322173	0.402791589302357	0.222398214736715	turquoise
AC015802.4	0.0488928561797652	0.0804965384709166	0.000393829240563702	0.046427358211221	-0.00370133078835305	0.749256927725072	0.723285653591837	0.250870500943515	turquoise
AC015802.7	-0.0664124159260479	-0.217524501072094	-0.069541035456943	-0.0180654309996242	0.0860303037903326	0.872928275591805	0.415553789905896	-0.00952062886438846	brown
AC015804.1	0.121548049511896	-0.0675632646154943	0.0298692494677546	0.0596789386102242	0.163794789090369	0.63928820922527	0.718111209598706	0.268205027756082	turquoise
AC015813.1	-0.0981153400525948	-0.154140218128141	0.174334733908443	0.0102172798311996	0.114214717349418	0.0618123951784887	0.144087794299115	0.216229747116564	grey
AC015813.3	0.0352006964483121	-0.0772809299596485	-0.0353560543709653	0.0767631204881806	0.149967053422803	0.445029493167934	0.620694462592938	0.123374924483561	turquoise
AC015813.4	0.0790324135461042	0.255543451558168	-0.147806873435035	-0.00163406261368544	0.0574940475754683	0.152162291027146	0.348681383867218	0.397011019196754	turquoise
AC015813.8	-0.062418974141536	-0.194347647520105	-0.0742727297118814	0.109272994344393	0.179608616830838	0.838290197634405	0.691591571854771	0.0686116622771537	brown
AC015849.4	0.0414847992674702	0.010503832001538	-0.0529109529210577	0.0694557172419737	0.19327408718377	-0.0171196757113497	0.168561826094009	0.132843005325514	grey
AC015871.1	-0.0334469786532817	-0.098988439552812	-0.021546957335224	0.0925908927397029	0.170825631211383	0.739561611842094	0.760027390736403	0.0916431154712544	turquoise
AC015871.4	0.0471043819510236	-0.0761461307155323	0.010086493061959	0.067177582623957	0.0829933038003047	0.565432774815815	0.850598748299105	0.143913263197707	turquoise
AC015908.3	-0.000943033528478922	0.0101518799251212	0.0418674521031742	0.0169362044860606	0.00745165377168644	0.218945204633245	0.355293500516659	0.0836764775136881	turquoise
AC015909.4	-0.0451076896626017	-0.0915874089611464	-0.051440107466671	0.00940029499624388	0.121150127298533	0.505663547902832	0.382787219797906	-0.0104932857495715	turquoise
AC015912.3	0.0162680435926598	0.142112274300754	-0.140422198948533	-0.0912825361278535	-0.193502557800618	0.359568641803871	0.199993093990826	0.250930965878025	grey
AC015914.1	0.0666058270433533	-0.0224726074183314	-0.128614667027342	-0.0396079696946386	0.149509945824459	0.132835441538916	0.329931599727824	0.176048233038843	turquoise
AC015920.1	0.0737047759674925	0.13355859864879	-0.110104376324572	0.0381782106620879	0.257990248714277	0.37402393160771	0.502453875732001	0.222459000105704	turquoise
AC015961.1	0.160980274784571	-0.0556679605905055	0.0723968578174711	0.0464904372597016	0.0386170153894515	0.491529670027247	0.830546471164738	0.251694020741974	turquoise
AC015967.1	0.264169644204133	0.0864430315711234	0.0350461971499609	0.0362326484720155	0.140597264656999	0.321487209044296	0.586021921922459	0.228080516124751	turquoise
AC015983.1	0.0637318598495942	0.0210258258016468	-0.103080127960527	-0.0103585324799077	0.170009473981446	0.608266004427947	0.71189110639262	0.143647105006339	turquoise
AC015983.2	0.0907576601487271	-0.0702834013151396	0.0794750976637368	0.154322291338509	0.028144734425818	0.618847262913025	0.912059550079687	0.238708474613374	turquoise
AC016026.1	-0.0906037745914434	-0.136962375884179	-0.0742873343880776	-0.0716306914137507	0.0946979688416917	0.686708182529541	0.202076035580675	0.0300133624420438	brown
AC016026.2	0.0602313382701627	-0.0218598130733243	-0.172394330356194	-0.106466427055921	0.251609642905043	0.249211767259238	0.331408873906989	0.0458490785212895	turquoise
AC016027.2	-0.034386540523432	-0.0508098937418671	-0.0775555073735758	0.0557021886395017	0.142532423426585	0.671047208976409	0.743699439659678	0.0118423629352906	turquoise
AC016027.3	-0.0285967587870392	-0.161178388269956	-0.0847366783039399	0.0393389673352676	0.236102933327726	0.73561073528268	0.693834464711089	0.078116825997636	turquoise
AC016042.1	0.0657300708714005	-0.0297544008036661	0.0110999845991909	0.0704159291615723	0.0610030641925638	0.653664678865627	0.963507929509298	0.165122717867973	turquoise
AC016134.1	0.0688592856153109	-0.0587670837739489	0.149012272139805	0.169832896839904	0.0383970763597859	0.582121814414524	0.86015472225365	0.206677697207941	turquoise
AC016168.3	0.0899197469005056	-0.0596511907077954	0.0704811066619872	0.171199813235013	0.138683123474974	0.41015406265971	0.665934994632888	0.203778038351516	turquoise
AC016168.4	0.0491816924333274	-0.0488360688402	-0.0700803386200642	0.0240577198300105	0.116319795542063	0.831756029269975	0.763733594631024	0.215341619748254	brown
AC016245.1	-0.0276205082691831	-0.0654231477177128	-0.0810366503688217	0.0604277520785556	0.166128180382357	0.529028311832927	0.768717267305987	0.159871420572593	turquoise
AC016251.1	0.0738638713573864	-0.0642439009159236	-0.0295430861687724	0.0954761709128618	0.0873487035948772	0.79105269962525	0.951416236956319	0.162826040532484	turquoise
AC016292.1	0.0853977635462393	0.106326871535871	0.00190909804357964	0.0027761998818469	0.0984373104710824	0.157896761555018	0.329846358714426	0.171677030919291	turquoise
AC016292.2	-0.0255320291302226	-0.112624833362631	0.0449920047372302	0.0472534306694816	0.147659639373038	0.393704627167449	0.451241217887074	0.0832481785199727	turquoise
AC016405.2	0.216091825206713	0.247672182253106	0.0596195768822679	-0.0636730089375629	-0.0395135229314651	0.134202971126752	0.200912905604276	0.231030993863309	grey
AC016405.3	0.226777532839042	0.232594348328086	0.059860256606022	0.0261747443599582	0.0218102704964776	0.342404679333594	0.432607593498085	0.234678597367483	turquoise
AC016493.1	0.063487327472876	-0.0444272721234623	-0.0606175362195774	0.0464061942883243	0.0963571990910793	0.710813743477182	0.895260050533984	0.110408762654108	turquoise
AC016526.3	-0.00851309028341307	-0.025279059837333	-0.00167629927721642	0.118480708603348	0.0673410630615888	0.56626139262327	0.904364754475426	0.165827863381383	turquoise
AC016542.2	0.0906562524237258	0.0558280191775678	0.0217037649759787	0.164090022854689	0.154081447258424	0.360359330978895	0.582720306944448	0.146344122225269	turquoise
AC016549.1	0.242570340551512	0.142305694279559	-0.0190810682363947	0.0974114302870108	-0.156383331878518	0.380788297408639	0.59214988568627	0.281768873542784	turquoise
AC016559.1	0.115202959217423	0.0329475945871335	-0.074474185769452	-0.0048603137571232	0.136698499140381	0.436700958067752	0.742368833723333	0.187568404792904	turquoise
AC016571.1	0.125817762067259	-0.00585897933007073	0.0908090318199926	0.189914158552591	0.0378656273982145	0.512566195392896	0.722825470268922	0.184611577235879	turquoise
AC016575.1	0.0299716051925074	0.139574094836659	-0.0670073478878386	-0.16612385085613	0.181414116324572	0.0829868070214426	0.13233535827629	0.275525570391325	grey
AC016576.1	0.109785879980193	0.044671893029861	-0.0332968309180881	0.0137489590999301	-0.000752970040173062	0.330908179681915	0.529062441251659	0.118102635369802	turquoise
AC016597.1	0.0218428086589578	-0.0769763311991307	0.0863047195533656	0.151909542838111	0.00640007349545729	0.462429787830804	0.796312786099628	0.241494779067476	turquoise
AC016598.2	0.089941921711899	-0.0364276996883633	0.0143786624625733	0.0937642873098446	0.0552329388495266	0.626221247853288	0.945387142304602	0.177740974951513	turquoise
AC016682.1	0.0402980900431595	-0.0511820514651722	-0.0605200765497983	0.0857399935118986	0.0897129134053714	0.602431466613372	0.901168769246244	0.0758705857325618	turquoise
AC016687.2	-0.0114697538792387	-0.075723041204697	-0.181233553186892	-0.0255580289186332	0.164524003033775	0.492362169347061	0.741608567510712	0.0978850373070774	turquoise
AC016705.1	0.144232933299872	0.00520077119182156	0.0268769490041614	0.112718500489245	0.00123610622168644	0.618320811995211	0.864061086279301	0.254427886824893	turquoise
AC016716.1	0.109072979059675	0.00654742755405	-0.0419856600837252	0.0270885033202255	0.0343583104538491	0.679386543681348	0.844400895912371	0.179809217660239	turquoise
AC016727.3	0.0861626335389852	0.0602754790249425	-0.0654211192778514	0.0871299611842555	0.250408486524667	0.14673710716134	0.296880895644256	0.161561593404539	turquoise
AC016734.1	0.0857697872414888	-0.0796824854631502	0.00688370738690849	0.000659527892222585	0.0694600185584415	0.380253453873513	0.61971627892141	0.159601926224281	turquoise
AC016735.1	0.22759164286002	0.357793276551903	-0.0315218015764527	-0.0379678831216664	-0.0063961864115276	0.0171157603159289	0.143524796895143	0.166480477896837	grey
AC016743.1	-0.0751855781702254	-0.162898436561798	-0.109235254249993	0.00392137673814683	0.129079922122047	0.971573410655786	0.706960438535127	0.0266822435984646	brown
AC016746.1	0.00268090016891788	-0.0567869871928441	-0.0581408889064874	-0.0301584219858916	0.187202838698338	0.690853950504529	0.557635813385975	0.143305094602121	turquoise
AC016772.1	-0.0109674820624413	-0.124215507485386	0.0507091550649949	0.0765322967287577	0.0191461200142737	0.534815697534747	0.795105431120764	0.183239425744934	turquoise
AC016773.1	0.0914027757921825	0.184882584440912	0.0681732890091315	0.0182891635491683	0.0483398449039965	0.173345261726673	0.389432793995679	0.383113234598794	turquoise
AC016831.1	0.042708196266337	-0.0154989680783716	0.144787518287243	0.0949599403631151	-0.00537333367353136	0.374431103414574	0.630817510148584	0.185158027956421	turquoise
AC016831.3	-0.0073660995322796	-0.124087165520865	0.00346606017841722	0.129821256470762	0.0625686840313403	0.687919806702638	0.92444388855437	0.159913034545411	turquoise
AC016831.6	0.0502799999749854	-0.0846177291120372	0.150595663532648	0.161404922242372	-0.0387749734906305	0.549772587695135	0.863227045271003	0.25380468980646	turquoise
AC016877.1	0.0110203524966445	-0.103380947216141	0.0338106303625118	0.108126112839261	0.0117231059170926	0.622630524503122	0.771116051893305	0.202377295686688	turquoise
AC016907.2	-0.0154986220687901	-0.118019739478373	-0.108335427609309	0.0505823475373516	0.0808775730864533	0.793795829722327	0.858363092476107	0.0583097955105135	turquoise
AC016925.3	-0.00691368621602165	-0.101186271805802	0.127258919136797	0.18149860068777	0.0344394221984408	0.164747191326112	0.308023597504271	0.230054570006158	turquoise
AC016949.1	0.142257105503944	0.0293543559405847	0.11392969386023	-0.0827891626720584	0.0853433244711244	0.329397607570566	0.459779073143139	0.267809690529185	turquoise
AC016957.2	0.171967487263229	0.185478329556257	-0.146035333823761	-0.0293710770760375	0.212930829845178	0.566986323367094	0.356427597839764	0.168835178759122	turquoise
AC017002.2	0.0895038051044895	-0.0285757729167218	-0.028911918979534	0.0837132006563869	0.0691782109391527	0.518537775575154	0.816265473924592	0.143266120691178	turquoise
AC017006.2	-0.00644624181528218	0.0471008181093419	0.0250939619619774	0.00169672084688553	0.0820846650670865	0.446709343499827	0.621753882502272	0.037503383397372	turquoise
AC017007.3	-0.195924718688629	-0.177651193866646	-0.0397426781424982	0.0311324501411003	0.253763728706044	0.467133238155248	0.598332047670964	0.192422336576024	turquoise
AC017007.4	0.0379748498261834	-0.124747411533921	-0.0787866016724384	0.0730371501994871	0.200578588041569	0.76232388939489	0.796572942901751	0.0937409484828371	turquoise
AC017015.1	0.0676311869620154	-0.0684891363975924	0.0824062914772617	0.137224223097917	0.0904248841332478	0.448591431778019	0.758397913583262	0.201710524940684	turquoise
AC017028.1	0.181453206460804	0.0734553270401866	-0.0730879510630082	-0.0536986540225785	0.119386229509718	0.123427620561532	0.192836392417153	0.204202279337747	grey
AC017037.2	0.0701357770110312	0.0965304960452475	-0.210260232497367	-0.0858761327359755	0.1799582817927	0.378206921413267	0.448701036810583	0.113962769269773	turquoise
AC017048.3	0.0326168233394023	0.141630145513091	0.110085010873284	-0.0188954684544227	-0.0589247177405719	-0.203454615837081	-0.0890201870825219	0.188128196915813	grey
AC017104.2	-0.0226820178531856	-0.092279372100233	-0.0385760312642614	-0.0234110976602841	0.256177933231262	0.426832794188544	0.56236022866567	0.0696638002863848	turquoise
AC018398.2	-0.0657934777235915	0.00272349165655432	-0.081460981047712	0.11427566939044	0.219477035596838	0.408825609275792	0.687253266751907	0.146355401837229	turquoise
AC018442.1	0.00182526838727899	0.124399627602639	-0.0968249842324863	0.0869673178357227	0.111917886175736	0.380975574080074	0.493752678250359	0.190217623546594	turquoise
AC018462.2	0.0645111996870552	0.0533368978000954	0.0701775922110929	0.0558169003485508	0.17474122203026	0.530622477237584	0.770095810122605	0.181491030045814	turquoise
AC018521.3	0.116660236860495	-0.027397776430736	-0.0382190111860678	0.0666867741477014	0.169530062355206	0.57707743151135	0.803555182155545	0.207891450995651	turquoise
AC018521.5	0.0673849041443723	0.17514704763293	-0.00185992939717853	0.21876588984079	0.0616977646887323	0.242869454757436	0.365682259199863	0.220865409360667	turquoise
AC018521.7	-0.0776623044436218	-0.150485970231848	-0.0797601011295402	0.0798332499484207	0.154275971839241	0.830256556789197	0.793655075298912	0.0327823753432769	turquoise
AC018523.1	-0.195103846416355	-0.106238939405085	0.0508456849551993	0.1508616535554	0.370853052988151	0.199163188575082	0.44714855408879	0.0550236787930004	turquoise
AC018529.3	-0.0697371676166019	-0.12086499238208	-0.175847146323675	-0.0644100653976157	0.0740345426820709	0.781794750303034	0.116639221139805	-0.102378456208229	brown
AC018557.2	0.123974823000221	0.130162572721441	-0.164086638256691	-0.0215718081289304	0.0769293962746534	-0.0758257639015498	0.0241978566760874	0.186090496659056	grey
AC018607.1	0.0511018286907109	0.0306148228024432	-0.0945308013606366	0.0663069635403415	0.141464091191545	0.652078707160196	0.637134837995101	0.058632434764018	turquoise
AC018628.1	-0.0675687641610858	-0.199582186307741	0.0589146242960296	0.205061514816046	-0.127002632709012	0.464892011588964	0.534862087894654	0.185685296660688	turquoise
AC018628.2	-0.0589169962931408	-0.100160862880927	-0.213039263554356	0.0256961951086754	0.32272410395419	0.306791083074879	0.361281377394873	0.0550749999457549	turquoise
AC018634.1	0.0966278027311206	0.00524888384148132	0.00526071169595701	0.0105302062799437	0.205163966487584	0.413928373905466	0.690278888928211	0.0478014983995865	turquoise
AC018638.1	0.20695439225855	0.186180751086381	0.231750588452307	0.0694753877590729	-0.227651246233789	0.167553360086379	0.132991826531188	0.497206665814607	grey
AC018638.2	0.217994063323323	0.0333011217950607	0.3084034377375	0.120497377411399	-0.190927227428195	0.140543786915399	0.26884567795854	0.502197708016161	turquoise
AC018638.5	0.194081365681101	0.0445193693590102	0.155063463061244	0.0443734199136407	-0.133357159569296	0.211521961752955	0.206537759335868	0.524863055281506	grey
AC018644.1	0.0614240435454301	0.0517894213498556	0.114834134481293	0.0885502537935977	0.0490048423085392	0.389943347133263	0.485515763770254	0.193562126502183	turquoise
AC018695.2	0.0699498197483432	-0.0740973563506117	-0.0884155083152513	0.100069439122944	-0.0335871392484014	0.611492186943981	0.643401399972267	0.229230718779294	turquoise
AC018695.7	0.149850216531071	0.00568552868102419	-0.0257942081907506	0.122142638369948	0.149890958499464	0.581807100874844	0.840749874916728	0.17832557973713	turquoise
AC018714.2	0.135315464991095	-0.00880713032992994	-0.00434337349036545	0.108108244635317	-0.00289115319198037	0.5002331188915	0.787379582152375	0.270048606845079	turquoise
AC018716.2	0.0416157676743314	-0.0553304996737784	0.0334691223327474	0.115669798571013	0.0651679347028867	0.602132884254097	0.948127453092645	0.197028187866915	turquoise
AC018730.1	-0.00255542881212807	-0.121837256638061	0.0439872075145043	0.136166971703073	0.107741961987701	0.598180773427004	0.872553850512704	0.202447900752398	turquoise
AC018742.1	0.192767526547331	0.0201067594083031	0.0318379480405997	0.0324048680788194	-0.00176696420371699	0.477016697177177	0.773044774840095	0.184927762247002	turquoise
AC018754.1	-0.00791929399025234	-0.0441015387585886	-0.145855019219942	0.013014044947385	0.0912265417778796	0.365403108595411	0.601933588923273	0.0973275622190466	turquoise
AC018755.3	0.17123347848583	0.200363634115917	-0.161265326625642	0.0976672301398807	-0.157035568575665	0.00339907508188223	0.0720558200640974	0.411466559931948	grey
AC018761.1	0.124904052322374	-0.0455383840196218	0.0596124144450729	0.0974992696080633	0.156962061194128	0.164263490988718	0.274324131451383	0.0964584943909116	turquoise
AC018797.3	0.000970179181190029	-0.000273372258027726	-0.0408255028253256	0.0366213478923324	0.167679478058816	0.28875321766061	0.305272314137088	0.0137745665516772	turquoise
AC018832.1	0.0266119648721617	-0.0567103340725075	-0.035224996762006	0.0913021258078043	0.0854636258608917	0.771502848500189	0.86857209235397	0.157376523368839	turquoise
AC018946.1	0.00289060063657977	0.0506474468299498	0.0666691661282624	0.0903612968090822	-0.0893204562359799	0.514656034601865	0.758018467938791	0.201532257001256	turquoise
AC018978.1	-0.119379839142633	0.03611659323012	0.154435788275702	0.273225011031485	-0.236154716023941	0.00250435739459866	0.0329748510017705	-0.0618827129364818	grey
AC018992.1	-0.0160793099096301	-0.0290297950803669	0.094055683195647	0.123900071525845	0.0976622841653213	0.565807672886891	0.870241509775217	0.177921656156533	turquoise
AC019131.3	0.0937696716611201	-0.0204768584674793	0.0629888404997177	0.154846078491432	0.0147221576814797	0.499419763831163	0.712019088042774	0.256560185465845	turquoise
AC019270.1	-0.0384150000092951	-0.112742666475414	0.0205336082521112	0.0799316434234756	0.109753844464764	0.552253440755573	0.778262330899415	0.175420183901093	turquoise
AC019294.2	0.0507115739336832	-0.0125976038866175	0.0633696092168368	0.0712850020913133	0.0764860731021106	0.62170755631015	0.9139688078159	0.310221349847953	turquoise
AC020604.1	0.164283483154602	-0.0295393063847813	0.124741001520654	0.105114398473319	0.0107945533233528	0.255050293342265	0.479961070544772	0.178611587577681	turquoise
AC020611.1	0.0408646120475465	0.0738742889892288	0.0507590460025917	0.0333291102940858	0.0388036924314756	0.358802639817421	0.575443711422391	0.1281856739779	turquoise
AC020637.1	-0.0994356712338751	-0.0279831135332718	0.12714085486007	-0.0201955934561604	-0.0849702002448831	0.0607750546481773	0.162083870461701	-0.0296101318307757	grey
AC020651.2	0.11543780922787	-0.00672936045548541	-0.050198442725653	0.0801140242431811	0.0034762152860409	0.486032714828636	0.707961041491755	0.248024402111245	turquoise
AC020656.2	0.0157443407481559	-0.0490800364038627	-0.0156079420101694	0.07995187799023	0.0584556705484751	0.627251480532709	0.90342324417504	0.104141196700158	turquoise
AC020658.5	-0.00495697585103114	0.267632395224091	-0.179018251055595	0.00136206878420773	0.154140008242237	0.0835503254792097	0.249043255894194	0.237148645064961	grey
AC020658.6	-0.0101489356808527	-0.0258503999465598	-0.0635706448244654	0.105877210968882	0.140588460549889	0.594988353256102	0.873016073533479	0.179272691429278	turquoise
AC020663.1	0.00346589861353551	0.0831509959905139	-0.00909081171399862	-0.0585251678637652	-0.00701091374025596	0.187598502502936	0.359461323397151	0.209328868007857	turquoise
AC020741.1	0.0393582367978002	-0.0223156989820174	-0.0664460880673224	0.070456823558174	0.149130894539692	0.621520839976969	0.916598293576886	0.191722938377046	turquoise
AC020763.4	0.244779957299255	0.172929794722627	0.173148605827157	-0.0290927429889988	-0.144678412223141	-0.128510389694803	-0.0820408159949016	0.532446921980012	grey
AC020779.1	-0.00695727900863208	-0.171172869042761	-0.109626418517323	0.0362175936217543	0.139908051417833	0.568119944972327	0.652172204898563	-0.0480415897393575	turquoise
AC020895.2	0.0749388526468195	-0.0371036020856279	-0.0192472812395749	0.0881214429931203	0.0749784765568713	0.608815861432939	0.943033258560908	0.150135298869665	turquoise
AC020904.1	-0.0265688082688236	-0.0774732208110407	-0.0186218364518843	0.0549523672705707	0.0746330462250198	0.649873809104701	0.920159142719337	0.126980601088087	turquoise
AC020913.2	-0.0813137662375103	-0.0893647328716581	-0.0291625248648407	0.025271617945094	0.166451708970175	0.328968176763401	0.341507664414707	0.123166124505443	turquoise
AC020913.3	0.128386603607432	0.0250747878775064	0.129223448316427	0.0634347067549443	0.118862368334283	0.504917125499679	0.454076209999776	0.357302865635372	turquoise
AC020915.3	0.0154409645367333	-0.0621469330134119	0.0899259152885525	0.141746443341403	4.96041645910088e-05	0.636158208840307	0.716161867679803	0.209517791528221	turquoise
AC020917.3	-0.0584096897484266	-0.072068299388959	-0.0681673495843051	0.046716646841062	0.183713721470424	0.332393704673178	0.421704164720433	-0.0736886194486467	turquoise
AC020937.1	-0.0603214619263425	-0.111670260244311	-0.0661052567158563	0.015528188348455	0.230461396959188	0.300453315619303	0.50967686694859	0.0980123252016209	turquoise
AC020978.2	0.0942695916500431	0.0589130673882742	0.059130620013534	0.00910046429712449	0.04850086207638	0.444574162389097	0.677142787464654	0.187081957930182	turquoise
AC020978.3	0.181991125636548	0.228309659195973	0.0987431803342871	0.0579477791989673	0.0512243560583826	0.0439481925314515	0.219923181578632	0.267670136652397	grey
AC020978.4	0.0100148166805506	-0.142389593783411	0.0268145578677797	-0.00130790135860545	0.0534241732294986	0.667973919113835	0.598833672195918	0.0394173118701239	turquoise
AC021074.3	0.0988358832694902	-0.124827033033876	-0.0867995227710006	0.0385476347106448	0.173893255636753	0.584768636225797	0.80291459465438	0.0923316787896898	turquoise
AC021134.1	0.0667956990545046	0.0708478302017352	-0.12821232830126	-0.0120733513845417	-0.0123670182912543	0.337401477263099	0.408045159933506	0.180569226771328	turquoise
AC021134.2	-0.0279367892327386	-0.101435172194308	-0.036411987260335	0.158784387828611	0.0465956672903374	0.623371189472658	0.8759119806598	0.118332396385215	turquoise
AC021148.2	0.0133932980061977	-0.0458116403728595	0.0387259522715704	0.0297374041468076	0.064918540418604	0.188851145223463	0.360738840128202	0.185421222892458	turquoise
AC021151.1	0.188356227624415	0.105046112989337	-0.111187083884165	-0.0866304410778752	0.0791177648488632	0.456477006388511	0.596063014071738	0.18296590955392	turquoise
AC021205.3	-0.0012599643008511	-0.00153385102873904	0.0606169736627923	0.1519541435975	0.0409953954398297	0.50670376302409	0.473118041152584	0.0871657602362951	turquoise
AC021220.2	0.0948733018498614	-0.0240186324975001	0.0397429119072845	0.0943900931164302	0.0590104465904406	0.616046892028982	0.955319558158517	0.212797907223757	turquoise
AC021236.1	0.070038583101097	-0.118751161557908	0.082708842834688	0.196098804642093	0.132812586553621	0.441380848978322	0.639791935979309	0.307552811695643	turquoise
AC021237.1	0.170131494526325	-0.00431366667370626	-0.0219389998848813	0.0769005672826304	0.09039117174281	0.361447889337891	0.634009043497764	0.164312199244819	turquoise
AC021321.2	0.148157010312745	-0.0185329988679314	0.199719415586058	0.220083549639523	-0.0404512289165319	0.321295447249276	0.56891447887893	0.352005341451565	turquoise
AC021393.1	0.0395518560493813	-0.119996097730829	0.0516149974069282	0.0431138932977805	0.0367992958318066	0.602698310881959	0.808579927674637	0.0562807724184142	turquoise
AC021443.1	-0.15076311899216	-0.156205589442505	0.0672904032144827	0.139153825774168	0.160755263662205	0.345635858884943	0.446705358455715	0.11374212569452	turquoise
AC021491.4	0.0243532332257031	-0.0382035911954639	-0.0438468416817185	0.0567751117906445	0.0868146027873461	0.520871836624042	0.817001526411302	0.122486256664924	turquoise
AC021573.1	0.0749583332232054	-0.0215744674045935	0.133741646889197	0.0650245161989586	0.0985466322111046	0.268165566944603	0.528774146390897	0.173039406013745	turquoise
AC021683.5	0.0724986818698927	0.0620403131660077	0.05188490253663	0.21295538268127	0.127577423621684	0.472478558347103	0.70147410620328	0.262478966813336	turquoise
AC021723.1	-0.178831582796158	0.00311385528566076	-0.136165337787434	-0.0726174592807884	0.422305327355281	-0.0582543339484564	0.0247179308881175	0.181662717099147	black
AC021752.1	-0.00327239986656443	-0.0876961196886162	0.0502546942830302	0.0749217642511502	0.0421650269379685	0.615779731465253	0.882920091656079	0.15324269672141	turquoise
AC021851.2	0.0818068749320724	-0.111151045264858	0.120983909613221	0.226566899786555	0.0934025891996667	0.514691157042914	0.837051712225542	0.169649404135721	turquoise
AC021979.3	0.0225755035951792	-0.0667338316117966	0.030961075160182	0.0870956295331492	0.104359288552725	0.586120735057658	0.897396661891474	0.150173077291928	turquoise
AC022034.3	0.116202091093529	0.0342811597121516	0.0143846355518592	0.131749791424742	0.0631587350874274	0.604327072370349	0.828072066520616	0.124559575888773	turquoise
AC022068.1	-0.0159722703793328	-0.088345289152103	-0.0713274722173357	0.0540392010540677	0.0928332746350491	0.654335627454256	0.818549432923321	0.100504134290056	turquoise
AC022133.2	0.133707865156674	0.0200807248234093	0.0551569502446959	0.105729171537	0.0976199976986909	0.556628089808678	0.891115331360839	0.226305837683103	turquoise
AC022140.1	0.042583684638217	-0.0371001523134463	0.0253808363959556	0.142782316473989	0.0920406499064756	0.508137052423747	0.810181670117128	0.217435206095945	turquoise
AC022146.2	-0.0430489151285445	-0.0980806557429945	-0.143520180440862	0.0286088341138354	0.119029998772212	0.725312667827701	0.389248007366702	0.14701618304847	brown
AC022154.1	0.0753604947135016	0.0794613425093511	-0.169661636448725	0.0830540533943368	0.232652773903576	0.163719231019329	0.218448038703874	0.222778847097961	grey
AC022167.2	0.113709549105132	0.104366836629605	0.185895927790178	0.0529870838999763	-0.0770226831323067	0.265941687162194	0.206049058380911	0.352936703855648	grey
AC022167.3	-0.0745554451512243	-0.0120472165825316	-0.120212783033966	-0.0674306437415923	-0.0005041169571491	0.401730955745995	0.472866245996289	0.123418542756873	turquoise
AC022168.1	-0.0566775261681388	-0.088302620433207	-0.0423301944648595	0.0616102720354336	0.0507247481579934	0.63697554880895	0.903446168649883	0.128993619803207	turquoise
AC022182.1	0.0452154069516329	-0.0475532067811209	-0.160589028483191	0.0161134189476953	0.126819270701373	0.854557539921929	0.517224118504894	0.0498025640189755	brown
AC022182.2	0.0770141468784307	0.0309492533499642	-0.224025388608537	0.144045804456288	0.00682488991036842	0.8175000739708	0.501464252524666	0.125216410802861	brown
AC022211.4	0.0214229324073485	-0.0127162942241569	-0.0270032365352681	0.0491524172705418	0.103801229645343	0.548116828194441	0.75710054949694	0.148071464373016	turquoise
AC022296.4	0.207528632968159	0.0684416494967626	-0.0614829713680401	0.210599184821699	0.0470499488602142	0.368428176589148	0.58643694111008	0.323712096580589	turquoise
AC022306.2	0.23848759715285	0.0626364525251552	0.11411935121982	0.0220099414140595	-0.0879665538739794	0.00775411987860196	0.225656980395073	0.109135795876991	grey
AC022400.6	0.19143740984487	0.171747521615124	-0.106350542228131	0.112578184470016	-0.101517007281126	0.0270319328069287	-0.0275334078870099	0.364887992293944	grey
AC022405.1	0.0599105627965908	0.0205172206860297	-0.0511046299843869	0.0965448789331767	0.0324558143595957	0.410222753769054	0.511670446828709	0.129100301251793	turquoise
AC022431.1	0.053533262899274	0.0306319029392164	-0.0434404573918809	0.117317524958094	0.042251425312862	0.381188964080138	0.612706364533013	0.0859918389611114	turquoise
AC022440.1	-0.0641203754900584	-0.200732685542567	0.0428698656470375	0.0457164099522538	0.061028310821335	0.489950333352548	0.596144193115876	0.0858564637022882	turquoise
AC022447.3	0.00996833308071826	-0.0957941151831335	-0.124250747826818	-0.016466576231938	0.145049805117927	0.835472830465131	0.720627793807991	-0.010634599382963	turquoise
AC022493.1	0.0875884381600431	0.0593737592319701	0.0817278694346971	0.086802297038689	0.0607419334584723	0.40441030171541	0.707143087301283	0.284165312564972	turquoise
AC022523.1	-0.0410720956469415	-0.0966852094448253	-0.103347782315078	0.0148292775168929	0.136189991062476	0.928315891435136	0.796794081870743	0.0939635786106128	brown
AC022540.1	-0.027356085624102	-0.148049975332273	0.0540311362455936	0.0960411561124372	0.0951989901012644	0.555532618012685	0.858133892921793	0.132714982482662	turquoise
AC022558.2	0.0646626952990831	-0.0858883703387925	-0.00107763858169525	0.00622457126625117	0.0290728891955807	0.64979732960439	0.601147236087137	0.1493451852526	turquoise
AC022596.2	-0.0252863383521315	0.0707151568928236	-0.0986498050405839	0.0312032861915433	0.16882395592027	0.499456755337407	0.814316958067026	0.251294801907896	turquoise
AC022679.1	0.0800586592208532	0.0338580957253546	0.0368821650325759	0.0492471195997226	0.00936899837592399	0.465936631160486	0.768793764212611	0.175946026778626	turquoise
AC022730.1	-0.00194794470098747	0.000222696151537117	-0.0830201478330064	0.0560299973949116	0.0781234760825834	0.656130399972557	0.867430556586861	0.229876824698004	turquoise
AC022816.1	-0.0326095020146563	-0.00770016535867332	-0.149168574136379	0.0142753009489331	0.0640844053110618	0.731016169960442	0.75976151896401	0.251389755392733	turquoise
AC022819.1	0.28398067936246	0.197227940639484	-0.00317826692416569	0.0733100785327775	-0.0395484535242101	0.385957508376905	0.634187358822842	0.327923480657334	turquoise
AC022858.1	0.181375111963415	0.111315293264715	0.0592877342974731	0.0351097428753261	-0.129947380664824	0.365190182679764	0.496863289065408	0.275084955086451	turquoise
AC022868.1	0.233475161870047	0.107559175723986	0.0884383251867711	0.262480559904578	-0.0124101644858145	0.399876858385219	0.613397344332818	0.346537237243113	turquoise
AC022903.2	-0.0730661948172363	-0.134482719342355	-0.0583040569123996	0.0667852572926047	0.0724658691370445	0.636241603461266	0.86588455641509	0.066698805227235	turquoise
AC022905.1	0.0408904692457596	-0.039580085891671	0.118525132403209	0.26957569830239	0.0151312424416226	0.487874554069789	0.66206021868929	0.124808553643027	turquoise
AC022960.1	0.0882506208244704	-0.00888904256671455	0.0292015249964713	0.0277006513948442	0.0192484936415741	0.683357883539461	0.788436469080128	0.154833823267963	turquoise
AC022966.2	0.0159225964289825	0.0645530437773877	-0.0622379015638589	-0.00253763216867647	0.196549684170632	0.0370269743276695	0.191079806460049	0.155012781175652	grey
AC023034.1	-8.4261909104866e-06	-0.152641799825299	0.0330420809550352	0.214344859327716	0.101426125009987	0.416588476836749	0.685707929860709	0.156945224894029	turquoise
AC023051.2	0.053426976057838	0.00790284358854229	-0.222585208260523	-0.0231704156239579	0.0825973437580924	0.460746983105682	0.145495760482522	0.0868454357395614	brown
AC023095.1	-0.00149451308228211	-0.113461784694263	-0.0536485284725791	0.101275618293545	0.0937623859448119	0.848020573141339	0.895681718498384	0.0925674001672508	turquoise
AC023154.1	0.16737938770282	0.00150942697324309	0.0775488162756262	0.163628557808062	-0.0331452564855824	0.514108413893141	0.790623781207499	0.279430858072788	turquoise
AC023194.2	-0.115355731644348	-0.0800154006042442	-0.0709615620788786	0.0863577024133062	0.233444063741744	0.345439432332055	0.602432656972281	0.157887799376537	turquoise
AC023282.1	0.0358869579794416	-0.0469498473856999	0.0291906584583255	0.101960545283715	0.161821212684628	0.433455913755572	0.627809334218939	0.251870118956296	turquoise
AC023355.1	0.10235795434166	0.121701713613379	0.0894631176859691	0.223159680385452	0.0236132535788461	0.567964738050604	0.724804227816268	0.481049415523408	turquoise
AC023389.1	-0.0752511947374779	-0.0748421963802695	0.0326117773441489	0.0381456299567091	0.172069653305934	0.144751238333813	0.335901575178593	-0.000827587753626867	turquoise
AC023424.1	-0.0831524719869645	0.0517392737487977	0.0121447031716459	-0.0953581014646012	0.056742550021761	0.218989939856856	0.354892050153863	0.366528686347223	turquoise
AC023424.2	0.160172950146174	0.0054301736816133	0.0974384834943806	0.0667299715043267	-0.135023225389119	0.427145545647948	0.665248463882263	0.275791800478727	turquoise
AC023590.1	0.194903796265724	0.187767473302166	-0.0441258654589934	0.0382920610023111	0.0506295218856057	0.474462629056435	0.718058079661696	0.162789397947831	turquoise
AC023632.2	0.00296600841791622	-0.0806964281501966	0.177307720719168	0.219769979157534	-0.0686204521104102	0.586711541768722	0.395784562088948	0.202332986971064	turquoise
AC023632.5	0.0650481583900009	0.0999700046615283	-0.0868082857622185	0.0263501667139867	0.190776053826121	0.458756183568361	0.603823724019199	0.210103668596754	turquoise
AC023813.3	0.00980902220470236	0.0914592793496085	-0.137410579377078	-0.0659812231501833	0.070720717042565	0.791483645813269	0.494756130905983	0.160335301490334	brown
AC023818.1	0.0440135288330869	0.0542945005756551	0.142243180661357	0.0617773581661902	0.126108688547454	0.142702329653053	0.342862386904823	0.239909824753153	turquoise
AC023824.1	0.0523861548797231	-0.0676132555933518	0.0873343593570538	0.0335890810053616	-0.0409152608902864	0.211277623918368	0.265944149505354	0.122868778427195	grey
AC023824.3	0.00669047517617642	-0.0293674897141482	-0.0870233476974125	-0.0236507720509074	0.117360946037035	0.246182143178281	0.383252072371246	0.11663232110337	turquoise
AC023824.5	-0.0418235951484865	-0.0686467657248322	-0.105210978106743	0.0593882119225914	0.0920503278715021	0.672738286184527	0.78776756461872	0.127621663607813	turquoise
AC023824.6	0.134515654497079	0.0754189902296391	-0.0712973246336529	0.0968648305782625	0.116492943769385	0.251399928336574	0.433171896500834	0.180570967949467	turquoise
AC023825.2	0.0547022676313275	0.171359681451319	-0.0235254554645781	0.213664846502455	-0.149732868115488	0.245981237242691	0.333492195695546	0.0627227973950126	turquoise
AC023905.1	0.0624222360707941	-0.0159626012019684	-0.0907419711741513	0.0677325738367456	0.0673773226729791	0.788982138548027	0.877080533496814	0.168419876977651	turquoise
AC024028.1	-0.0753932030391074	-0.0911433287983355	-0.056760699844568	0.0107050198973169	0.139150976931	0.497667444299546	0.617419759169392	0.011774225813115	turquoise
AC024145.1	0.125485295572427	0.169703027726809	-0.135317243513579	0.0399128513207759	0.24631705948885	0.223593959013395	0.252319441501936	0.0486295986068439	grey
AC024230.1	0.0821645049612457	0.0959219677731026	-0.0664207190774676	0.0997099877973407	0.0484250254236384	0.516160243230902	0.833863624528174	0.188507155690217	turquoise
AC024257.3	0.0668154616684583	-0.0424358650128766	0.0190511820604451	0.118513974811661	0.115717508190581	0.734581688221457	0.925528395530002	0.208560207842213	turquoise
AC024267.2	0.0190450779742053	-0.0626553203694162	-0.123510339330611	0.0452997127768889	0.0961266217666049	0.469287857519615	0.7497317310477	0.110117802795644	turquoise
AC024270.4	0.0224375785615461	-0.0119608439037453	0.0756122473558714	0.207648979134889	-0.00579608994128657	0.757819937840549	0.722215082837046	0.137443806517628	turquoise
AC024337.2	0.135323829632218	0.259665617483977	-0.0370050177562659	0.102219592949016	-0.00584409098390685	0.342322337913717	0.605254870601013	0.541528682868237	turquoise
AC024405.1	0.0020857336935306	-0.144568793880408	0.0145512779266287	0.0460006073827388	0.227646786319918	0.325349730990278	0.563504786386509	0.106115879203358	turquoise
AC024475.3	0.029651802065328	-0.0246432375236324	-0.0307169016994716	0.0265006594501449	0.0639662950797769	0.555167401442769	0.875644674381798	0.164047003472377	turquoise
AC024560.3	0.121242344669655	0.0845869831488215	-0.0326990537939088	0.00327131832931216	0.000967684908708534	0.0163298481693529	0.184268337278354	0.229182248821716	grey
AC024610.2	0.0406544905169295	-0.0973685620644262	0.0376613950444593	0.0844781671163309	0.0934953173567104	0.590148372965584	0.922337897330284	0.138023129971176	turquoise
AC024651.3	0.0884486793347842	-0.0350038443867645	-0.020808060663632	0.0832020244141315	0.0755654473480989	0.647935702967883	0.924842034142535	0.159385751625493	turquoise
AC024681.2	0.0515420119064624	0.00917173047622187	-0.0241743590496617	-0.0178427581732788	0.16118889593002	0.415160418718276	0.482492779935362	0.0953329138432318	turquoise
AC024940.3	0.224300537297408	0.0399668285186552	-0.0221327328351355	0.0218908528124609	0.0749045693708886	0.13177347283076	0.0863513762613667	0.177609538651723	grey
AC025165.4	0.150366814504374	0.211447600519279	0.0483670246079381	-0.015946007746849	-0.090834509750482	0.273832477306522	0.46570614326652	0.351121629467083	turquoise
AC025165.6	0.133965909866366	0.168185044446284	0.0747468422169272	-0.0104854283487787	0.106453680465679	0.0228057484025887	0.0831193819329006	0.456412592085224	grey
AC025171.4	0.145814708199035	0.204263881575858	0.0869492813648233	0.0236396531016073	0.0642640399380324	0.523261206276901	0.464156056469029	0.107861015530982	turquoise
AC025186.1	0.0919209541802669	0.0461086009904913	-0.018620170495587	0.0597507192171046	0.136709321350279	0.341811457288621	0.456978932797428	0.331874597586151	turquoise
AC025262.1	0.0279195167411259	-0.0214548855528503	-0.0364165992029611	0.041249243807152	0.0844059941737787	0.532700075826526	0.755728677913137	0.00354821102061591	turquoise
AC025262.3	0.1534515756336	0.00397943929285715	0.0902564969469056	0.133450924008021	0.0777123471580404	0.530630101960421	0.827891486946367	0.169342155274682	turquoise
AC025263.1	0.0772138716514334	-0.0661007699196193	0.0678514437988035	0.175121252437322	0.0905379335120092	0.593045367139783	0.904653899505931	0.189893192551714	turquoise
AC025280.3	0.0445446838698063	-0.101684231432601	-0.0684873471429533	0.11085817867683	0.0327134409260195	0.00876321432024931	0.0915652371713215	-0.0454109824392602	grey
AC025287.4	0.119146721559239	0.0451668059550874	0.0534482576527077	0.0445793109583874	0.0421636795223368	0.599117503791322	0.741835031344746	0.298835943374209	turquoise
AC025423.3	-0.12798947298354	-0.0186349322251829	0.179528814542947	0.139788293803209	0.0641221215419883	0.0591051621420926	0.200672876773583	0.199007234371915	grey
AC025430.1	0.0718378221614064	-0.0184920284681744	-0.124858756121522	0.0853717227198093	0.137616100714509	0.185853291401333	0.361819001320424	0.138428413777342	turquoise
AC025449.2	0.208733248983345	0.14163169275809	-0.0375314137884875	0.0360700319177315	-0.0437099474174214	0.512479066693216	0.758532425903087	0.330197463967201	turquoise
AC025458.1	-0.317588194019434	-0.152022441048255	-0.0370549219685982	-0.0657771844757963	0.537090823178981	-0.0329931671494434	0.00112932600909459	-0.0277108127024501	black
AC025539.1	0.0115522673863836	-0.0666257769396745	-0.0602692662416792	0.102584116350134	0.0844949860362996	0.692213512134724	0.765888168544579	0.117503034649319	turquoise
AC025574.1	0.0136574725730064	-0.0508421218068336	-0.0226341706467455	0.0429298403749855	0.10179078052854	0.637916294745931	0.871868212858452	0.198554254505202	turquoise
AC025575.2	0.00693104583214676	-0.0183077816429989	0.0178962582380382	0.270218426561562	-0.0524763295913878	0.121634501244497	0.187022632374038	0.210522970135587	grey
AC025580.2	-0.0353680967022266	0.00448630758112501	-0.00627421497452735	0.0272104492651672	-0.0112524148170225	0.869081058125115	0.66486880882999	0.152328439210845	brown
AC025580.3	0.02708220622185	-0.112987660012427	-0.0112117176422162	0.0419962871426158	0.102825282393487	0.833051847517555	0.847205429653275	0.0983841297437648	turquoise
AC025627.3	-0.166130538499797	-0.15217926837878	0.0526103264386185	0.0444306124872051	0.486620732338504	0.38104248403616	0.59758795079665	0.0415551905433527	turquoise
AC025741.1	0.157783647096866	0.101243325653597	0.00428107291534909	-0.0261057649695072	0.120403966198192	0.436326239359026	0.536646496474586	0.232998384133336	turquoise
AC025755.1	0.0644020454746663	0.00558932001538771	0.00648396936001997	-0.0158501412765969	0.0825209089440861	0.700667069809515	0.770655350051866	0.150013580917852	turquoise
AC025774.1	0.137933285643385	0.0165977725532476	0.0769535608504288	0.0315134622720157	0.184762862508396	0.337026610370721	0.618270326582027	0.329880513674446	turquoise
AC025822.1	0.0404215104591271	-0.0742222102778776	0.00985039912694633	0.111002439585472	0.107533105327564	0.661026228792571	0.951789470262688	0.147771690720679	turquoise
AC025822.2	0.0619530168851275	0.0150714942101942	-0.0398415613345268	0.0577266825190067	0.049900672512538	0.76162065530897	0.821531277480695	0.0908354984618767	turquoise
AC025839.1	0.126119987175896	-0.0343946318004681	-0.0483230410324594	0.0783902787186947	0.149946696567101	0.41346462485076	0.696602358059675	0.178640732474198	turquoise
AC025871.3	-0.0348193486862291	-0.0318274493549167	0.00446423949875752	0.0581802520863117	-0.142881542488848	0.793746140004147	0.667356910357684	0.242911087528763	brown
AC026120.3	0.0360829265810001	-0.14424225708479	-0.0981535458178922	0.030251362401467	0.13882112327644	0.923988051450335	0.753899149653445	-0.00121183873895197	brown
AC026124.1	0.0573857505571191	-0.0403585250388848	-0.0325580962730291	0.0138720224308146	0.203979936781628	0.542167018843634	0.705359612834668	0.11117799195964	turquoise
AC026316.1	-0.165668200751211	-0.166700507209663	-0.0390897738056062	0.0342151303767982	0.43392183893015	0.0437368243212686	0.207067717862258	0.11650965835534	grey
AC026333.3	0.130344490396882	0.0256672585851132	-0.0400559991793365	0.0138254627811569	0.0567604430101137	0.238461914801581	0.375478641634988	0.194018711191828	turquoise
AC026341.1	0.0853873131009331	-0.064280467608029	0.0174652986927234	0.163928514697568	-0.0180716008568514	0.67178952002172	0.862678902672166	0.151262316729378	turquoise
AC026341.2	0.208865430935309	0.0164632733866308	0.0194926431138828	0.158770465361794	-0.0167996879660524	0.492463123669532	0.818320848260722	0.201077004870956	turquoise
AC026356.1	-0.0346030044572002	0.0243567083619353	0.518789224831836	-0.00261385657683227	-0.138484245774775	0.0999762153828802	0.140512767039672	0.11910280342272	blue
AC026362.2	0.0963673479957899	-0.0514890564454539	-0.0547511148546843	-0.00823811730152737	0.184371992082395	0.310766070136146	0.517906421718953	0.0933573705026018	turquoise
AC026367.2	0.191082531319534	0.143027199206903	0.0994025366501504	0.281241904334232	-0.0142741291695134	0.305765127382712	0.552471815098946	0.411642198859355	turquoise
AC026391.1	0.0774553718099791	-0.0477143495020634	-0.00714083490780257	0.137183984179443	0.0754253884972217	0.634967435459145	0.954509874991	0.173855993725869	turquoise
AC026401.1	0.0463032291638219	-0.0984535085592093	0.0672037158372896	-0.0112803731193943	0.035301251169642	0.441650087580744	0.749934520881569	0.148142457365699	turquoise
AC026401.2	0.20919691514303	0.132658558564176	0.00962252509562927	0.145819016021966	0.118616461285498	0.246048500438149	0.509982737638376	0.209033771612155	turquoise
AC026462.4	0.0794313446495777	-0.0293999241344944	-0.0177766946727406	0.0818823634143561	0.10011671392653	0.639493089300685	0.966698891600495	0.168473608359627	turquoise
AC026474.1	0.172975675548181	0.111131697769796	-0.0623157578628166	0.153610388472577	0.100745265593126	0.299713856427858	0.581723068703304	0.0296902183777456	turquoise
AC026495.1	-0.103875093955365	0.0198334932364943	-0.0550079304084494	0.0256428051961612	0.120862964704958	0.495846927430462	0.725346498612386	0.194421308300603	turquoise
AC026523.2	0.0290399536899033	-0.0803203927962527	-0.0383299105410499	0.0828908256975348	0.0870423026748076	0.743331844142856	0.948363561027478	0.106622341817711	turquoise
AC026624.1	0.175709700601195	0.0742647860891407	-0.0186226601324285	0.0840062330071126	0.0804936153232757	0.460646761427819	0.712936892452481	0.225007663382534	turquoise
AC026726.1	-0.101446313943453	0.0944531199853957	-0.22771080923818	0.0396586027575852	0.209910702282014	0.246476296704166	0.418800693992168	0.196779992071024	turquoise
AC026765.3	0.0890525100474459	0.0535955887537028	-0.0462744411787453	0.0662548476412829	0.0529059127140795	0.563908941698399	0.892850508489256	0.226675402509498	turquoise
AC026782.2	0.0748384452280969	-0.0838465547206788	-0.132468413868812	0.0278434559966115	0.131564998341971	0.541815136340618	0.308705316623549	-0.0650485634955702	turquoise
AC026801.1	0.190018265704513	0.0222077188151022	-0.0614511940489829	0.131110745133671	0.144090531746648	0.328327211184801	0.584750642290327	0.191983741451992	turquoise
AC026894.1	0.0438568131768132	0.0340087986707694	0.00758614049584951	0.191277442123258	0.0689002746376514	0.467219345508289	0.723034387561773	0.155064558132769	turquoise
AC026904.2	0.217077909353431	0.13767792336987	-0.0325966889384743	0.0273219412780961	0.0464946591700356	0.318751724624332	0.430260672868524	0.0540337998499185	turquoise
AC027013.1	0.0295317242317388	-0.0692923838163609	-0.102391707644059	0.0926910020605885	0.0802018094511005	0.721733913671879	0.884192767229779	0.123002170595242	turquoise
AC027088.5	0.175080820983383	0.0282121285888203	-0.0897908467150492	0.0651567624732619	0.00942841533781987	0.306404287644044	0.462710461469184	0.098834144768119	turquoise
AC027237.1	0.0803619180414345	0.0220834347639768	0.0656598610549041	0.0631477944626021	0.0215014747902336	0.447369856618655	0.565694528724325	0.394409200967054	turquoise
AC027237.3	0.0301687599696242	-0.101001953819842	0.0828813546204999	0.0600284162409765	0.0285489602698593	0.514304799524613	0.546413507114957	0.0635418846374393	turquoise
AC027237.4	-0.00965115871805096	0.0186879729502391	0.116661578670619	0.156649785272333	-0.0375152290560428	0.300205826616651	0.543087947575334	0.305921408320868	turquoise
AC027279.1	0.158092374388423	0.155595484863163	-0.0445684514357478	0.0396835911261831	-0.0249943421758083	0.233332155066679	0.47718888252389	0.190868962069715	turquoise
AC027279.4	0.13864596725555	0.0665291951380264	0.167978127084836	0.0830377869451915	-0.0326565821953865	0.430489087526249	0.701136935688782	0.409166613402226	turquoise
AC027281.1	0.107124493252045	0.265697067096629	0.029431134649453	0.0588001399750371	-0.0664806728392046	0.108678612519758	0.321294669801748	0.268061946207259	turquoise
AC027544.2	0.0621777318672731	0.00911354216904482	0.0215342860246337	-0.0968292534983956	0.0827340243687807	0.241476889891504	0.287608546229011	0.139815306207118	turquoise
AC027544.3	-0.0121233447029193	-0.10952147330079	-0.048539729473847	0.0336340887303841	0.058193045614399	0.931501497324443	0.769098052339949	0.0248624947122018	brown
AC027575.1	0.0660886901507819	-0.122506601865646	0.010734727939038	0.155069856187512	0.0933812976682735	0.610073559496113	0.863056359699768	0.160870972991507	turquoise
AC027584.1	0.0709444677251341	-0.0180266533148575	0.0329587510071196	0.0233040642881564	0.0894244520816391	0.488205904194019	0.753074560172595	0.213489923256194	turquoise
AC027601.2	0.289993572896888	0.132098526699608	0.0453842986333759	0.0746844099203088	-0.0325919343807723	0.179528553931341	0.412291819493653	0.45830840346422	turquoise
AC027601.4	0.0710316516424186	-0.0998233659735054	0.1360053776507	0.0427049307696039	0.173631307021442	0.104654988308978	0.265872455461152	0.255761694243481	grey
AC027612.2	-0.0322603245936387	-0.0637116385407291	-0.0354646451554768	0.0565464134375009	0.0636322091269549	0.799077298403286	0.920057029959284	0.160421473212626	turquoise
AC027644.4	0.0389836994316135	-0.0742272165271377	-0.0864547376069878	0.0593780987093544	0.346716362212597	0.145739980802854	0.300681691019295	0.0731922253627022	turquoise
AC027667.1	0.100520162389101	0.0641722742614578	0.0783149276751359	0.00121293257189904	0.206498177164501	0.199723925269118	0.429503364711426	0.222728964370748	turquoise
AC027807.2	0.216728143886309	0.0455034728465645	-0.0391740475372386	0.224908396105301	-0.0739016311354303	0.204781481526741	0.393095988324522	0.284505249816596	turquoise
AC034111.1	0.00976124877657071	-0.0767621295425274	0.0191155337723749	0.191579144483176	0.171636254908062	0.569362411950871	0.829044997080692	0.190044250079966	turquoise
AC034111.2	0.0315602978620144	-0.064932706446119	-0.0203685937330236	0.0543049289518103	0.140858623524077	0.663075608496342	0.901288364705068	0.0827468005883966	turquoise
AC034114.2	0.00711297734420217	-0.0964363013841065	-0.115555445199538	0.025401354460656	0.0804306606901592	0.975900472668467	0.71540356752807	0.0679159770685872	brown
AC034195.1	0.0627993811631094	-0.0510064427477136	-0.0117363529572763	0.102400108111763	0.0909708931534677	0.620588302326384	0.81948754408922	0.0892925905564415	turquoise
AC034205.2	0.122415931407709	-0.00943476717144496	0.0535559562106035	0.132801766360353	0.0894822020972267	0.562890025749928	0.898280318781265	0.119210268484018	turquoise
AC034205.3	0.0100106597393574	-0.0591053829963644	0.0243587370251432	0.103298769496826	0.115812801448592	0.578720655792699	0.93231992486942	0.12591148280865	turquoise
AC034238.1	-0.0266632345105288	0.0634951688362811	-0.159068296370481	0.043567678459669	0.0476345342261797	0.466674380856784	0.726962247899617	0.183293852661767	turquoise
AC034268.2	0.00335296876244923	-0.0894385794225485	-0.103142687656115	0.0468861783298781	0.113655711146215	0.767638613634753	0.936177014950135	0.100232829856664	turquoise
AC037441.1	0.000519148148335175	-0.0921542082891437	-0.0261924264149155	0.130607679865881	0.138650243943086	0.615160202300556	0.655017378215672	0.108133802261139	turquoise
AC037479.1	0.167455624687669	0.0991324129168809	0.032683500606794	-0.064408023558006	0.00872569637431789	0.0079099426651586	0.0216978834946948	0.179815250193768	grey
AC037487.1	0.00206674400194123	-0.072801613306293	0.125819008344215	0.10922158199306	0.0423577734988468	0.770636930655883	0.757410686478761	0.292936190560448	turquoise
AC040160.1	0.0337212136477336	-0.054083483243699	-0.0168794770972731	0.0535718591097149	0.0972657533960787	-0.0736793974434212	0.121568674820116	0.306058890520046	grey
AC040160.2	-0.0493105269282208	0.0228615495765583	-0.127007571573035	0.0314168864630501	0.218003461368292	0.43473415762167	0.502351242088993	0.117681720562456	turquoise
AC040162.2	-0.14828852419632	-0.0932758031620076	-0.0789721205570608	0.0458999620872338	0.523859576177026	0.230040848812829	0.346759674174433	0.194022569787792	turquoise
AC040162.3	0.166307589379701	0.241183549158467	-0.0380190730120288	-0.0092961212140192	-0.0067104694903918	0.0555577545869213	0.209885496121276	0.53625665186224	grey
AC040168.1	0.0838497752275459	-0.0647485254100683	0.0311581509025371	0.0936501674031232	0.0794620968269395	0.693562189710233	0.960941792961773	0.238722670824597	turquoise
AC040173.1	0.0281055477146944	0.0176427924809063	-0.0299518599870395	0.174694586718901	0.0672027256932469	0.332718259860415	0.588809253627176	0.230845411199495	turquoise
AC040934.1	0.245276328558037	0.1474731000874	0.0785610764743259	0.174348248903363	-0.00169922268252544	0.0952214873483737	0.310971429143835	0.447565907214661	turquoise
AC040963.1	0.0338366517246499	-0.0725933302710412	0.00691946385077742	0.0878532469651767	0.0836992392104392	0.667193593224017	0.941151900745462	0.141558998238305	turquoise
AC040975.1	0.153724262040886	0.0634326143872611	0.0982616596416397	-0.0271208595346603	0.133590767134945	0.252301016574804	0.450600613693739	0.245104373956846	turquoise
AC040977.1	0.0762534471681857	0.128367144541057	-0.102354195005548	0.0377867402025422	0.046647764587195	-0.00646952068085471	0.193638951417301	0.298366232766168	grey
AC040978.1	0.0657336049290224	-0.0451680173874599	0.0607644091351372	0.107963860812645	0.0375250420795454	0.457223657256935	0.722312262834492	0.237769278808865	turquoise
AC041005.1	0.0328314856739882	-0.127233349876837	0.0553800211160714	0.0488763508750242	0.0720325604969251	0.461887270261732	0.716999487299129	-0.00168115038001999	turquoise
AC044798.3	0.134041956374569	0.0314194177080483	0.0198738934453568	0.100489036122226	-0.00301785510608432	0.505544469007629	0.823193238764378	0.226942033738629	turquoise
AC044802.2	0.194985590812005	0.199413229353243	-0.0867573432266455	-0.00329813389941818	0.0120725148224849	0.315005136870258	0.558314897708669	0.159757891738288	turquoise
AC044810.2	0.178933641063272	0.0582470463110378	-0.0768681057097823	0.100565954080746	0.0306026006989461	0.541987608724698	0.886876629835422	0.248278079638746	turquoise
AC044836.1	0.126173135573769	0.106967205184671	-0.132101665116349	0.0100876194844001	0.182727382611696	0.600949258581359	0.639347353558455	-0.00268990450970406	turquoise
AC044839.1	0.106817844204651	-0.0156865394624868	-0.0217225394602511	0.188216320692575	0.110488530156614	0.583340450899629	0.893928608566943	0.17185842602119	turquoise
AC044840.1	0.0632385846854484	0.0233829527573409	-0.00399340664994047	0.0835531435019354	-0.0198970199802099	0.293249264867755	0.557145398873511	0.238886199481946	turquoise
AC044893.1	-0.0159411829217871	-0.130979194141824	-0.110367144488714	0.0148466313999963	0.064356180521902	0.930428706077801	0.47575752328149	-0.0107236638050313	brown
AC046144.1	0.115234891757763	-0.0260062624890247	0.0102154749454432	0.0998290162809091	-0.0274752566637365	0.646966948463423	0.937408900784154	0.17803693717144	turquoise
AC046158.2	0.27012717984732	0.15045140595312	0.169267132544937	0.0985189021330422	-0.0439728287345726	0.376890098946469	0.518400636743635	0.34441174361813	turquoise
AC046158.4	0.0757508867943747	0.00983061319333621	-0.0899314789505447	0.138595606848539	0.0702065282253787	0.797829447803441	0.812470689243003	0.157828213404508	turquoise
AC046195.1	0.0594084615010606	-0.0303901651146481	0.0775953535042222	0.0189757209978159	0.110559418074801	0.400801578521906	0.646839861563668	0.108793335191362	turquoise
AC048341.1	0.194109952620042	0.183833938787159	0.215561857820774	0.0374129100782415	0.0526930412471727	0.283860129693361	0.505834164305537	0.471169587301959	turquoise
AC048383.1	-0.0746554995847528	-0.0327776433665203	-0.0740054306420386	0.0403178482119948	0.131838185122587	0.545336704210103	0.616058173167988	0.0326958639050088	turquoise
AC051619.3	0.0193718890090936	-0.0579546179421693	-0.0765722131094201	-0.00588193876553401	0.113216671684562	0.504575312286254	0.734336375161275	0.0527663969762725	turquoise
AC053481.2	0.0753484426912858	-0.067948453524864	0.112832265489272	0.0329057035115007	0.0248984996249358	0.564393007190989	0.811150400893594	0.159286906867134	turquoise
AC053513.1	-0.0593466002701423	-0.120139827844831	0.0933303774886416	0.097474920039371	-0.036593620713621	0.499157270926778	0.625851631706949	0.216277818933517	turquoise
AC053545.1	-0.0185895311240861	-0.101623453865065	-0.0269181998963266	0.0993371151439938	0.0829326579169759	0.58010863317	0.864463338674464	0.0841716809638258	turquoise
AC055714.1	0.0900847959232393	-0.016276275702943	-0.0280098270547866	0.0865174263386606	0.0598491448625084	0.635885767290961	0.943306522402848	0.195491031311875	turquoise
AC055720.1	0.0229298262455994	0.0769276512576108	-0.0576433555255275	0.047366608319243	0.0457171511607711	0.517934144981291	0.706750682313166	0.159252302454079	turquoise
AC055758.2	0.0387595242954129	-0.00669030649308346	0.0262799588115288	0.0689207878470802	0.0519901549060658	0.567028010443982	0.909033979854181	0.146367530643529	turquoise
AC055811.4	0.00162822726408409	0.211254830487124	0.176984526634135	0.0675227303661574	-0.0527876101154613	-0.129707209667875	-0.0307696799269815	0.487458459426416	grey
AC055854.1	0.166604610771394	0.0378965150672503	0.0820831877939233	0.149697938870504	-0.00314763085602501	0.516663703247082	0.779626932978021	0.251128476315139	turquoise
AC055876.4	0.309872554474846	0.0869177865625372	-0.218877245689903	0.105044909621905	-0.0245022638522996	0.0288566263168498	0.153521870507046	0.157533721283895	grey
AC058823.1	0.0561471093871344	0.0179678393129523	0.0968208225445444	0.101552843381442	0.0598613495679031	0.474756368412148	0.806888303122804	0.206435037957764	turquoise
AC060765.2	0.117017325013078	0.0260078649906223	-0.0675830113298491	0.0681566737972364	-0.0372999741756563	0.604010816605495	0.8887862918596	0.212067439760557	turquoise
AC060773.1	0.0870985443228801	0.142341814311602	0.143762316087758	0.00210691295790898	-0.0687907326765413	0.587665047602425	0.707601067551444	0.276085289276761	turquoise
AC060834.2	0.180399647982169	0.210664986420863	-0.0311269680849021	-0.0471304522904966	-0.0977510204621016	0.169258287528462	0.201844436893916	0.225960941459875	grey
AC062022.2	0.129244646791583	-0.0260812088163664	0.00980726134297769	0.0861917741456643	0.0426982937187196	0.586685716787448	0.914676337558834	0.187105568265055	turquoise
AC062037.1	-0.0758142514671197	0.124337779909364	-0.0538704785537632	-0.0389551159139544	0.0641088104999856	0.251635841375169	0.178096917225896	0.218967395257707	grey
AC062037.3	-0.0550733679135803	0.0542449907125723	-0.0447480370435406	0.10835007360833	0.0994651147086387	0.471120121285606	0.5106200223663	0.226612966473837	turquoise
AC063923.1	0.0633031263277764	-0.0187960693561993	-0.0487129448709174	0.0563566264733394	0.0187952096407959	0.575377852808553	0.90827474719585	0.13128684680277	turquoise
AC063923.2	0.0437533745850924	0.0977885922299549	-0.05475736891021	-0.0403407362753206	0.0815384011102282	0.467016051528515	0.748276927561493	0.0891762092265114	turquoise
AC063926.3	-0.00697666597781517	-0.0934246963742487	-0.0287187079186965	0.133218113774291	0.124096864934017	0.439368028309987	0.668736032140269	0.168809551538151	turquoise
AC064799.2	0.076224296241526	-0.076087735160276	0.0298795621266124	0.102126513852241	0.0617069556122557	0.439999387746969	0.738984314169008	0.191373252414438	turquoise
AC064805.2	0.104546855082434	-0.0340755038546359	-0.0365888170442365	0.0476297415308118	0.0960602364520979	0.540293454753886	0.876042390301707	0.182570018078695	turquoise
AC064836.3	0.0460965651521419	-0.0390626470745358	0.113704204475236	0.0453234674096498	0.0556503373518805	0.169130120861449	0.366126890458567	0.403964211218823	turquoise
AC064847.1	-0.0193383976417918	0.102396405503104	-0.11503276730449	0.195390576079726	0.138624809843192	-0.020422303012121	0.0802802348646739	0.161813832143169	grey
AC064862.6	0.133563231993076	0.1688130093368	-0.234686508029488	-0.0544830771717457	0.179862361011219	0.275443626886026	0.421876128189304	0.233823732513885	turquoise
AC066580.1	0.0290198209160191	-0.0995633250422138	-0.0776606661598044	0.018271955901922	0.0678077379420192	0.582867744960164	0.676387981845873	0.0837412582608528	turquoise
AC066595.2	0.070000017422358	-0.0780188585804623	0.0454824034966558	0.130015230665181	0.0953629057920861	0.54928866405562	0.84033065563431	0.205707953112362	turquoise
AC066616.1	0.0159130925058028	-0.066202318945397	0.00550369130614984	0.100663950106897	0.0798742207819901	0.561357486483259	0.867087258351566	0.143375797387487	turquoise
AC067817.2	0.165610500066646	0.0908734239751706	-0.0427328356388418	0.0611375011033411	0.115682012630782	0.276226568530035	0.161372970734478	0.173504910478409	grey
AC067838.1	0.126661657160149	0.0990929074019435	-0.0086946736974697	0.040450719482823	-0.0152350606225151	-0.205476629251484	-0.0733757552648308	0.0253028799907248	grey
AC067852.2	0.0161509234488109	0.100682902755232	-0.0449547550591759	-0.0157220836151172	0.0717225719496578	-0.152862043229773	-0.0529316053414872	0.265048638338833	grey
AC067931.1	-0.162937027799304	-0.174793568187838	-0.0262616362673436	0.0124163287752145	0.118281105120706	-0.090902235051564	0.0153757949289552	0.12274899456018	grey
AC067956.1	0.0431215855802213	-0.0732842647861805	0.0396868903817174	0.11209814453542	0.0363673593437257	0.620182817441767	0.939106865938282	0.12328413665065	turquoise
AC068057.3	0.0708492548443049	-0.0440896707080473	-0.0165582865622482	0.0971466053829351	0.0924215421003362	0.613204182276431	0.975563451693226	0.171876337279646	turquoise
AC068189.1	-0.0888282653761716	-0.091479517531519	-0.0284999893248157	0.0969947966447742	0.0998399678227489	0.642209122154104	0.818998551778266	0.174319742107835	turquoise
AC068189.2	0.0661227924403741	-0.142227725510133	-0.0443320050947328	0.0586839601832163	0.0691025934849488	0.426573304386578	0.619893093700837	0.165607345863545	turquoise
AC068193.1	0.105707327500176	0.0590412294072266	0.0404817048797863	0.0549682589976324	0.1383615785268	0.461769879304576	0.754204419487894	0.208108891369715	turquoise
AC068228.3	0.0614343267975019	-0.0257682782920413	-0.0938977674632146	0.0949479788603125	0.160238756403001	0.696549425753093	0.733901080847373	0.103821565117334	turquoise
AC068308.1	0.0916922894610498	-0.0373548944456878	0.010812670073845	0.107610757212072	0.0563434834021138	0.690270988599119	0.94019468745069	0.17009784730509	turquoise
AC068389.1	0.0240711873888308	-0.0727681587620912	4.15383573190866e-05	0.109667976908356	0.0832329914905897	0.711275714057505	0.963320189523453	0.158048316962867	turquoise
AC068389.3	-0.0678911769670385	-0.183494002988238	-0.00933217850810855	0.139226758380547	0.121151963167933	0.370695294699345	0.602852887674335	0.0594458578696125	turquoise
AC068397.1	0.00270866554538744	0.0510674438394413	0.102531398635218	0.00695982095770848	-0.00325294399463168	0.261852277196703	0.464103713788236	0.330451669749244	turquoise
AC068442.1	0.0568136983334868	-0.0721035886230763	-0.00740686669707811	0.0182468682640933	0.104819587511117	0.380021864627379	0.64305445934974	0.180548901529422	turquoise
AC068473.4	-0.0317695438878697	-0.0376622740668512	-0.124427505253288	-0.0251648422721398	0.0342271032909566	0.574457305031829	0.311856650636618	0.0540462758677697	turquoise
AC068533.2	0.0701821219091599	-0.102020919467607	0.0558028681224635	0.0887535258419083	0.0665958734742093	0.357326834607671	0.620317047078691	0.128280611519135	turquoise
AC068631.1	-0.0170860776835237	-0.118485436245988	-0.0153043436077625	0.0709991721453189	0.0623785197454111	0.727458440147963	0.935377474210727	0.110404465505275	turquoise
AC068672.2	0.0512858629216405	-0.121221961190732	0.145239224505167	0.304678396494777	-0.0122467393612711	0.489429161729479	0.731270836105625	0.171106076890921	turquoise
AC068700.2	0.0541790974160932	-0.118856043666017	0.0594193750208474	0.173404079174824	0.0840716648842843	0.696882002968915	0.766714698454863	0.154931062020465	turquoise
AC068725.1	0.124663732239863	-0.0118856337546694	0.0865328996272919	0.112080741012373	0.106322732729478	0.535629797416481	0.868767577180902	0.257575534668499	turquoise
AC068733.3	-0.069034212627808	-0.0881039538032211	0.087718833505649	0.154478057347372	0.145932131610304	0.511581898767374	0.781473020051179	0.261016100413275	turquoise
AC068769.1	0.0493349613441627	-0.0163634792393475	0.0798990477349632	0.163751358794908	0.069106633569181	0.541273263880606	0.848099954700406	0.248509787841818	turquoise
AC068870.3	0.1681871803703	0.0240369229436173	0.0961852941762248	0.0853753392268888	0.000625232744885517	0.534976210438006	0.877381994732802	0.307685579009466	turquoise
AC068987.2	0.228480040791056	0.122206316772551	0.00771565567725187	0.0197161904010276	0.112826836394115	0.518889780635487	0.504835089895402	0.32579327406154	turquoise
AC069120.1	0.16852363357581	-0.00364171861529223	0.0647062144165307	0.0923919053727203	0.140975636208405	0.591383327619754	0.73383642899888	0.255069147147487	turquoise
AC069218.1	-0.228684862067718	-0.080061180647217	-0.0884919948764471	-0.0294661467053619	0.448569414720424	-0.0882523446407412	0.0370326533020793	0.1068980659557	black
AC069228.1	0.110099705904595	-0.0410294599745171	0.0347559933226359	0.0687780696382103	0.0692229897957538	0.581891481211428	0.867671787846815	0.145401773162753	turquoise
AC069257.1	0.168776023099459	0.0318030935593489	0.166352221525084	-0.0128105163333005	-0.0486967778657153	-0.0218947699750694	0.116262172691347	0.190918053253106	grey
AC069277.1	0.0600565078562294	0.0335762147886814	-0.167042727841201	0.178098367844385	0.120049620799873	0.511065827903193	0.504146057042072	0.181085290058612	turquoise
AC069277.2	0.0553123999908973	-0.0501931570421868	-0.044364633740505	0.0745660314510845	0.0716487853937446	0.687309380342145	0.882545015669535	0.166611684771122	turquoise
AC069280.2	-0.0458768611640369	-0.0974506193126033	-0.0637425367933426	0.0785255880560689	0.0751357834405304	0.655824544788867	0.853475186453022	0.0445772830998535	turquoise
AC069281.2	0.414101506207623	0.531376762836214	-0.17135014741452	-0.107951082793988	-0.218756972582322	0.137253957336382	0.158016242506558	0.642133448971264	grey
AC069307.1	0.0588097893697156	0.0977213131603994	0.108286221027013	0.0361457053332724	-0.0824256229016841	0.128211309776537	0.387838430089128	0.243181850583085	turquoise
AC069366.1	0.140855616571012	0.019716128311712	0.135175357664217	0.0861518052665779	-0.0601530664083619	0.310910863503622	0.556809176031535	0.127255948077093	turquoise
AC069366.2	0.089129837577244	0.0772151546471216	-0.0107817482174202	0.174855892824899	0.0405172941154251	0.572172376440748	0.732727746631222	0.214581073375285	turquoise
AC069368.2	0.185161840540871	0.225304670734361	-0.0607051975588936	0.0586422023300117	0.0887604242712383	0.402447711258472	0.534237048821441	0.161794948059969	turquoise
AC069410.1	0.0266905087493627	-0.0323826309848811	-0.0567458992065105	-0.00406360209732943	0.0517059465942849	0.895460286311942	0.74821165698135	0.107078912437313	brown
AC069431.1	0.0219657076532109	-0.0577439943533676	0.0347394686853326	0.116957640039885	0.0570415812359361	0.676724437496839	0.945316023682611	0.106318743322027	turquoise
AC069454.1	-0.0605241598187854	-0.14967664071186	-0.0460790949278885	0.0645278941321199	0.128414891786924	0.730707130661258	0.858413659833746	0.0684111828781016	turquoise
AC069503.5	0.167691748404518	0.0157054166491568	0.0723728539981314	0.182702948994682	-0.0283118961212307	0.517686542513576	0.816330920937957	0.199000981649649	turquoise
AC069544.2	-0.184642377668556	-0.148964563500931	0.698958375961755	0.365964007280405	-0.213625036016445	-0.0382963404829001	0.0696930670481254	0.0868996967818013	blue
AC069547.2	0.127350762300007	-0.0567435030859067	0.18144768626574	0.136012311732101	0.017085907101953	0.694093218003752	0.59405192378089	0.0496128793588601	turquoise
AC069549.2	0.105212422058777	0.0331273689382027	0.000452352300548567	0.0758932505795021	0.135231789357094	0.580103513936319	0.780176893356315	0.169036337626452	turquoise
AC072026.2	-0.0240104813110876	-0.0848659212733474	-0.0197668660941921	0.0942307382957206	0.0738013896743146	0.58792769372022	0.921389352915261	0.108220422559145	turquoise
AC073065.1	0.0147547173708471	-0.090129871456798	-0.0126800871034732	0.127570486735185	0.092023299949362	0.632111553332128	0.959374544239736	0.134480689927576	turquoise
AC073073.1	-0.247623547914396	0.00292588984321753	-0.112205150296143	-0.0516232219612688	0.208591780344864	0.00636882157591175	0.033988812786716	0.17509116343751	grey
AC073082.1	0.0323395115257194	-0.0554122159128199	-0.0299645194736297	0.0348389226978507	0.0626269622589307	0.681178314793797	0.89348535921296	0.0959715702090646	turquoise
AC073091.2	0.0319995095540711	-0.0784995526228377	0.00502403345626392	0.101001790904957	0.0665625468795142	0.740600345952796	0.968589933754529	0.152774325576578	turquoise
AC073111.3	0.431301884545273	0.241860648357555	-0.020178080786329	-0.0677033662237864	-0.103707158012919	0.162940967898367	0.152619333121087	0.412540745682265	grey
AC073114.1	0.0907011447718703	-0.0462221735328451	0.0438861273712929	0.0707894788947554	0.000836087465474019	0.578824257237989	0.891727123918167	0.131559595328657	turquoise
AC073140.1	0.0968250084058733	0.143402018954162	-0.0187740070043218	0.177168316886157	0.0727373353464444	0.00391365251201051	0.096307496951585	0.0875998263209869	grey
AC073225.1	0.0641033894395633	-0.0733724269315534	-0.00404663984735832	0.087916288048133	0.0406801166240328	0.651239267522476	0.893016837287996	0.168054194413527	turquoise
AC073263.1	0.020102901379975	-0.0562108297517091	0.151956928757563	0.183423722408146	-0.0827068173472102	0.216709620620287	0.4084129393056	0.314797847965246	turquoise
AC073263.2	0.0172964259344325	-0.0733401402631821	0.124814584909086	0.0341345880170524	0.161540226651905	0.493239098147479	0.706750558640513	0.145235549569323	turquoise
AC073288.2	0.203850681322144	0.0937150870377306	0.0550532226476039	-0.0109724243551884	0.103545767327175	0.401363264583316	0.708457829193969	0.390868846147217	turquoise
AC073316.1	-0.000687613315874756	-0.118227950204373	0.0183668852757632	0.206134728390946	0.0602937588525453	0.590531361481738	0.866121043866944	0.129997065161756	turquoise
AC073320.1	0.00865562934136254	-0.0274142113022717	-0.0199425218675597	0.0514743296970202	0.174180177119759	0.606214747167177	0.907170961001901	0.261569950343259	turquoise
AC073326.1	0.0580672450493164	0.00975311123858273	0.0860558551155722	0.0698277448311194	0.0534560764278388	0.387388143639881	0.657700509547867	0.184820841984524	turquoise
AC073332.1	0.117215493758309	0.0591698101922418	0.10368611605674	0.0927479828267995	0.00600374797261382	0.452225146528109	0.768614713296037	0.156501081858394	turquoise
AC073347.1	0.0627636317425846	-0.101769648805102	-0.0415376152160839	0.0431241727972662	0.181537699727042	0.39726804812956	0.622149381078368	0.138097659766673	turquoise
AC073370.1	0.149269615540677	0.0931486870724961	0.0094447882129185	0.163230592004215	0.0628294547549255	0.401401169171116	0.714823715864584	0.116398882296519	turquoise
AC073548.1	0.0747186151642251	0.0571779067877788	0.24065745609913	0.0893310979649617	0.00553817086892487	0.375610034668846	0.636723829573012	0.437799531403451	turquoise
AC073548.2	0.0549137968361399	-0.0389434811869663	0.133042606351278	0.104312668524842	0.106905210279579	0.527368860902307	0.840347964353596	0.375696753669615	turquoise
AC073569.1	0.183056499498289	0.126647064698006	0.150119404919962	0.0936680520434556	-0.187213735270344	0.333366449792712	0.645998002054657	0.135593332674788	turquoise
AC073571.1	-0.0675200359250022	-0.0678185143617321	-0.068222817344386	-0.0130569592385122	0.151729856748834	0.270243868839831	0.443315772777839	0.0466371115781386	turquoise
AC073578.3	0.163639625265371	-0.00916021851744893	0.0516310102613674	0.0771881705991636	0.0684488864398355	0.523231304384012	0.817390605870714	0.213663181311654	turquoise
AC073611.1	0.112171384754714	0.0755021768425058	0.110521670700429	0.0268108385715405	-0.0668795490563833	0.38053372683745	0.648240660056626	0.493165508532259	turquoise
AC073840.1	-0.00690152950395319	-0.121456275935545	0.090326829726331	0.111754350627932	0.0772771326821868	0.640640827648937	0.841365690269845	0.0959299382406761	turquoise
AC073878.1	0.0299778212217203	-0.0881649409778859	0.0231783757519109	0.25359604690333	0.086031771320065	0.494188604490807	0.815415539677969	0.103260685240754	turquoise
AC073896.2	-0.00506816858377018	-0.0353150330040811	0.100959689951564	0.0314113168309355	0.0253058000419302	0.197454345370024	0.386847071168071	0.278953798690147	turquoise
AC073916.1	0.0204614820772693	-0.0196961428258258	0.0571219018280958	0.150616885768479	-0.0261573338551556	0.0511778490121261	0.170224061583668	0.14289801733484	grey
AC074032.1	-0.0612950087342492	-0.0239249480246734	0.217834280132711	0.0332976533667967	0.0674416435910746	0.130452626435596	0.33332019487632	0.231776385257856	turquoise
AC074051.3	0.047760618428904	-0.104495619891274	0.0067754461808862	0.0725551307890339	0.077852417182679	0.686417004505041	0.866307012141997	0.17942369373544	turquoise
AC074121.1	-0.0569656721975751	-0.0579221093330326	-0.109897255913392	0.0217593027759086	0.0614222414236621	0.763667265019237	0.833643305985359	0.188158925669631	turquoise
AC074135.2	0.0624434019364528	-0.0335864797821471	-0.0938930369623143	0.0499196480050157	0.0730934684322845	0.677878750384908	0.899550960281407	0.071591524357751	turquoise
AC074141.1	0.184014422378533	-0.00397437174614229	0.184851867707194	-0.0290101107143214	0.0374401666705364	0.263939610423292	0.274005271755896	0.138360037001026	grey
AC074194.2	0.0175447834733252	0.00516762961485341	0.0729256062844076	0.0368067996494835	0.00449304404815361	0.443916325453663	0.658088393941102	0.266161045693505	turquoise
AC074286.1	0.0181804440268412	-0.0400808108467285	0.0650628344340215	0.121605687422907	-0.0110755169720929	0.519499689510069	0.815205885071258	0.109759191574553	turquoise
AC074344.2	0.113326496687195	-0.00110741539039731	-0.120834530017037	-0.0378572572403631	0.0940319423629343	0.203700796848018	0.308330037642318	-0.000210672562711821	turquoise
AC076968.2	0.168573942287268	0.101177203691763	-0.048728130382425	0.0295274913645814	0.00697230664312913	0.355208256183191	0.512970846736303	0.173191846983436	turquoise
AC078785.1	0.171212130188176	-0.0603024656690299	0.0644449026819654	0.21418982040927	-0.0578215918634237	0.438681487089692	0.729935441405563	0.201888618650023	turquoise
AC078785.2	0.121512553801461	0.033100952781352	0.0235433979408283	0.170101051255575	0.0782940594796512	0.472460547629582	0.798976932117783	0.168834431979089	turquoise
AC078819.1	-0.224871368916974	-0.198373508911176	0.357440219788341	0.000663154397760174	0.00857714945095064	-0.093928695657706	0.0356292501713777	-0.0278157091681901	blue
AC078820.2	0.0545516895626473	-0.0160848065360879	0.0212166341871644	0.105545685226763	0.0393830392304352	0.531746307949553	0.857863056739913	0.102232816450743	turquoise
AC078880.3	0.0186534188099999	0.0948381854957291	-0.0779561713374655	0.0263940490205807	0.047989985414843	0.374370420136283	0.571876419173906	0.247559347626235	turquoise
AC078881.1	0.083952252721516	0.0270231061900417	0.0583667613003524	0.111103372912689	-0.0319825494551924	0.411510119201031	0.701086057758212	0.233207031391996	turquoise
AC078883.2	0.0897019753234527	-0.0231688644827675	-0.149971485810074	0.03298455801009	0.12304898540296	0.613937771834379	0.625095482387376	0.0483820261235261	turquoise
AC078899.4	0.0836247067967649	-0.0476995276667509	0.0207537585363196	0.0756273291951834	0.0767535579064877	0.610569444681433	0.880691852324488	0.116925228414435	turquoise
AC078906.1	0.0964430271979726	-0.0439722948890104	0.0460107788630706	0.114188023542759	-0.00584732624464215	0.326519459999159	0.59881663641947	0.166050615904976	turquoise
AC078950.1	0.000238984914521497	-0.0192180582635963	-0.0599393968578178	0.00414673190371083	0.115312711861349	0.183058902326256	0.328603057123803	-0.00709149339759354	turquoise
AC078962.1	0.155703626490733	0.125826685440066	-0.119063621893278	0.147220229449824	0.177550783165357	0.240835336209437	0.416085272107905	0.067236031140978	turquoise
AC078983.1	0.0343692371215688	0.00965391860082705	-0.0715077611157669	0.0241982454606818	0.108142555153803	0.809516915436134	0.630022906696006	0.135613277055063	brown
AC079015.1	0.336316485293518	0.361954520084273	-0.0683062279341378	-0.0122904217803767	0.111326073050476	0.453448848596284	0.47269644749849	0.259046284625941	turquoise
AC079061.1	0.0770415301938786	0.0924691231530298	0.0443702180078613	0.0338795946304514	0.116608142865393	0.241225813859946	0.408215024673651	0.234511830972472	turquoise
AC079140.2	-0.0198305983204523	0.0234735712612042	-0.19450696838173	-0.0636833603486879	0.329477847322904	-0.0914801718379522	-0.0785094252089499	0.106296924421065	grey
AC079148.1	0.0657669443779516	0.0649276716237868	0.13903112574786	0.0386088913350383	0.056761407885199	0.326659894633719	0.63846160760783	0.0794059766451073	turquoise
AC079148.3	0.0415468058049809	-0.0373588874714389	-0.0255875068652083	0.105061339188034	0.13067057849138	0.570931287068752	0.910438457108241	0.168237442384138	turquoise
AC079150.1	-0.06266977068046	-0.142978668785895	0.0325155335616803	-0.00380380031176713	0.423457495604491	0.181792689351041	0.363602346085775	0.149893560369545	turquoise
AC079154.1	0.0866806391657667	-0.0347011980550907	-0.00758691342598211	0.072441831532007	0.0332814385840248	0.61063572495539	0.914395490445997	0.133177106674085	turquoise
AC079160.1	-0.0241893033192748	-0.0765952532623723	-0.0461748492932135	0.218219784181158	-0.011058547534755	0.495216281874758	0.705816795735655	0.238963479674281	turquoise
AC079177.1	-0.00635156512394917	-0.0375883769132827	-0.0945980740941858	0.0862305942212233	0.145178157856041	0.542856830644337	0.812749795919096	0.126269100007237	turquoise
AC079193.2	0.137622790318884	0.0538734129264925	0.0784395878819747	0.131902501147638	-0.0161857624460306	0.427002903215584	0.669441471291147	0.390015477013913	turquoise
AC079203.1	0.0154574097401553	0.0385832750119604	-0.0453978158377416	0.0397762495619576	0.187765616101829	0.166954355343393	0.427096994005257	0.173677944930858	turquoise
AC079209.1	0.152272022565013	0.135647997884734	-0.0236331942883574	0.123733680334632	-0.030984409395534	0.56071906326026	0.818549440139578	0.208381016524589	turquoise
AC079296.1	0.101635676358101	-0.0896655636473031	0.083610901891309	0.129365026834437	0.024056554500391	0.573285374951354	0.870451781985745	0.210304732048767	turquoise
AC079305.1	0.189666787157332	0.311603421540429	0.027984076639128	0.0945661021594855	-0.174048504994403	0.203110666924019	0.180935428074971	0.319712649233109	grey
AC079316.2	0.173773590705389	0.0915312211152193	-0.0405330808454304	0.181013620700005	0.00147181386365296	0.59813018235738	0.778164653803178	0.210781061418809	turquoise
AC079331.1	-0.0582064314037991	-0.110568852384753	-0.0530543551323612	0.05893911122691	0.150740340688322	0.373130627437027	0.598733973909067	-0.0121200310027702	turquoise
AC079331.2	0.062103507531376	0.0801471032781706	-0.106780992200025	0.013985479690196	0.0992088433602824	0.747878184502897	0.693865435962447	0.113436601048184	turquoise
AC079341.1	0.0593203036069761	-0.0391535962781715	-0.0240425237612166	0.101646577249318	0.0724190385791713	0.670148885837591	0.947363176773623	0.127534300933997	turquoise
AC079354.2	0.104491250447256	0.00826434043685762	0.025043158570981	0.0743991747978311	0.112493506263454	0.673125930737055	0.857134005717108	0.1962830312264	turquoise
AC079360.1	0.012685659512241	-0.0307565009410107	-0.055249814944643	0.0469372554077268	0.0804936963141055	0.556889296708331	0.802986343537271	0.105519533658348	turquoise
AC079363.1	0.182082642335222	0.151311686521299	-0.102279138187878	0.0126423796975251	0.140952177747055	0.440213795608849	0.696964803784789	0.257680011805091	turquoise
AC079385.1	0.0518566203453647	-0.0402248625187692	0.142418559520675	0.0890317127114025	0.0344828900854416	0.516339455251375	0.678187804301337	0.327526007954517	turquoise
AC079447.1	0.0815610223557883	0.0234994950264102	0.159523070084956	0.164642251822097	-0.0579525660550215	0.451047963511219	0.638408529276387	0.368221085211165	turquoise
AC079465.1	-0.0249231630056526	-0.112430726652618	-0.00759761737605585	0.0305285552590507	0.0490650423703417	0.886131285441003	0.556968596580863	0.0535012905552982	brown
AC079466.1	-0.0850478179574668	0.094441508985728	-0.156311518626207	-0.0273659297307886	-0.0873444248450314	0.116637334784992	0.170849615627712	0.130015837691573	grey
AC079753.2	0.0464313634041431	-0.00827741618548765	0.042467260145068	0.113453069098313	0.060788363433576	0.562504164548477	0.881317209023167	0.227191935465059	turquoise
AC079790.2	0.00827569517513591	-0.0636058809954723	0.0535851318022169	0.0134319236984781	-0.0509056480981106	0.622283738503807	0.805431130682564	0.180688624853792	turquoise
AC079866.2	0.107708510192144	-0.0271789625469407	-0.0101700412207474	0.0150264509259033	0.170070829869055	0.588319526666156	0.779134879530176	0.165752945111688	turquoise
AC079915.1	0.0435842474611343	-0.164034623435499	-0.270347266904185	-0.00741880678784622	0.286807650942634	0.276696578246777	0.517888789948407	-0.0493556380656607	turquoise
AC079921.2	0.269711860048217	0.2147270627617	0.167056922903962	-0.00705760663360854	0.115498519336636	0.18493229417472	0.178510560820901	0.130236903218793	grey
AC079949.1	0.0135260156126234	-0.0932687662021955	-0.155854153769798	-0.122427967034983	0.092092811152773	0.428540128467351	0.483747142828987	0.165369166765019	turquoise
AC079950.1	0.0977673731767979	-0.0443888380625886	0.066461583427682	0.12264064257721	0.193512355053525	0.539437153197935	0.729869943877885	0.15657167069806	turquoise
AC080014.1	0.0595771330062194	-0.0699234330316048	0.0415249065464142	0.0861451391636198	0.049218020307947	0.725167799017492	0.841465076717207	0.116574037020663	turquoise
AC080038.1	0.0844800505606245	0.206299846904162	0.000855430975033428	-0.0308297856170885	0.0288128472105278	0.204920362808379	0.273998847202876	0.306782792605303	grey
AC080038.3	0.182917058531484	0.0908204403819839	0.11086103030266	0.00580945487336053	0.0937439174791494	0.222621227520357	0.266719246914032	0.445081627141662	grey
AC080089.2	0.02442855632779	-0.0551985627394157	0.00699153844013053	0.0947640134088631	0.0536690405898669	0.619105044174541	0.937589773950992	0.132348001307018	turquoise
AC080112.4	0.0119571172556297	-0.0185244398197933	-0.0354378083292145	0.200121772698584	0.0577342953449052	0.500956445665574	0.373561856896471	-0.0367612707861289	turquoise
AC080162.1	0.0755263194798843	0.0189540815510679	0.197326249423951	0.0760722923484535	0.00431014014702834	0.238709808344437	0.371895684183253	0.266471892821663	turquoise
AC080188.1	0.106143614687098	0.019089560381547	0.00801276422848263	0.0379356483579194	0.171088745989851	0.123457689680423	0.33238976191962	0.084373654024184	turquoise
AC083801.2	-0.0359813123322031	-0.089627453461328	-0.0076224292767773	0.152000805012217	0.0986444512997605	0.654595180048133	0.868837826616515	0.137949100202704	turquoise
AC083805.1	-0.0595363782205427	-0.0779158733671079	0.0392787028264219	0.0713878046224532	-0.00274536440065787	0.225281691237483	0.371975643313235	0.174974753350437	turquoise
AC083805.2	0.193523381428003	0.0808238007382307	0.216390169782689	0.122868605522398	-0.0514565761392608	0.0969961717616429	0.293338300056081	0.376868375127858	turquoise
AC083822.1	-0.0447747591884143	0.0942195134288883	-0.0178822459376259	-0.0209871884696088	-0.14273182393859	0.36177775105183	0.599231160883039	0.359696969827255	turquoise
AC083843.3	0.124538450559911	0.25172676147539	0.196792426015607	0.157225366843368	0.0746074680978646	0.288979388214848	0.419931812426735	0.517143975128171	turquoise
AC083864.1	-0.0237128175982321	-0.129440383654023	0.0113485867776292	0.0921002558843045	0.164723459821908	0.328804777013164	0.542295090070844	0.126702122146978	turquoise
AC083973.1	0.0366407773574325	0.0743324242837612	-0.0273111706003949	0.20663558566738	0.083052367879211	0.631854146906266	0.872256613926355	0.189906215809834	turquoise
AC083982.1	0.0211969710233331	-0.0873616396713793	-0.0575010105772051	0.0396553879003615	0.0238539634446677	0.682595155905708	0.71355799405754	0.0955596077995741	turquoise
AC084024.2	0.0167144278157105	-0.0393512581664108	0.0291434556312516	0.0648951217727289	0.0120360473668555	0.688158874627221	0.70305177421701	0.319880355232774	turquoise
AC084033.1	0.0472451218488154	-0.0557048496775505	0.0849037755230866	0.130562167134548	-0.0251290098778405	0.53077490787142	0.724961843800805	0.188428113769195	turquoise
AC084033.2	0.111227284096338	-0.00944595997324261	0.145869993958924	0.0952781238933618	0.0756980059807662	0.408920395038454	0.658640724139681	0.240030223879001	turquoise
AC084064.1	0.137339406943462	0.133115924985417	-0.090666966187503	-0.0298704063877918	0.0465408712457759	0.296933784435404	0.394581389414032	0.171412803054113	turquoise
AC084083.1	0.108856578435882	0.0725755321257217	0.102925530446528	0.117222905011369	0.0841580979244181	0.400022053892971	0.59379394716025	0.229127018764932	turquoise
AC084116.1	0.13305247453542	0.0287764878138347	0.0335009114849041	0.106087052982921	-0.0358950534510915	0.499275338658846	0.790734792107965	0.221836031734901	turquoise
AC084198.1	-0.048163033470659	-0.178593804977152	0.0342686000102317	0.0985466954927791	0.142511685519409	0.70591918129931	0.594335547588962	0.0586083473771064	turquoise
AC084335.1	0.0107872616469456	-0.128734423945864	-0.070041507618295	0.0583216616693241	0.0794419432301154	0.920303668269716	0.829412793588316	0.0594018315228269	brown
AC084368.1	-0.0648630691750697	0.0468944804398238	-0.206666893060107	-0.166896870837022	0.45410360763695	-0.155724477098456	-0.186030139907694	0.0430541158298764	grey
AC084740.1	0.189496373099362	0.108895664366131	-0.0619294846378246	0.0297281512077402	0.00845444993631293	0.375041715434156	0.607580198949429	0.134942074650625	turquoise
AC084757.4	-0.0195525556724728	-0.152232084249299	-0.202935013367984	-0.0780755718948304	0.12114580795676	0.286387977823287	0.491640847341467	0.0289512198563531	turquoise
AC084759.2	0.129331594380979	-0.0360265334507183	0.0237149338467355	0.0784904289962128	0.0245780798283291	0.572347611559144	0.850691693144805	0.191717306911062	turquoise
AC084781.1	0.097555827869472	0.0746412631767474	-0.127988219570867	-0.033065463541459	0.137911760627036	0.0420247106905218	0.177726706880707	0.00556821733294551	grey
AC084809.1	0.0990419200300614	-0.00648802146407988	0.0393513686764166	0.0422564632872934	0.0469936558249256	0.499883876771523	0.832414426720056	0.110034725196656	turquoise
AC084819.1	0.0295078936780564	-0.0132168114630985	-0.0439361420202213	0.0522795434768222	0.113653879726934	0.624086472624558	0.846250655622972	0.211323665589308	turquoise
AC084834.1	-0.00147150911326403	-0.0739778224323677	-0.00909252318761074	0.114662075091611	0.106543712436185	0.612872367423502	0.898279131179447	0.14893292609795	turquoise
AC084879.1	0.0402807778590126	-0.0768849287511131	0.0876007670306082	0.11270436725389	0.028276036967161	0.579292756417719	0.927424267372911	0.163562431660386	turquoise
AC084880.1	-0.32785953112603	-0.253928530027686	0.42336807979526	0.505358180475803	0.0791794090187291	-0.049920402170361	0.0962751547786504	-0.0902169677636221	blue
AC087164.1	-0.179593984604457	-0.0841018242228247	-0.181933134661714	0.0553946217611701	0.0671434819047422	0.455544475682279	0.485744459003869	0.191526858320914	turquoise
AC087175.1	0.125620998341494	0.191165777926492	-0.0486008640245895	-0.13800791732473	0.128799804387205	0.487318909106968	0.403290073202527	0.255701330611824	turquoise
AC087203.2	0.0716246524664254	-0.00721746346326376	0.0199805643038248	0.065773700033734	0.0780791312053303	0.149212439183543	0.310288293563851	0.173236371264896	turquoise
AC087276.3	-0.028300979247206	0.0180970032187358	-0.136303194304027	-0.0145179177771169	0.274010701564341	0.082432477608907	0.239061879294484	0.119624791981608	turquoise
AC087280.2	-0.0120960066870538	-0.0737984433755032	-0.0651921838855517	0.0823335339920616	0.132179573913839	0.632298276457172	0.882665834231361	0.0928799266019261	turquoise
AC087301.1	0.143281526544096	0.0974455583067399	0.0727189095544466	0.160060685995403	0.172170086206223	0.212206962533065	0.43247417098874	0.281994181920408	turquoise
AC087359.1	0.0275650615749761	0.00430700146118119	0.010618994850896	0.101346439037718	0.0934333239343508	0.567811336985817	0.866738889086117	0.340606458329161	turquoise
AC087430.1	0.0641436349458355	-0.0661185475532483	0.033595068559652	0.105303596048599	0.0174551291036179	0.575934423487484	0.876771694524646	0.121597596806541	turquoise
AC087439.2	0.194895157626892	0.154156835926635	0.0217248445158596	0.0887915488829633	0.0443764065950792	0.551653036556684	0.383876632451624	0.220631743184957	turquoise
AC087442.1	0.305253662220174	0.158567497308284	0.0497323577236803	0.142990069236634	0.0788797876579372	0.151165373800513	0.250733804441458	0.382085175066829	grey
AC087465.1	0.111548685371962	-0.0795894764316697	0.038783752093218	0.153577557425772	0.0734554717552166	0.419426768015159	0.664623755370707	0.266888490242594	turquoise
AC087468.2	0.124292230686913	0.0481923154061061	-0.0119547956227622	0.110430514609546	-0.0951364305463452	0.520342474578777	0.789679996736537	0.27408368472429	turquoise
AC087473.1	0.108336009543845	-0.0274767271258974	0.0549560653710094	0.125103416941017	0.0890817695233794	0.59796723344697	0.92057683001933	0.222088706566814	turquoise
AC087477.2	-0.0467703394893738	-0.111620342391375	-0.0503333785036625	0.150695006480131	0.152055261939734	0.542204532990517	0.468111349108536	0.0263929008259755	turquoise
AC087499.5	0.00586922901843881	-0.0765873687910186	-0.154129396541889	-0.00535531924165138	0.0737748291741616	0.221175505449476	0.369061939028977	0.0376916861981305	turquoise
AC087500.1	0.0567645630722013	-0.167470547616463	-0.00810072322291586	0.0505794727503542	0.141809060081477	0.21815559833184	0.452840378873537	0.187387258458986	turquoise
AC087501.1	-0.026694627688167	0.330370136233717	-0.0338747015355407	0.0209036957997542	-0.00967361619472699	0.137123703956622	0.304481220862212	0.425251729393994	turquoise
AC087501.2	-0.00348154062864846	0.240232435695398	-0.0932053576892248	-0.0336406624352782	0.0822817262451863	0.069021164964057	0.219994209375323	0.342672009278896	grey
AC087501.3	0.0495693801433908	0.112778650712419	-0.0825517005407374	0.116057501901348	-0.0356439541295029	0.450260572360402	0.748987139397762	0.286091867066636	turquoise
AC087521.1	0.139318614067051	-0.0200868155943472	0.0639538633290457	-0.021180686500833	-0.0558739265926882	0.438901272267396	0.421583859394767	0.047277064831054	turquoise
AC087521.3	-0.0108803916007863	-0.175112129059499	-0.148709300407135	0.121507531111653	0.230320866492525	0.332800273613129	0.64831014100817	0.0382109063774677	turquoise
AC087565.1	-0.0344420443877066	-0.102741971153706	-0.293432275656521	-0.0864199662711966	0.221416696824335	0.513921642176069	0.404426954655385	-0.0188973684335299	turquoise
AC087565.2	0.125300324013842	-0.0374855866966966	0.08234926472215	0.0540351478765572	0.0427895659266139	0.521444217633229	0.859873895191313	0.204260471909717	turquoise
AC087612.1	0.0460038176651086	-0.00168953846752015	0.0246099888516397	0.0683416847653308	-0.0084776209926726	0.571679205614228	0.893440279344281	0.15516484640572	turquoise
AC087627.1	0.515645443971712	0.154075659288437	0.0736076935361322	0.0856380149840276	0.0153103526242842	0.267908944508495	0.480606943194574	0.174342988516314	turquoise
AC087632.2	0.0265868565287694	-0.0223827879322894	0.0299470235795616	0.088974852531506	0.0329536564246815	0.568957295078762	0.819162928908098	0.119918180649642	turquoise
AC087636.1	0.0144334613261499	-0.0358562043557501	0.0471467760145588	0.0983050022822318	0.0238934930360058	0.524487478816085	0.841202218485675	0.102294981624283	turquoise
AC087639.1	-0.124046555337571	-0.135504338419776	-0.103207439837644	0.103908689401813	0.0304262873363886	0.845539449358512	0.529506484401125	0.0405766376869596	brown
AC087639.2	-0.0558792205408739	-0.143638836196702	-0.0532365954305498	0.0480874286756985	0.0941881822256696	0.830910140524887	0.787707317500926	0.110410724688362	turquoise
AC087650.1	-0.139359635704525	-0.0169498622914185	-0.122912264639729	-0.0214727453995983	0.262145828382054	0.235232575831249	0.477404496269479	0.112709968001462	turquoise
AC087664.1	-0.0735064324693121	-0.0964049043544002	0.073936516645457	0.0777766071598334	-0.0156715736719712	0.477333018651844	0.77523406540414	-0.00708436685510481	turquoise
AC087741.1	0.31118884160635	0.344429034941134	-0.119583616341575	-0.0004829169765639	0.096396761933663	0.267669804307722	0.262078655480235	0.548475200293803	grey
AC087741.2	0.0615244917954376	0.175341921303437	0.00897800526589112	0.0842340259519293	0.0673986576630915	-0.118744959713517	-0.030296422682463	0.283822582459853	grey
AC087741.3	0.0934240564999528	0.141711415761678	0.142514826029775	0.0822695113396095	0.00267415325075477	0.162562503484254	0.211650954396608	0.562774922476376	grey
AC087761.1	-0.00512652271361145	-0.124280822123164	0.104336435870429	0.0278800470397327	0.0732265605719397	0.482945434233724	0.677937394539874	0.187391109732351	turquoise
AC087763.1	-0.164413130209746	-0.0147258632828633	-0.138170725953298	-0.0777894896262752	0.225691077192284	0.15438928348814	0.233326290645783	0.0648208284249445	turquoise
AC089987.1	-0.0774534434355714	-0.0966434735388966	-0.109236626453562	0.0676277191356409	0.159284332857345	0.54488440700482	0.639888424243918	0.0456115373999441	turquoise
AC089998.3	0.286617310594834	0.0908812353660943	0.0933646054530091	0.0933309819801251	-0.152585502784282	0.306607316840995	0.554253900714945	0.242342294917986	turquoise
AC089998.4	-0.00197198847047665	-0.031232878414295	0.0372372650970205	0.196948151834755	0.0441768524113952	0.513075200054496	0.850624747876887	0.120218389198065	turquoise
AC090001.1	-0.0269041304897886	-0.0678893790000479	-0.00880665592635494	0.0465787682451178	0.0821539115563766	0.528630264428713	0.830037097470625	0.105321946299468	turquoise
AC090004.2	0.246573278222545	0.00924990879682993	0.107281562417959	0.338202117696705	-0.00490538362182879	0.281383691298869	0.434643711705727	0.237038575390588	turquoise
AC090058.1	-0.15709515760437	0.0612841863584389	-0.135185715818665	0.0085897580289159	0.276952579673554	0.115450859490625	0.291915266171125	0.215942211404696	grey
AC090061.1	0.0237898486604343	-0.0811228443185275	0.0872886520261485	0.256072714494592	0.025411660386559	0.470839610729998	0.774906052687045	0.183759409214192	turquoise
AC090109.1	0.0230778796795125	-0.0502780968846362	-0.0176960612592614	0.0567838847993037	0.0367001421532521	0.670765330283893	0.885707187145263	0.11155096156647	turquoise
AC090198.1	0.0727177608298355	-0.0483189332331295	0.225095603907653	0.0206115103845146	0.107413261082243	0.329670617865964	0.350842963786611	0.0785481605360377	turquoise
AC090213.1	0.105243122553474	0.0517935086622669	-0.0867934801905952	-0.0691173918731694	0.0885170340492959	0.536489355737988	0.543198572109671	0.0330384644647981	turquoise
AC090236.2	-0.0273566301654358	-0.26122981532206	-0.132927279181221	0.0381654391166441	0.204420922635635	0.386044272621823	0.602042600310286	0.0720126176492893	turquoise
AC090241.3	0.0444912992978832	-0.00698151697372832	0.0914065416326865	0.106032529911009	0.0590654825312686	0.467530348018249	0.771835053467419	0.213356809183225	turquoise
AC090281.1	-0.0409054218015054	-0.0598686632825914	0.0225811307246471	0.0526920348807096	0.188368279866034	0.359661914965758	0.414693505587079	0.200640532344149	turquoise
AC090282.1	-0.011250988706176	-0.0514722538552298	-0.0894215745127095	0.0793545407459263	0.0974686109544882	0.492323593791406	0.756141505408869	0.119268816839244	turquoise
AC090337.1	0.223951838506255	0.0534804590077751	-0.0463532839128541	0.0939774488029206	0.122570888276658	0.658694615080198	0.720137440227518	0.178660749429004	turquoise
AC090340.1	-0.0300520095978791	-0.126203010310328	-0.0385205091975799	0.0802717668752313	0.11940438310893	0.806434264844698	0.88117636331599	0.0934677397744297	turquoise
AC090376.1	0.128841870115063	-0.00437420381663796	0.0140306224974185	0.117408324997761	0.00743517570126688	0.618647121613344	0.903349072670619	0.192529415670215	turquoise
AC090377.1	0.0131844304237562	-0.0466292139657331	-0.143652241761218	-0.0278564612727868	0.133298274372315	0.633297158802457	0.62946929413329	0.0779207591628905	turquoise
AC090498.1	-0.124944344136735	0.0397691211367047	0.237802075633516	0.248830271733157	0.144551233036715	-0.0832922927628239	-0.0824117515120205	-0.0834907982618572	grey
AC090502.3	-0.00747050391152122	-0.0338221905012417	-0.0519764585839482	0.0309104925462641	0.140428098950707	0.683054512167353	0.890116869989068	0.185158531495293	turquoise
AC090510.4	0.163731296971882	0.0270883324170142	0.0843330721137857	0.0693300356013642	-0.0511861589189629	0.43518346091423	0.597624448777194	0.156865791499089	turquoise
AC090515.5	-0.00390079970922189	-0.0432421257796901	0.19826459310116	0.0463834734925742	-0.00912651781168903	0.457800622675815	0.745109627701985	0.22633214543162	turquoise
AC090527.1	0.0390721175442391	-0.0397832008218932	-0.0282285176665363	0.0683057258208645	0.0597088057713412	0.679808333203254	0.922036427961163	0.160941492034415	turquoise
AC090543.1	0.104909182303706	-0.0336227122036997	0.116396047246142	0.100824529971988	0.105273177325578	0.52142062017153	0.794314672554699	0.200964024019831	turquoise
AC090568.1	0.176855972447653	-0.0177906709248572	0.0889082651085897	0.241166020012007	0.0261234807277153	0.524947522948259	0.750761572381944	0.241246277525966	turquoise
AC090578.3	0.113539715187119	-0.00446560691942335	0.0390612233876526	0.181249705991879	0.0287772610036777	0.495688339225353	0.760618260626764	0.236826751278391	turquoise
AC090589.2	0.0883124206615406	0.0632156221773481	0.125990859961857	0.184657326289253	-0.00560119699475912	0.310604219245325	0.578187159608682	0.369839301413917	turquoise
AC090602.1	-0.285904848958056	-0.257519369378683	-0.0906877004282328	-0.169173980094647	0.51536779651475	0.0975022062162835	0.177760834005365	0.0298303943753499	grey
AC090616.6	0.128019933089445	0.0278311682393427	0.060973917482334	-0.00845283947599291	0.0746554463957595	0.20865915294833	0.374121586900562	0.238641153726927	turquoise
AC090617.2	0.211576766041289	0.121649780366492	0.113661925256896	0.0191780780050486	-0.136794911996254	0.346513493427954	0.606888625432022	0.334981364813225	turquoise
AC090618.1	0.0563297190699134	0.0563541728859917	0.00584317404388651	0.0640763782476336	0.0220181320828863	0.51934181369768	0.841705209736682	0.263623222429287	turquoise
AC090621.1	0.0244823913691791	-0.0422449618036507	-0.0756021615159291	0.0380548764603748	0.0873566356287785	0.666428383300641	0.916052194214249	0.0909922679195935	turquoise
AC090643.1	-0.032447022413378	-0.0657226329096918	-0.081483621279261	0.0638301749891676	0.100199012788396	0.59589829355247	0.823180585682438	0.0612471239590291	turquoise
AC090644.1	0.20114646668913	0.0830146011205618	0.0667561360560578	0.100280603052979	0.00368878226405546	0.5826433055268	0.888974056301859	0.254318270386547	turquoise
AC090740.1	0.0503444593023001	-0.0630948959480252	0.0211327536557757	0.0721446114168841	0.0480480974076868	0.564361418985154	0.846349033113131	0.168504372583331	turquoise
AC090751.1	0.0268163379649274	-0.0570974194161546	0.163606922799782	0.142121874623647	0.114700671741419	0.470352746541675	0.677994298924049	0.233151148008567	turquoise
AC090809.1	0.115497572535857	0.0963617185576317	-0.0474344351865351	-0.0165394076033447	-0.0366072777200728	0.553079102174765	0.686040818279229	0.116983972367697	turquoise
AC090826.1	-0.125750962507032	-0.1837334854571	0.092174717681963	0.0204671986802111	0.143825722846598	0.368199161701038	0.559238633729477	0.0511631038850888	turquoise
AC090844.2	0.133857141646009	0.0974880262224667	0.145587090707461	0.363308514651184	-0.0179258162943858	0.257807983138281	0.478046460830688	0.454243575601374	turquoise
AC090948.4	0.033991305001726	0.0279050929803746	0.0943544370757597	0.130315430366157	-0.0900083859314039	0.127849117292743	0.294079787320974	0.286033644336281	turquoise
AC090950.1	0.107169760550296	0.0169027612910896	0.0892032992753841	0.15246630267826	-0.0598301449902183	0.0173208243958563	0.142078561165134	0.342232243936312	grey
AC090970.1	0.0429344573984774	-0.0790378326127356	-0.190280415397823	-0.0519707696738226	0.2960271425517	0.518396094252141	0.533152967040423	-0.0407976149424296	turquoise
AC090983.1	-0.0510008359524412	-0.117170673883217	-0.0146018330439302	0.058424937283418	0.0902310188419973	0.615517540876712	0.854811982146203	0.116545040584628	turquoise
AC090987.1	-0.0166048128642058	-0.163469980027332	-0.0357660415374248	0.064658622749787	0.225139432377388	0.641595378557107	0.816015054425036	0.0696380246616831	turquoise
AC091046.2	0.0940912203219067	-0.0123080622126785	0.10036116874528	0.209653001260343	0.0471208889749327	0.479518098930647	0.824082279728238	0.24176961491372	turquoise
AC091076.1	0.298898651152942	0.25508283321253	-0.0670197511129078	-0.0560441114193578	-0.126692574860776	0.149973142249237	0.137860807891744	0.417502880479547	grey
AC091078.1	0.0249926886841111	-0.0468316621551303	-0.0485785955360613	0.115033754205856	0.116206333208378	0.664313481726507	0.95426188142576	0.1730993052021	turquoise
AC091096.1	0.0981789526035235	-0.037062438571333	0.061213717810081	0.115837677724198	0.0502703786122422	0.617489260925353	0.926111833738955	0.180071087074989	turquoise
AC091114.1	-0.0573740585509036	-0.12142494515423	-0.0183162182096318	0.0793996798571434	0.0750142738355659	0.810837247119905	0.902833063493549	0.0625102218200205	turquoise
AC091132.1	-0.00922183712716064	-0.104917943899661	-0.051254671808756	0.128748778736749	0.0940810418629825	0.405412446843666	0.619186904352831	0.167696838028302	turquoise
AC091152.4	-0.110469231340518	-0.0801230371564678	0.0648022822305453	0.188715916797014	0.0782776802368686	0.516711595727458	0.709430348403438	0.0906457712956765	turquoise
AC091167.6	0.0150267013023801	-0.0504155519443688	0.106629335942164	0.0559636352400224	0.0586807798350727	0.517102293613621	0.802178831873699	0.186779987091973	turquoise
AC091178.2	0.108995054475431	0.0821260064725959	0.0654966013710836	0.086435060998399	0.051640414748023	0.323005221430869	0.385468922803626	0.209180416248549	turquoise
AC091180.1	0.0535929153176111	0.0181723099938851	-0.0796469656207057	0.0626642580605393	0.0652657472957874	0.631081690160435	0.895289337720399	0.174750023635337	turquoise
AC091181.1	0.0504001194044878	-0.113760600755572	0.111868687948793	0.105598294542882	-0.0258693224150669	0.577234906271795	0.773119526474017	0.143107154164344	turquoise
AC091488.1	0.205677217642496	0.195871323043791	0.080270761300103	0.0349048741934443	-0.00493982964795222	0.194861084690304	0.420341689441029	0.352320592876303	turquoise
AC091492.1	0.111613362267554	0.108082372692475	0.090035351812075	-0.0566032244306828	0.256398095853827	0.0367570978238794	0.205667120837078	0.151597390022564	grey
AC091544.3	-0.0315708303299849	-0.0732375499847599	-0.00536960468875635	-0.0172284981356824	0.0601317245040435	0.523098416564209	0.692845017373611	0.076486674596273	turquoise
AC091544.5	0.172328217931438	0.0948442302858216	-0.0322161649094826	0.0935611408547448	-0.0227779929908921	0.412044048820266	0.686846319142408	0.183616892231722	turquoise
AC091564.1	0.19676630266025	0.124111139818387	-0.0677374216558773	0.0517685224702847	0.106194891873791	0.453567375722935	0.713741636830679	0.0931819707591513	turquoise
AC091691.3	0.0983252395655294	-0.0254457534960836	0.0250748536218117	0.095810740397181	0.0166194497710839	0.573722726027005	0.917092743847468	0.163041868833328	turquoise
AC091825.3	0.0507711440440798	-0.0105591999344501	-0.047433434755233	0.0040240876684529	0.258394500600164	0.221597466588073	0.336968767458313	0.112538944584277	turquoise
AC091862.1	0.0868269403294431	-0.05610874084271	0.0520398671995305	0.110323061590293	0.0519540787202937	0.580013965456785	0.932016007651314	0.205040291166391	turquoise
AC091868.2	0.0431932186155651	-0.000855644297642721	-0.0627929407736711	0.0899785348706406	0.0512036460380429	0.540141000139251	0.797168582881915	0.116820770636661	turquoise
AC091889.1	0.227798087174436	0.188288485614671	0.0212815641023082	0.0515684065083597	0.0858626652844791	0.365059587502958	0.646629879203145	0.187325647675949	turquoise
AC091893.2	-0.0100188401315894	-0.0356458432214777	-0.00684714061915858	0.126502811563257	0.0125041081871084	0.500013552313916	0.727925934973599	0.184222366858891	turquoise
AC091912.3	0.0223914634287468	-0.01032077488068	-0.00279044006156716	0.106250792763908	0.0675630986963154	0.541406106411292	0.834517305971214	0.239434676780329	turquoise
AC091925.2	0.116154384766824	-0.0667427693465969	-0.0400380551555403	0.0518176084902078	0.0353672139638859	0.420952707397537	0.717020838754797	0.0332040844682149	turquoise
AC091938.1	0.0190578769870912	-0.0644947810852016	-0.0209343604480329	0.0861499975789076	0.0499687626579153	0.785293600622574	0.938881331687255	0.117185417930798	turquoise
AC091951.1	0.0197137329284993	-0.129129879809647	-0.0487946157422532	0.0484060715294636	0.0941777955393159	0.554101036047883	0.797456290109328	0.104943621808681	turquoise
AC091951.3	0.129073206194038	0.0354893259433231	-0.0285465008788876	0.0569099005016478	0.0610628691737284	0.493748470649402	0.774831366851111	0.231762585106665	turquoise
AC091973.1	-0.00735081837320407	-0.131433907451086	-0.0324991684352497	0.0384845737289594	0.116760171219384	0.593085460599681	0.889020720492702	0.118211253311108	turquoise
AC091980.2	0.0321301517477561	-0.109648338822	0.00935996524473356	0.202258486034805	0.035422461166455	0.661322769983448	0.894800819328596	0.156575403887728	turquoise
AC091987.1	0.105537027982075	-0.0138971365763008	0.0569979725638821	0.0358520868173069	0.0658647839185477	0.479184437132942	0.781316967755456	0.102150764725778	turquoise
AC092017.3	0.131040016312486	-0.0297879172027466	0.0715379508163622	0.101723350775403	0.045048787648308	0.508354024042448	0.838444290595047	0.236512445531311	turquoise
AC092053.2	0.0404499613070153	0.0171164180030237	-0.0248547817271321	-0.034234252427006	0.0036540626281608	0.415253019824525	0.534583807372562	0.110785705276376	turquoise
AC092053.3	0.0331736809534347	-0.0462528077825679	0.0622714844048096	0.00954993033267045	-0.0492056953476054	0.426368241660385	0.496999028330584	0.0513919206890134	turquoise
AC092067.1	0.14299218108371	0.0769901793625663	-0.182508090529112	-0.0265614977591454	0.207072343080479	0.0180435892475593	0.134922296963637	-0.0591400741946022	grey
AC092068.2	0.0808796916143668	-0.0507727625951589	0.069355114290367	0.0663268700971812	0.0117347274177502	0.494583749639967	0.79810482807249	0.212969840245765	turquoise
AC092068.3	0.0481507838469452	-0.00998605987731223	0.0209047452493272	0.0552719814345794	-0.0283122289625238	0.439023202607763	0.598322727873659	0.291493503428235	turquoise
AC092070.2	0.20581900117743	0.0462069937102815	0.686166839404843	0.159580342342175	-0.21978116470202	0.0310925524190874	0.193200978043908	0.174220459414811	blue
AC092071.1	0.0663783522889811	-0.0551846795159757	-0.0542318814664853	0.0936886743910764	0.0966715644005115	0.642342275733398	0.945909793883785	0.172361473126281	turquoise
AC092079.1	0.0116435229366281	-0.0765998289048487	0.0656488296655632	0.0316214409573926	0.111334499797381	0.619970520706158	0.883742548254024	0.115388429642565	turquoise
AC092100.1	0.0355448458251213	-0.074013462874888	0.0321815192296518	0.10125909767973	0.0538111864475892	0.639046837473439	0.958388448395403	0.171421470429898	turquoise
AC092114.1	0.0885949188662654	0.0282373673657336	-0.0288511285565066	0.0574459668966741	0.0326284362913315	0.543182965973955	0.853460388680425	0.206531768742912	turquoise
AC092117.2	-0.154792537131532	-0.0559168329368888	-0.115230914109003	-0.0614978188234836	0.218475881827317	0.531447289663565	0.354439935475	0.111311887451441	turquoise
AC092119.1	-0.00658354570390792	-0.109801094050761	-0.0584206869961802	0.0488197691024834	0.0892607448210262	0.866165061924422	0.862363717002208	0.0536851641978525	brown
AC092135.3	0.0246808459345959	-0.0188864197733194	0.171532829250664	0.019956594315062	-0.117187476602743	0.0177943671051415	0.117983068730995	0.152555582371555	grey
AC092140.1	0.289204640576995	0.117998254602707	-0.0713467112713509	-0.12002382743596	-0.0487000410353204	0.0426602042127119	0.0764903542588178	0.17670949234861	grey
AC092159.1	0.00219139452031034	-0.0538533396381891	-0.097468891997035	0.0582047022608041	0.103942882385799	0.631699823012855	0.858048467156223	0.0913490618326342	turquoise
AC092162.2	-0.0284248587147544	-0.102084746363806	0.0275192918819594	0.116647297625361	0.114751393881634	0.53226574344428	0.814437291366298	0.191526197381593	turquoise
AC092168.3	0.0937832628520427	-0.0247402545545949	0.0492238919950025	0.114751259579975	0.048214582987363	0.511955624032419	0.817948954814908	0.167385557590196	turquoise
AC092296.1	0.0836854920729893	0.0128232222183807	0.01272427606189	0.0984763232902719	0.0600082938293975	0.552265773296244	0.867182368573724	0.254220780914311	turquoise
AC092325.1	0.195054511263026	0.0144286371893694	0.246362713590085	0.0983110680862383	-0.0384248506002894	0.0526999311399242	0.134127768856858	0.0708760597878679	grey
AC092335.1	-0.016005111875151	-0.0587503372978328	-0.0725611460120383	0.0681678205749515	0.0932441209065504	0.631606908647973	0.870153890896808	0.0829994807966173	turquoise
AC092337.1	0.111805211702375	0.0175050319297056	-0.00826831865360051	0.0670846742842112	0.07086114430155	0.59280474368935	0.868144401130404	0.214719182818241	turquoise
AC092338.3	0.0529884719673437	0.0449042292289961	0.219420985741016	0.136697782076424	0.0110669170545642	0.448512716229169	0.734390122670506	0.258617319352925	turquoise
AC092428.1	0.0634672512851749	0.0180857450458047	-0.07318529162794	0.0286686746577407	0.164837793087407	0.286998909404894	0.42124776424434	0.168102596913798	turquoise
AC092435.4	0.128721020091199	-0.0134492354060242	0.0396605033600251	0.0921819662799359	0.107209733117132	0.533378750267298	0.867376058846897	0.19238106257218	turquoise
AC092436.3	0.0856234225106963	-0.031238592801895	0.0470281197726196	0.145367510285497	0.0635645210245151	0.571792308547147	0.887583011483199	0.222861416164631	turquoise
AC092437.1	0.105036842340503	0.236744236669904	-0.115573654366155	0.0164288951637559	-0.0155093188734863	0.210912548815413	0.389518518514052	0.471184565376655	turquoise
AC092445.1	0.0573015565155956	-0.0474988772668514	0.088443148290281	0.146726726421165	0.0278918611986063	0.627525613624807	0.949739781446636	0.211851462624292	turquoise
AC092447.5	0.0464140269066859	-0.0148609778879846	-0.13092714304699	0.0364634031492465	0.0961172764678291	0.512348819747166	0.80085585033967	0.133607601267687	turquoise
AC092447.8	0.142859815527535	-0.00546817514957246	0.0696545955039716	0.0808371517183422	0.0336045381108881	0.426984603117523	0.714314728909157	0.230084722745124	turquoise
AC092448.1	0.112193272982948	0.138632750641962	-0.0680988249207097	0.039017203035664	0.0712418434847975	0.443039737491983	0.726754148322255	0.295182245674477	turquoise
AC092567.2	-0.0205624133572261	-0.0855976633327971	0.0654671801235272	0.0908723087038978	0.040673491171419	0.453690149823244	0.718663986788992	0.170773036633071	turquoise
AC092598.1	-0.187754880998552	-0.200238788281577	0.228532653692438	0.226911718037224	-0.258406905051213	0.0365500148044434	0.12353094835637	-0.10876242623912	grey
AC092620.1	0.0964275205477772	0.0694657130860874	-0.163148351909863	0.0824130934529043	0.223997272221201	0.462472677132631	0.547540750195922	0.056840317079633	turquoise
AC092637.1	0.0323680071520395	-0.112972143732583	-0.0369200843007575	0.0859900337404315	0.0795980719169792	0.704154417848275	0.94327187967976	0.105052809709646	turquoise
AC092651.2	0.195720523992659	0.0918162838129949	0.0199515451080936	0.0198642519917896	-0.10250921236072	0.512106346796884	0.640305302690261	0.320831651043054	turquoise
AC092656.1	-0.00342912103883868	-0.119855987466706	0.0203357803960039	0.191636575761195	0.0427681925283423	0.633106082908065	0.90908753274275	0.150997199814078	turquoise
AC092661.1	0.0466012895132966	-0.0311877903541919	-0.0154272539237104	0.0640855002490071	0.18211019299997	0.360324974269279	0.614736594134743	0.185256656973886	turquoise
AC092675.1	-0.00288249585187951	-0.0663445542803124	-0.0546346564352697	0.0591207780381345	-0.00626019182313482	0.748280818137496	0.73648331240351	-0.0129254038654781	turquoise
AC092681.2	0.17229451840926	-0.0153532162053628	0.099631061122112	0.121156581779901	0.00803069687140497	0.385280393521445	0.653290066051504	0.323314027283239	turquoise
AC092691.1	0.0511446133068921	-0.0521724662643204	-0.126403087716563	-0.0797897459061087	0.0220634318728383	0.14132061852884	0.29531254260855	0.0498064687921663	turquoise
AC092718.2	0.0416621336122254	-0.0643646834568316	0.0810684211977042	0.156299371927445	-0.0191303677998916	0.745710586299042	0.860556415281446	0.181648966388538	turquoise
AC092718.3	0.163393680313312	0.0559014896994751	0.118282470444802	0.142877944328103	-0.217109918733693	0.206020768747307	0.340346471621813	0.293096759004029	turquoise
AC092718.6	-0.0174717192975751	-0.0214637437448752	-0.132548184664632	0.0974551509337511	0.112439075480132	0.469318635906943	0.549023938821075	-0.00820450218725301	turquoise
AC092718.7	0.148522382970464	0.0268393757200536	0.163598484397665	0.0976887709950799	-0.0368496196313388	0.348898846760829	0.645296316930043	0.340639770186107	turquoise
AC092720.1	-0.103553418969688	-0.215357287096891	-0.00351791031401227	0.172139076433603	0.0934739069300987	0.791538334610008	0.772951324083442	0.0927873933940978	turquoise
AC092720.3	0.101002210447431	0.0997159237001836	0.0459873370717059	0.0267468395949858	0.126508409136298	0.317308821853091	0.530124417785597	0.226478497120602	turquoise
AC092724.1	-0.0359734259123796	-0.0959667805417418	-0.13806444716403	-0.108337122781548	0.128291059686063	0.658866294992841	0.50696664881583	-0.0296291450337707	turquoise
AC092745.1	0.0192711884656682	-0.109250971472547	0.027381707135216	0.069532641630411	0.0871129240550397	0.546405451137549	0.882932157231465	0.103884494231713	turquoise
AC092755.2	0.295240421581671	0.336836047732263	-0.0982702678007602	-0.0802303192532145	-0.119558619533413	-0.10222037234641	-0.0835467909408686	0.375851482396143	grey
AC092756.1	0.130369958861584	0.135043598676607	-0.0703611440597014	-0.0345528427670354	0.121453015535294	0.347278830317999	0.469800646005154	0.0678906135078739	turquoise
AC092757.1	-0.022000436083258	-0.0392830027612903	-0.0387489557292743	0.10841669071699	-0.0707802514902331	0.595624480921105	0.800240712309218	0.196444831851605	turquoise
AC092793.1	0.10225051788419	-0.0282306475805861	0.0549120585777566	0.0929415433023668	0.0103097476816712	0.651748484797456	0.941960078523865	0.20309421631783	turquoise
AC092802.2	0.0930907698954519	0.0651511637588689	0.190949243100798	0.0860234899425054	0.0690896841488138	0.222115955695066	0.477651921757739	0.280211400960707	turquoise
AC092802.3	-0.0128617943715771	-0.057126847461501	0.00620641383469735	0.103536781641525	0.111862935647558	0.350199721273131	0.605356676182293	0.177304037712886	turquoise
AC092805.1	-0.110792261466744	-0.134593441418955	-0.159949091488097	0.0266520241140856	0.145588274684916	0.454509146258661	0.646302497408889	0.0128688271504402	turquoise
AC092809.1	-0.055311318532515	-0.0980580558986478	0.0208412320139975	0.158699387621707	0.121190541738288	0.524725583557296	0.79668951254744	0.211079799532702	turquoise
AC092809.2	0.131921810663223	-0.0387562597681911	0.0293248943194859	0.206257104411082	0.0457061125959981	0.635531173120976	0.751277748495288	0.24227482419861	turquoise
AC092813.1	0.0700303516114042	-0.0264769920162708	0.0360441918796606	0.14184376446354	0.0376226058341159	0.572848633389279	0.928395850831951	0.200165047543386	turquoise
AC092828.1	-0.0442000523647929	-0.0132080300966397	-0.154262493470633	-0.0440393753361415	0.200492083879004	0.703428117214124	0.491434444009498	0.0884414193809214	brown
AC092839.1	0.0911008346442848	-0.0155158624757923	0.0419324148244258	0.0777015142657835	0.11277226269034	0.42790249821436	0.73184609760732	0.101599998548939	turquoise
AC092868.1	0.0194297841929047	-0.0564605468469033	-0.0600973778785878	0.196146974275324	0.17644650901684	0.686496564398503	0.877375405438968	0.119872868964011	turquoise
AC092894.1	0.0455967935443168	-0.0740054385117396	-0.0376568112615906	0.0698830957879138	0.154932276792222	0.651559180917386	0.928811168763886	0.147721084748548	turquoise
AC092902.4	0.00653382143160953	-0.148133052142082	0.131552622214624	0.110938660836151	0.00466719147037697	0.386701030929591	0.673592319718629	0.27671839795096	turquoise
AC092903.2	-0.0512548183768776	-0.145861919326657	-0.114013065005557	0.0891674570403951	0.148313754409397	0.224077060399725	0.427809676989179	0.0713792591261708	turquoise
AC092910.4	0.115910518184267	0.0415757697928158	0.0396895705281808	0.121058816007629	-0.0520669449482018	0.361503955290105	0.55813800156913	0.296937393163822	turquoise
AC092933.1	-0.0872514696712252	-0.138551954824696	-0.0966608070690876	0.0844306359729306	0.182632855717267	0.588672864273726	0.803573457701414	0.0882044992925513	turquoise
AC092943.2	0.110028769226088	-0.0796577099269821	-0.0262162370344862	0.0993628166948158	0.026582527764827	0.608197919366712	0.796174079342405	0.152332730382746	turquoise
AC092952.1	0.140529092069396	-0.0738991312187747	0.0913200334441884	0.183148202230721	0.0195024355498728	0.490872898385798	0.8197532356578	0.232084989550209	turquoise
AC092953.1	0.0970748512115972	0.0478717573353393	-0.0779101590078805	0.0490443869036974	0.0662980632129295	0.411109564010844	0.620919557779874	0.242145118051066	turquoise
AC092964.1	0.197040513374452	-0.0448835189721623	0.00714889333425026	0.0990504334329363	0.0076017872115386	0.228128739317471	0.418280733624717	0.224696798939017	turquoise
AC092969.1	0.173408301420858	0.00624206266229697	-0.037193385279935	-0.0121920864812585	-0.0182977255028077	0.301416710785114	0.488415986513982	0.193426579162182	turquoise
AC092979.2	0.00786335877085875	-0.0172038001987996	0.0336994254191319	-0.0268235113187275	0.218346828111577	0.591687729244206	0.738367794426392	0.0623521288240153	turquoise
AC092991.1	0.00044079705178725	-0.0592579146872659	0.0551159743470225	-0.0501752081123041	0.292183356949785	0.271951127325436	0.48682509768341	0.0795225706288456	turquoise
AC092999.1	0.100760971645256	0.0951517934526438	-0.046135336835417	0.189169142672702	0.0328862747068007	0.638965277477531	0.844858877173313	0.199129521787821	turquoise
AC093001.2	0.021804577761051	-0.0792042634305982	-0.00179440448569504	0.0665526166251094	0.0917902167737808	0.725373780204502	0.827698200171663	0.0496722554440954	turquoise
AC093027.1	0.0590113839896078	-0.0353812943269781	-0.0842168894430819	0.011377919292063	0.0814904143143979	0.482757972237908	0.743031369647551	0.153357503781952	turquoise
AC093117.1	0.0491462489964789	-0.00211305276363816	-0.0434598645978496	0.0691583985427022	0.169592817146665	0.555336909032717	0.857199980757832	0.217639280140927	turquoise
AC093151.7	0.068683708269804	-0.0490452492537293	-0.0613777244019209	0.0565794857800541	0.139828226547888	0.444611092365199	0.719338694422988	0.225092909311771	turquoise
AC093166.2	0.0167375458691403	-0.144112753020245	0.00149332895892363	0.134044054698802	0.0918951690353052	0.612321668728349	0.808433822496807	0.146580531624448	turquoise
AC093240.1	0.137936466126363	0.104366292466537	0.0780946845377714	0.119186724441571	0.028969986938161	0.452623242324981	0.74042308234951	0.323612789477144	turquoise
AC093274.1	0.0815253941626687	-0.0431909103719585	0.0292574607116048	0.107562028456147	0.0570530813168061	0.626633351845832	0.953036072435887	0.177353050136942	turquoise
AC093281.1	-0.0668156941738989	-0.0286621028959558	-0.0185012616501412	0.0204023965163503	-0.0324258235904343	0.630525545553152	0.802034537813097	0.0956042016419176	turquoise
AC093297.2	-0.167161120540722	-0.156779294493149	0.642605806726126	0.264029314387998	-0.161257045616685	0.0318385830145161	0.282587885082334	0.039546242050497	blue
AC093311.1	0.104155985215672	0.0983676873868214	-0.00837837263779872	0.0994770212571416	0.0854222397518946	0.562656773638093	0.848528663731891	0.223992757182911	turquoise
AC093330.1	0.00559583281975756	-0.110651953406396	-0.0239381944487152	0.121695997706859	0.0883135965913991	0.501326622775707	0.784629039957547	0.157598699196283	turquoise
AC093330.3	0.234491022896619	0.0696951510089161	0.0373803850973512	0.198811038098494	-0.0965624368063391	0.364452575504783	0.649976981877789	0.15901249351137	turquoise
AC093426.1	-0.0626431524726745	-0.175402131672757	-0.230485785442851	-0.0274991004281835	0.165314483937885	0.66742062907186	0.547238445599459	-0.0581265084573996	turquoise
AC093433.1	-0.219203290952555	-0.0947154305855897	-0.0781479276113445	0.0900757834120055	0.20666089735203	0.34030526854249	0.578349606848726	0.0764060695464652	turquoise
AC093462.1	-0.0692465858028459	-0.0737465731126909	-0.0285767540297709	-0.0405709380116973	0.160861000226225	0.318532545829774	0.471409973857056	0.176711003760832	turquoise
AC093484.2	-0.0123782611734615	0.118947636749955	0.011474322181016	0.0208437810019412	0.0253307710561924	0.360884826682143	0.610843876901978	0.387415341602172	turquoise
AC093484.4	-0.0863165218979438	0.101889842761244	-0.128985647365153	0.027094645135737	-0.0342179979944182	-0.176924758301899	-0.0190888442642639	0.338215397522433	grey
AC093510.2	0.192164095161525	0.214213028727308	0.0220896087684373	0.16079947487199	0.0137557277273244	0.19464659809737	0.413204411795823	0.258379187915661	turquoise
AC093523.1	0.0291735641396423	-0.0835099910377989	-0.0506637143869456	0.0990022156766868	0.0767188083097058	0.670891554381279	0.933160943642124	0.0885947183348489	turquoise
AC093525.10	0.14792678095989	0.0627977269822136	-0.15412825309205	-0.0825541069087992	0.172001560381226	0.0272232596860615	0.175884090949245	0.162163741957093	grey
AC093535.1	0.133747380433312	0.107470484577018	0.081449280706046	0.196542218172472	0.0434554638071024	0.333056370771641	0.654886669319984	0.242365663382646	turquoise
AC093536.2	0.111224094741219	-0.0294681367930206	0.0284079167769401	0.138241616787063	0.07051570646269	0.685814046206833	0.956227266100985	0.161474458332217	turquoise
AC093578.1	-0.0701094812475838	-0.193776983630652	-0.148863004905286	0.040955478473942	0.170249573376448	0.618296008536047	0.730920523039384	-0.0123812878153396	turquoise
AC093599.1	-0.0741041783115354	-0.0974905179559399	-0.187094546848595	0.00186296876438238	0.120975112971577	0.825709812636685	0.563316141262483	0.0420130307665926	brown
AC093635.1	0.040883023181949	0.260090224228496	-0.147750510478265	-0.0166063576385733	-0.0875190769793681	0.355606986249131	0.305945106633304	0.299642763085297	grey
AC093655.1	0.0712134056922918	-0.0422503193819658	0.0111206810391647	0.11773052899901	0.0569567031629173	0.595179761424754	0.946805094276473	0.150491822448606	turquoise
AC093675.2	0.209503032822668	0.0323247365542965	0.112543565871013	0.118690117771478	-0.0040712635831093	0.451039077101762	0.774448908396328	0.295868065840291	turquoise
AC093677.3	0.0431503231712778	-0.0174062741660071	-0.0160937118014395	0.0527338955631215	0.0399768124321599	0.562549137920956	0.857757544543111	0.154033096473969	turquoise
AC093732.1	0.0806012119653563	0.0247946602379308	-0.00922571843150468	0.0203328114093168	0.099761482705575	0.322991475556258	0.416887532770406	0.21416734985402	turquoise
AC093734.1	0.00532224567964358	-0.00164406280303295	-0.137895736768571	0.0556916808040323	0.106848328609921	0.610486057968541	0.662111821664505	0.220726090210386	turquoise
AC093746.1	0.103623116088463	-0.0428101797886309	-0.0199725019546671	0.0485089423689668	0.127652780813699	0.447843557273585	0.72424077280043	0.166138944537569	turquoise
AC093752.2	0.0897328146298011	-0.0708086641772298	0.106603861813919	0.107054634704422	0.0308823666972703	0.327002014502467	0.504023952938149	0.223751815679564	turquoise
AC093765.2	0.0159121872058853	-0.0907644252462156	-0.0439620742418002	0.0635773635179791	0.0864019931040179	0.852134249586704	0.929910200690408	0.120707965262798	turquoise
AC093765.4	-0.0153494259253488	-0.0671301727805676	-0.061526533505341	0.0610783747879878	0.0657337118668107	0.537786324387772	0.829412246072997	0.074099926667318	turquoise
AC093766.1	0.147837275589102	-0.0762381502712738	-0.0291696014936889	0.0780609429187443	0.0961205318339426	0.494019258192407	0.802965611166157	0.0915088673656064	turquoise
AC093770.1	-0.0304169072074737	-0.0470837550399724	-0.0963681721593577	0.0470956515694712	0.117512649549434	0.487362531549704	0.733934490857778	0.148470013036633	turquoise
AC093802.1	0.00169621462357663	-0.0347885902588214	-0.0878930775045161	0.0438486918515724	0.131619466931801	0.662693669641738	0.907993488613642	0.102745817637681	turquoise
AC093809.1	-0.08924713827143	-0.121878501881595	-0.196984570923012	-0.0534996548673096	0.732267538728295	-0.00604277493943189	0.0232598980508521	-0.0951076302769897	black
AC093821.1	0.0842923700143606	-0.0272293429674654	-0.0567552531876149	0.13817138372133	0.0144967616326522	0.748226431352084	0.861719133716346	0.147084363542007	turquoise
AC093827.3	-0.135586434678928	0.093111392755272	-0.047282552412733	-0.0459033249685297	0.242645579005862	0.252571064404545	0.364295020638969	0.142710214276377	turquoise
AC093838.1	0.0130742639157298	0.0215429919902408	0.0379510824112865	-0.00678229752160527	-0.0245437936104832	0.361042528268728	0.576603154298113	0.312240839494954	turquoise
AC093843.1	0.114700519161477	-0.0188178679953846	0.0550223231879858	0.116185700956497	0.0441080934023553	0.502724582212305	0.809039318340034	0.178060118406345	turquoise
AC093849.3	0.0477154791581954	-0.0621632289138822	0.0364530144465578	0.0227196668770852	0.0964883042399824	0.408223772496354	0.717388843552154	0.124163942094394	turquoise
AC093902.1	0.0429270229761182	-0.0645870756197922	-0.0376507283131869	0.0731420674801612	0.0392630459480547	0.711598385956723	0.925043723940252	0.124102148708299	turquoise
AC093909.4	-0.000402079932310118	-0.0476264441140443	-0.00225845864378401	0.105402765302651	0.0552660847177989	0.646481136191334	0.94502078271739	0.141473821863668	turquoise
AC093909.6	-0.0869817070894184	0.0387798905390783	0.0511546844894837	0.146326443755659	0.0513048802280368	0.366675777554387	0.195636188266371	0.0696949502994861	grey
AC093915.1	-0.0751093733432454	-0.0870668919916973	-0.142104153535425	-0.0232563575830745	0.0900367749487861	0.769097399136771	0.514945359920797	0.00232588783652313	brown
AC095032.1	0.0816089626766779	-0.087712716351294	0.00933253068779056	0.170672678427739	0.0414129038328129	0.503918192508369	0.579798785030112	0.110734118160235	turquoise
AC095038.1	0.0226054904908353	-0.0560620490236197	0.037166678645054	0.0681785373254763	0.158880688530152	0.497105416918564	0.824269055386028	0.177430309124695	turquoise
AC095038.5	0.0337795555884658	-0.163774368613861	-0.173624686308198	0.0110648121800975	0.114870122348526	0.387220291307252	0.634514256194988	0.037185941271155	turquoise
AC095050.2	0.100302262642681	-0.0363150346668133	0.0782592822509482	0.117118999852424	0.0267694986569834	0.617414498989129	0.840605897385001	0.145825680594276	turquoise
AC095060.1	0.109673422165333	-0.00552073171478986	0.0338978450530731	0.10545862893339	0.0148920920916211	0.517419390928197	0.822538501278712	0.179830243368222	turquoise
AC096536.3	0.0566574099054762	-0.0660856297230864	0.0545756703621198	0.0558248809108284	0.0787243764872136	0.579773932696827	0.75387748992855	0.155754303585542	turquoise
AC096540.1	0.00337507949310029	-0.0746868687371217	0.0200422626766082	0.105220906721917	0.0758583017174063	0.29723864092612	0.428162555150559	0.106792822151529	turquoise
AC096543.2	-0.0340529017664227	-0.12116387705692	-0.0455387729745897	0.106448303094452	0.0981248266129911	0.661548596026398	0.881432772773894	0.0542640676945345	turquoise
AC096570.1	0.0306833234049092	-0.0644421172208823	-0.00507103354783944	0.10854110093006	0.0992460523081771	0.633580831299413	0.971133284163943	0.171827320434781	turquoise
AC096589.1	0.0106709679973112	-0.0959270722876512	-0.0405953833994219	0.0753488631682109	0.104286733963388	0.686105394157147	0.948747792988307	0.172748506017278	turquoise
AC096637.2	0.0373747178549024	-0.079115688456694	-0.00206336724305974	0.102633475880097	0.0449265067901227	0.709769865998143	0.939534608575197	0.161150928825401	turquoise
AC096642.1	0.0309287218440454	-0.0572217836272728	0.106745656181602	0.214543423628212	0.0556337733210673	0.612251776372815	0.783924543608412	0.264358591350919	turquoise
AC096644.3	0.0873894333265836	0.00479360792324693	-0.0301089734624287	0.0590851899346778	0.121081366206947	0.523229241421967	0.817940342351832	0.22919629645808	turquoise
AC096669.1	-0.0147443859621734	-0.0164284142352371	0.143688458358028	0.203882770492038	-0.0282138075465493	0.384750540568462	0.620361828390282	0.185092023760891	turquoise
AC096708.3	0.258057294044071	0.170263976694273	-0.151237014702582	-0.0123503214839001	0.0760337794513422	0.486252311163244	0.515127835987123	0.0403771701752199	turquoise
AC096719.1	-0.0926496503017007	-0.181418092246221	0.0546223209953299	0.0636660059123012	0.160720292789673	0.470543568600124	0.67366260540286	0.0372203378591993	turquoise
AC096720.2	0.13444410638004	0.16196665842531	0.0747637426260996	-0.080161866928392	-0.210465408528323	0.175353637178364	0.435909365699927	0.244051365518872	turquoise
AC096734.1	0.0487483686144392	-0.0557770511703789	-0.0374884992927832	0.180419389213309	0.0808722141782208	0.533868465548585	0.81760333626961	0.084304851495428	turquoise
AC096741.1	0.0677145753403321	-0.0635570190042594	-0.0304805564810297	0.101839747139114	-0.0234409866990575	0.685837225941777	0.820412311181893	0.145636518358946	turquoise
AC096751.1	0.0653262355633717	-0.0445017151725453	0.0151176623983303	0.0627442394481901	0.061259107333818	0.768759293834658	0.941956952247966	0.166459343026716	turquoise
AC096763.1	0.0675055160607783	-0.153412451410061	-0.137681712301044	-0.0222040779665581	0.264462725419876	0.332866744999133	0.521972847743434	0.0874306393799097	turquoise
AC096775.1	0.0274629690557072	-0.0918909723436218	-0.0583395719139747	0.0614800332012528	0.151805953568348	0.565750740915342	0.851944212998028	0.163227412774321	turquoise
AC096992.1	-0.0792133096625643	-0.0943039351329588	-0.0817956038044921	0.0507932984179257	0.0425005579144125	0.602730698058255	0.814212484335798	0.069773440723084	turquoise
AC097063.1	0.0975984123535362	0.0278987478069593	0.0265430962492171	0.108513325055739	0.088156368600432	0.552254152274031	0.902120497201308	0.322692130379596	turquoise
AC097359.1	0.0235439249820341	0.0378748380187926	-0.023887294950551	0.0357930821528403	0.188825904285005	0.0585189547257905	0.187502395293743	0.182083433374963	grey
AC097374.1	0.12204203368589	-0.02594356710292	0.0903284369604653	0.0465317587528766	0.0504369489125084	0.379952372006438	0.602642559396343	0.214262592187689	turquoise
AC097381.1	0.136235116819582	0.0424202716743015	0.0118446337865997	0.0366084327813978	0.0484683734337392	0.138997882934714	0.275075130683376	0.213387053040818	turquoise
AC097382.1	0.0398896248327583	0.108375255126892	0.0416251604050006	-0.0115344035970417	-0.00957155991721055	0.152319970093629	0.284637680600314	0.167540563684683	turquoise
AC097459.1	0.183108401867418	-0.0377338165458895	-0.13774774142424	0.183506638710825	0.24358533405941	0.416542971075275	0.526762810759528	-0.0197265989541857	turquoise
AC097467.3	0.0353522666109923	-0.0289623802756698	0.000543403182561307	0.100725239408852	0.0545202379369175	0.633891174699475	0.962712219179303	0.150914925028682	turquoise
AC097478.3	0.0436140619188559	0.00737998453704422	-0.118689448353045	0.112886079315511	0.127390516896019	0.706404936545466	0.837110788314044	0.124708304272065	turquoise
AC097487.1	0.0686131329401183	0.0138648339886604	-0.0334606247076558	0.00804759095774059	0.101259145573373	0.412529526756506	0.691107449973943	0.172386466072023	turquoise
AC097504.1	0.0695325380644377	-0.0105561689505016	-0.0340636646108063	0.0762987839862634	0.0671420722962205	0.613044586640452	0.924983422565011	0.172817627687946	turquoise
AC097512.1	0.0927419558422523	0.0323720532993759	-0.00343301391720907	0.0158671331659977	0.112311555692674	0.543945690901091	0.740054044146821	0.130239377756253	turquoise
AC097518.2	0.145094189734968	-0.0156914904938097	0.0604077252821515	0.0871474480390481	0.000706752588911525	0.493105535773475	0.754251091664479	0.164129157761983	turquoise
AC097521.1	0.0377773544944885	-0.14181443408915	0.0297917250439742	0.0411829112131154	0.073202645897279	0.611292982053167	0.784011949003277	0.148775274877347	turquoise
AC097636.1	0.0362856158200152	-0.0708400439803841	-0.0388354364465986	0.0594404387967375	0.0979846587031516	0.898043739484023	0.86689635829469	0.1441831404004	brown
AC097637.2	0.0208675826193174	-0.00483850908667512	0.00313229796788273	0.108857047465855	0.139016821118972	0.602760101246189	0.493231173086075	0.0689913456374165	turquoise
AC097713.2	0.0352426389449809	0.00133602556835459	0.022405788661601	0.0465231814655134	0.0188061346918838	0.564903073368859	0.909814126488933	0.150084783551904	turquoise
AC097717.1	0.194780373784164	0.000818176137001145	0.0921876254960616	0.112269064175725	0.0772682838316259	0.316248640284603	0.554601162187911	0.316602614090494	turquoise
AC097724.1	0.0765470509245402	0.232433209412833	-0.150638492063651	-0.00610127813225836	0.096022706185421	0.317068573278601	0.465322952962436	0.502094040214643	turquoise
AC098476.1	-0.0911221809055934	-0.193881803278194	-0.0218614786411365	0.00352056498369447	0.120618849425403	0.422003615068141	0.63897596300631	0.0457069669373732	turquoise
AC098487.1	-0.0135234850895301	0.110736871195321	-0.205703108522457	-0.0631054342184308	-0.165145361156934	0.21693673827563	0.325263163118232	0.0984083841453263	turquoise
AC098583.2	0.040162134628101	-0.123063297234118	-0.175624469027204	0.0897171848694147	0.0659496150884078	0.700129074710406	0.737048563332603	0.0403753812849051	turquoise
AC098591.1	0.147139264324269	0.0659713334308315	-0.105760898118622	0.054875473879059	0.267986911628356	0.318589836666624	0.26861974762637	0.118073581301499	grey
AC098657.1	0.140478325843629	-0.0435092794145354	-0.0198497758306279	0.0761577312250756	0.086244403118224	0.46063267579677	0.76294761274251	0.158865727736112	turquoise
AC098817.1	-0.0254172665536944	-0.138610193923584	-0.116151740977222	0.0513226626855908	0.151893379978623	0.540726603137714	0.815190270932295	0.0488658357522591	turquoise
AC098818.2	-0.0587964553498975	0.0466240063070911	-0.0509032818110856	0.0121700599491591	0.193906809469444	0.45630889118801	0.478649068558024	0.133767828147875	turquoise
AC098869.1	0.138667845012012	0.166357455042069	-0.0325503313159282	0.072665174932063	0.00412387481968167	0.643602581919949	0.73818139958723	0.316183130091847	turquoise
AC099066.3	-0.120388678860754	-0.0292412847791298	-0.0716140557860942	-0.00872294600432016	0.10564311192999	0.227809984415696	0.426086374323801	0.0998955546447288	turquoise
AC099336.1	-0.143054243669599	-0.145910975641656	-0.0333839494830579	0.0581561801789301	0.202515114773114	0.462362148341946	0.749556138648144	0.150028256315622	turquoise
AC099343.1	0.0541469724091485	-0.0478347999035902	0.0187865084184755	0.0951971192984045	0.125446136309904	0.447752863845119	0.785751651477932	0.0889891446372285	turquoise
AC099398.1	0.0210949258933484	-0.1091369969582	0.00724884400631361	0.156409944954587	0.14059121357817	0.595632516692403	0.912142831765147	0.208749189900553	turquoise
AC099482.2	0.0520590667822702	-0.0507540956875388	-0.0123956961853468	0.090763835854967	0.0619618024009149	0.613565538493259	0.931661141754475	0.11813130045928	turquoise
AC099487.1	0.0624099220739702	-0.0399509065757934	-0.165048814675277	0.0568093932424926	0.0814651839362733	0.500178880067549	0.657771451090883	0.14491963442272	turquoise
AC099489.1	0.36642476651461	0.246584402866005	-0.113669693979979	-0.0310272177819078	0.00728123431670563	0.329375841670687	0.52523469750575	0.378291341558608	turquoise
AC099489.3	-0.00962121577990792	-0.0933305083621364	-0.132284918754044	0.0186683039712667	0.151399185642807	0.58496126794987	0.706884182946603	0.0102607574857643	turquoise
AC099494.1	-0.00646313102782311	-0.0932167816461528	-0.0873270226944884	-0.00706985418624515	0.0807078337049433	0.270060161044381	0.448863648980718	0.0605136563028859	turquoise
AC099506.1	0.122519354816306	-0.000295770572357678	-0.0175327663152715	0.0984030152705973	-0.00240522798949973	0.584515062573824	0.906941947459794	0.164523936173966	turquoise
AC099508.2	0.00059349889431846	-0.0512606900734173	-0.00128997161231964	0.069781665513155	0.0844146130835853	0.758282674546807	0.922210561503948	0.225795847452327	turquoise
AC099517.1	0.0973134072409667	0.000567002308335357	-0.0326507579659842	0.0262482488801819	-0.00919898118511117	0.554901974590318	0.739088865945491	0.148636868632455	turquoise
AC099520.1	0.0485752466956383	-0.0254564310612171	0.00850262616374698	0.0834839584461909	0.0561148000582415	0.617111661427641	0.953026135358136	0.17396764680332	turquoise
AC099524.1	0.209278285991204	0.297410102412704	-0.124186481630124	0.00864428373652355	0.0371040051944085	0.454460742696755	0.615857782892642	0.158668763225212	turquoise
AC099542.1	0.147180877886251	-0.0399120768085058	0.0504744404426707	0.0741729663902927	0.120569029173731	0.509603669498678	0.715990265627278	0.198464736368008	turquoise
AC099550.1	-0.055439125613352	-0.0315545157116022	0.0216884946365184	0.0891011860113718	0.126979690751883	0.454936520584946	0.712480065343311	0.076685076405486	turquoise
AC099560.1	-0.249559888147356	-0.23918838637039	0.235613991705372	0.0188418199431398	-0.0590755388635432	-0.0841503589353904	-0.0413601273528781	-0.272421347285121	grey
AC099560.2	-0.0888510465746103	-0.137525155831403	-0.161080466038778	-0.123519957298753	0.214904918709448	0.0622253214521209	0.135375882471679	0.0716072126299735	grey
AC099689.3	0.0801896924267907	-0.0138589008430475	-0.0825239290205395	0.0308408099305498	0.123284616345842	0.509666817714335	0.662236194924021	0.131682276291288	turquoise
AC099791.1	0.0157759667603159	-0.100423165083924	-0.197063228420852	0.00921731926806671	0.195393231883223	0.37662495757792	0.636333140064578	0.126686073421757	turquoise
AC099791.4	0.0095743690060611	-0.0856932380586214	-0.0163121835248309	0.103421769479705	0.0835371305304156	0.550006326813038	0.877724910496571	0.104416236475646	turquoise
AC099792.1	0.0317021150275707	0.0472893220573268	0.052630027725916	0.153160173526025	-0.0359729564306989	0.547498641963816	0.830394174558737	0.22355182500943	turquoise
AC099804.1	0.236258947694657	0.0590943670828213	0.182075040755954	0.113305885931516	-0.0472386556560871	0.342973081075951	0.636836975839033	0.288921119372361	turquoise
AC099811.6	0.140962798687823	0.0558012769922938	-0.016755020377845	0.0498717835874073	0.0501252650504809	0.280422932853027	0.553822921273467	0.268896208795389	turquoise
AC099845.1	0.0549891119948888	-0.0994219343978404	0.101010174163992	0.163607185898822	0.0582823864774673	0.589379310766431	0.916234728320609	0.221969948059439	turquoise
AC100767.2	0.2021368437516	0.0321110481383509	0.00683714059892478	0.116595594376584	0.00966531070356511	0.406857003915521	0.643568970152457	0.21909386828322	turquoise
AC100784.1	0.12631076309866	-0.0474814222383176	-0.13956535956463	-0.0161691733939657	0.0831250050135533	0.740388318764463	0.649676798983368	0.114804437890001	turquoise
AC100793.2	0.161288146667398	0.102151377798688	-0.0568603863647111	-0.081423171163853	0.268587747551225	0.175726891635591	0.346648376807041	0.23455787027557	turquoise
AC100801.2	0.0151387081495638	-0.129257400204908	-0.0256990711323807	0.088462303541311	0.0598373026415242	0.923290828877893	0.829917505456865	0.0662449015230932	brown
AC100803.2	0.0598508296698046	-0.089721424862159	-0.203769652281015	0.13296374607538	0.207704414233291	0.704086517191234	0.284946771062404	-0.0233284332923011	brown
AC100803.3	0.18319557742575	0.0850939398819849	0.086157663059791	0.184648475325063	-0.151259719253338	0.0896906234134942	0.0720936125272369	0.397919521393403	grey
AC100803.4	0.205420025170849	-0.0250470207173274	-0.137834454437311	0.030793974406308	0.113038572271664	0.609488020275681	0.63345597889667	0.188880768089226	turquoise
AC100810.3	0.0637342335234208	0.0705812859014234	0.00249891172105977	-0.0292802344251232	-0.0573203342027521	0.369039432408126	0.552513966194326	0.157209886349953	turquoise
AC100821.1	0.123184616395386	-0.170819228444951	0.169262715257816	0.159361829448819	-0.0383812215416943	0.740272309802407	0.567911504032246	0.223980487321908	brown
AC100827.2	0.0239590927924156	0.0478711895829679	-0.0245990103844439	0.00784647402865066	0.132468298051525	0.684735467419107	0.767848986853801	0.19327538669217	turquoise
AC100827.4	0.195016106501529	0.082285642090599	0.0789667027605473	-0.025125005749182	0.142521709292007	0.223824516961804	0.421084584803221	0.32237421379172	turquoise
AC100830.1	0.176365549196202	0.154358972992323	0.0842720001227874	0.119658269292779	-0.00576925329306978	0.405295836844636	0.735711572952598	0.386770030696535	turquoise
AC100843.1	0.0385545857139575	0.0271790117717221	-0.129520932637712	-0.102009344703419	0.145079677621728	0.414722108271215	0.628220532902922	0.0207106021357855	turquoise
AC100849.2	0.0447428471068551	0.0855652949238069	-0.00411915720233935	0.0918444609598324	0.0210286464676898	0.508253216762884	0.803580785313821	0.108506727497105	turquoise
AC103409.1	-0.148474183118574	-0.179355135606036	-0.168815050562021	-0.0510560013358766	0.12961974352877	0.649731099584534	0.440595790869965	0.0513164261494699	turquoise
AC103564.1	0.0610405029335839	-0.116162576121563	0.0638579765543099	0.19806253916892	0.0181307706407681	0.0347544713592202	0.128240906816753	0.147490346848127	grey
AC103702.1	-0.067719572624884	-0.17071301279038	-0.197936357768358	-0.0254047112302534	0.191680570577305	0.8020264238483	0.487179181218518	-0.00111433607358595	brown
AC103703.1	0.151323072985337	0.120885158851243	-0.0625485214717812	0.0419665368296311	0.210284557930995	0.0815911779554003	0.273830513908619	0.0976818404854146	grey
AC103719.1	0.121995394207387	0.0107836027780413	-0.0497418199395226	0.0321401263990807	-0.0507896964474926	0.309520614900213	0.534054014458577	0.208340867140163	turquoise
AC103739.3	0.0518480356028466	-0.0942792947275637	0.10506218008474	0.0866991781035109	0.0944132907560578	0.449376101963623	0.515767101442535	0.184340648691924	turquoise
AC103740.1	0.0245641430179605	-0.0623817326774387	0.0374652579398691	0.133135155373734	0.0802357472623979	0.701149587301155	0.92212741107532	0.160882572827638	turquoise
AC103769.1	0.0516808097211769	-0.106438557214465	-0.138187459325749	0.0746064918663207	0.234927805896788	0.382892665929524	0.396397128562561	0.0133651425883287	turquoise
AC103792.1	-0.0130458594078853	-0.0617524207615453	-0.0462387838865673	0.126998192923419	0.153814157659126	0.246567763857706	0.412732181341039	0.0947537794172837	turquoise
AC103810.3	0.372031418707584	0.458318132236002	-0.122919198965284	-0.19223698143623	-0.308415083573404	0.0764622659998039	0.120408107685961	0.633609127069741	grey
AC103833.2	-0.403094935812504	-0.354612772516	0.253516464769898	0.144954466093514	-0.153529871612591	-0.0766225206963766	-0.0304593887098859	-0.0313814318072099	grey
AC103855.2	0.0219185269485808	-0.0734544616210598	-0.0251263017039007	0.108855459504072	0.169494786397356	0.462823000815874	0.729335564780797	0.117716987554077	turquoise
AC103876.1	0.0934820828916144	-0.0337374906333362	0.024391056672136	0.0771177729302081	0.122439153947184	0.596745762764754	0.858857051775167	0.178433132961003	turquoise
AC103957.1	0.00240513952200456	-0.0865316100956469	0.0158446115851905	0.100326318618037	0.042083926183395	0.599840604986707	0.935212409627407	0.167644205461113	turquoise
AC103996.2	0.369759911089374	0.240127038305126	0.0184015801487232	0.116300977374238	-0.209969411952939	0.384209425079047	0.632071711897836	0.296045253314688	turquoise
AC104024.1	-0.00127565145993753	0.143299865205849	-0.0215832009480894	0.0313662053793099	0.0138956620764757	0.368458343273724	0.588367148785317	0.0695101489722001	turquoise
AC104031.1	0.255063297502237	0.223295224696887	-0.263564567192966	-0.00839872569246019	0.157849296361932	0.101752482096907	0.0896006119231213	0.0474039177384804	grey
AC104041.1	0.0173328107278034	-0.0623755143534725	0.0146687614921321	0.020929596949759	0.0974535316231084	0.3770310454397	0.545206732792564	0.223889312749309	turquoise
AC104042.1	0.0486761192394043	-0.0627794470206914	-0.0624089548074098	0.0789085176404357	0.112387345322651	0.729562688088247	0.929257650416444	0.13473645434749	turquoise
AC104051.1	-0.0182723277612741	-0.164275469056978	-0.100189606666825	0.0195115807228832	0.105373597716925	0.937530906920797	0.565290553551548	-0.0207910511604339	brown
AC104066.3	0.0291105252892719	-0.0221144220051211	-0.0161968411075428	0.100466442207484	0.0501430378468339	0.623697714239735	0.926302193168224	0.199412910028097	turquoise
AC104073.3	0.169153429643569	0.128249797214426	-0.089488116434689	0.065401067457197	0.059836598849294	0.360771913377104	0.556846185476575	0.255430591084442	turquoise
AC104078.1	0.0311033683016525	-0.0662870927002408	-0.0281264320806584	0.118680103820809	0.0625835535588787	0.768658120502603	0.946297113378275	0.133407597969239	turquoise
AC104088.1	0.151399822369602	-0.0132244411523816	-0.00751817123457799	0.0505211205142558	0.0101824197487939	0.51321183804893	0.749207510031512	0.170734804682659	turquoise
AC104088.2	0.0517267338321184	-0.0684119060826632	-0.0968957733242819	0.0590542203453085	-0.0132371484651127	0.90915250466084	0.783818143348896	0.0948675081526077	brown
AC104115.2	0.00670022112055621	0.0170494489718621	0.152164122893777	0.0957910832584579	-0.0954285324303341	0.33419806626023	0.590830543902564	0.318422361868449	turquoise
AC104118.1	0.154355305620702	0.268725310517097	0.116679275636159	0.00509445381999729	0.240295350285028	0.192453340135054	0.386258672662488	0.278935377463966	turquoise
AC104123.1	0.20096060257552	0.0264529975590977	0.117424079850294	0.112383755047925	0.157836930785944	0.290483644604825	0.57906565550573	0.076270861525703	turquoise
AC104170.1	0.00898590685862534	-0.0130870685594822	-0.0610155153307905	0.128981095944878	0.122854484822069	0.599591387561547	0.686730615063277	0.0876312969593751	turquoise
AC104211.1	0.457853179139492	0.0704001017199996	0.0267964885141046	0.116960031779404	0.0726017729570495	0.293573503206712	0.515189497419582	0.152056278283758	turquoise
AC104211.3	0.123826068496359	0.0277537003147215	0.18489570500351	0.11821654936874	-0.0335525361874375	0.324676168030356	0.534961934179771	0.190658098252815	turquoise
AC104248.1	0.0475282017675433	-0.069266025769037	-0.0592321143404755	0.0982589088392319	0.0414545827812559	0.940764660794189	0.805824745358501	0.145219965482134	brown
AC104257.1	0.13105792728919	0.114181889904473	-0.050163928527422	0.0318820481154721	0.0502858791696765	0.429896998534557	0.694810450239717	0.193065434682902	turquoise
AC104260.3	0.0436930663728118	-0.0537079033889479	-0.0856497733462079	0.0423283879383162	0.0877929511083428	0.81238903438515	0.884693522874928	0.0585677471806323	turquoise
AC104306.1	-0.209402184888769	-0.2028452937559	-0.0309240576102418	0.106007629056464	0.332954978595845	0.242543716061386	0.398830572455628	-0.0169766854937401	turquoise
AC104316.1	0.0917513734557076	0.0376089043052285	0.192330238803994	0.121939780289942	-0.0125890383395383	0.36734952916334	0.583093451572315	0.323706778939823	turquoise
AC104332.1	0.0856248276389836	0.0798989089067951	-0.0649099744431877	0.0313006500092612	0.0937344437538772	0.33720161716171	0.562505803988503	0.219167578909754	turquoise
AC104333.3	-0.0484902117344807	-0.0569058126257212	-0.0739614075355818	0.0431089604825878	0.320094430948591	0.433882503201264	0.456988454913057	0.191377213626232	turquoise
AC104339.1	-0.0917802683763184	-0.0160215318707164	-0.172140689286883	-0.0311448901076093	0.180534173192947	0.352354514789815	0.446092559111961	0.138926920338063	turquoise
AC104370.1	0.181047976666743	0.0679941637197819	0.0199781736596609	0.0889935387413057	-0.0462243288645937	0.536907245567788	0.813699832100743	0.243885644254434	turquoise
AC104389.5	0.125035436006774	0.0144575223876901	-0.00558918763607724	0.112731018188321	0.0179931003425849	0.755817047640139	0.604868341433329	0.212165609329914	brown
AC104435.2	0.0756564881814222	0.0109197309449524	-0.134094370917959	0.137126470898923	0.0261019505182692	0.715814166553291	0.70894768803562	0.054053295509253	turquoise
AC104458.1	0.101614515778692	0.0614128181123763	0.0590568869960612	0.0660162973288871	0.0396126841832284	0.492836113025058	0.754106934828155	0.173785068648505	turquoise
AC104459.1	0.0921484451300254	0.00765591251731867	-0.103736714520142	0.0617632686713596	0.0620150911546007	0.559647281981498	0.884062161899231	0.19085042896833	turquoise
AC104461.1	0.0423138541685304	-0.0712720653150812	0.122896641805455	0.0410491205297605	0.017450542258472	0.496798783308048	0.702380868094748	0.130547141217699	turquoise
AC104463.2	0.13177932292387	0.17428799370024	-0.0260516269944821	-0.0417052377177426	0.0699586027868529	0.29077147973897	0.465019756056826	0.517319459984602	turquoise
AC104472.4	0.0997947036861462	0.0331116003483245	0.0980336904737495	0.266959660163435	-0.0594708641121165	0.619720439884644	0.669606336520699	0.298432508188364	turquoise
AC104574.2	0.0151659239068954	-0.0457453891863854	0.021593492453908	0.103192162039409	0.130775429385487	0.609491642983255	0.914913837585837	0.135928059766031	turquoise
AC104581.1	0.0273742052467932	0.0995213436554875	-0.127483079450212	0.0161564552380141	0.0713511831208574	0.415453642386849	0.69732355132731	0.254437545692985	turquoise
AC104581.4	0.0410175088151855	0.338963610547217	-0.0628884425423982	0.0263072578869486	-0.0453277042953935	0.00580122575123795	0.131501481268736	0.510243482827954	grey
AC104596.1	-0.0675601773962213	-0.282510115250313	0.466211009362592	0.21941286108562	-0.142227228730121	-0.0396970498935965	-0.064800585195416	-0.0386165367121142	blue
AC104619.4	0.0209992498686662	-0.0631298298445245	-0.236935130900766	-0.0519602139239456	0.129955631330352	0.868526927777986	0.632664481458831	-0.0113097844442645	brown
AC104623.1	0.140341437586407	0.037800386244743	0.0131207911319151	0.078675225532484	-0.0887647200192751	0.467919895009799	0.785506543415487	0.133255372930224	turquoise
AC104623.2	0.1213385697638	-0.0926597492314681	-0.00762375155354801	0.0679643492333293	0.0875857168382418	0.529653361691903	0.830497167479051	0.121694100025463	turquoise
AC104695.3	0.0771388198989506	0.132603854504321	0.0120158856965029	0.0513410620914177	-0.0591159108175369	0.127769836672943	0.045393949029328	0.246281609636046	grey
AC104758.1	0.315625182350683	0.389303541362639	-0.0835232705322606	-0.166758564767076	-0.148179561932456	-0.118905873473202	-0.0438458286079485	0.358200691512035	grey
AC104772.1	0.0514369325888962	-0.010629636309846	-0.108182282209269	0.0832726469680452	0.0733993985706412	0.7555675484181	0.825847401145674	0.143425323926081	turquoise
AC104791.2	-0.0298492988314856	-0.127481092437025	0.129379884502047	0.101469033247607	0.0444023423465135	0.457270426674697	0.760908610073637	0.146236686675574	turquoise
AC104806.2	0.0376199208110004	-0.091347565712948	-0.0215804454585654	0.0865011954319386	0.17642210558287	0.809506877419126	0.900492989961475	0.122955638757204	turquoise
AC104841.1	0.0543365555848167	0.0926833530774358	-0.149578045719479	0.0105558558706822	0.129425420881818	0.180928752109763	0.258138633946749	0.17058225571822	grey
AC104982.2	-0.00473728096387007	-0.00582460727565958	0.025100575018753	0.0357078362288368	0.0737057470796278	0.333558171819578	0.582726502231342	0.167207278141232	turquoise
AC104984.1	0.123283012235027	0.0753045007779201	-0.0696567035826282	0.0557187574461544	0.0562520188654782	0.310920082007143	0.476421071648613	0.170752848801581	turquoise
AC104984.2	0.092575939227894	0.035972246269763	-0.00471652331822453	0.0666925150551137	-0.00432147819276551	0.199238465440785	0.373987769848559	0.1423317509519	turquoise
AC104996.2	-0.00335551040336962	-0.000836251425181337	0.030782589831217	-0.116608220558499	0.31654439381999	0.102988954477386	0.296984139246002	0.0750060329691716	turquoise
AC105020.2	0.0595992673304706	0.0601236001061737	-0.0747805872633762	0.00590367400908359	0.048555172705881	0.554431181731307	0.62346732947996	0.0607067464313975	turquoise
AC105020.5	-0.0513520776001999	-0.0442646631555723	0.0865717828793195	0.106544797902303	0.0404124786805515	0.491794015003234	0.494093611161072	-0.0189682263870581	turquoise
AC105036.1	0.21913587869198	0.301838836805462	0.0377429518018055	0.11040915867896	-0.0370960088713867	0.349204697317913	0.572744202024322	0.329710300338846	turquoise
AC105046.2	0.0229982180544242	-0.08420088003172	-0.0221100828088037	0.0738495513578612	0.121960277344578	0.570325136077368	0.849808269969985	0.102136400926724	turquoise
AC105052.4	0.173254753699943	0.0587378156360282	-0.0453487319524636	-0.0156990098082157	0.123330912996428	0.076105117932205	0.235888195985014	0.0770923538953198	turquoise
AC105101.1	0.0298081333296418	-0.11850494326532	-0.00960208150680197	0.0243983806654688	0.185623876066397	0.311525347396867	0.512127246531122	0.0646540116087421	turquoise
AC105118.1	-0.0149122416016057	-0.0242087158927556	0.108526319417911	0.243404442491711	0.0469919684338427	0.530963871115597	0.609610658623983	0.325629769778442	turquoise
AC105129.1	0.325799996150779	0.193584014576145	0.207966329097061	0.209728679822512	-0.0722333139309746	0.23387035043116	0.516521219712063	0.474289569911816	turquoise
AC105137.1	0.0317635894299964	-0.0924979578348387	0.186852356770856	0.0871061513790535	0.0700744740823596	0.481387667943941	0.762160179617049	0.277961414625221	turquoise
AC105180.2	0.0328455570749784	-0.0667183362734623	0.0207031768611409	0.116434175903859	0.0891745770245213	0.61086520488295	0.960227971490525	0.147003084530105	turquoise
AC105219.3	0.0244513494988167	-0.204824507746798	-0.0257437377168467	0.0973372331378176	0.197557199294971	0.417210858907929	0.631864310994937	0.0638371279951107	turquoise
AC105230.1	0.217197120054555	0.119433028321599	-0.0236285731263369	0.0584330716785711	-0.106701940903395	0.290278769277	0.482925941661181	0.307484590320181	turquoise
AC105233.4	0.103210208570821	-0.0633517912462627	0.0520343244407984	0.0774040827240667	0.0698509017838038	0.370664247160959	0.612158240786216	0.225540528333171	turquoise
AC105235.1	0.0722697257117693	0.0305834040555106	-0.142300636275323	-0.075452030016376	0.0277272658988494	0.645762713619458	0.559190492787656	0.199813547131652	turquoise
AC105254.1	0.195650159995212	-0.0530672850229374	-0.0335095163309212	-0.0258792955533227	0.102161179625265	0.236513757007949	0.276805435096624	0.15378858849487	turquoise
AC105290.1	-0.00844487121995087	-0.0975129302630502	-0.0126706724819044	-0.0281082130351195	0.112240260530191	0.546242395837095	0.320101392408904	-0.0192579804402066	turquoise
AC105339.1	0.107386985848568	0.00646415548898419	0.0823372786275511	0.0934318572162268	0.127162765335105	0.444804575054488	0.722285375922165	0.17263477374333	turquoise
AC105339.2	-0.00107244459720973	-0.0772580643154937	0.0587048493918498	0.122116814664047	0.0939878291304734	0.670008955119066	0.90404466944183	0.227907235707478	turquoise
AC105339.4	-0.0516468351592747	-0.0232909923435916	0.0098750373225793	0.0731406035753727	0.219196811251782	0.37665011410897	0.677725648178713	0.169018640557622	turquoise
AC105339.5	0.300123229500937	0.0400654036985086	0.114905345362145	0.121182453271855	0.0209250636734958	0.617315543992804	0.704867021477466	0.322890722667472	turquoise
AC105384.2	0.0812629072224229	0.156835821019831	-0.075882323441884	-0.0559884282655209	0.123089778061781	0.315317299757221	0.428188700751571	0.132258394172124	turquoise
AC105390.1	0.0189590718314465	0.00606581680324131	0.0179450915283811	0.0321219405203947	0.0813326483141261	0.396729295064647	0.649591306149281	0.123234234744851	turquoise
AC105416.1	0.028084931514558	-0.113619987637261	0.110030093356544	0.0967726633155715	0.152243198056057	0.559528680607372	0.908549499366799	0.117178607267304	turquoise
AC105429.1	0.0524993017448813	-0.0381122425120688	0.186207285001884	0.105136716641053	-0.0647768614745566	0.244593210415906	0.433660705863318	0.266290389109442	turquoise
AC105460.1	0.0320998326790469	-0.0675226210188228	-0.00616099133111874	0.0928457711838173	0.049421738795074	0.702075835658047	0.963797444901991	0.128648717958639	turquoise
AC105749.1	0.0407377387490258	-0.0513725700561562	-0.101665412772548	0.0948517375875329	0.0207162847078113	0.886573336606422	0.705083845195759	0.0175806403073438	brown
AC105916.1	0.212297075547218	-0.00389789310118217	0.0730024364363912	0.123965735936193	-0.013098227177169	0.461776735474347	0.750229059746023	0.243759487231822	turquoise
AC106791.3	-0.0532188577082927	-0.129420924537308	0.112196975915021	0.16707242593645	0.193617441890676	0.231840003610461	0.465588515164308	0.0359766398250492	turquoise
AC106798.1	0.115663415081047	-0.024699800640127	0.163526474474125	0.29417323520162	-0.0201013563873789	0.352825282319176	0.586943452688805	0.212007831373608	turquoise
AC106799.2	-0.0301521723516461	-0.165886827833317	-0.137646979736437	0.0892308950371527	0.166872225649153	0.42168270230763	0.627187429561959	0.0238039134805616	turquoise
AC106799.3	0.0164914785273443	-0.0915896727303524	0.0191071263931204	0.156701179855625	0.174345058983811	0.515422597168238	0.832380706640375	0.225705361795731	turquoise
AC106820.1	-0.180193772214664	-0.119275479176736	-0.0721889186739224	-0.0331421461210693	0.467272293546887	0.138773324940841	0.186499391381161	0.0668873593016034	grey
AC106820.2	0.154542220665375	0.0472108844228814	-0.0471170579969713	-0.00637645977628292	0.133291530901776	0.385757012823041	0.571612880840141	0.335997170479111	turquoise
AC106820.3	0.0435438769770954	0.0359002185024267	0.0839420385098072	0.127209588719298	0.0898722186552754	0.369002017892915	0.100592884982089	0.282391907081324	brown
AC106821.2	0.0183645857009013	-0.0943041764583829	-0.0432992799870423	0.0980853357156086	0.0669130552820081	0.819606178592975	0.888341754566926	0.0917041762762069	turquoise
AC106827.1	0.165660635295653	0.136109435590288	-0.0885338070821169	0.0216327835945135	0.0771177136139529	0.198843294911869	0.396915548196404	0.211486325445188	turquoise
AC106858.1	0.0181152571159451	0.136688016943882	-0.121211923650724	-0.12219373941889	0.0970859525703595	-0.0189918893953014	0.0486632012780923	0.168872027829082	grey
AC106872.12	0.121080905657004	0.0674252592227175	-0.0462608410218482	0.077638742408589	-0.0616091958383646	0.56875106197803	0.863462343911236	0.242170280692663	turquoise
AC106872.2	-0.13034078373957	-0.190182546376688	-0.0971292262039824	0.0235359776769562	0.237029564213295	0.424837626390806	0.606077638198189	0.0893344026288276	turquoise
AC106872.5	-0.0104030894954294	-0.110780551414991	-0.0827322794537197	0.0849238000993677	0.156524122815245	0.587942937619971	0.888329258501279	0.0753814227799609	turquoise
AC106895.2	0.0686532657214328	-0.0661230410384505	0.00437595697279763	0.115853817255343	0.0881064836200904	0.580593945354198	0.90856887143071	0.149534333717636	turquoise
AC107027.1	0.144066694940791	0.070658180223063	0.0342774056505821	0.0395181208790797	0.0790819951508957	0.49969622387156	0.742460344828092	0.253565553535167	turquoise
AC107029.2	-0.0469043037351134	-0.113115708637802	0.00224363431244373	0.15836624254102	0.118731397982175	0.680207026712835	0.81915921528745	0.147157583599113	turquoise
AC107031.1	0.127628078785001	0.111528633130753	-0.106845547813723	0.0574507099722986	0.118344437270765	0.42545212320578	0.716952601977446	0.128401482990695	turquoise
AC107067.2	-0.0209716037701917	-0.0616768642538457	-0.0737414797072261	0.113082860089739	0.084236701419431	0.597687262758703	0.813479293063425	0.0339551858917438	turquoise
AC107081.2	-0.000244507675978133	-0.0656971349574503	-0.00870174490915911	0.0816063695269375	0.0325454567653112	0.729430003137429	0.878065546995011	0.12226578604919	turquoise
AC107214.1	0.0653459421366838	0.00450398739320052	0.0851669052786226	0.169932110521123	0.0228636185359134	0.458473481567713	0.376752394886723	0.359966978535648	turquoise
AC107222.2	0.0505349614706838	-0.0665921486982428	-0.0129658343835055	0.123779930850577	0.0854493312388107	0.737784121202339	0.974528375079041	0.173553912616682	turquoise
AC107223.1	0.0447431389406839	-0.0693222942006501	0.0998858341659084	0.0851722577984328	0.0381029629822803	0.534949568063263	0.864346927319265	0.242897598041885	turquoise
AC107294.1	-0.102711334029429	-0.0578126199217679	0.0732065066360435	0.136152794273667	0.079564593368552	0.331829269584316	0.548085506131127	0.176232350657076	turquoise
AC107398.3	0.155102678008683	0.0344279656961446	0.0216412236147374	0.0543598656705972	-0.0406128458305371	0.493991294781796	0.758364621651897	0.304420329296991	turquoise
AC107464.2	0.294399822162229	0.236929997478298	0.0122354425460714	0.224982364511483	-0.073822517793188	0.177107318990378	0.396306427319931	0.517486428860064	turquoise
AC107909.1	0.0271442773947351	0.00637498321462251	-0.0391141802385016	0.0664407461684767	0.0737684391028762	0.604407968802453	0.892504963993364	0.221888106866586	turquoise
AC107956.2	-0.0152036747225646	-0.0311491154125635	-0.124916999575118	0.0853329091064475	0.0946044976451503	0.464723211964066	0.668653941941404	0.207357139591386	turquoise
AC108025.1	0.00787627066551214	-0.121823946874785	-0.0156078241786358	0.128523071446166	0.00881103288594145	0.867323296880768	0.593875992172805	0.0967037231206167	brown
AC108032.1	0.175487641024779	0.172297162571806	-0.0174754232586809	0.0307520170267736	0.0209016375909586	0.25368476572138	0.482798219497139	0.185471208025042	turquoise
AC108039.1	-0.0616943793823733	-0.127427351654007	-0.0245714273519709	0.123320426524936	0.141360654762699	0.531203784380495	0.797046737159411	0.163862603573641	turquoise
AC108059.1	-0.0434760562851226	0.0670538903992265	0.0629341393859899	-0.0256004636371487	0.233091788006194	0.306540235818742	0.582040761749096	0.198232631062923	turquoise
AC108134.1	0.224229164132451	0.167682316700465	-0.118669193930396	0.0957303303988865	-0.134295616986704	0.419525796594104	0.57429671788624	0.395549049719953	turquoise
AC108134.4	0.0544884218730343	0.052658355196184	-0.120052047193732	0.0927630307393911	0.000644857785135317	0.0990873120814355	0.29740924752965	0.167002750984962	turquoise
AC108210.1	0.0987638510477037	0.067177493523285	-0.024359589099259	0.139420627022866	0.0403128403370875	0.726432241931961	0.773654992134384	0.306963312935555	turquoise
AC108457.1	-0.0154006199069077	-0.0686234626840245	-0.0669265573974035	0.0901966597042607	0.0896199793932143	0.600386911245604	0.869570874901883	0.128993344951047	turquoise
AC108471.2	-0.0225068699130895	-0.0837638039535902	0.00211633956070273	0.07157201373733	0.0270015736470793	0.769022013161333	0.701912485654479	0.209920154513844	turquoise
AC108477.1	0.218749971771207	0.0277387040387369	0.0660524578088488	0.143066225621492	0.0600675770302455	0.443350539333627	0.686850551763603	0.125933897403762	turquoise
AC108482.1	0.0504386230384213	-0.0418597494314064	-0.0472617438766376	0.0646345867394566	0.121606911544037	0.567396714021489	0.884615603395558	0.157797370225006	turquoise
AC108488.3	0.0517629582921278	0.149747624736636	0.17248181858064	0.0036637875821179	-0.160549741522121	0.0668282050202946	0.167906699828427	0.253354311909621	grey
AC108517.2	0.154793745160229	-0.0945274928537487	0.119301384558896	0.025627766456844	0.00318345355534116	0.557390647415887	0.646357211999948	0.136017751439525	turquoise
AC108673.1	0.101877740106578	-0.0737744023899577	-0.0274251859238481	0.133957861912229	0.0554534785725663	0.364736687816031	0.564935925092593	0.295417161955941	turquoise
AC108676.2	0.12651245614214	0.0107557290773127	0.0962021335630055	-0.00739764269292697	-0.0612161203176166	0.473615835661607	0.607478497033857	0.216392543119186	turquoise
AC108690.1	0.0788821800981972	-0.123943557586502	-0.0400731523856368	-0.0254447810274714	0.0696128804207809	0.437276147717759	0.582705161649481	0.129233330657555	turquoise
AC108721.2	0.0278410494104128	-0.0661168346319902	-0.0226609067086358	0.0765978025352486	0.0536241396065448	0.707344631475353	0.962833015012521	0.124129726507089	turquoise
AC108734.3	-0.0819005368945306	-0.247503120309477	0.498848449663401	-0.0141894975602937	-0.00513690599239484	-0.0352488399484419	-0.00854565776163829	-0.065208420874094	blue
AC108860.2	0.0313031711835872	-0.14407536920079	0.0043154291824661	0.0860959020773387	0.0888980626986586	0.660295668630016	0.858503466694097	0.158410249805751	turquoise
AC108925.1	0.186403444907136	0.17078324100425	0.00515152376415041	0.0403711747654312	-0.00837416106139457	0.297615172069157	0.49888058000146	0.299344147155655	turquoise
AC109322.1	0.158139364788641	0.34648784411855	-0.0816284345328141	-0.0384852440611901	-0.129817411393045	0.191237796575948	0.0601267077183113	0.513253984188624	grey
AC109326.1	-0.112755717656934	-0.193456413798634	0.0205441039691269	-0.00584779360259124	0.101069234295272	0.183627308079604	0.0623726292175877	0.147906795008956	grey
AC109361.1	-0.0272729304753376	-0.136712389216992	0.0141434567801049	0.0428377821094481	0.109939354415137	0.813926193261666	0.650473481622488	0.122568825348989	brown
AC109449.1	0.208430456474149	0.255767770311983	-0.0844447112808891	-0.043277506050708	0.150562358799806	0.121443360787859	0.100067581009856	0.343378063935764	grey
AC109454.2	-0.094470830674116	-0.0435221242705722	0.188260061830773	0.0671182959343596	-0.0296749878495292	0.449447699024626	0.362623463953314	0.0784761030472477	turquoise
AC109458.1	0.127086930109912	0.0589634676710056	0.141683929550794	0.0803899259376549	0.0846158944368182	0.371781533757037	0.662751945960319	0.280028060720683	turquoise
AC109460.3	0.242156788892271	0.190534115106766	0.0283043670404167	0.0233887359177034	0.0783184895164096	-0.00879900751806261	0.0475888092281143	0.351915835770077	grey
AC109466.1	-0.0124630641480822	-0.0732249583063347	0.0414353512142217	0.0966609377782375	0.126407976028463	0.571321351478046	0.839778705552627	0.205890496456847	turquoise
AC109481.1	-0.078050094876328	-0.208260622035566	-0.0666340247478985	0.0184489251016407	0.207651048568072	0.371271673022664	0.601058332879327	-0.0157246340872696	turquoise
AC109597.1	0.0995998354820999	0.0764218792028361	0.0553086693992892	0.138063487937954	0.0316836180785197	0.535377757795457	0.86042625480824	0.323094051819935	turquoise
AC109597.2	0.126562394065063	0.057517225966552	0.00844194246087532	0.094876559019443	0.0176321896256941	0.600860171682397	0.866136238620483	0.21548517380704	turquoise
AC109782.1	-0.119206480666789	-0.214609714873267	0.178164416361083	0.261319309520309	-0.119649880907858	-0.040464789976271	-0.00860598019863719	0.189651013946849	grey
AC109811.1	0.117132242606335	0.00935971389794775	0.0141332694664654	0.0977600741010773	-0.0124353999746464	0.444256896505696	0.743881580248211	0.188417187454614	turquoise
AC109927.1	0.0931156691235742	0.0266051325012518	-0.000216861123542509	0.205284677922374	0.0138145717425997	0.674145147807332	0.824744720322325	0.233945986808921	turquoise
AC110014.1	0.11648662202019	0.0564728719599488	0.013930079478264	0.0431093944442976	-0.043358530573586	0.447518560452826	0.743829215923845	0.168483332439766	turquoise
AC110048.1	0.0696672098947987	0.00642556152820626	0.00835932157779879	-0.0246627249187952	0.179772552249899	0.543652036154519	0.698713270140889	0.157690475759714	turquoise
AC110079.1	0.121064277510395	-0.0171185823932398	0.223740417835056	0.00749290354667227	-0.240483032308074	0.228298692997504	0.184508024372276	0.437909659041651	grey
AC110285.2	0.279611155825797	0.369361227485261	-0.0181279143309178	-0.0435418786499621	-0.0304518160995178	0.321238368601372	0.485051231848247	0.655981586223356	turquoise
AC110285.3	0.0202134778173146	-0.0372009035338662	-0.0105806526407425	0.0382343182459873	0.0296920458068861	0.561135200269749	0.827329246056407	0.15100768873813	turquoise
AC110611.1	0.161661585613849	0.186923416388422	0.0452379673136394	0.0196158189544551	0.0548259526956477	0.154503692161576	0.35472929370274	0.202701012965577	turquoise
AC110615.1	-0.0366167107545828	-0.0927348477163622	-0.0529904312032838	0.0879684346077495	0.127594374188044	0.702093451212	0.919120128506363	0.111932986853396	turquoise
AC110620.2	-0.0259146796701977	-0.0421500262655428	0.0094791837055282	0.227129820482621	-0.00127479621644669	0.225627664682173	0.350614880826866	0.0348830504097195	turquoise
AC110790.1	0.0224223362854083	-0.110182908290278	-0.00504814102277444	0.0574747869022777	0.0894991606142462	0.595927039450095	0.633071421996349	0.0801187978291214	turquoise
AC110792.2	0.0270413011590803	-0.126973549742623	0.0368594661019336	0.0618006606095252	0.0519408642767373	0.643140597631804	0.800773071609379	0.13861042658518	turquoise
AC110792.4	0.0747578226921321	0.115717958653706	-0.0553563157384267	0.0264601151440349	0.193376560904333	0.465926783296248	0.632795079076678	0.144835195818701	turquoise
AC110921.1	0.151661582869682	-0.0267328711692993	-0.0544646250950277	0.248030176882663	0.141685939071879	0.67756932142872	0.693246694203009	0.16075386293876	turquoise
AC111200.1	0.0630162862014228	-0.109339040407745	-0.0105608804357841	0.0919281833439695	0.147241360747806	0.628425015810109	0.806231517043213	0.141543454115504	turquoise
AC112191.1	0.014819598866922	-0.0843068451779955	-0.0333881145695889	0.0156755820113788	0.072021795991995	0.770102616008067	0.779662157624798	0.000837495419337815	turquoise
AC112200.2	0.0281782783541462	-0.076793964864211	-0.075496688060668	0.0569162255089615	0.0755586174808649	0.813627812798069	0.864183041300048	0.0735668180712077	turquoise
AC112220.2	0.0655850098903209	-0.0230044140896563	0.542487566770616	0.184847131716598	-0.138405335695835	-0.000204139511442623	0.159661080864399	-0.049752103828803	blue
AC112236.3	-0.00542708232363355	-0.10365973503534	-0.0224215893383051	0.126359298922324	0.0765940349196993	0.784401980881854	0.891437428069896	0.0902727180976197	turquoise
AC112487.1	0.0799573628503918	-0.0584542564196891	0.0925095569658692	0.268067071227238	0.0184479098827377	0.567503281617438	0.909635922719334	0.134994788644954	turquoise
AC112496.1	0.246191058112286	0.212273916609672	0.0946154669847043	0.0670256619641449	0.0647078692040001	0.212741441473101	0.407242251137134	0.304631160264946	turquoise
AC112504.3	0.120895886103922	-0.0560014552421873	-0.0542149042766212	-0.013096957583823	0.120147428171835	0.462962989839394	0.696507151736358	0.0520720830532349	turquoise
AC112512.1	0.0241015235751819	-0.0734301606202197	-0.0181965182182623	0.0562346194751797	0.165614409926256	0.516763913855558	0.628694451563292	0.0719177565493478	turquoise
AC112722.1	0.134994599219162	0.0569220935255589	0.109736307046236	0.000492185898434852	0.108960175154149	0.0856239499692698	0.126135024384177	0.221613273865667	grey
AC112777.1	-0.203042226416879	-0.20931714611273	0.527396262653594	0.164211339746835	-0.188081089135461	-0.130478504749694	0.0284221548515559	-0.186183337412703	blue
AC113137.1	0.0571197716343456	-0.0590723200164567	-0.01332971124963	0.0948190784598372	0.0569623267370702	0.629704920966826	0.963771118954249	0.137301466369285	turquoise
AC113143.1	0.323335568273274	0.394469528263778	-0.158839925673943	-0.0448770029514976	-0.0460523423593331	0.140031592360171	0.278614522563228	0.346172858431813	grey
AC113143.2	0.0510431829186662	-0.0724673903109914	0.0387181637580739	0.0679123452726924	0.135524544462521	0.734192494878196	0.931458257643524	0.152932341924842	turquoise
AC113167.1	0.0647701093162701	-0.0651001101087258	0.00597397414963254	0.141749720088797	0.0638876446533892	0.615246823534591	0.953693740382215	0.169675401376983	turquoise
AC113174.1	-0.126666488488426	-0.0140882129757049	0.00742348087399292	-0.0628300514963803	0.199131846580631	-0.106183334557911	-0.0238644576405679	0.0625797323815232	grey
AC113192.2	0.0794020491202675	-0.0416181528505775	-0.0404907702796305	0.022306647320732	0.111670616579108	0.528094655354171	0.832706780831546	0.13894386928751	turquoise
AC113208.2	0.084738709472238	-0.00332993225999341	0.0143503253029863	-0.00684650168174556	0.0455787152942726	0.771934039862099	0.558516018629154	0.181324724613574	brown
AC113414.1	0.0966085149548454	0.0116190701760404	-0.00989417828117204	0.0814676037033727	0.0174932191349743	0.530100113183612	0.820377730404201	0.193128974003395	turquoise
AC113615.1	-0.0492928134742771	-0.151661035095101	-0.0972182906809503	-0.00342899364998671	0.0797093366619767	0.94374196723679	0.444357176777425	-0.0112335061311852	brown
AC113615.2	-0.0271760885725299	-0.0516869314210989	-0.139899856786207	0.0546348923677453	0.120329781014014	0.423797181498925	0.629622927425978	0.120783748697833	turquoise
AC114401.1	0.0179211066026677	-0.0849464981607982	0.0129643429288335	0.0815736806975761	0.0328133893045432	0.657707949367489	0.867841504523462	0.0263723604577697	turquoise
AC114488.1	0.11937567333731	0.0242956217118093	0.0409802828907232	0.136951485176379	0.01876296757609	0.581648488726027	0.917508426176948	0.228735938001416	turquoise
AC114488.2	-0.0854085512820749	-0.0753566431757612	-0.0126083346023736	0.0471355233763523	0.135651730156842	0.627573107141018	0.681874382853457	0.10599013152886	turquoise
AC114489.1	-0.0156306875012555	0.0539562742673921	-0.0501048665756042	-0.0228589833555443	0.078318450949594	0.248536523981087	0.270043320891576	-0.0569561034443117	turquoise
AC114490.3	0.203341704128032	0.0481540880588171	0.00925694791088651	0.120959278170393	0.114191948084158	-0.0910922791362798	0.0620185313474439	0.159168258162832	grey
AC114495.1	-0.029927864162863	-0.0865810201331733	-0.0661022154982109	0.115265721840205	0.0813634018333852	0.66675503001944	0.819964385314688	0.0645862790360336	turquoise
AC114546.2	-0.0327176205979616	-0.039274894041971	0.00309644449144757	0.101058883930401	0.0955618281070182	0.385686594520324	0.6280515960075	0.121753690915725	turquoise
AC114689.1	-0.0188254420829263	-0.0967396307183229	-0.000844772306787512	0.0919559260569279	0.0364718206985067	0.598143176912768	0.8757212231038	0.0810889164272949	turquoise
AC114728.1	-0.157407868045959	-0.129347084466593	-0.163992672990531	-0.0584863225610948	0.369752932042193	0.142925584217471	0.154716273382002	-0.112821370954914	grey
AC114755.1	0.171421646745603	0.0629338587683426	-0.0825545513286557	0.0944071933639982	-0.0365901142126304	0.676135551650712	0.799768371956701	0.217247017615116	turquoise
AC114757.1	0.197107554021912	0.0291829597114328	0.0458006863473368	0.0590556190621018	0.046108177661249	0.49056501401863	0.794466967223351	0.160688255147244	turquoise
AC114763.2	0.153506520631402	0.0389273133316815	-0.00825833110408289	0.0232468877182069	0.0829574731461923	0.409680596160848	0.696059305923262	0.260106733360559	turquoise
AC114776.1	0.0953181543964821	0.00326540676025541	0.00232950274904058	0.092385698625919	0.0600888887630899	0.611541272034788	0.950455686334055	0.205396557262481	turquoise
AC114801.3	-0.0833473767737588	-0.22414227106712	-0.203590729417776	0.0525635833388002	0.566320754984633	0.225383704683593	0.251845013750539	-0.119834499725494	grey
AC114947.1	-0.0672787987094569	-0.0755908789897246	-0.00215196371143201	0.0455394826955727	0.255382428793147	0.537958705168489	0.776250006300199	0.117180399624851	turquoise
AC114964.2	0.0507356139072319	-0.0840800633388702	-0.0751643058849248	0.0800464336007527	0.0921263443431352	0.887753360929855	0.88489590607008	0.0988106743133167	brown
AC114967.1	-0.0724639158773784	-0.0989668481073233	-0.0211927846208787	0.113545749920731	0.13020713826389	0.720426144917645	0.901933488972591	0.106272048663327	turquoise
AC114971.1	0.0932625598989089	-0.0706027937106273	0.0405555135568755	0.160043675437995	0.0508950236669819	0.623157663608607	0.849143016830752	0.180855555972525	turquoise
AC114980.1	0.124550965754702	0.0934881463907603	-0.125385356788026	0.0492966680122921	0.158282776090014	0.373536503893114	0.661788657927094	0.160129345592615	turquoise
AC115102.1	0.266744579500241	0.159953380052398	-0.0885954337193071	0.102769283343773	0.00647448759589503	0.319031536468835	0.541343144648419	0.22097060691627	turquoise
AC115284.2	-0.0443921739173047	-0.102642638854398	0.0431836593834539	0.133219923317583	0.0356125429132311	0.483143585803332	0.637592430040431	0.150849192745567	turquoise
AC115284.4	0.0224584363055386	0.028353585514639	0.0547654184962981	0.0639555353306655	0.0748316479780507	0.348871375922693	0.648921434034976	0.224387705142597	turquoise
AC115522.1	0.40274737270895	0.107201606342131	0.0873563938414385	0.263520294429743	-0.0810126310785986	0.228878627659037	0.44003070085837	0.185944752527873	turquoise
AC115618.1	-0.0761062312184805	-0.0551199393063586	-0.0713075422448717	0.0293792599255098	-0.0461172161460355	0.4514021061658	0.317765968995275	0.156803555777724	turquoise
AC116003.1	-0.00472681668863581	-0.110596492904547	-0.076446235268493	0.0390079296903275	0.111788292390492	0.559513910694773	0.793032950301837	0.0315514644348415	turquoise
AC116096.1	0.0370399076778556	-0.0688808426469969	-0.048905611974526	0.0762068550319076	0.0675244596683095	0.738857431089386	0.93141548006792	0.108065091690796	turquoise
AC116345.1	0.0805326735931393	-0.00833493798022452	0.0193198072367837	0.0809536578363791	0.00052650631586271	0.565936666031874	0.86198408166885	0.192440246099101	turquoise
AC116353.6	0.135839509315419	0.298400447224562	-0.0764489988529899	0.115488481825366	0.0132485247018229	0.413370401607305	0.639566973867943	0.254970126729696	turquoise
AC116366.1	0.118110689281765	0.0900772214359728	0.102993295452285	0.231259942507071	0.0804095070259946	0.337596005113855	0.144483882684898	0.0641783321335415	brown
AC116424.1	0.135097216810141	-0.0496504547540729	-0.0368883504779211	0.116275325665493	0.0460880704373971	0.506939493331949	0.71572016587408	0.138354380251991	turquoise
AC116428.1	0.212177181995884	0.110717855141288	-0.037121493913191	0.0785445153622516	0.0405382587519599	0.455544693648769	0.731353894514748	0.27045840351138	turquoise
AC116447.1	0.0603988240623646	0.104330139910279	0.0901188950708656	0.113371481687564	0.0565821742638112	0.0904793583836054	0.311917092722662	0.320490336812541	turquoise
AC116611.1	0.0845584872352583	-0.014529575212947	0.0142083673183063	0.0577276063014799	0.0839975791894802	0.596025259591542	0.921704807331354	0.149719765229564	turquoise
AC117382.2	0.142804771921168	-0.0219634817373049	0.0816621918731153	0.0388497306332259	0.0158080556991947	0.436372339119808	0.722124994492132	0.271523045612354	turquoise
AC117386.1	0.176078908843942	0.0255731102116899	0.0553580780474708	0.130884496815001	0.0725510309498842	0.550243112704053	0.818738205853876	0.121394979947429	turquoise
AC117461.1	-0.0149818359646957	-0.142907994940048	-0.0540204165037724	0.0897083081292999	0.111199736123044	0.836482777287907	0.787565117413256	0.127886973533032	turquoise
AC117490.1	0.0766246351460537	-0.00198960668805014	0.067828915961251	0.0553307553668023	-0.013224608252877	0.127633394649725	0.307074338901082	0.0434021619718351	turquoise
AC117490.2	0.105299938183645	0.0120158647954563	0.0553480539786954	0.106883497900765	0.0311199281004359	0.290495785611493	0.492193597864521	0.126023758329222	turquoise
AC117529.2	-0.0958757429990044	-0.0353760333187254	-0.0372675475152948	0.0308080774763559	0.0915488344370054	0.487195429485808	0.780958746323736	0.131589934174633	turquoise
AC117569.1	0.139653313570569	0.0213163223648766	-0.00847282129964297	0.0481240588373568	0.0102623711099897	0.64468479829241	0.948244252617035	0.18302106242752	turquoise
AC118344.2	0.0629607263148787	0.0277943825116361	0.0317671401684729	0.0169703206036145	0.057370194556066	0.0297662015748308	0.26671824883838	0.450083168529508	turquoise
AC118465.1	0.0335440017254651	-0.0865472267072528	0.0652300790505282	0.145703406859244	0.10723169964124	0.536622384667781	0.875809267720444	0.193429645611053	turquoise
AC118553.1	-0.0151391222991953	0.068006182169963	0.0236567473915148	0.149003695241695	0.0952859981349066	0.312064351862214	0.353244780243301	0.185516907839126	turquoise
AC118553.2	0.0700266790379951	-0.0310502203747544	0.164740410538967	0.103367529479539	0.0307146560955474	0.615862207305187	0.893947030081305	0.234759807809758	turquoise
AC118757.1	0.0627276753436548	-0.015774682406312	-0.0506084225249896	0.0597279099964834	0.0707593161289445	0.792469635095938	0.872621090728006	0.194171294356105	turquoise
AC118758.2	0.206788817942754	0.182185769773735	-0.0283083354226505	0.0165880876863791	-0.0480808096565241	0.349689996302629	0.4908103886484	0.46274176713733	turquoise
AC119396.2	-0.0187139033779783	0.047280461492259	0.0697583529606865	0.267997779473673	-0.086821027456926	0.409244988898126	0.571777105037789	0.244364445442565	turquoise
AC119428.2	0.16997627861382	0.0905822458708523	-0.0442512397549655	0.212983478576115	0.0981949378374076	0.425070116460566	0.735161177291279	0.105299423389228	turquoise
AC119674.1	0.036867676813641	-0.103685145182743	-0.0476878580883412	0.0879076236925386	0.215781841451468	0.505425651665879	0.809323894300234	0.138834226961286	turquoise
AC119800.1	-0.071423152944825	0.00220247590826388	0.0701219474641973	0.0928291406711495	-0.0636737286060271	0.348938794226786	0.590449552938424	0.0974424027132755	turquoise
AC120024.1	0.110188825808795	0.219340449234186	-0.0522094418310869	0.179749498454388	-0.123553923149243	0.177897387300868	0.350189486152398	0.369032440647208	turquoise
AC120036.5	0.0781051511362722	-0.0279340792023541	0.0408221569799364	0.117385278237323	0.0480641903993994	0.722338891654091	0.898127881630532	0.153419993692587	turquoise
AC120057.4	0.257536344657907	0.223179879926006	-0.0585006313496497	-0.04003694974552	-0.140297390313442	-0.178713116305608	-0.127846747741836	0.403504126836144	grey
AC120349.3	0.150791227945852	-0.0165785344016233	0.0327941290784208	0.126896464739707	0.122541801863256	0.451763948821021	0.791559726481969	0.22292141618977	turquoise
AC120498.9	0.0615158450482531	0.0280466718248507	0.000373369958008305	0.0505993538902883	0.0681910933838311	0.476379281697722	0.737164745836935	0.274816950383609	turquoise
AC121161.2	-0.0186231790985464	-0.112137071596087	-0.0339278440978366	0.127741470481573	0.0950734250744783	0.669366616481186	0.932992021489526	0.144307420129981	turquoise
AC121247.1	0.00550330961403174	0.0252911817000775	-0.167666731398759	-0.013059888940098	-0.0204530883040503	0.344389477841546	0.204340668248988	0.0442324307034871	grey
AC121320.1	0.15680686043755	-0.0717635679459733	0.0568098421042748	0.128295266885195	0.01534815000709	0.566448364720138	0.83001373796425	0.240867071271167	turquoise
AC121336.1	-0.0159006546809214	0.0503213139122689	0.020037871224973	-0.110191799313739	0.169699827700707	-0.0277498910857162	0.0293175907510709	0.134701973847534	grey
AC121758.2	0.0676501666868793	-0.000412044728082396	-0.0531028419746936	0.0690525131735485	0.0171511340945214	0.614847492397046	0.862895571863926	0.172695625605093	turquoise
AC121761.1	-0.0784822905621282	0.0813180153423068	-0.0471691954923869	-0.0777018179449938	-0.131136443084483	0.35973689256119	0.299436838321513	0.321552891962675	grey
AC122129.1	-0.0788050406036841	0.0592627698763811	-0.00163466981968241	0.0656324876222977	0.173519828610112	0.0183117139111289	0.17604757641459	0.330692704063736	grey
AC122685.1	0.0748628197685502	0.0687957706434155	-0.010982598343505	0.016320960340288	0.0167148210913928	0.50255262788167	0.778792220152009	0.298237824382425	turquoise
AC122688.1	-0.141027485733813	-0.0490765399168284	-0.151300576401731	-0.132377994930615	0.206581595700565	0.259946651044209	0.384253740344095	0.148099404297398	turquoise
AC122688.4	-0.0165941767499142	-0.0637039764797616	-0.0281668917386826	0.10279407574225	0.0578019874484623	0.631081392315595	0.889892411178106	0.10995396241689	turquoise
AC123512.1	0.095854236832086	-0.0444934055175047	0.041398298854328	0.134608555127937	0.0341305741193515	0.63246087707042	0.935236131577891	0.173649307473192	turquoise
AC123769.1	0.136318728742627	-0.0471392719790263	0.0374824843202839	0.086049215407434	0.0688735569168583	0.501776959361189	0.756147547763501	0.208273782722181	turquoise
AC123904.1	0.0112959780487163	-0.0514623585651992	0.0546298498589284	-0.0101823507783765	0.0520091186864859	0.314925177128046	0.36432015128765	-0.0149181565808393	turquoise
AC123912.4	0.124768930456199	-0.0769446301807926	-0.026044366003036	0.130428146786661	-0.0436430297756486	0.375936245620703	0.481682865737883	0.126515069364354	turquoise
AC123912.5	0.00731426894936792	-0.178860054462432	0.121978460349646	0.0984557360262732	0.248787667167461	0.447488724678099	0.64901174259235	-0.0159552229200034	turquoise
AC124017.1	0.00448644885720772	-0.0708876665957057	0.0235341816376909	0.0370217394382914	0.0806539532517953	0.542191403923491	0.714983203769018	0.0871452990654415	turquoise
AC124067.3	-0.0306663177225722	-0.150114000575624	-0.0849814416741636	0.10399067116472	0.0867431363096	0.893444002494006	0.721185737895616	0.0736337860224099	brown
AC124068.2	-0.0768131917200629	-0.0573816386566901	0.068590239015086	-0.0115664877920621	-0.0145134634659489	0.230294133889955	0.368320230525021	0.184321406422633	turquoise
AC124248.1	0.104134540803336	0.212701748010188	-0.152634454161297	0.0412286160606085	0.107352744315449	0.519589644940149	0.778582314542042	0.185124797057592	turquoise
AC124283.4	-0.0257757648863513	-0.124937277402055	-0.0646810975962586	-0.00959597868856013	0.227135345457397	0.103910370067945	0.239100451211402	0.177569639230112	grey
AC124283.5	0.0624058065957893	-0.109360790669705	0.112756931747777	0.231174334187547	0.0488775494277085	0.388761700122936	0.596643635332387	0.294488677826729	turquoise
AC124290.1	-0.0921903157038856	-0.0741937291354631	0.109323085432037	0.0457606964574155	0.0371978390179237	0.590120955683815	0.802219906246572	0.138563139281766	turquoise
AC124319.2	-0.0948269428082181	-0.0654915487783133	-0.0962280234264501	-0.0313195833120579	0.0787132148873029	0.26303613617445	0.462920635439766	0.181234908871452	turquoise
AC124319.3	0.000433519282609735	-0.0446471377863652	0.0283988948858852	5.02278164325599e-05	0.113734321782513	0.302746359113662	0.550799062985228	0.143384615526337	turquoise
AC124798.2	0.174708888117379	-0.0336188692338618	-0.0468859723635679	0.248942025382194	0.173782921098197	0.441398377262128	0.582492169928833	0.115109417292492	turquoise
AC124804.1	-0.0268134364428733	-0.0686773471463475	-0.0261723944713913	0.059623999553816	0.08912685365664	0.492552975688657	0.68081798751267	0.10497190100564	turquoise
AC124947.1	0.1568157741147	0.0165312517418695	0.0536147625076067	0.0937838532533799	0.111156301419983	0.572486832363127	0.584029206166611	0.146130893942659	turquoise
AC125437.3	0.130391703174744	-0.060768385803844	-0.0182314348237327	0.0765188694207081	0.0466762720899167	0.574511930914533	0.887342645378516	0.165621999919567	turquoise
AC125603.4	0.0951730428426334	-0.0303952032748992	0.0492081158783228	0.136041469882428	0.0782444155094347	0.499791784730427	0.797250783433617	0.182223394267602	turquoise
AC125611.1	0.00745486965167201	0.0918913923462049	-0.126820304507467	-0.0826254081083881	0.108624279746096	0.163279261541763	0.300622981200069	0.232305990798043	turquoise
AC125613.1	0.0833039661994676	-0.032928619104128	-0.00259240694943056	0.0842135233165869	0.0399896931659826	0.668327062663353	0.955052361469739	0.169293101140437	turquoise
AC125618.1	0.0108613059360325	-0.106356623625537	-0.146513536992261	0.0921252061910051	0.15413819433412	0.519837417606301	0.72438633576018	0.0554504992068023	turquoise
AC126121.3	-0.00663188933923947	-0.0231459380492802	0.0513888994033453	0.0912096973650072	-0.0157197549740308	0.562696858311356	0.793268896138519	0.178614560238223	turquoise
AC126124.2	-0.0773729474098686	-0.0696931868355377	0.0292431743992311	0.0157191359403672	0.138851984704783	0.481211536668294	0.715533687752554	0.129053976124633	turquoise
AC126177.3	0.203597935809835	0.132539167973969	0.0258289078518752	0.0664269915861206	0.114169188442638	0.409119100090889	0.688328002073326	0.180605479632099	turquoise
AC126323.1	0.154206906029155	0.107346725167725	-0.0506596775875879	-0.000267752182138324	0.0281165798819447	0.460261691377571	0.703364911495848	0.111812058142996	turquoise
AC126323.2	-0.0211194765398708	-0.0617015509744089	-0.0382417447930913	0.0593886658356387	0.0808097125081631	0.663949095354122	0.863810730466966	0.123637419188842	turquoise
AC126773.3	0.0518401582840859	0.13228555580548	-0.0765078458285574	0.0750670837224577	0.0398697504689848	0.406763838030863	0.629920092857025	0.128664813963246	turquoise
AC126773.6	-0.039594121499348	-0.182020089334423	0.104151735316529	0.160234961422956	0.0284789817307023	0.585239842733404	0.884667520665803	0.18350597721988	turquoise
AC127024.5	0.206387420334581	0.15776459288228	0.103883792195055	-0.0465543340662763	0.012541494362294	0.0753403200979865	0.358861682359141	0.309877725088754	turquoise
AC127024.6	-0.0242182452937202	-0.0254614934011238	0.0204908646157367	0.0375066898579888	0.164827005475577	0.00782772115172664	0.19971462818661	0.0941154780542815	grey
AC127035.1	-0.040631604096955	-0.100987869935415	-0.000227637462350077	0.00750707661537098	0.147068764790519	0.491780531388692	0.755416257696194	0.18843236548588	turquoise
AC127164.1	-0.0674360403836002	-0.204471828100518	-0.0247190380934276	0.0481409742748636	0.121466350861478	0.705369172662039	0.743034517623183	0.0765169600186318	turquoise
AC127459.2	0.123330803301948	0.0269912346663732	0.0248769048508153	0.08571085067124	0.0565135142116453	0.509934247019694	0.837260815200557	0.281857458239459	turquoise
AC128687.3	0.0293955480300013	-0.0547480645386883	-0.0322967287965487	0.0435513263809984	0.126521717782521	0.527536704263382	0.747325606927986	0.154297220077155	turquoise
AC129492.4	-0.0054159522670084	0.276263554585245	-0.0663283358267535	-0.00388688549810845	-0.00978782697445047	0.240835849727354	0.402983971372086	0.401632103843085	turquoise
AC129492.5	0.0356588510667129	0.165767793123428	0.0471720500462647	0.138976651895931	-0.0142669808633517	0.341803004217416	0.597244706277763	0.322069815459305	turquoise
AC129926.2	0.181503796783672	0.177531062334088	-0.0128506140225282	0.0429310240558268	0.0940337439408256	0.313027200054283	0.530399956995257	0.326440031327635	turquoise
AC130324.1	-0.0587161356329987	-0.0232902607487269	0.141487820714575	0.0282690665347049	0.149199560781472	0.22956826161985	0.54923754818228	0.179873781379965	turquoise
AC130448.1	0.073870623218763	-0.02392901518311	-0.0138493029105734	0.089241387702761	0.0299009551622982	0.60256793608837	0.921883457566047	0.174270345125226	turquoise
AC130814.1	0.0617537970606115	-0.0137484895701193	0.0155640664905275	0.042301966079301	0.116333422038115	0.635343547462887	0.804354723082346	0.131300462020922	turquoise
AC130888.1	0.0211302919680962	-0.0870121920877216	-0.0412554536398597	0.130641460552317	0.0562567475667363	0.45525349976886	0.758982642935351	0.215201499021225	turquoise
AC130895.1	0.077220919561918	-0.134017817537787	0.140962852123926	0.231158153412712	0.125931270466532	0.721278890027318	0.694247090710438	0.140961985284605	turquoise
AC131009.4	0.0396517143941457	-0.00979399171055555	-0.121433733342956	-0.0237457540878707	0.24022105165816	0.112276789489349	0.137250847498957	0.188759871715519	grey
AC131097.2	-0.108939020067258	-0.03592924272662	-0.00310886539338409	0.0943366390996679	0.065705834983686	0.309308254520873	0.522143462720031	0.202395783666859	turquoise
AC131182.1	-0.0735976499365618	-0.165292674774357	0.066121932379222	0.121250794975407	0.0945894148786728	0.368831621564269	0.626677723531816	0.103225709204219	turquoise
AC131212.2	-0.0715100473498689	-0.13545218557359	-0.0797212643960276	-0.0649859098068891	0.183716703062394	0.0464253606653815	0.131819449384778	0.218511226291677	grey
AC131274.3	0.00457847913800974	-0.00518579433379076	-0.0156767261883541	0.0380934301310912	0.0879884611864665	0.551695206480328	0.860958282804814	0.175412899761201	turquoise
AC131571.1	0.0395223062598837	0.0302465662886061	-0.0626766133519887	0.0953713820821076	0.18121375854646	0.535431388513581	0.72092963562216	0.00112133511325174	turquoise
AC131649.1	-0.0106149697044823	-0.0567940455556614	-0.0700794648469841	0.0823079489588596	0.074848255669167	0.607739831488012	0.895887661865903	0.0971700938157259	turquoise
AC131888.1	-0.00549889257231846	-0.132523263625299	0.0279883427697556	0.126190183401805	0.0398694490690698	0.449377375330806	0.599074448766606	-0.0363113410321838	turquoise
AC131953.2	-0.0447874273638154	-0.16788657675028	-0.129449837078209	-0.001685083557819	0.129005565689132	0.693767965557098	0.766720662980543	-0.0226085349743051	turquoise
AC131956.2	0.222839382176048	0.321600638813867	-0.0696942414025651	-0.0199884977350423	0.0198033375659536	0.288481594663042	0.342150515489186	0.223903751229038	turquoise
AC132008.1	0.161936610272557	0.0820672959364832	-0.0271417829746903	-0.0124135149377399	0.0958929390770516	0.269835193725599	0.510321525302718	0.33638794206847	turquoise
AC132219.1	0.00482150855732499	-0.121981836499395	-0.0616662949116421	0.0409135680348742	0.0996448624482424	0.93585971436675	0.611060571621886	0.0010419997948143	brown
AC132219.2	0.109167044085279	-0.109974232135718	0.142872706388976	0.0750719825580483	0.0308548336717172	0.625494095708693	0.56198738109415	0.164105234783027	turquoise
AC132812.1	0.429959799754592	0.435787176469969	-0.0990438914394872	-0.17399787974957	-0.0331131488527541	-0.0702171485746212	0.0859914301003739	0.434592891337366	grey
AC132825.1	0.0335931805948513	-0.0847103996909209	-0.093929480802246	0.214158885783711	0.341521763420317	0.376571158506484	0.270481489937378	0.11757694503811	grey
AC132825.3	-0.0726431861339679	-0.00664082218941928	-0.00427921034841481	-0.00136326469783451	0.116916972320658	0.304377373656134	0.477176484484028	0.303361409765843	turquoise
AC132872.1	-0.106836853088758	0.00288012040094189	-0.115587426494654	0.0147252528558554	0.0920433661824401	0.406549505883658	0.137595079294296	0.306731575607824	brown
AC132872.2	-0.00816905099741051	0.0878233521941463	-0.0946539808495644	0.0195687489476851	-0.000627400162379417	0.339164465652159	0.565532118927574	0.378750847180654	turquoise
AC132872.3	0.193749879741032	0.181023026584683	0.192136696648802	0.0389869585841159	-0.119783377758972	-0.049887800587491	0.10383360012435	0.630352521051253	grey
AC132872.5	0.0118019341170666	0.0123415141057723	0.0604527166120865	0.148118687112658	0.0355070030998928	0.55167605918282	0.751146073442244	0.444942540315822	turquoise
AC132938.1	-0.0997108593820732	-0.112865586221235	0.0369423270415782	0.0483111084429103	-0.022992129719626	0.0220043053121228	0.155154783712695	0.179387913981988	grey
AC132938.2	-0.0852510213810558	-0.0743955244145298	-0.178734916574728	0.0940554508663839	0.247447526562485	0.529425413879452	0.63424723642625	0.111611830388227	turquoise
AC133106.1	0.100424451302873	-0.0796388536705259	0.135826384506924	-0.0168345555962975	-0.0058819853928299	0.57681558706255	0.475215160187423	0.0724213790396677	turquoise
AC133552.1	0.073765698366453	-0.0108206640303522	0.153709404641282	0.136447398149906	0.0927442573988015	0.582117199244737	0.897686658416626	0.204471371865465	turquoise
AC133644.2	0.0273907467338223	-0.103855155038317	0.0749838394345946	-0.0138717279371212	0.217232104829757	0.168004449732794	0.174518931825407	-0.0202008760282707	grey
AC133785.1	-0.00191307416491103	-0.0649707724008603	0.0125848544484988	0.0782952856143141	0.0227126527599803	0.58629480698732	0.825402619776493	0.271136713066232	turquoise
AC133963.1	-0.0667872380876871	-0.152347841470928	-0.00430055037941228	0.183501646659771	0.103556000920998	0.526536900088885	0.793616217166598	0.213491604952155	turquoise
AC134043.3	0.229841410482392	0.200865166915007	-0.204866192717316	-0.136652045888918	0.161873045111873	0.376869417240499	0.306642155381773	-0.0240765033850282	turquoise
AC134050.1	0.22966970820762	0.0744429489871569	0.0950439113372352	0.0561628767629739	-0.103640475018473	0.498263440223782	0.79170843933892	0.233586226445783	turquoise
AC134407.2	0.0270580448027078	-0.0131072072247728	-0.103447617234415	0.0822888973231307	0.219555057252563	0.482902494851742	0.489554209201455	0.228774732109978	turquoise
AC135012.1	-0.00162129073961394	-0.0662084607580647	-0.0418539546548342	0.0910386427143394	0.109214070865804	0.584345907113106	0.894920686830658	0.132042319110212	turquoise
AC135048.4	0.0754691846084685	0.27509004372037	0.0612166417046453	-0.0473753020411361	-0.0245466502444128	0.0699806974021598	0.185431305478071	0.348666272412486	grey
AC135050.1	0.0230618686544565	0.084128150173476	0.05942743719897	0.056381373221283	0.0601022706931169	0.421443225193365	0.662912245002472	0.210497518845129	turquoise
AC135050.3	0.0664976243362485	0.192395805182632	0.0372880406919549	0.198490549490819	0.117181781964991	0.221852851229161	0.506243563833858	0.222528250028492	turquoise
AC135050.7	-0.039026631643662	0.0375348934058167	-0.0361078855657406	0.0279676611531363	0.108231450450295	0.135474393833669	0.339645831269057	0.175421683699875	turquoise
AC135178.1	0.241187143665403	0.439680574382861	-0.109405619841065	0.0223321085273369	-0.0934306509141812	0.0171981280067082	0.035180433639012	0.294326004181866	yellow
AC135178.6	-0.0165627467335179	0.27335515215008	-0.341913262472379	-0.0712453619374747	0.08786953800933	-0.00382934671377486	0.131260422088147	0.30582372013789	blue
AC135586.1	-0.127542857514043	-0.234470068327028	-0.0806118683749643	0.0444131445697821	0.22051400163978	-0.0167037154898801	0.0947844090331805	0.00995645074937116	grey
AC135731.1	0.124738351895636	-0.0433185620648963	0.0337931064623983	0.0337893124732111	0.137805463452539	0.219955895708471	0.38278573957386	0.29613125983657	turquoise
AC135893.1	0.0431659646977786	-0.0107901575821665	-0.165450025422414	-0.0700643572374791	0.24118636337352	0.0409602038444074	0.128784205457055	0.0323311688286728	grey
AC136285.3	0.216013026804807	0.00505036355467278	0.108525513146819	0.104603047177945	0.0790801779079892	0.405532901193687	0.663828748242359	0.238015674015222	turquoise
AC136424.2	0.23357781574701	0.21217111225114	-0.344015173255571	-0.0869138581733841	0.229227120228357	0.313178622375723	0.354283349889389	0.0774173184467073	turquoise
AC136428.4	0.0473624291206204	-0.0625068467610244	-7.04617125553755e-05	0.144787246218107	0.120290279599411	0.630613170953102	0.912149836901055	0.215555696512175	turquoise
AC136431.1	-0.00271034355970315	-0.0535104475130112	-0.00898221289085793	0.141557583732956	0.0767870451073198	0.629956918915236	0.915994368874875	0.152662746494127	turquoise
AC136469.1	0.0609180134460277	0.0935904444651793	-0.0561860431004221	0.0628163753764974	0.0924126601972914	0.679766027759281	0.554638266406793	0.0332342342846245	turquoise
AC136475.5	0.0197076000054669	0.183909420345839	-0.212114782967957	0.0880536131768522	0.103680759183723	0.344858032036168	0.37556597818285	0.212845832579063	turquoise
AC136489.1	0.217862236329145	0.0916601043289088	0.0563765466168209	0.114394880473698	-0.062261169800712	0.533044703388746	0.78907162524803	0.195257648722518	turquoise
AC136604.1	0.0985162180974219	-0.0206599647074356	0.0347277630264256	0.0890281710516437	0.101444061814048	0.34774765615207	0.606617636815251	0.161089023249158	turquoise
AC137579.1	-0.0383879758241209	-0.128210642521199	-0.108776674520424	0.0654532615373065	0.0991943164116641	0.846275151773172	0.815469117584656	0.0334937072596351	turquoise
AC137630.3	0.0122606957404881	0.355726732055366	-0.24208697462654	-0.0920335418285989	-0.0402357490378869	-0.0366813140604718	-0.123440950062951	0.320242401354684	grey
AC137735.3	0.168434302351087	0.0366897482993499	0.0605318132402955	0.148105393228114	0.0691062643503215	0.449695867312775	0.752413211610517	0.272259744203438	turquoise
AC137932.1	0.00506986153471375	-0.0301641588432347	0.158020847769356	0.0964575004894322	0.0549464237280105	0.430871782191666	0.175359349463515	0.252978395183145	brown
AC138028.2	0.125080488350664	-0.004926828104791	0.286616494168296	0.189601422489515	-0.12464770034989	0.172677844154642	0.280835063264934	0.502256577512414	turquoise
AC138123.1	0.0422382267226553	-0.100388330927279	0.0481056304189709	0.180888274729392	0.0703885339390751	0.332978702100107	0.612870773583505	0.188756186203847	turquoise
AC138123.2	0.0170316051979129	-0.0983024880799859	-0.103115356160165	0.0581364450363652	0.12528701379723	0.680609011764221	0.88865865478679	0.0855734668753824	turquoise
AC138230.1	-0.0624977122645095	0.0248880312376805	-0.18575355658005	0.0766699381483869	0.221602232203425	0.1982529759288	0.390807979048354	0.167784663353237	turquoise
AC138305.3	0.0335910686924346	0.104403430509888	-0.140395468711977	0.0550650116138315	0.144318892499366	0.177869749493251	0.272311173553054	0.113544399611145	grey
AC138409.1	0.0480106788756454	-0.126433499889774	0.146804084867688	0.227224951308282	0.0509752284077853	0.598072962233445	0.793045715722971	0.23169764549004	turquoise
AC138470.1	0.205444500864414	0.191384632547768	0.161019996310725	0.142693072317219	-0.0586674828585953	0.177009970002915	0.433065131646778	0.33626168360295	turquoise
AC138646.1	0.115012623831027	0.0126000265910845	0.0929410058546197	0.174001243247894	-0.0526762116854708	0.476047010987162	0.784957995520137	0.240794482250699	turquoise
AC138649.1	0.0453641240401399	0.0926050017611369	-0.0385115024006919	-0.0364291601432955	0.290341599309958	0.244180779696027	0.34392567882497	0.206922553127092	turquoise
AC138811.1	0.00544173963282053	0.0338648373436286	-0.0963399529143362	0.0648471592927777	0.13898584352039	0.401067618578171	0.564324107733407	0.0158449842177529	turquoise
AC138951.2	-0.109640050992852	-0.160398752774398	-0.184415074361809	0.0014654372964487	0.112068365758839	0.840542901667493	0.620467089853665	0.0596788569653948	brown
AC139019.1	0.100038419402033	-0.0815992745585337	0.0995333863223246	0.124413603795944	0.144035663977337	0.149872202082556	0.093824614658116	0.132046137287751	grey
AC139491.1	-0.108276607976915	-0.0616799610835742	-0.0167891256079158	0.0551565185043019	0.0621139331703148	0.499206018323	0.813874951165229	0.343741671559109	turquoise
AC139491.5	0.0609080498140772	-0.0698425098411065	0.00253246715082339	0.0998879338200458	0.0826178623874279	0.621306894897867	0.960489165905695	0.147943945991378	turquoise
AC139493.2	-0.0326105943536276	-0.224536113911648	0.0874945475832985	0.0734004318281856	-0.0562434438533358	0.269972575684499	0.459752252264923	-0.00261088156014256	turquoise
AC139495.2	0.425772683230416	0.637422659715564	-0.0362260098723845	0.06396592700691	-0.209784603783879	-0.0120933819844296	0.0872347094960755	0.574086721415184	yellow
AC139700.1	0.206617852369237	-0.070960902794486	-0.114577170224714	-0.0294461784598014	0.262054283661504	0.19461377660138	0.261831486059217	0.0240567250099367	grey
AC139783.2	-0.0319879499171523	-0.0393564751897079	0.0512623821386956	0.073780543757904	0.0684959690537867	0.576326605915364	0.814819762824409	0.0920952766401262	turquoise
AC140121.1	0.0300917756347732	-0.0480161347383122	0.012806981257613	0.0947216939038843	0.0487091537469326	0.61109148264017	0.941302395599902	0.139831386262312	turquoise
AC140168.1	0.103884121382664	0.017970489158885	-0.0348133559809473	0.0509315914364168	0.0631647878073634	0.722750396355379	0.800719428673767	0.24850083781602	turquoise
AC141557.1	0.287247368300596	0.136944177694785	0.0221553322503101	-0.0391211786786045	-0.0486996202273957	0.0820438812068694	-0.00890435086323734	0.207512952444041	grey
AC142086.6	0.0797586864931611	-0.0334424676679611	-0.0248697744756812	0.0104621675998938	0.172880054227034	0.288270576417417	0.462625249966852	0.198517407563285	turquoise
AC142384.1	0.0627746252919122	-0.0569666403247045	-0.21092137427162	-0.000375914643395971	0.0203463231941491	0.880620929475776	0.544390508073778	0.0282551783590242	brown
AC144450.1	0.0233430301684911	-0.0210191121277474	-0.0623583448041887	0.0324270745222776	0.0292013745650896	0.572849732080866	0.801904822334968	0.105178465966315	turquoise
AC144522.1	-0.044286711547864	-0.125826972949535	-0.0218343823443643	0.0744989429389306	0.172901168963303	0.536853428905005	0.83818461940113	0.15521802106009	turquoise
AC145098.2	0.0872425146878188	0.0521606877813401	0.071997364436056	0.110044580035104	-0.00615254184266694	0.0584059034426781	0.290456505150379	0.259670706581281	turquoise
AC145207.9	0.117936255718963	0.125009242182309	0.0175038454247757	0.0592972024181091	-0.0762809596593199	0.0425398552319911	0.151305771243761	0.485215848812041	grey
AC145285.1	-0.153569159863267	-0.212171022300083	-0.16678109557035	0.0149147757662085	0.365481335033678	0.409085745791003	0.468189566649567	0.0940796971225259	turquoise
AC145343.1	0.199760996989444	0.307902265326945	-0.112036096518412	-0.0518719735979743	-0.0469921156287312	0.218489076412071	0.27540952469364	0.270798858203562	turquoise
AC145350.2	-0.00767703402917609	-0.0963302748606328	-0.144119239756513	0.00263743962544397	0.201504526777226	0.677058332820719	0.617449188770733	0.115811898069397	turquoise
AC145423.1	0.120414888415218	0.244065931128161	-0.123640618081916	-0.14231633770904	-0.117187091455633	-0.134714866878228	-0.0167201167216002	0.423439753331516	grey
AC146507.2	-0.0304390227804499	-0.175896028443983	0.0697034460529593	-0.0250244252760348	0.137514883033343	0.722244300394982	0.577062153729941	0.104035657428461	turquoise
AC147067.1	0.161012262431817	0.250829088262898	-0.251798647552381	0.0342466479182241	0.123820128039624	-0.176897846429867	-0.0974005561242051	0.0642484913492042	grey
AC156455.1	-0.0454565180972212	0.144430276032461	-0.0249432344335117	-0.023882621579058	-0.11557365319015	0.0145812929711266	0.142837321856989	0.217047622035481	grey
AC188617.2	0.206007513533285	0.287503191480827	-0.13773882304565	-0.133947008772208	0.254921375688735	0.195069182892822	0.295691732623296	0.12749280585703	turquoise
AC211433.1	0.0479559567994472	-0.109127356140361	0.236146448359227	0.0810601182842962	0.0616881339905967	0.622644544928984	0.69635064252701	0.304288417076449	turquoise
AC211469.1	0.12115001628732	0.0296541432135349	-0.0146422967675858	0.103341281503221	0.0429977966780763	0.621989582631483	0.727321983977843	0.294911344997257	turquoise
AC211476.2	0.00852255927457815	-0.0430955211585784	0.0860683132878518	0.111195231877239	0.0173955056419857	0.560884173148207	0.320122577645048	0.26406561603195	turquoise
AC215522.2	0.0415255780306837	0.0183000031382543	-0.203273368164169	0.0187404657791142	0.117401404220803	0.765074182803927	0.604269695760927	0.0449161168931592	turquoise
AC232271.1	0.0407790337930607	0.0410538491961013	0.199247167079373	0.158386520379307	-0.0490337269162257	0.276681542776603	0.493247171834351	0.410648361808339	turquoise
AC233263.7	0.0320443617377585	-0.209234581948527	-0.0971265970022394	-0.0124405410529465	0.159291297559074	0.177138761014694	0.302760626361301	0.0469869172430054	turquoise
AC233699.1	-0.0629022331073834	-0.119374498586953	0.10211745677162	0.052829292120317	-0.0668875784306149	0.295843301104445	0.30460287357587	0.0125581275793967	turquoise
AC233702.2	0.0476318799917245	-0.103436189711042	-0.024651879385541	0.285271193958396	0.0301653226262249	0.24698268076626	0.376095658798283	0.231908058613956	turquoise
AC233723.1	0.209345390266551	0.112723740347214	-0.102553802700293	-0.101357730771444	0.08007407981504	0.412078745397437	0.372052175468659	0.295931950919698	turquoise
AC233968.1	-0.0485279434221707	-0.189816082327942	0.142639649779444	0.0893226899060864	0.112367965445927	0.427431413840902	0.662197967457617	0.103177770619347	turquoise
AC234775.3	0.0520378285687761	0.0387980109744473	0.111160516497568	0.061347811921996	-0.109572961694176	0.374167355587098	0.658930370289791	0.299236858739861	turquoise
AC234778.1	-0.0994324136629074	-0.0716494296091661	0.0108190861283579	-0.0915842184887301	0.493394809018552	0.090830047020892	0.24596775440706	0.0710422237797015	grey
AC234782.2	-0.021117818577176	-0.11689528288217	-0.0723751635448143	0.0540883213780944	0.200840525376761	0.531120094436081	0.824815256741616	0.0576753490740405	turquoise
AC237221.2	0.0139848984896831	-0.0121645132988766	-0.13010608873703	-0.0245722256376247	0.0420784978678055	0.697002888072651	0.695689660883693	0.163073079516698	turquoise
AC239584.1	-0.0251016029351194	-0.101337277483067	-0.0494123744693298	0.0678960013356569	0.06245057421586	0.913020959465138	0.693353072731259	2.9298931043184e-06	brown
AC239799.2	0.162133368478951	-0.010341794956786	0.0690084997589189	0.0485799206398675	0.0388293824706389	0.558851586247615	0.687315256702919	0.24013263864932	turquoise
AC239859.1	0.0861419683502776	-0.0101905745213132	-0.0349513141648944	0.102199434845851	-0.0427734330852095	0.71927814873977	0.887377609632698	0.214514478600002	turquoise
AC239860.4	0.0319466706474222	-0.0375595508247218	-0.0681815749674538	-0.0929151500830844	0.181104850308136	0.295478702672052	0.203489044928508	0.038675044223488	grey
AC242426.1	0.0579551898450909	-0.0133825653461036	0.0154055264023343	0.0815899719598889	0.0618048092003202	0.455340537478632	0.756657346911115	0.219039339587849	turquoise
AC243962.1	0.175512746394201	0.339202910382105	-0.21274764504554	-0.0754001802221203	0.142546893678718	0.353933280844767	0.203146889270711	0.0916411508893899	grey
AC243967.3	0.0823398843524926	-0.0345673900934124	0.0131382412884128	0.0759782068056103	0.048354265684342	0.643625405337857	0.952103691610391	0.193585733004205	turquoise
AC244034.2	0.19910127851758	0.194781227423072	0.0330644993999648	0.0774220175886219	0.016848530815102	0.386008911441343	0.670583233690578	0.285406458296366	turquoise
AC244034.3	0.106747257093141	-0.00378911327356396	-0.0292278290844173	0.0596219987702506	-0.0345337373651229	0.660250304889666	0.927710251852212	0.221385633991902	turquoise
AC244093.2	-0.0231006040621015	-0.0654043754369308	-0.0279484855623504	0.0793199641378257	-0.0315685683639047	0.511183277274194	0.725512726640163	0.211453476327247	turquoise
AC244107.1	0.232847538360564	0.235435679910275	-0.17080325258109	-0.057079430166477	-0.0593160899666005	0.379511064371785	0.170911288418628	0.215304122707113	grey
AC244131.2	-0.133677994701003	-0.23419805918784	-0.0265760824183949	0.0358728720671367	0.148223566091532	0.788533471076638	0.386058627774842	-0.0696552946784559	brown
AC244250.4	0.0655023408112911	-0.0327079543134293	-0.0360001002379775	0.0924424219409822	0.183819380086703	0.535643418780709	0.845432802806107	0.210660721209694	turquoise
AC244472.1	0.130273437705165	-0.00434821667684187	-0.00594023089040278	0.0797033429596957	0.0965125535828671	0.494142003148827	0.772425939543699	0.121034151889592	turquoise
AC244517.6	-0.102128422564142	-0.13790956532567	0.385601876615826	0.316711699052822	-0.109436805327707	-0.0554170751958306	-0.000221594354831416	-0.040397708797944	blue
AC244636.2	-0.0630695708701112	-0.108402299285242	-0.0630242057457347	0.0560207231469573	0.129041526368254	0.617790313473595	0.861973052794881	0.0890902537348233	turquoise
AC245052.4	0.0845167590952362	0.00498603695480361	0.14861582728371	0.109202145521242	0.15171622639555	0.283795922859142	0.539122547847035	0.366472913347155	turquoise
AC245407.2	0.266546688027457	0.0410341829295754	-0.0432376461184869	0.046248924076693	-0.126663134496831	0.0923124367209637	0.0210419319163915	0.0509331537414626	grey
AC245427.2	0.0492901181653122	-0.091195561817639	-0.0320270292290304	0.0592271904518232	0.0844644315131715	0.695253711408143	0.95374706087157	0.107494074800862	turquoise
AC245884.10	0.185865641735887	0.10458584244504	0.227741363803118	0.181809797987271	-0.168537026169898	0.21534588954394	0.467754575508365	0.349525591070293	turquoise
AC245884.11	0.112084826484439	0.136182770726998	-0.091756199767119	-0.00979686475372121	-0.0767087064381331	0.206674316578204	0.276188668969783	0.300362600990058	turquoise
AC245884.8	0.105140924163774	-0.0265700891562854	0.1133723264167	0.182594801045923	-0.042913948351268	0.0282830972353249	0.249161744422746	0.31361270652778	turquoise
AC253572.1	0.00103569384731435	-0.0181578082201038	-0.0764866925006882	0.0437977817237768	0.0511973071688754	0.886551418199834	0.618114815178666	0.0941489266176807	brown
ACAD8	0.159670361291096	0.0681184550037291	0.578547016649711	0.136041449351801	-0.216702170736649	-0.172181931126578	-0.0438202817257971	0.238886435637666	blue
ACAP1	0.00193724038403029	0.331285498905462	-0.0494261372995265	0.193603991129898	-0.00671174217211676	0.187372572808588	0.206845274255876	0.391997470753681	grey
ACAT1	-0.171956779649017	-0.121920052689064	0.531057798831287	0.154049552751988	-0.0199170357523977	-0.0494567315842305	-0.0501126481498745	-0.161573642163881	blue
ACBD4	0.366439669119385	0.473265950435231	-0.0240132376489722	0.184760463031607	-0.0680747475569723	-0.0756567810171872	0.228242654162965	0.489770278038087	grey
ACCS	0.22535587723813	0.259824539277393	0.111747034700628	0.0344335207708824	0.0534906475212016	0.0614342064817095	0.0202876418989103	0.429988304577394	grey
ACE	0.659239838442032	0.424794979099815	-0.0480461729743852	-0.091558434127282	-0.253960196113706	-0.0575180419491932	0.094697577296167	0.259153626913142	green
ACER1	-0.0121128371522276	-0.0805972683858825	-0.0720439177544238	0.0977043238832927	0.0990768718073727	0.400208735975664	0.619742305765806	-0.0149661715005798	turquoise
ACER2	0.199282458147947	1.2919941050132e-06	0.553040224970131	0.161729034657895	-0.101334389812311	0.215463998895514	0.252834216545154	0.165361871681434	blue
ACIN1	-0.0451917080620595	-0.00805375916860539	0.681311140309036	0.194107558395568	-0.178942285999107	-0.172222302552349	0.0124918522919736	0.258430425386054	blue
ACKR3	0.387388141830083	0.138593324834041	0.149163115077135	-0.0192160327551982	-0.260365070246965	0.107512347316779	0.138926954150374	0.172563507704016	grey
ACLY	-0.231717365963783	-0.261123759648459	0.621402026164494	0.196156759343575	-0.336766757436417	-0.250374887426128	-0.272386864091365	-0.113633932496265	blue
ACMSD	0.14467333322447	-0.0548705091205424	0.154609971817738	0.0158082665628835	-0.0462778512027986	0.521402498439521	0.738622733094473	0.263500916138373	turquoise
ACO1	-0.113953543609742	-0.160643326173045	0.632577664582415	0.0886613328931899	-0.298561658830933	-0.0439206652267372	-0.157173160126406	-0.144083073564722	blue
ACOT12	0.086926066823631	-0.0594117619672817	0.0320084369434565	0.0760333701211398	0.0667907761811457	0.496273987480733	0.802425170780124	0.168457212815314	turquoise
ACP7	0.223605775470274	0.0848104933889316	-0.0429119284370087	0.0442951317417822	0.000124326067494771	0.673862784986926	0.925716313233856	0.263679783989155	turquoise
ACSBG2	0.0389417323041859	-0.0802459967741031	0.197034433741765	0.128472013167487	-0.0412118057463073	0.620389682273846	0.857142930237674	0.284647818642664	turquoise
ACSL5	0.594020158209479	0.614816502599545	0.00482546702364997	-0.0249892240550034	-0.0500512789651222	-0.0821630713352914	-0.0028521930581552	0.0710865788800219	yellow
ACSL6	-0.00451459799361101	-0.0640170034800325	0.0475068558142908	0.10673030014137	0.12588566089357	0.540350741322464	0.845800362896224	0.195200206258908	turquoise
ACSM1	0.114993329340722	-0.0138124782037145	0.0502456945867366	0.0870542850686299	0.111339511519208	0.581530936529495	0.782254800590503	0.185857230542593	turquoise
ACSM2A	0.0638320589893041	-0.0700085079899034	-0.0357022201456501	0.118285081941132	0.114947962443224	0.765748787945619	0.927141604404577	0.160945900044806	turquoise
ACSM2B	0.0178830845793492	-0.0612404257292581	-0.0377351020518093	0.104296031784062	0.114401366358633	0.628654013580856	0.936064794928661	0.152385844572796	turquoise
ACSM5P1	0.029142781711176	-0.0705915333733185	0.0218265370135659	0.0924463711559444	0.0961439970653128	0.5857284990995	0.877110529016766	0.18380106744866	turquoise
ACTA1	-0.0217453770718749	-0.036613653423187	0.275589258586791	0.910889909172765	-0.100940479517544	-0.107123335190921	-0.0622571899892132	0.0407766834550742	red
ACTBP13	0.00297959428629993	-0.0622478834630833	0.0278403311083144	0.0845213493524403	0.18064973049949	0.305312513116803	0.492580133476763	0.160529183858195	turquoise
ACTBP6	0.198188222134292	0.150901117306217	-0.0696566873341876	0.0709115981936181	0.121188921122399	0.325572623475293	0.577500654516056	0.264815989143631	turquoise
ACTBP8	-0.0266345470363725	0.050018632556035	0.0476836674314686	-0.128801089668307	0.129408236260503	0.0993386605580797	0.0194770598839739	0.111652713515363	grey
ACTC1	0.0508471251545015	-0.0816607813787467	0.261071812103298	0.828810800905182	-0.153192055949329	0.0912196383652368	0.239827629154958	0.100889963833476	red
ACTE1P	0.046318896547611	-0.0501225732864077	0.000959957420654456	0.103073396848948	0.053775677961791	0.65512184839151	0.946671725804023	0.140503881737764	turquoise
ACTG1P17	0.105878537042174	0.0559821479608635	0.0443421688994175	0.00988677645534672	0.0782673056973902	0.382007141741449	0.609194728358081	0.247118452330989	turquoise
ACTG1P24	-0.0895987940147737	0.273430787182076	-0.143015527259987	0.0864159231430853	0.0841222956676617	0.0949549392456469	0.196844514096652	0.450326940993094	grey
ACTL6A	-0.121600251460076	-0.327971900746295	0.689302659417546	0.182383666781655	-0.238402159353304	0.0466932063925318	0.0365948433551383	-0.0732835375341641	blue
ACTL6B	0.00124052803336939	-0.144473474174301	-0.0159917180173056	0.163935004018044	0.097676894873738	0.540971744156561	0.829822183388146	0.16940779708409	turquoise
ACTL8	-0.125356334221682	-0.164310335321819	-0.0599350482835983	-0.0426949455832498	0.203992863910178	0.255435160401961	0.267439657181484	0.0030481560657015	grey
ACTN1-AS1	0.0312010206281759	0.0399125426473076	0.0713422318821212	-0.031405225527055	0.00860377344676781	0.185840569172767	0.356283091043371	0.0185523337187792	turquoise
ACTN2	0.135166652611956	0.221977390184278	0.120647491627354	0.753440975278144	-0.0497092396292321	-0.0247806282297092	0.0506670244950396	0.205408211152906	red
ACTN3	0.0589640647144052	0.0369042262835862	-0.0157180407972548	0.630938548721138	0.159255246770614	0.129077798446055	0.269232838405056	0.0228966428663463	grey
ACTR2	0.0135014217623475	-0.000835901570131454	0.724878690766406	0.119758638624789	-0.134886526794312	-0.127913844046776	-0.148254959888494	-0.155010489015006	blue
ACTR3	0.0981562049909358	0.164239718088643	0.629114783665254	0.0811740850598599	-0.267919812993679	-0.133025731109278	-0.0896467570915157	-0.11394939359066	blue
ACTR6	-0.199348294949068	-0.267940065173816	0.722568567361339	0.286872914201394	-0.18044471367408	0.00754112929150033	0.0903946407578591	-0.0632350825000374	blue
ACVR2A	0.0941939505581912	0.0537289528014059	0.51101380517225	0.321244767234523	-0.227716565360914	-0.0875996436945563	0.0261331265378406	0.192872078568324	blue
ACVRL1	0.779030440602104	0.540247049176986	0.0959097747210518	0.112440085999868	-0.223470062957317	0.0369278868699328	0.078912446894099	0.261109948351326	green
ACY1	-0.0448212461519456	-0.108293894899313	-0.135349435284858	-0.0680125325291852	0.162405093621177	0.72901748298104	0.35120398915207	0.063679169336853	brown
ACY3	0.311024597327711	0.339847588484034	-0.0268540531728321	-0.0692214123760224	-0.0850720076626394	0.111167832920386	0.126818978347425	0.263279922514182	grey
AD000090.1	-0.0357770865313467	-0.0927110640744655	0.0498903228237502	-0.0604723946555697	0.0579602165910927	0.0213456053992596	0.108570723716847	0.0478946592698062	grey
AD000813.1	0.0340358267595507	0.037786356827768	0.0285739721750256	0.015907485836373	0.0273059869469647	0.429747667717004	0.635356509930971	0.277235791786513	turquoise
ADAD1	-0.0302991759267607	-0.0547776431861622	-0.0658881192609376	0.0700940661269687	0.14172676167635	0.655945092306296	0.905915652523182	0.176551418643588	turquoise
ADAD2	0.40725978879251	0.252893076303366	-0.00292368086418432	0.0251453237759493	-0.280190312885004	0.433050015085862	0.546405440754445	0.386707773210639	turquoise
ADAM10	0.184046576807854	0.0119511800394853	0.62586131682247	0.157749588139035	-0.077987415781118	-0.0356704986419106	0.0330635568430745	-0.0920885123090102	blue
ADAM17	0.0780871353622096	0.0149751081316528	0.706526170689554	0.225862633804982	-0.23568395369153	-0.0466471314534335	0.0320313262997919	-0.00230727353556937	blue
ADAM18	0.113066440679104	-0.0202866236111989	0.0108654672889611	0.12957809414791	0.0760076446421252	0.50696822243807	0.824679791404556	0.166116450373335	turquoise
ADAM2	0.0837378088222859	-0.0375246563402739	0.0351233982162578	0.0891147925451845	0.0454812145990515	0.623880211947499	0.95830343600884	0.190402234922109	turquoise
ADAM30	0.12892038541721	-0.00863522019092702	0.0202611305637866	0.0976425939027411	0.0210961266620608	0.502789494396899	0.808416887084262	0.216805213730466	turquoise
ADAM3A	0.0585110873059023	-0.0115643057149326	0.0185933651505044	0.0764584623745783	0.041177125389219	0.617477716984467	0.868776485848485	0.1612325695959	turquoise
ADAM5	0.0290129906714839	-0.0686998373844478	-0.0498966499413526	0.070658323678067	0.105039990480296	0.844400211884331	0.917667428686621	0.15139581768217	turquoise
ADAM7	-0.146717928740853	-0.190191794511375	0.0821800048605609	0.0159602384895385	0.0131095887686119	0.204651854323697	0.349277207187535	0.117555753108015	turquoise
ADAMTS18	-0.34074014527445	-0.297046557576235	0.24704959316865	0.0299477297332533	-0.0034961714489925	0.048813865089821	-0.00398349868556147	0.0163662437329817	grey
ADAMTS20	0.0546125410062194	-0.113869082379205	0.0336639335069041	0.183411426360263	0.0719835076377574	0.635981176304857	0.753714309489491	0.128284692833531	turquoise
ADAMTS7P1	0.187805977938198	-0.135576036165022	0.152911854583796	0.0369655815291236	0.0504760258893077	-0.0372915421559162	0.0895230780935442	0.0626520939596991	grey
ADAMTS9-AS1	0.305544867142779	0.0716755844275463	0.0859429737992067	0.239105797919503	-0.00900116628974375	0.374205456577042	0.613061844170612	0.298311670012956	turquoise
ADARB2	0.256380819655966	0.062947301712734	0.126349780296822	0.00941269354486639	-0.11927561984512	0.327964899680614	0.545424890616692	0.302739257139799	turquoise
ADCY10	0.0148988222059842	-0.075945635392718	0.0337619117550096	0.0455602784909781	0.141027893051139	0.757449208870923	0.831796479637394	0.157701721182415	turquoise
ADCY8	-0.0572738109874636	0.00262327814277782	0.0336062477887792	-0.0439722200761581	0.0169549769346154	0.331219444614701	0.418542374295207	0.13421517073237	turquoise
ADD3	0.0904041645286075	-0.148227987079862	0.689265984008282	0.269993143468912	-0.11149764921736	0.0462127092719949	0.177922022957705	0.0153101618264871	blue
ADD3-AS1	0.002987954734043	-0.094336529985562	0.0185162320371179	0.10401258961143	0.0515379731067074	0.828795042723154	0.90028817930024	0.119997600712307	turquoise
ADGRD2	-0.136815007261558	-0.238351621489513	-0.0808310481427805	0.0235703697391318	0.076386736900098	0.922985907203193	0.683171552106611	0.0489660874714096	brown
ADGRE1	0.274871788876423	0.27573395953937	-0.0882106644414084	0.000375691342100349	-0.0572172983962683	0.594235729090003	0.460372278438519	0.0908761906601388	turquoise
ADGRE3	0.172265632621365	0.08510906703862	0.0262216596619274	0.103750739707907	-0.0234153863452802	0.599949988373995	0.885725056140383	0.318195970517399	turquoise
ADGRE4P	0.226692356919518	0.205682876518708	0.109326885965391	0.0777904525018178	-0.0500706150952338	0.44686555549268	0.712394560192318	0.310270893184641	turquoise
ADGRF1	0.0642262636254234	-0.0524352958344795	-0.0249759544495517	0.094204325716793	0.134873725962789	0.607002626665054	0.935234774629397	0.165999032700681	turquoise
ADGRF5	0.664844024077332	0.393135551122276	0.13262504847514	0.044851958118447	-0.120734343993439	-0.0442563029028374	0.0713093503758797	0.237987438372878	green
ADGRG1	0.834273498535592	0.48632117066136	-0.0194873594333726	0.0744496950723912	-0.259412936972889	-0.0942550484636823	-0.0597367000070526	0.129672703512999	green
ADGRG7	0.19106259282525	0.0248725813097039	0.0073017032714104	0.116635002190292	-0.0475802307319077	0.386500290193007	0.636762576470872	0.203819914082707	turquoise
ADGRL2	0.164442272052143	0.142263357273178	-0.011299025880689	0.0612379500337023	0.0122007858725461	-0.0163518689725192	-0.00459551468393978	0.13779141691445	grey
ADH1A	0.117652614860415	-0.052225214270034	0.0480536979674692	0.086760682319002	0.214816178103481	0.350438440955122	0.602557035824404	0.179318203878745	turquoise
ADH4	0.0941585128477593	-0.0245347070379468	0.0984222331695752	0.178908394872788	-0.000402531022837548	0.548815417835736	0.903118221790121	0.203140824710436	turquoise
ADIPOR2	-0.138698963542316	0.0603416281668701	0.544317319515972	0.0867933515842797	-0.286599738718446	-0.205502763961094	-0.10054456661126	0.0628046751458469	blue
ADM5	0.411119973402717	0.539485191454098	-0.159302045696987	0.066460281370368	-0.16796403449102	-0.00810541340284655	0.133059117907519	0.532730131695169	grey
ADORA2A	0.251096498975392	0.189087173883485	0.064237537675005	0.114683945323554	-0.0571350832449763	0.363817787187027	0.498091816406295	0.351718939923848	turquoise
ADORA2A-AS1	-0.0461502869338368	0.00135710591504443	0.0535271494629349	0.140849596965034	0.0748537777074285	0.475260012270696	0.704293647018207	0.238672409880007	turquoise
ADRA1A	0.0269105726459139	-0.0570909721813632	0.271062232879265	0.138735393695231	-0.10139891723257	0.05862808194831	0.0584550767507312	0.0827330652013116	grey
ADRA1B	0.375043912758252	0.462916445509174	-0.0133057714519793	-0.0953838650903486	-0.303942378580714	-0.0714199739649332	-0.0178260418330101	0.489579471282493	yellow
AEBP2	-0.190543066426018	-0.208721762533677	0.730531741128655	0.244333058387091	-0.146628460710057	-0.141971215711079	-0.0919753082181913	0.0273850047423207	blue
AF001548.3	0.0238752473921822	-0.0948749353265645	-0.0408783018890226	0.258943851865747	0.147031662366173	0.849835008728804	0.788257978739477	0.0265192094018328	turquoise
AF067845.2	0.141098512836304	-0.0956521924289724	0.0792638823632395	0.149301258123985	0.0569822338886637	0.368432677542884	0.63696796165189	0.237632888206624	turquoise
AF107885.1	0.0684105570457159	0.00975241757962654	-0.0548361212808211	-0.00519727326574013	0.184316524733619	0.416995581573105	0.607888311822644	0.0804926832888449	turquoise
AF111169.3	0.128385886662254	0.0411904288555658	0.116730937093209	0.045674703315082	0.241223527481479	0.0264230431312521	0.215865966330995	0.138842880983948	grey
AF111169.4	0.0615615931424108	0.0950340513923694	-0.00767945870417414	0.00816873829772653	0.0978993263900628	0.373555255520671	0.670168862911125	0.153434832532191	turquoise
AF121898.1	0.06614510474052	-0.02432133398327	0.0563087596867986	0.179337204353082	0.00841232720874835	0.605684611023285	0.765007084050671	0.167164439480177	turquoise
AF131215.3	0.0659669356647166	-0.0689597610076781	-0.0655656606263305	0.133042209517482	-0.00671625881597076	0.437621659724923	0.7283029662597	0.0613146791465474	turquoise
AF131216.5	0.144900562789834	0.00930686587615659	-0.0156414394155509	0.0690404160003485	0.0953863839238095	0.674835834989841	0.867125648162822	0.243571399116418	turquoise
AF222684.1	0.0738673352609445	-0.0990109562704089	0.0463085456855498	0.139113299935983	0.0909687942852542	0.566020113238082	0.907353859959975	0.109240785415224	turquoise
AF228727.1	-0.0609022327350439	-0.112494622037653	-0.0649690139469851	0.00925962643712496	0.102757314290822	0.923919535946513	0.727042591925794	0.0126228979922833	brown
AF228730.5	0.0968312453098553	-0.0483937923642671	-0.0228268492782576	0.090286630301318	0.0515423770586548	0.341684652018747	0.537770458651127	0.145504193644566	turquoise
AF230666.2	0.115877932867642	0.057368075141574	0.0797420080037247	0.115848693232156	0.0542826209900165	0.410490203780391	0.682081446765269	0.280431340068231	turquoise
AF274858.1	0.139181707873996	0.236617818149806	-0.0671348631788678	-0.0142020723350239	-0.170136626141003	0.0396403516963145	0.147948942608924	0.453451657834579	grey
AFAP1L2	0.557067912852025	0.380382366002696	0.0237415277177305	0.0895508634894737	-0.110618090157748	0.128372458465599	0.14411461485676	0.221710634252308	grey
AFDN	-0.0671575377591147	-0.256924040880267	0.662954246350674	0.259788577076182	-0.0783485653491644	0.134963759949519	0.11475882444794	0.10447209993558	blue
AFG3L2	-0.144378056709207	-0.19456595683271	0.712822570653781	0.161721639780688	-0.22847079920528	-0.149311399566836	-0.106598363547955	-0.0330758293005447	blue
AFM	0.139803059257699	0.00592447202530641	0.0476103556701452	0.0751506639384225	0.0365873992402702	0.571529947751089	0.855604618688854	0.170458022228558	turquoise
AGAP1-IT1	-0.134361603939458	-0.0728790492784829	-0.0217087667081129	-0.00655959326695313	-0.106716993253736	0.288933607446571	0.37372136374553	0.169637906810293	turquoise
AGAP4	0.257744685648271	0.247431917450336	0.16797534818953	0.101303295350616	-0.167914427579391	0.0476742199791855	0.234798189396395	0.511723587265657	grey
AGAP9	0.156261532076933	0.27905867818245	0.0892520811649389	-0.130774271299854	0.0232801387805901	-0.0865099085067992	0.0156268625761005	0.443801892946259	grey
AGBL1	-0.0613080432764405	0.0121231009791898	-0.126358200761745	0.40671336285424	0.21293316084754	0.202743584597174	0.359732509404403	-0.0391102294473258	turquoise
AGBL5-AS1	0.145486972834274	0.140419628203188	0.119403326207612	0.00614071844971347	-0.0343700794339637	0.449726673430634	0.648049365235802	0.177810427308248	turquoise
AGGF1P10	0.0113348989093794	-0.0737103315692836	-0.0946081248578485	0.0285938196129901	0.122564665649147	0.817862110292399	0.878616849296506	0.0944505229792659	turquoise
AGL	-0.0634573783653146	-0.0871884761092043	0.784491994139438	0.448677769242811	-0.229957699739292	-0.0308164639244822	-0.0226190361269265	0.0496206755469378	blue
AGPAT5	-0.128974691460525	-0.314071551548446	0.640774457795227	0.362318001394168	-0.050165712804243	-0.155623149230769	-0.0285363213721942	-0.0809844124584418	blue
AGPS	0.05305657691459	0.0424836677711349	0.760599381794677	0.268667625707588	-0.33745325705301	-0.136459721421637	-0.0344995748899965	0.0576318943765785	blue
AGXT2	0.00942295609844783	-0.0829659895953088	-0.0486243583177503	0.18648175768681	0.0754995614035088	0.500999624229367	0.784115598529408	0.155197862109436	turquoise
AHCTF1	-0.155191940125453	-0.317955567067525	0.712383692249758	0.230776603382015	-0.173698925459127	0.0705686145432512	0.14960419166918	0.0634752108811157	blue
AHI1	-0.325647046836066	-0.270292504961065	0.741597637005452	0.250176852181804	-0.216216376903824	-0.0353812843881974	0.122524414892997	0.0475284937312313	blue
AIDA	0.053280789935203	-0.0322413026242033	0.689783650611171	0.200068365368098	-0.3012832752169	0.00157945586767255	-0.0987982208763925	-0.0762489229768361	blue
AIFM1	-0.12145127207624	0.132203589285275	0.411987455485716	-0.00770508740310718	-0.170019369501072	-0.390341261604671	-0.256063265080317	-0.0496966181264822	grey
AIPL1	0.000527139576000153	-0.124915745955106	-0.0358957793359511	0.0743835187311132	0.164014557061602	0.724161970021348	0.851121241102284	0.1210379994202	turquoise
AIRN	0.0618943539627032	-0.0329980431442378	0.0300366739110131	0.115626608663805	0.00980987746915435	0.564797258180932	0.912573637374247	0.208912167810575	turquoise
AJ003147.1	0.194873831139418	0.103363713425799	-0.010411053753983	0.142497819528958	-0.0330125058076821	0.362357155486661	0.620171870469782	0.238298946874506	turquoise
AJ003147.2	-0.0976400765176118	-0.170849052520062	-0.0474087570123393	0.223903089856752	0.00223514468902748	0.585426510686965	0.431750303202793	0.0162885251157743	turquoise
AJ006995.1	0.0594469953938748	0.0495294564830616	-0.033583584670173	0.021852345423482	0.0757241925895165	0.573021548276983	0.700992668472325	0.120925685692104	turquoise
AJ009632.2	0.0873893174051509	-0.0598648200586297	-0.00185143931120721	0.0887267188498323	0.0806918791794167	0.592464427907781	0.934964697246454	0.149478283098103	turquoise
AJ239322.1	-0.0176523995450454	-0.156370164885114	-0.0207163778647828	0.117630571307582	0.110488022521715	0.266081746572009	0.448668082820179	0.0274778798238225	turquoise
AK3	0.0395662566984555	-0.109621793257785	0.57359635554445	0.323864415735261	-0.145140694093129	0.0649907512564559	-0.0123597833195375	-0.0976035875836745	blue
AK3P2	0.0620526641824105	-0.12037654749615	0.102870533443535	0.244839735165904	0.101657000294779	0.427575452209532	0.532612106423336	0.123898556534595	turquoise
AK3P5	0.215437560723902	-0.0070999370651307	0.0520149501643412	0.12455042321184	-0.180355878728292	0.0739607155840095	0.0425089555379134	0.15083755541899	grey
AK4P3	-0.207000020124287	-0.0971767586857237	0.342309690478925	0.190461148960112	-0.18874419984696	-0.0514574311433357	0.0558145968269227	-0.0213593453194075	blue
AK6P2	0.00164561907260135	-0.0112209410772959	0.0425843641611815	0.073922367828197	0.0950713963285682	0.589215427163176	0.910754229463925	0.16776285912117	turquoise
AKAP11	0.093725172544029	-0.0719409396216076	0.742043507969662	0.279623640713496	-0.188872764459709	-0.0377461532072641	0.0676641431700054	-0.0234567705121273	blue
AKAP14	0.0401608131868447	-0.0729193218940078	-0.110491546129898	0.000107265068681578	0.223296301609936	0.295832884484258	0.538519198605017	0.0814537994154242	turquoise
AKAP9	-0.181514605131304	-0.271618536017241	0.751905101542209	0.175517477353752	-0.0705770254058488	0.0471224668365661	0.147898095245473	0.0118474698771769	blue
AKR1D1	0.0279962729879597	-0.0907755398357437	-0.016813723320551	0.0580990718501351	0.0552692136762942	0.665290065906816	0.910448511194846	0.141699549950095	turquoise
AKR7A2P2	-0.0363921727689442	-0.105419118772943	-0.0845234168846776	0.0289429356877625	0.258933165038549	0.268799705864523	0.460366496743922	0.00757397644480324	turquoise
AKT2	0.0429020234075031	0.1653115310635	0.0621424189505217	0.0636252098628534	-0.342432870187454	-0.0384038593028054	0.0420738125304186	0.56835137496247	grey
AL008628.1	-0.0762011236942863	-0.12491069470774	-0.0123422508636709	0.0800923104747277	0.167226792036148	0.490685193905621	0.646434742295493	0.0710426395649914	turquoise
AL008633.1	0.096488601405049	-0.0414376434466203	0.0509054074961091	0.123408023390366	0.0792818375084783	0.557899499858648	0.889763885957732	0.204664435176825	turquoise
AL008638.3	-0.0143885240973241	-0.0684888047742201	-0.058913919619629	0.0953694086357953	0.119496618137656	0.683465076027491	0.864723158811614	0.170090242633033	turquoise
AL008638.6	-0.0529367612840471	-0.028119364195904	-0.0812252298576027	0.0651630967699519	0.131580977994282	0.508302155958663	0.767022377074847	0.149133953920895	turquoise
AL008725.1	0.00295617517837632	-0.0701084418257228	-0.0206290832923985	0.0901672968217281	0.0738207075152168	0.803383321498649	0.932914010385733	0.148883151449377	turquoise
AL008729.2	0.418592000211848	0.372072230296569	-0.0533866996167119	-0.139206668269078	-0.0289816759160276	0.127164227983299	0.236391809675591	0.115818674274203	grey
AL009177.1	-0.0942807469579447	-0.142047912531226	-0.0794254426339852	-0.00520788894582174	0.0939624131479645	0.522486941189906	0.552014579444854	0.0759460067085516	turquoise
AL009178.2	0.606113740367452	0.243224262975343	-0.00632166820138811	0.011031427274227	-0.0826628554477943	0.272679217033518	0.386792604402382	0.214380016238461	turquoise
AL020997.5	-0.0386495250149666	-0.183109605739392	0.0958125762891375	0.082431125873786	0.058882162014924	0.727103136999977	0.644461615580331	0.164352059982108	turquoise
AL021393.1	0.00353263835212172	-0.0949625482650367	0.00506460037393898	0.121413041390476	0.270557549822323	0.2931893396106	0.472234314163678	0.172701313649109	turquoise
AL021407.1	0.268250483347003	0.266247781414709	-0.104487619737867	-0.0914541665521665	0.103934924951119	0.107270525844461	0.170149951842934	0.418273561884724	grey
AL021707.2	0.0597864758856631	-0.0274839476395223	0.175648029021993	0.211888419067165	0.0817281921603744	0.364027529709482	0.52815024172374	0.286423965792533	turquoise
AL021707.6	0.216785819772455	0.245916788543475	0.0539059018996929	0.107471520740998	0.0787315375081794	0.0950104350691294	0.182022708938993	0.380027577862633	grey
AL021707.7	0.0988428361536717	0.113306853134272	0.077068994318417	0.0772342586919323	0.158189799161342	0.568805612679285	0.556258532220062	0.246319076399081	turquoise
AL021877.1	-0.0478843910797929	-0.030242736002948	0.150492656148647	0.046704626361833	0.245671310411692	0.396812945595578	0.606983493843032	0.211764798787833	turquoise
AL021877.2	0.0206796429009292	-0.066836372875399	-0.0111699838756611	0.10185036475134	0.118811975049122	0.675947006639581	0.956106585359958	0.168972554041415	turquoise
AL021918.3	0.0821603959530982	-0.0183837046604465	0.0979749049499672	0.0525302466597024	0.00775111247925166	0.502727521693242	0.836718838781133	0.266241591862318	turquoise
AL021918.5	-0.00602811762786628	-0.055031761914822	0.06048059186379	0.0237459180714877	0.0227613174418752	0.417688898330568	0.600372991434979	0.140338194640937	turquoise
AL021920.1	-0.12625986372107	-0.169723208250426	-0.00596447845023068	0.0319078172902003	0.121045874810172	0.658828929157264	0.510553083333868	0.174997899504831	turquoise
AL022098.1	0.270768760753351	0.0871966119185078	0.0380559243023551	0.0552496902793896	0.0650196706789074	0.66650608605214	0.718570123756987	0.256395826412493	turquoise
AL022100.1	0.0795903860524718	-0.0255206517003481	0.0868194182237812	0.136608610011222	0.13240379449928	0.413160447618584	0.601484185336538	0.307591691946574	turquoise
AL022151.1	0.0316534792241123	-0.207556147637273	-0.0132557695281069	-0.0229146900953931	0.143378572263023	0.281637973626237	0.370075047441009	0.0250289472880289	turquoise
AL022170.1	0.0572182829800188	-0.0431817620597525	-0.00868824644405416	0.103285409784044	0.044682178231408	0.669247732693786	0.962977171351384	0.167893199352467	turquoise
AL022238.1	0.0675243459085323	-0.0631410384768347	0.144002115119375	0.108337973487579	0.0598369413222664	0.333152769011127	0.583311320030482	0.165912609016564	turquoise
AL022311.1	-0.0411074009496469	0.0408410316152004	-0.049468669907489	0.027770636444485	0.10677295312176	0.46666910582307	0.685078410721554	0.343750835842031	turquoise
AL022318.5	0.0909206056997217	-0.047989013166361	0.069315248745201	0.236463826995814	0.0365072866260943	0.588151633373264	0.830646015070707	0.275859004350527	turquoise
AL022322.2	-0.00732446235794722	-0.0741007440738425	-0.104713089161682	0.0406515134104502	0.143510386552919	0.793304054449921	0.878884797077842	0.128238530742414	turquoise
AL022323.1	0.241147529716284	0.156723384459244	0.0613943444791342	0.078130150993792	-0.100829458947916	0.226198924252567	0.364792309498641	0.416130012917797	turquoise
AL022323.2	0.0248039237088464	-0.040062937217985	0.0381063992972673	0.0537592245166169	0.0692658846375019	0.675043212615141	0.931398358220053	0.211418911457712	turquoise
AL022323.3	-0.00844420033394851	-0.139742380486079	-0.159163184608582	-0.0440159778095805	0.269234413474613	0.498551879834745	0.572898506025754	0.0700989832434896	turquoise
AL022323.4	-0.00978099998601065	-0.0761749772786011	-0.0177204632528132	0.135990819086075	0.0760447392456472	0.574253010619233	0.866690384603854	0.158850218720766	turquoise
AL022324.1	-0.0611705229989195	-0.0371267205988056	0.0644431726246922	0.104898355544538	0.0885062807761758	0.46338809422265	0.791323149415926	0.194100597505689	turquoise
AL022326.1	-0.0701848768809623	-0.0998597962397066	-0.0762604022471593	0.1271219457512	0.17172179608674	0.597394490752979	0.807360687326726	0.107640800991186	turquoise
AL022326.2	0.106612093506413	0.11317577077141	-0.0858638079964841	0.0924961797235855	0.112117839966808	0.26785770496277	0.429290234609	0.308085120795209	turquoise
AL022329.1	-0.00544263041045113	-0.0342526409328316	-0.0408525093793139	0.00582861583977489	0.134368783165635	0.409750507141044	0.540326567671666	0.0668388548805932	turquoise
AL022331.1	0.24090485126953	0.14359856177796	0.0725468169219051	0.047944074916585	-0.181231358803975	0.419248421937575	0.687407698426239	0.369473473409502	turquoise
AL022332.1	-0.168939703333939	-0.30529504508263	0.0316355553026536	0.0723048500149558	0.107921057303124	0.345483710479225	0.483383823874853	0.0843861235619273	turquoise
AL022334.1	0.00941417633143319	-9.45804062533265e-05	0.036657866312053	0.173152919588624	0.0493899631164724	0.608832552983944	0.909058771083082	0.167396264006563	turquoise
AL022342.1	-0.00591363362783983	-0.100464006267679	0.0435244731096041	0.0242160474201412	0.0659949447096379	0.0818621514919397	0.251554467957125	0.141919099638096	grey
AL022393.1	0.0948975584516776	0.0348245126611434	0.0668045246904195	0.14506211400593	-0.0389837320751494	0.223629047126485	0.390685042026028	0.331100257632317	turquoise
AL022400.1	0.132389436219048	0.117655009772594	-0.1673051577543	-0.0611968007513523	-0.0649339612145389	0.76379313841981	0.53774022296334	0.126157343711111	brown
AL023284.4	-0.0434029962776274	0.242226714436811	-0.0148654275101336	-0.11204260666054	-0.0350235807414864	-0.0542156129504642	0.0023795944996244	0.404658746861765	grey
AL023495.1	0.0475978375949004	-0.121084780379625	0.167722570017845	0.0337249286560316	0.061708289287803	0.471485145248707	0.777550155124043	0.0814607293244271	turquoise
AL023581.2	0.167224158465929	0.0490773044403069	-0.00752523168874771	0.0639986143455436	-0.0168476315362494	0.413772362166332	0.717076499325761	0.201203025729994	turquoise
AL023584.2	-0.0945440842398937	-0.00375364754940074	-0.215754158307267	-0.0179638534295322	0.121621276360253	0.723886442720316	0.454042063555936	0.0173168398405971	brown
AL023755.1	-0.0508847393707164	-0.0306137445736811	-0.0404233091477015	0.0800248898528525	0.0667728242755375	0.544819015274846	0.727303552034483	0.224661809983605	turquoise
AL023802.1	0.110139515601379	-0.00315663952952688	-0.0514261912306473	0.0771231889505914	0.161681891347643	0.496451490112337	0.734241486301296	0.234678462090177	turquoise
AL023803.2	0.00402659248355666	0.0680033841395109	0.177429616304445	0.0807470313589572	-0.057179116049632	0.397296901522486	0.606158240603095	0.236137732920233	turquoise
AL024509.1	0.0946608037080137	0.146054265187729	0.0130886722643098	0.0997096754391997	0.182824555412081	0.483140000557474	0.773187089973103	0.129738578216353	turquoise
AL031005.1	0.199049148975118	0.0694401519205818	0.0229353231624663	0.116991654463269	-0.0253629431962258	0.133142169572399	0.321272175811213	0.260287454153932	turquoise
AL031056.1	0.0177295220152292	-0.0248029426742872	0.027283800756343	0.118112746794736	0.00764386988532664	0.536025866703169	0.871135557391811	0.207441178663529	turquoise
AL031073.2	0.0373297996297005	0.0235824747074682	-0.0791120133649729	0.0530140805531913	0.084829408253829	0.665530297429334	0.915892297064826	0.221708801324991	turquoise
AL031123.5	-0.0108127775606485	0.00175265512426803	0.404457171530749	0.00427587714442967	-0.0530285379722902	-0.0626202836876439	0.0361372317656304	-0.0579531191181842	blue
[truncated: 6,887 more rows]
