# Supplementary material for: A ubiquitination-related risk model for predicting the prognosis and immunotherapy response of gastric adenocarcinoma patients
Source: PeerJ. 2024 Jan 31;12:e16868. doi: 10.7717/peerj.16868 (PMC10838090; doi:10.7717/peerj.16868)
Supplement: Supplemental Information 3 [file peerj-12-16868-s003.zip › R codes and matrices/GSVA_c2KEGG_riskscore.csv]

	logFC	AveExpr	t	P.Value	adj.P.Val	B
KEGG_GAP_JUNCTION	0.179744252211237	-0.047569499994305	3.63176718493881	0.000456555237565282	0.07803711935843	-0.194320317752793
KEGG_DORSO_VENTRAL_AXIS_FORMATION	0.210450501546719	-0.0334115111624208	3.26465465761343	0.00152532810392062	0.07803711935843	-1.18722956133254
KEGG_MELANOMA	0.14426897170961	-0.048575003575454	3.1451787014114	0.00221725627119785	0.07803711935843	-1.49286302976341
KEGG_ENDOMETRIAL_CANCER	0.189714705856845	-0.0408886493010573	3.12163760519307	0.00238421195365232	0.07803711935843	-1.55202893694222
KEGG_RENAL_CELL_CARCINOMA	0.181775853775998	-0.0466843693320827	3.09993572464342	0.00254840948250438	0.07803711935843	-1.60626085275473
KEGG_O_GLYCAN_BIOSYNTHESIS	0.157313014448813	-0.0551777915018751	3.06728283791302	0.00281535088992191	0.07803711935843	-1.68729248492098
KEGG_ADHERENS_JUNCTION	0.16949669797432	-0.0459052569584623	3.05335933064328	0.00293688083606995	0.07803711935843	-1.72163719980882
KEGG_REGULATION_OF_ACTIN_CYTOSKELETON	0.147715153383179	-0.0409576760863989	2.93587924895088	0.00417337260969941	0.0949930899989184	-2.00641259793362
KEGG_LONG_TERM_DEPRESSION	0.129734546065452	-0.0384155432207915	2.90303467621637	0.00459643983865734	0.0949930899989184	-2.08440794585608
KEGG_LONG_TERM_POTENTIATION	0.144065075780822	-0.0410011804458652	2.82077355897547	0.00583490726390531	0.102722806120579	-2.2765926570246
KEGG_VASOPRESSIN_REGULATED_WATER_REABSORPTION	0.171487999201752	-0.0342214659935558	2.80381256593785	0.00612553702789673	0.102722806120579	-2.31565169380365
KEGG_CIRCADIAN_RHYTHM_MAMMAL	0.221650935295036	-0.0503946235394453	2.77619212139773	0.00662727781423091	0.102722806120579	-2.37884005701501
KEGG_UBIQUITIN_MEDIATED_PROTEOLYSIS	0.177679629248223	-0.0396983986126005	2.70539808329996	0.00808928999193218	0.109577823922835	-2.53841494165483
KEGG_FOCAL_ADHESION	0.15156897229642	-0.0409604452403827	2.69843926056472	0.00824779319849298	0.109577823922835	-2.55391426830179
KEGG_ERBB_SIGNALING_PATHWAY	0.1392706542847	-0.0486639402298431	2.57306452607852	0.0116308591895842	0.128344823098384	-2.8273714440227
KEGG_PROSTATE_CANCER	0.14806065635398	-0.0473693178843556	2.54365100389288	0.012587086571451	0.128344823098384	-2.88992123197691
KEGG_GLIOMA	0.13830040762249	-0.0497848438935952	2.54115875947507	0.0126712719087947	0.128344823098384	-2.89519285872143
KEGG_COLORECTAL_CANCER	0.151481180589793	-0.045092529282245	2.53804729997344	0.0127770840898615	0.128344823098384	-2.901768039721
KEGG_ARACHIDONIC_ACID_METABOLISM	-0.0993910006126613	-0.0264871257451192	-2.52610148926796	0.0131907460477497	0.128344823098384	-2.92694789228989
KEGG_MELANOGENESIS	0.121264279466169	-0.0461962193228725	2.497077698644	0.0142463280378305	0.128344823098384	-2.98769981354047
KEGG_NEUROTROPHIN_SIGNALING_PATHWAY	0.145807310832534	-0.0446478230871374	2.49063840722089	0.014490544543366	0.128344823098384	-3.00109642969764
KEGG_ALDOSTERONE_REGULATED_SODIUM_REABSORPTION	0.114095073670825	-0.0407825086424968	2.4657125104191	0.0154716156318783	0.130805477614971	-3.0526718897381
KEGG_ACUTE_MYELOID_LEUKEMIA	0.143971198334151	-0.0446846038581462	2.38429003022385	0.0191030692526371	0.150776068322416	-3.21800799068613
KEGG_ARRHYTHMOGENIC_RIGHT_VENTRICULAR_CARDIOMYOPATHY_ARVC	0.11861526941626	-0.0433196423063998	2.37715148256292	0.0194549765577311	0.150776068322416	-3.23227279573006
KEGG_MAPK_SIGNALING_PATHWAY	0.109746559866628	-0.0468652759602298	2.34983597232617	0.0208552430334647	0.151053873428731	-3.28651110760081
KEGG_ENDOCYTOSIS	0.128304008476752	-0.0528769397730576	2.340454678919	0.0213563436993267	0.151053873428731	-3.30501206372865
KEGG_PATHWAYS_IN_CANCER	0.1156923599031	-0.0463396557860494	2.32944890491734	0.0219577699186075	0.151053873428731	-3.32663384307265
KEGG_GLYCOSAMINOGLYCAN_BIOSYNTHESIS_HEPARAN_SULFATE	0.126624410677282	-0.0446929807556308	2.30509192176989	0.023342278905878	0.151053873428731	-3.37416644560325
KEGG_CHRONIC_MYELOID_LEUKEMIA	0.145900732333702	-0.0417944200700116	2.29743649308001	0.0237930548088526	0.151053873428731	-3.38901509006643
KEGG_NON_SMALL_CELL_LUNG_CANCER	0.132631196154329	-0.0473879913387783	2.28274234713476	0.0246798282626062	0.151053873428731	-3.41739405855165
KEGG_TIGHT_JUNCTION	0.101792744923804	-0.0471380604928521	2.25422010180426	0.0264844488610801	0.151053873428731	-3.47201972637864
KEGG_VASCULAR_SMOOTH_MUSCLE_CONTRACTION	0.107683181328757	-0.0454400389751377	2.23690524724315	0.0276355914365587	0.151053873428731	-3.50488412722451
KEGG_RIBOSOME	-0.226397414293599	-0.0422855415859331	-2.23336530216863	0.027876262724131	0.151053873428731	-3.51157541614738
KEGG_SNARE_INTERACTIONS_IN_VESICULAR_TRANSPORT	0.147269909511191	-0.0467503703185516	2.23193046297255	0.0279743351670403	0.151053873428731	-3.51428490291848
KEGG_TYPE_II_DIABETES_MELLITUS	0.108267914736007	-0.0407647683932109	2.22383562810941	0.028533303772946	0.151053873428731	-3.52954184080095
KEGG_LYSINE_DEGRADATION	0.156055438045507	-0.040261793887483	2.20597915242412	0.0298010031967051	0.151053873428731	-3.56302287452929
KEGG_ASCORBATE_AND_ALDARATE_METABOLISM	0.0972495665227386	0.0549407526432938	2.20257269219146	0.0300483511659304	0.151053873428731	-3.5693827139681
KEGG_PATHOGENIC_ESCHERICHIA_COLI_INFECTION	0.12743486772953	-0.0478636051005843	2.1769850164106	0.0319642766818261	0.155955982128428	-3.61687442934893
KEGG_PROGESTERONE_MEDIATED_OOCYTE_MATURATION	0.120006968295286	-0.0535126439393779	2.16117218307251	0.0332007540950533	0.155955982128428	-3.64597573625272
KEGG_DILATED_CARDIOMYOPATHY	0.103858063679577	-0.0411627958333082	2.1548291122012	0.0337083133066201	0.155955982128428	-3.65759591848043
KEGG_P53_SIGNALING_PATHWAY	0.123359601195729	-0.0533997215404844	2.13567712537189	0.0352819269676023	0.155955982128428	-3.69249562530184
KEGG_HYPERTROPHIC_CARDIOMYOPATHY_HCM	0.106526239924469	-0.0403905003675091	2.1256490730923	0.0361309990860424	0.155955982128428	-3.71065772265423
KEGG_VALINE_LEUCINE_AND_ISOLEUCINE_BIOSYNTHESIS	0.174715983998748	-0.0391160584673594	2.1076964340077	0.0376952871231621	0.155955982128428	-3.7429803743985
KEGG_FC_GAMMA_R_MEDIATED_PHAGOCYTOSIS	0.125345432834989	-0.0453175455186389	2.10580325850368	0.0378636101600834	0.155955982128428	-3.74637454931462
KEGG_SPHINGOLIPID_METABOLISM	0.121998844771837	-0.0477760344632575	2.0987014038959	0.0385008395554354	0.155955982128428	-3.75908261881214
KEGG_GNRH_SIGNALING_PATHWAY	0.101777013618846	-0.0432292891215531	2.09793939927481	0.038569759021009	0.155955982128428	-3.76044385432513
KEGG_CALCIUM_SIGNALING_PATHWAY	0.0840735675013707	-0.0446549091666553	2.07469258441041	0.040724105749956	0.15871931011127	-3.80175742610546
KEGG_PHOSPHATIDYLINOSITOL_SIGNALING_SYSTEM	0.125307412442721	-0.0391840960739252	2.07221379809975	0.0409598219641988	0.15871931011127	-3.80613814357338
KEGG_THYROID_CANCER	0.132461955647501	-0.0495454419597977	2.0535979935805	0.0427678764470778	0.162343367737887	-3.83888627775665
KEGG_SMALL_CELL_LUNG_CANCER	0.121926396309663	-0.0469377150953261	2.03995594259549	0.0441360004098439	0.164185921524619	-3.86271499795749
KEGG_WNT_SIGNALING_PATHWAY	0.101146495331212	-0.0470358021326489	2.02446319908709	0.045735072030104	0.166798497992144	-3.88960177878973
