# Supplementary material for: A ubiquitination-related risk model for predicting the prognosis and immunotherapy response of gastric adenocarcinoma patients
Source: PeerJ. 2024 Jan 31;12:e16868. doi: 10.7717/peerj.16868 (PMC10838090; doi:10.7717/peerj.16868)
Supplement: Supplemental Information 3 [file peerj-12-16868-s003.zip › R codes and matrices/05 supp.R]

#Ç°ËÄ¸öresults²éÂ©²¹È±
#ÏÈÊÇDEGµÄ»ðÉ½Í¼ÈÈÍ¼
rm(list = ls()) 
options(stringsAsFactors = F)
getwd()
dir()

load(file = 'TARGET_OS_expclin_TPM.Rdata')
load(file = 'step08_mRNAsi.Rdata')
DEGs = read.csv(file = 'DEseq2_all.csv')

DEGs = DEGs[,c(1,3,6)]
DEGs$change = as.factor(ifelse(DEGs$log2FoldChange < -1,'DOWN',
                               ifelse(DEGs$log2FoldChange > 1 ,'UP','NOT')))

g = ggplot(data=DEGs, 
           aes(x=log2FoldChange, y=-log10(pvalue), 
               color=change)) +
  geom_point(alpha=0.4, size=1.75) +
  theme_set(theme_set(theme_bw(base_size=20)))+
  xlab("log2 fold change") + ylab("-log10 p-value") +
  theme(plot.title = element_text(size=15,hjust = 0.5))+
  scale_colour_manual(values = c('green','black','red')) ## corresponding to the levels(res$change)
print(g)

rm(list = ls()) 
options(stringsAsFactors = F)
getwd()
dir()
load(file = 'TARGET_OS_expclin_TPM.Rdata')
load(file = 'cluster.Rdata')
DEGs = read.csv(file = 'writercluster_DEseq2_DEG_8886.csv')
choose_gene=DEGs$X
choose_matrix=TARGET_OS_exp_TPM[choose_gene,]
choose_matrix[1:4,1:4]
choose_matrix = log2(choose_matrix+1)
choose_matrix=t(scale(t(choose_matrix))) 
choose_matrix[choose_matrix>=5]=5
choose_matrix[choose_matrix<=-5]=5
choose_matrix = cbind(choose_matrix,DEGs$log2FoldChange)
choose_matrix = choose_matrix[order(choose_matrix[,88]),]
choose_matrix = choose_matrix[,-88]
choose_matrix = choose_matrix[,order(colnames(choose_matrix))]
choose_matrix = choose_matrix[,colnames(choose_matrix) %in% names(cu_cluster)]
cu_cluster = cu_cluster[order(names(cu_cluster))]
colnames(choose_matrix) == names(cu_cluster)
choose_matrix = rbind(choose_matrix,cu_cluster)
dim(choose_matrix)
choose_matrix = choose_matrix[,order(choose_matrix[8887,])]
choose_matrix = choose_matrix[-8887,]
choose_matrix = apply(choose_matrix, 2, as.numeric)
cu_cluster = cu_cluster[order(cu_cluster)]
colnames(choose_matrix) == names(cu_cluster)
annotation_col = data.frame(cu_cluster)
row.names(annotation_col) = names(cu_cluster)

getwd()
library(pheatmap)
bk <- c(seq(-2,-0.1,by=0.01),seq(0,2,by=0.01))
pheatmap(choose_matrix,scale = "row",
         show_rownames = F,show_colnames = F,
         annotation_col=annotation_col,
         cluster_row = F,cluster_col =F,
         color=c(colorRampPalette(colors=c("blue","white"))(length(bk)/2),
                 colorRampPalette(color=c("white","red"))(length(bk)/2)),
         legend_breaks=seq(-2,2,0.5),breaks=bk)

#ÔÙÀ´¸öWGCNA hub genesµÄGOKEGG
library(clusterProfiler)
library(org.Hs.eg.db)
hubgenes = read.table(file = 'best_module_genes_1446.txt')
hubgenes = hubgenes$x
hubgenes.df <- bitr(hubgenes, fromType = "SYMBOL",
                    toType = c("ENSEMBL", "ENTREZID"),
                    OrgDb = org.Hs.eg.db)

hubgenes.df = hubgenes.df[!duplicated(hubgenes.df$SYMBOL),]

#GO analyse
#CC
cc <- enrichGO(gene = hubgenes.df$ENTREZID,
               OrgDb=org.Hs.eg.db,
               ont = "CC",
               pAdjustMethod = "BH",
               minGSSize = 1,
               pvalueCutoff = 0.01,
               qvalueCutoff = 0.01,
               readable = TRUE)
getwd()
write.csv(as.data.frame(cc@result), 
          file="test_CC.csv")

ego_cc = read.csv(file = "test_CC.csv",header = T)
ego_cc = ego_cc[1:15,]
getwd()
ggplot(data=ego_cc) +
  geom_bar(aes(x=reorder(Description,Count),y=Count, fill=-log10(p.adjust)), stat='identity') + 
  coord_flip() +
  scale_fill_gradient(expression(-log["10"](pvalue)),low="red", high = "blue") +
  xlab("") +
  ylab("Gene count") +
  scale_y_continuous(expand=c(0, 0))+
  theme(
    axis.text.x=element_text(color="black",size=rel(1.5)),
    axis.text.y=element_text(color="black", size=rel(1.6)),
    axis.title.x = element_text(color="black", size=rel(1.6)),
    legend.text=element_text(color="black",size=rel(1.0)),
    legend.title = element_text(color="black",size=rel(1.1))
  )

#BP
bp <- enrichGO(gene = hubgenes.df$ENTREZID,
               OrgDb=org.Hs.eg.db,
               ont = "BP",
               pAdjustMethod = "BH",
               minGSSize = 1,
               pvalueCutoff = 0.01,
               qvalueCutoff = 0.01,
               readable = TRUE)
getwd()
write.csv(as.data.frame(bp@result), file="test_BP.csv")
ego_bp = read.csv(file = "test_BP.csv",header = T)
ego_bp = ego_bp[1:15,]
getwd()
ggplot(data=ego_bp) +
  geom_bar(aes(x=reorder(Description,Count),y=Count, fill=-log10(p.adjust)), stat='identity') + 
  coord_flip() +
  scale_fill_gradient(expression(-log["10"](P.value)),low="red", high = "blue") +
  xlab("") +
  ylab("Gene count") +
  scale_y_continuous(expand=c(0, 0))+
  theme(
    axis.text.x=element_text(color="black",size=rel(1.5)),
    axis.text.y=element_text(color="black", size=rel(1.6)),
    axis.title.x = element_text(color="black", size=rel(1.6)),
    legend.text=element_text(color="black",size=rel(1.0)),
    legend.title = element_text(color="black",size=rel(1.1))
  )


#MF
mf <- enrichGO(gene = hubgenes.df$ENTREZID,
               OrgDb=org.Hs.eg.db,
               ont = "MF",
               pAdjustMethod = "BH",
               minGSSize = 1,
               pvalueCutoff = 0.01,
               qvalueCutoff = 0.01,
               readable = TRUE)
getwd()
write.csv(as.data.frame(mf@result), file="test_MF.csv")
ego_mf = read.csv(file = "test_mf.csv",header = T)
ego_mf = ego_mf[1:15,]
getwd()
ggplot(data=ego_mf) +
  geom_bar(aes(x=reorder(Description,Count),y=Count, fill=-log10(p.adjust)), stat='identity') + 
  coord_flip() +
  scale_fill_gradient(expression(-log["10"](P.value)),low="red", high = "blue") +
  xlab("") +
  ylab("Gene count") +
  scale_y_continuous(expand=c(0, 0))+
  theme(
    axis.text.x=element_text(color="black",size=rel(1.5)),
    axis.text.y=element_text(color="black", size=rel(1.6)),
    axis.title.x = element_text(color="black", size=rel(1.6)),
    legend.text=element_text(color="black",size=rel(1.0)),
    legend.title = element_text(color="black",size=rel(1.1))
  )

#KEGG analyse
kk <- enrichKEGG(gene = hubgenes.df$ENTREZID,
                 organism ="human",
                 pvalueCutoff = 0.01,
                 qvalueCutoff = 0.01,
                 minGSSize = 1,
                 #readable = TRUE ,
                 use_internal_data =FALSE)
getwd()
write.csv(as.data.frame(kk@result), file="test_kk.csv")
kk = read.csv(file = "test_kk.csv",header = T)
GeneRatio_tmp <- as.data.frame(apply(
  str_split(kk$GeneRatio,"/",simplify = T),2,as.numeric))
GeneRatio_tmp <- GeneRatio_tmp[,1]/GeneRatio_tmp[,2]  
kk$GeneRatio = GeneRatio_tmp
BgRatio_tmp <- as.data.frame(apply(str_split(kk$BgRatio,"/",simplify = T),2,as.numeric))
BgRatio_tmp <- BgRatio_tmp[,1]/BgRatio_tmp[,2]  
kk$BgRatio = BgRatio_tmp
kk$Fold.Enrichment = kk$GeneRatio/kk$BgRatio
kk = kk[order(kk$Fold.Enrichment,decreasing = T),]
kk = kk[kk$pvalue < 0.05,]
kk = kk[1:15,]
ggplot(kk,aes(x=Fold.Enrichment,y=Description)) + 
  geom_point(aes(size=Count,color = -log10(p.adjust)))+
  scale_colour_gradient(low="green",high="red")+
  labs(
    color=expression(-log[10](P.value)),
    size="Gene number",
    x="Fold enrichment"
    # y="Pathway name",
    # title="Pathway enrichment")
  )+
  theme_bw()+
  theme(
    axis.text.y = element_text(size = rel(1)),
    axis.title.x = element_text(size = rel(1)),
    axis.title.y = element_blank()
  )
