# Supplementary material for: A ubiquitination-related risk model for predicting the prognosis and immunotherapy response of gastric adenocarcinoma patients
Source: PeerJ. 2024 Jan 31;12:e16868. doi: 10.7717/peerj.16868 (PMC10838090; doi:10.7717/peerj.16868)
Supplement: Supplemental Information 3 [file peerj-12-16868-s003.zip › R codes and matrices/writercluster_DEseq2_DEG_5482.csv]

	baseMean	log2FoldChange	lfcSE	stat	pvalue	padj
ACTA1	883.705633390106	-4.49638008732037	0.515733147943399	-8.71842367559791	2.82101613522996e-18	5.41169630301839e-14
TNNC2	659.735627785652	-4.90659501831601	0.558162719966478	-8.79061757942323	1.48740052859704e-18	5.41169630301839e-14
TP53	21149.1281716457	3.93482602667515	0.484948506299029	8.11390482817336	4.90185369587552e-16	3.76138841499312e-12
MTND1P23	3184.22037373961	3.12479139126866	0.399663824869052	7.81854948291226	5.34354804704838e-15	1.86378098110096e-11
LINC01630	18.1994320314012	3.49462243591457	0.456941763876021	7.64785080328692	2.0436612888476e-14	5.67204014768205e-11
PKD1L2	28.5809335299143	2.73675613037739	0.357922684291617	7.64622151790642	2.06970996084001e-14	5.67204014768205e-11
KLHL41	368.688559105271	-4.39972153968022	0.582349037154039	-7.55512804001844	4.18448003276624e-14	1.07030630278095e-10
TTLL6	18.6988683826717	2.95397337608203	0.398507849715169	7.41258516787903	1.23860860088052e-13	2.7953938935284e-10
DPP6	33.5653667253002	3.48741336305225	0.476866242399972	7.31318984858479	2.60874022092765e-13	5.56052978090728e-10
DMBT1L1	8.79920442172397	3.39796856533163	0.465250193607328	7.30352961056373	2.80315151017452e-13	5.6604481047824e-10
PPEF2	11.9104689645644	3.41540255715734	0.471840904897515	7.2384622056012	4.53800627074052e-13	8.6783631649815e-10
BEND2	12.3297193374282	3.8910117535417	0.55071104076802	7.0654326234595	1.60116361609877e-12	2.45727377835446e-09
TEKT3	55.8101165740228	2.72291518457998	0.387222274947724	7.03191774013409	2.03713900971054e-12	3.00611201482939e-09
TNNI1	490.68735346247	-5.40391450078644	0.777825795525552	-6.94746115630582	3.71918420423239e-12	5.28496075421422e-09
AC013460.1	9.82709119667242	3.1160259487734	0.449825835330714	6.92718315408114	4.29302635840089e-12	5.88251936759882e-09
TSGA13	5.07867278921338	4.14322118991417	0.598745743185043	6.91983406491409	4.52172977315553e-12	5.98224848988477e-09
EYS	43.6080292340692	2.55106672525512	0.370034660717135	6.8941291075574	5.41957869482616e-12	6.70751534788372e-09
ACP7	7.45139063529919	2.97574063098636	0.432991284397787	6.87251854301197	6.30781777747169e-12	7.56287639588301e-09
MUC3A	21.3663618831246	2.84871551826757	0.416168615126712	6.84509935329991	7.64228132074744e-12	8.88519416463991e-09
AC015522.1	3.61655533203111	4.33571716986727	0.637857972727925	6.79730810814314	1.06591980757234e-11	1.20282780168023e-08
Z95114.1	20.6168989216545	2.54670689464563	0.375160691370495	6.7883095250259	1.13455039363584e-11	1.24369414150361e-08
ADGRF1	11.2396866324926	3.0550237279726	0.454216026144282	6.72592676640205	1.74478307154181e-11	1.76163400278539e-08
EXD1	11.6963493939865	3.07367047992423	0.459839003137294	6.68423178319766	2.3213914417812e-11	2.28371347299537e-08
XACT	152.785416154097	2.46463453346087	0.369456946575894	6.67096547054525	2.54126013702522e-11	2.43751319193116e-08
AL031595.2	26.8122170281338	2.36444244479427	0.357191309696823	6.61954079118321	3.60316408767382e-11	3.22271801513268e-08
AL451074.1	10.2341931075606	2.37480357295415	0.358960257567305	6.61578412342452	3.69587386727755e-11	3.22271801513268e-08
AP004147.1	11.4581840109728	2.84710225932428	0.430318704239989	6.61626425082477	3.68389608728917e-11	3.22271801513268e-08
BPIFB1	7.18183155649596	3.26887590257285	0.495952823549284	6.5911025149109	4.36572290925697e-11	3.69196061387441e-08
LINC01643	5.7645651880088	4.59743868155958	0.697739117679449	6.58905107234034	4.42646514552149e-11	3.69196061387441e-08
AC138123.2	7.27966133208435	3.24095640207216	0.493743545926676	6.56404813553444	5.23662848591952e-11	4.10028010447499e-08
IL13RA2	325.215849783261	-3.13146764640399	0.476888324661588	-6.56645903131757	5.15258150558636e-11	4.10028010447499e-08
MUC16	29.0099870313668	2.65388671361038	0.404829928215465	6.55555957858405	5.5433611450128e-11	4.25364274101412e-08
LINC01322	25.898505383634	3.35711158850184	0.513867896923518	6.53302455475536	6.44545713260361e-11	4.84887948640397e-08
AL136537.1	10.2721508542091	3.48914633257381	0.537118210471733	6.49604922072817	8.24566895348111e-11	5.96908642902282e-08
LINC01361	12.9717848343961	3.68059312893916	0.569169491577787	6.46660297750014	1.00230532044204e-10	6.99189967807265e-08
AC034114.2	11.6199540699422	2.85196234129797	0.441215577618537	6.46387499890973	1.02055186153257e-10	6.99205594132505e-08
CDH16	2.79380653659437	3.22524267515411	0.502666568974031	6.41626651586757	1.39656870092953e-10	9.40037742957249e-08
AL354919.1	5.9792628190059	2.73725184052476	0.42696456067609	6.4109579403742	1.44608091198577e-10	9.40369260172171e-08
OR10H1	6.11875333749512	3.20596736408629	0.50328593854386	6.37007140187943	1.88940219235886e-10	1.11524144483434e-07
TSIX	31.5380776886677	2.6202695622399	0.411248170661279	6.37150448116659	1.87182822036106e-10	1.11524144483434e-07
RHPN2P1	14.8513467460788	2.94331193890455	0.463741811339814	6.34687635863783	2.19730582914134e-10	1.27733382949494e-07
AC011487.2	6.54391785093602	3.06167479869901	0.485073530246481	6.31177462341283	2.75853759043145e-10	1.52342212178431e-07
DMRTC2	4.6725496632519	3.38225542007772	0.535963698845052	6.31060541481847	2.779460174757e-10	1.52342212178431e-07
LINC01551	6.80375614673197	3.08948936504969	0.492053182442744	6.27877122898028	3.41259288375564e-10	1.79357467357607e-07
MOGAT3	8.59633925203468	3.28838519414641	0.526502110710638	6.24572081906371	4.21850085248578e-10	2.15801629609762e-07
CNGB1	17.0374438399191	2.31290149110963	0.370959693124854	6.23491321018313	4.52028632704363e-10	2.25233539622965e-07
LYPD4	7.4701360433086	3.47947509402347	0.559109136164562	6.22324850187988	4.86965146694409e-10	2.34894760875105e-07
RIMS1	107.985943979087	3.33484461275368	0.535946771962896	6.22234294002717	4.89784994135803e-10	2.34894760875105e-07
CELF2-DT	8.49969262899308	3.29377934953247	0.529935606183912	6.21543317923305	5.1183251365814e-10	2.40936886144864e-07
SPATA21	15.1431005960002	2.21923830294595	0.357107541871457	6.21448175335592	5.14943171576585e-10	2.40936886144864e-07
LINC01304	7.77374855129121	3.29291894504	0.531864126565431	6.19127852503303	5.96781477351272e-10	2.75864035440196e-07
RBFOX3	36.0999372237989	2.11539311060789	0.342916085724871	6.16883604668555	6.87945138743832e-10	3.06785144152342e-07
AL355377.4	15.7148332336009	2.4489670830875	0.398311514399521	6.14837129872951	7.82826092983079e-10	3.37468412466088e-07
PADI6	6.37369433131841	3.51104032206579	0.571560471534494	6.14290262697758	8.1026958965964e-10	3.45417926071905e-07
MYH7	165.554825424211	-4.08425009718256	0.666870491235248	-6.12450265960529	9.09672945309006e-10	3.83532108710667e-07
HNRNPA1P54	41.4825794254169	2.14822251540666	0.35108130549116	6.11887469314642	9.42384706283175e-10	3.9178777678497e-07
PKHD1L1	30.0721724637207	2.74395047455315	0.449103506089448	6.10983979716835	9.97312000396698e-10	4.07062441693831e-07
AC090970.1	23.905349689301	2.27269098420787	0.372154661219591	6.10684540873414	1.01619578106481e-09	4.10404037180143e-07
AL033519.4	9.03681217892555	2.75646961500118	0.451533470811132	6.10468501936186	1.03003609434236e-09	4.11660362829514e-07
SAG	9.4795324210765	2.50995608675282	0.411314252851974	6.10228327695739	1.04563839372802e-09	4.13587713939825e-07
PADI2	304.444077930084	-2.57835986466424	0.423033415819518	-6.09493190902976	1.09484043456885e-09	4.28630030133706e-07
LINC02436	6.10714289354078	3.38690917509545	0.556644051160979	6.08451517272385	1.16844337632665e-09	4.46288954307704e-07
VWA3A	14.9691089284088	2.33094591948811	0.383149878852214	6.08363997522545	1.17484255701718e-09	4.46288954307704e-07
IZUMO2	5.1308232099981	2.80606242684299	0.461780375238543	6.07661688826308	1.22744541166616e-09	4.61699981464662e-07
AC016687.2	18.0760646302103	3.08352855319474	0.508261893773319	6.0668104199249	1.30475415400235e-09	4.81341371409694e-07
FP236383.5	55.8732342271265	3.03976595756108	0.500924478972953	6.06831186168726	1.29261720336356e-09	4.81341371409694e-07
FP671120.6	41.2176741010884	2.41597615949862	0.398368831466757	6.06467165265721	1.32223496503007e-09	4.83144656221986e-07
AL031590.1	30.3173757020358	2.51286832089133	0.41461165415884	6.06077589880924	1.35466465979908e-09	4.85742233668331e-07
NANOG	10.2038766667118	2.61373891560453	0.43118770157105	6.06171953903431	1.34673901600555e-09	4.85742233668331e-07
AP003472.2	7.93888871191372	3.8234738916126	0.63196377784004	6.05014721679252	1.44713530358845e-09	5.0937835039246e-07
RNU4-2	37.9043892866323	2.77475234803323	0.459058759192927	6.04443830439382	1.49931411251921e-09	5.22947132318405e-07
AC100784.1	5.1289235015796	4.84662132526876	0.802413695074057	6.04005309857212	1.54063519904824e-09	5.32518474611566e-07
AC008938.1	5.11815332881449	3.01901380805492	0.500308127311914	6.03430894532068	1.59644382157202e-09	5.35399055821476e-07
AL590807.1	5.85418347444993	2.66524231436791	0.441947120689134	6.03068147658018	1.63269709727403e-09	5.35399055821476e-07
FKBP6	7.44312183521307	2.4767245102039	0.410609867569102	6.03181926646487	1.62124041054263e-09	5.35399055821476e-07
FP671120.7	225.85504380152	2.36156519340881	0.391565762210818	6.03108193135986	1.62865585059413e-09	5.35399055821476e-07
PIWIL3	11.5190849502535	3.02755678885579	0.50151414694441	6.03683227542409	1.57168932664561e-09	5.35399055821476e-07
SERPINB13	11.8207661754454	3.58222149620987	0.596305204340591	6.00736245488781	1.88565655251726e-09	6.07957856726302e-07
AC007614.1	10.1907760480343	2.6937135404568	0.449051205745806	5.99867789238635	1.98930511886162e-09	6.36030579128031e-07
CCDC60	11.3601129747125	2.59682877692957	0.433644700742452	5.98837890209077	2.11942853519956e-09	6.66525529590176e-07
AL138694.1	4.26432104155605	3.18071980357804	0.531746812110655	5.98164338955387	2.20897476300859e-09	6.89038493758949e-07
SSX6P	10.6142598055232	3.44898487199634	0.577434801235392	5.97294251163493	2.33012028078768e-09	7.20965522685331e-07
OR6C66P	3.28969091996311	3.87563971250721	0.649288412497986	5.96905726008045	2.38628361866539e-09	7.3243634877868e-07
LEUTX	3.74862949833889	4.21420941624343	0.706964070584272	5.96099517866671	2.5070636539072e-09	7.57389852042972e-07
LINC01837	9.08628502182238	3.29531241826631	0.553255125230573	5.95622574105023	2.58129720953147e-09	7.7372367217261e-07
LINC01249	7.16831280769277	3.89461965381056	0.654289573519557	5.95244034359376	2.64173441835007e-09	7.85700964564628e-07
AC124248.1	7.15214037391781	2.34270159956789	0.393788178433726	5.9491415127947	2.69552518637661e-09	7.95532421736242e-07
AC093802.1	9.19645356892738	2.78036026312265	0.468146859884899	5.93907703195157	2.86631170344024e-09	8.33119553984027e-07
CD177	8.66346557859315	3.42847825068016	0.577576289131978	5.93597471917124	2.92104812613905e-09	8.42645514703587e-07
AC004584.3	12.638060282864	2.36043486101052	0.397737970316618	5.93464802752301	2.94476542771222e-09	8.43147874365932e-07
WT1	8.14110696208048	2.84317490108811	0.48060744882089	5.91579449728356	3.30277376055501e-09	9.38648302749735e-07
AL161901.1	3.47329114727262	4.3243369773004	0.732905934901254	5.90026191817238	3.62924972521063e-09	1.01637535917632e-06
LINC01180	7.69878894153332	3.40054115405403	0.576851775545989	5.89499989115128	3.74681628416685e-09	1.0416963795263e-06
ANKRD26P1	13.3563944994198	3.70255691901682	0.628870677456033	5.887628493023	3.91776553566817e-09	1.07549273022527e-06
LINC00378	5.78398970349004	3.4378163479251	0.584280995986129	5.88384077445967	4.00853494988438e-09	1.07549273022527e-06
TSSC2	47.390075500693	2.21603841425598	0.376600464191231	5.88432204674797	3.99688914866862e-09	1.07549273022527e-06
GRHL2	15.803401666114	2.26178128179937	0.384892434292168	5.87639839156328	4.1928856450947e-09	1.10943754169206e-06
PLD5	17.9187994419809	2.6042119624452	0.443082445273026	5.87748846795429	4.16537723213169e-09	1.10943754169206e-06
LINC00466	8.47710582658096	2.79717795056886	0.476583548751184	5.86922892722263	4.37826550440171e-09	1.14272729664885e-06
AC005772.2	11.1391014149108	2.90571254585936	0.495318563540988	5.86635099053563	4.45490251521661e-09	1.15487327568457e-06
LINC01287	22.2610174476144	2.81457061406889	0.48015394099197	5.86180883625397	4.57851950341587e-09	1.17895340797018e-06
AC012409.5	16.4170107160917	2.6621616802067	0.454410416836029	5.85849615583817	4.67077425099844e-09	1.19469063792038e-06
LINC02275	4.50881027772315	2.89649544957709	0.494564314820512	5.85666082808318	4.72266234407999e-09	1.19996282222064e-06
AL353576.1	6.1600777749771	2.8406235837655	0.485276668879103	5.85361663961055	4.80996639757323e-09	1.20925111813978e-06
JSRP1	21.5091544542385	-2.83700629299666	0.484693829897197	-5.85319250628461	4.82225404841103e-09	1.20925111813978e-06
LINC02395	4.88721000661438	2.36485810554436	0.404452558938001	5.84705932323417	5.00339107907878e-09	1.24652665929231e-06
CA10	4.37033257321984	3.07512813620567	0.527074626559253	5.83433157517015	5.40066293256656e-09	1.32825150470373e-06
PDZD3	6.203108164479	2.78890245289725	0.479622375321531	5.81478804242111	6.07107621204778e-09	1.45580613142273e-06
LRRC74A	5.94781053130543	3.03026580170055	0.521315396262051	5.81273030382036	6.1462039639216e-09	1.46466712722845e-06
LINC01843	9.98129640273468	3.03138743341696	0.521663691760421	5.81099946440043	6.21009623271244e-09	1.47075779111406e-06
AL590822.1	6.22580522501517	2.87277150571018	0.494626689791535	5.80795894156244	6.32390189551131e-09	1.4885223559821e-06
SLC7A14	6.99866342453925	2.73214175820363	0.470609614509502	5.80553748578052	6.41598477092805e-09	1.50098833967193e-06
Z98885.2	5.87831233794033	2.64131270393897	0.455729606699906	5.7957891370403	6.80006606616794e-09	1.58120081673131e-06
AC015983.1	3.74703962480854	3.24506860226285	0.560983725554693	5.78460382082238	7.26834225566841e-09	1.67990655013994e-06
ABCB11	11.1451295243387	2.28514803345249	0.395423748993049	5.77898530189865	7.51524908499424e-09	1.72657222541302e-06
AJ009632.2	35.1650354039817	2.51477940542897	0.436759648062137	5.75781076980627	8.52117985577124e-09	1.93450951199039e-06
AC136424.2	30.3260513515543	2.21669816694566	0.38559592207157	5.7487593619681	8.99006593817026e-09	2.0289521167634e-06
GUSBP6	4.94885660660991	3.13117018632201	0.545158113160186	5.74360008726856	9.26845378924622e-09	2.07954834229246e-06
LINC02532	7.67475064389014	2.68997614302208	0.469252809715894	5.73246677979555	9.89804252408087e-09	2.19513408971914e-06
MIR4432HG	9.30391504014907	2.71052686310365	0.472808006424874	5.73282775729462	9.87699226953529e-09	2.19513408971914e-06
AC106799.2	3.67048046594045	4.09214026705031	0.714083845057109	5.73061594289819	1.00066601565334e-08	2.20646856451561e-06
LINC01707	9.86987061645493	3.0148122179267	0.527919749991337	5.71073959247816	1.12486253202445e-08	2.4661486152104e-06
AC104806.2	9.73431341242282	2.29103665454451	0.401296561322133	5.70908618552907	1.13584366227327e-08	2.47607464718401e-06
FP325330.2	2.70018576520026	3.54353149622205	0.621641024773788	5.70028578392413	1.19606745146167e-08	2.56366033018045e-06
LINC00700	4.5900553366023	3.51233452354576	0.616335149423496	5.69874122355525	1.20695265888356e-08	2.57261959241031e-06
LINC00501	5.39742093793008	2.9826243444813	0.523620898086166	5.69615222651118	1.22541474342332e-08	2.59754074369737e-06
AC126323.1	6.82125209364536	3.13295103004158	0.55013692448665	5.69485684489372	1.23475478747188e-08	2.60295807312822e-06
CD5L	4.36098858628815	2.79450206998511	0.491206788881874	5.6890542501381	1.27744884113166e-08	2.66368911346188e-06
C8orf17	5.17256622208391	2.89556149775134	0.50979062437424	5.6799033942721	1.3477083962941e-08	2.77997462583955e-06
AC243967.3	5.26457976387186	2.92254323182115	0.514814134609945	5.67689003728588	1.37165583360839e-08	2.80791156525185e-06
MTCO1P4	2.38975888928262	2.9364629562828	0.517503943197139	5.67428131685593	1.39272101902111e-08	2.81234354404121e-06
OR4D9	11.356825177218	2.97907515319875	0.5249759338899	5.67468899216918	1.38940848155848e-08	2.81234354404121e-06
PLPPR1	11.1173756916034	3.33850866746088	0.588480710574256	5.67309787300092	1.40238053084121e-08	2.81702271344423e-06
AL132996.1	10.3982321896264	2.55601386155391	0.450846582137277	5.66936506302633	1.43327680490695e-08	2.86409016530546e-06
CEACAM5	3.32910596311058	2.84384512876824	0.502120651298106	5.66366892382576	1.48170163215832e-08	2.94551536378334e-06
LINC01492	10.0590025868662	3.15682300993245	0.557603358056326	5.66141319689392	1.50131443644096e-08	2.9467869711856e-06
OR5C1	4.34147617555691	3.22894986409809	0.570390219677624	5.66094886045389	1.50538287161461e-08	2.9467869711856e-06
AL389915.1	8.29829338343293	2.49557106158102	0.441414671168572	5.65357525379575	1.57144261885668e-08	3.04028415282336e-06
ADAM5	5.79349898385521	3.53303374533207	0.625289350322473	5.65023815535963	1.60225697681038e-08	3.0736896714642e-06
TTLL10-AS1	2.51535349916241	2.60687910957114	0.461505875109439	5.64863688669825	1.61725047676265e-08	3.08701736527128e-06
SLC9C2	10.8470891476003	2.2182549508951	0.393020639182089	5.64411822114861	1.66029963343678e-08	3.15350079386479e-06
DIAPH3-AS1	4.26988207603628	3.56650977965386	0.632669758418386	5.63723764601898	1.72799573864334e-08	3.26591194603592e-06
MIR3129	17.9086902152541	2.48378096486834	0.440960663794936	5.63265880337887	1.77452315676644e-08	3.3374083311597e-06
OR7E122P	8.92452237512206	2.39055919728586	0.424834938714576	5.62703059338523	1.83338221198017e-08	3.41462987024482e-06
TMC2	15.0424587669098	2.52448417268488	0.448624929465888	5.62715980962186	1.83200986666625e-08	3.41462987024482e-06
PRNCR1	26.459442634225	2.04014553129407	0.362706149257753	5.62478892477851	1.85734940655363e-08	3.44105707561323e-06
ANKRD30A	4.46815457412356	3.44851704427263	0.613269411787927	5.62316818348859	1.87486705728685e-08	3.44177150176673e-06
AC012213.2	12.534583036235	2.14142783739882	0.381184739161238	5.61782153742784	1.93380081417635e-08	3.5330540875002e-06
AC040168.1	12.7063686074302	2.44438661420099	0.43542548668953	5.61378855607482	1.97944073623306e-08	3.59929870744331e-06
AC107909.1	4.4985212735796	2.60350622767815	0.464286271653445	5.60754514322895	2.05216496571034e-08	3.71393458676456e-06
MYLPF	429.819700090416	-2.94955414924753	0.52669700930204	-5.60009663460246	2.14232346477246e-08	3.80530205430208e-06
AC091078.1	7.53989695874971	2.48593971477244	0.444125971695245	5.59737523406594	2.17621357964733e-08	3.84768600969258e-06
SLC22A6	4.86682453955071	3.00096758191339	0.53679252848091	5.5905539341353	2.26346364371534e-08	3.96540226568157e-06
SUN5	2.79045004457368	3.8732332050507	0.693015783311927	5.58895381363538	2.28441696927113e-08	3.98391935727389e-06
MIR7-3HG	6.26068890755057	2.83636392307122	0.509478360024597	5.56719214322327	2.58876888348039e-08	4.43407570323625e-06
CHEK2P2	5.27286184259283	2.8336664900479	0.509431764870346	5.56240636225164	2.66079810215705e-08	4.5371929237982e-06
C3P1	12.8769509130188	2.44693152053912	0.44004406864306	5.56065106861818	2.68770085352862e-08	4.542688046138e-06
UBTFL8	5.49730895219196	3.14816244721102	0.566329416250101	5.55888914981019	2.714970517475e-08	4.56865236157734e-06
Z82195.2	8.05067004186009	2.7330549706904	0.492655518928694	5.54759840432433	2.89620162637027e-08	4.85233920519424e-06
ACSM2A	6.97194162965946	2.79978879955632	0.504884804764687	5.54540119475615	2.93280914119685e-08	4.88044196821188e-06
PABPC1P6	4.33950551043463	4.07880983328239	0.737383278061084	5.53146505302838	3.17567138079847e-08	5.25176654599546e-06
AC016168.4	4.65709033258142	2.44195895170262	0.441602333195614	5.52976913421542	3.20652502548146e-08	5.28003200225954e-06
NCOR1P4	3.69421814503749	2.9309942415949	0.530528152322493	5.52467240195245	3.30100956962488e-08	5.38935464501267e-06
AL121890.3	4.00221583119228	2.70915882200237	0.490697281983927	5.52103898160804	3.37000998825071e-08	5.47869378047521e-06
AL022318.5	6.98347628598999	2.62956036828113	0.476457721209902	5.51897944187725	3.40974077123112e-08	5.51989553459174e-06
AC064805.2	3.22625448252651	3.01286125636371	0.547494895811479	5.50299423686526	3.73394631688688e-08	5.96917993083329e-06
PPP1R27	63.5346414311551	-2.88489343002385	0.525423180215118	-5.49060935766618	4.00549390600906e-08	6.35381074042144e-06
VRTN	5.74593100350889	2.83553329555354	0.516442277372754	5.49051349935653	4.00766856721137e-08	6.35381074042144e-06
LINC02054	5.55725817962313	2.41883456204202	0.441489304652281	5.47880670392933	4.28203833514827e-08	6.70567203284219e-06
EFCAB3	5.11144958770514	2.5942632482902	0.473640389128235	5.47728468229897	4.31902063273513e-08	6.72604165922436e-06
LINC01085	4.37349636584018	3.19080306791648	0.582739660808681	5.47552068703978	4.36226994093196e-08	6.74867785579583e-06
AC092969.1	21.1244687402325	2.92212993737728	0.534293741323535	5.46914498780891	4.5221172185821e-08	6.94000285301358e-06
CATSPERD	8.56895218214159	2.17781237525767	0.398163850145032	5.46963862858066	4.50954085557804e-08	6.94000285301358e-06
ZAN	15.2088541023217	2.35927527099772	0.431739826516785	5.46457640943624	4.64013480395874e-08	7.09275107663287e-06
AP005901.5	4.38500951059213	3.53716583343473	0.648228949872622	5.45666131407705	4.85170507219289e-08	7.35752444683101e-06
BHMG1	6.88411383765104	2.1795685395451	0.399704351928267	5.45295173552741	4.95405187141311e-08	7.42469172462917e-06
AC060765.2	9.28556218783182	3.01003342804172	0.552571325482351	5.44732107735449	5.11341098393609e-08	7.54562458541062e-06
AC012464.2	5.21582196751602	2.09345118016405	0.384444625917898	5.44539067275485	5.16918049375044e-08	7.59869532581314e-06
ARHGAP26-AS1	2.33387779315803	3.33253961524773	0.612322808685865	5.44245546299321	5.25511018397709e-08	7.69552719193316e-06
Z95114.4	5.43653138099501	2.05307542050384	0.377410314793242	5.43990277962748	5.33096545144639e-08	7.74746785892589e-06
MTCO3P22	32.7898982141968	2.06381925851916	0.379537240540251	5.4377253088035	5.39650868404892e-08	7.78375370980846e-06
OR5BA1P	6.32807620624683	2.13807216256106	0.393251322732141	5.43691028858252	5.4212416103584e-08	7.79014145560377e-06
AC073320.1	6.15163822080609	2.09891477190576	0.386769727808464	5.4267814179738	5.73793255955298e-08	8.18391295585016e-06
Z98752.2	4.04010097658993	3.6441284225797	0.671956681227473	5.42315974286158	5.85546197974219e-08	8.25943050649884e-06
AC012370.2	8.82930458957905	2.47575090868213	0.456919553640995	5.41835184980363	6.01509522752336e-08	8.37976489819061e-06
AL355499.1	5.09178577095039	2.58316386336726	0.47680677449775	5.41763246985797	6.03934009285658e-08	8.37976489819061e-06
AL512646.1	2.7965427933113	3.7298684869871	0.688671944570965	5.41603083498743	6.09365967262277e-08	8.37976489819061e-06
KLF17	8.68011871442375	2.30566822659015	0.425699927095394	5.41618186858059	6.08851720824414e-08	8.37976489819061e-06
TRPV5	3.77020585719032	2.85165358495436	0.526199345593015	5.41934080465382	5.98191891351809e-08	8.37976489819061e-06
AC090502.3	5.99346560989332	2.41936004986209	0.447474934203754	5.40669401777142	6.41986789350099e-08	8.64249373578781e-06
KRT77	2.22524630082873	3.4085802020324	0.630311573576014	5.40777029159426	6.38141953979782e-08	8.64249373578781e-06
LINC00303	4.88676912327803	3.18239968840704	0.588466817564387	5.40795095563538	6.37498747845696e-08	8.64249373578781e-06
LINC02848	11.7994466480841	2.13151273057384	0.394231453583439	5.4067546138165	6.41769723662096e-08	8.64249373578781e-06
LINC02073	16.6328708191141	2.11122457182297	0.390788221246114	5.40247749814686	6.57267046951601e-08	8.81726041622101e-06
AL132986.1	4.27426509250521	2.46299551465681	0.456017958640083	5.40109324203339	6.62359842222969e-08	8.85462023225389e-06
AC046158.4	6.54660994784928	2.16374907018877	0.400833693453052	5.39812172861213	6.73421728730317e-08	8.97124009242919e-06
LINC02832	5.3077451932012	2.84962851747807	0.528179911539491	5.39518534351719	6.84528544723714e-08	9.06274609269327e-06
Z97192.3	6.03005737677891	2.08007434848088	0.385551816145919	5.39505784014681	6.85014821821109e-08	9.06274609269327e-06
AL645730.1	6.77327551707644	3.43050875459842	0.636445368520475	5.39010718637676	7.0415671962667e-08	9.28397967763452e-06
SVOP	6.84067261371828	2.03638063405673	0.378069478853423	5.38626032503998	7.19387479654513e-08	9.4523080246249e-06
STRC	5.26853771745331	2.20541345218927	0.409785688458566	5.38187036371394	7.37158470030265e-08	9.65275051865228e-06
XIRP2	111.930293038496	-4.10094350882025	0.76291629068015	-5.37535186876689	7.64332683474025e-08	9.87378857469627e-06
LINC00293	7.81612951392489	3.8930421251708	0.724551692747245	5.37303571869352	7.74219848168021e-08	9.96795064250418e-06
SUMO2P18	2.93900713740432	3.15751183163488	0.58808645920781	5.36912860719196	7.91179864031467e-08	1.01203852300623e-05
AL353688.1	5.56133898056364	3.52188060362344	0.656904960702627	5.36132441419902	8.26139991832203e-08	1.04955341280219e-05
VINAC1P	2.97856938578895	3.34390057349834	0.624092672157192	5.35801928572573	8.41392608809975e-08	1.06540297763077e-05
AL157396.1	7.73121445601712	2.5329851587008	0.472839353786089	5.35696772787383	8.46302294718846e-08	1.06809474149599e-05
LINC02078	3.66205283526206	2.14002490200993	0.400170932218209	5.34777698656784	8.90410828658335e-08	1.11641804781485e-05
AC092071.1	3.1833884642222	3.70425227547264	0.693063244347006	5.34475360753366	9.05401282407065e-08	1.13151566782123e-05
SOX8	271.731716320373	-2.48667981844756	0.465640017817332	-5.34034817304528	9.27682419564471e-08	1.15559712309838e-05
LINC01994	3.34857362279381	3.78332414853173	0.709240996829683	5.33432805695559	9.58990094459727e-08	1.19073051631509e-05
LINC02774	3.29935357935419	3.73622475991128	0.701979347675305	5.32241407426624	1.02399156629376e-07	1.25519119565472e-05
OR2AT4	6.02660821689117	2.72652795301702	0.512480823950736	5.32025360870696	1.03622700337183e-07	1.26614399485245e-05
AL109653.3	5.04102600805077	3.53797981298531	0.665273478227052	5.31808335786059	1.04866027078594e-07	1.27032809004033e-05
LINC02165	6.15860875291805	3.42961293125733	0.644915860922381	5.31792306418419	1.04958428999605e-07	1.27032809004033e-05
LINC00707	6.60849747120117	2.64634134219911	0.498016248564202	5.31376506254286	1.07383047936222e-07	1.29558660382674e-05
AL392086.3	11.7110130408459	2.26233577080129	0.425989047334986	5.3107838921085	1.09154704836467e-07	1.31283340453315e-05
CEACAM22P	8.51992827486328	2.07591683897898	0.391308695176315	5.30506187204355	1.12634785653648e-07	1.35045588161673e-05
DPP10	6.69434402864219	2.91596559417406	0.549777361333459	5.30390263269757	1.1335278888876e-07	1.35483067018538e-05
DUX4L32	4.34051566977082	2.96965722262945	0.560274507731355	5.30036112950077	1.15573846315289e-07	1.36534967267163e-05
CCDC33	7.82047831496659	2.49055961967256	0.470880677465741	5.2891523030349	1.22884538257855e-07	1.43304288125809e-05
MUC13	12.5913674285681	2.12939842825946	0.40294712114149	5.28456047093023	1.26006922062453e-07	1.46500229659701e-05
OR7D4	4.06738062588625	2.4432862221287	0.462394093654208	5.28399098444337	1.26399474308996e-07	1.46512647456593e-05
AC008551.1	10.5141857084002	2.45343597545724	0.464742499238405	5.27912979656003	1.29798838583019e-07	1.49549310507949e-05
AC078883.2	4.08555705029917	2.79231690071195	0.529300339286037	5.27548670095026	1.32404213637657e-07	1.51640372078687e-05
SHISA9	12.481495059854	2.38661822352743	0.452514594739831	5.27412430730458	1.33391473403311e-07	1.52316388692406e-05
LRRC37A11P	10.2324664174514	2.18844257883015	0.414992169493886	5.27345511482571	1.33879008595735e-07	1.52419463584349e-05
OR2A25	4.19695342238014	3.72500992963574	0.706649030977712	5.27137201968827	1.35407691431502e-07	1.53703754353622e-05
EFCAB8	10.9526424516644	2.21280759398302	0.420131006076587	5.26694664754079	1.38711498230633e-07	1.56527766253374e-05
AC044798.3	4.07295361182791	3.1052882270318	0.590029061302467	5.26294115102907	1.41768967329343e-07	1.59166326052419e-05
AC068057.3	4.35147316955961	3.55819881209659	0.676401842915918	5.2604806585941	1.43679317614469e-07	1.60248383107974e-05
MMP7	55.1215521811007	-2.82349122525547	0.536701661781659	-5.2608207246508	1.43413811899076e-07	1.60248383107974e-05
GAPDHP51	4.83252607769659	2.55868883405418	0.487203217905066	5.25178968451056	1.50628399575091e-07	1.67027740072182e-05
CYP2T3P	5.13786230083479	2.74493822816247	0.524146740862137	5.23696517438512	1.63238479277123e-07	1.79970423403028e-05
OR4E2	5.85216861941648	3.95010173205614	0.754502505369952	5.23537258517028	1.6465237788234e-07	1.81009105507499e-05
USP12P2	3.61166028774463	2.65322110769029	0.506911534979998	5.23409100918364	1.65798750919998e-07	1.81748590758501e-05
RBM22P1	3.09227200695171	3.972022293592	0.759392533327517	5.2305258733416	1.6902851637348e-07	1.84236280900606e-05
AL034546.1	3.9115800161586	2.7102090553651	0.518763350289329	5.22436493220568	1.74753831943129e-07	1.88861500760095e-05
VN1R7P	3.39569545045439	3.49838904989155	0.669828525634176	5.22281287823531	1.76225447056361e-07	1.88861500760095e-05
TPH2	7.72950886214521	2.6953811029159	0.516261242036841	5.22096350344185	1.7799462047504e-07	1.90226172806848e-05
LINC01378	4.48892532667062	3.05404777641871	0.585406119467389	5.21697275593451	1.81870997672153e-07	1.93292093287742e-05
CICP27	4.78702010445308	2.20949932319394	0.42456696643311	5.20412443237514	1.94913377974436e-07	2.05446197053439e-05
AC010745.2	4.56352892235981	3.21219209297846	0.617554110365439	5.2014747194827	1.97713369553212e-07	2.06153559300545e-05
DPPA4	10.6988462412008	2.24740744886643	0.432072796231318	5.2014555613523	1.97733755108819e-07	2.06153559300545e-05
LINC01344	9.45384040095721	2.55883761693616	0.491814403751812	5.20285212758317	1.9625302461313e-07	2.06153559300545e-05
AP003327.2	4.31544820522521	2.56920878117661	0.494244826319816	5.19825123978967	2.01172109692958e-07	2.09169927712459e-05
LINC02177	3.27128590420969	2.86021690124516	0.55037871966031	5.19681593614388	2.02730915727859e-07	2.09654367755547e-05
AC064862.6	3.94674109168272	3.92414860968981	0.755464635803426	5.19435116313093	2.05435048593852e-07	2.10746698112308e-05
LINC01544	4.16801138149557	3.25369839391885	0.626287492352881	5.19521535021422	2.04482993648359e-07	2.10746698112308e-05
ALB	7.56514405834016	2.13434608700798	0.410997639252239	5.19308600139691	2.06836578666353e-07	2.11618640365119e-05
AC215522.2	6.20629013885713	2.05477468205297	0.395850052302797	5.19079047760544	2.09403159535172e-07	2.1310798466541e-05
C12orf40	5.76348214123615	2.41310917914128	0.46485770879295	5.19107058675473	2.09088333964586e-07	2.1310798466541e-05
AC093765.2	4.86695866680288	3.72332651606882	0.717381782217528	5.19016039766091	2.10113006005377e-07	2.13264701095458e-05
AC009312.1	7.43069690850369	2.84190535337747	0.547807308377869	5.18778283881013	2.12812559407e-07	2.13479888820188e-05
AC108690.1	11.9231809820025	2.81257483637316	0.542027896238142	5.18898539335961	2.11442979597429e-07	2.13479888820188e-05
DDR1-DT	4.81867008375817	2.84982111727136	0.54946321505553	5.18655487607729	2.14219921275503e-07	2.13479888820188e-05
HSPA8P13	12.2152453454138	2.67942451486945	0.516550922450465	5.18714496173685	2.13542508193301e-07	2.13479888820188e-05
OPRM1	8.7564200650569	2.16363536560101	0.416982722898343	5.18878899960679	2.11666067453007e-07	2.13479888820188e-05
LINC01568	8.31433012274021	2.38347796097528	0.459702924278078	5.18482227346784	2.16220955427853e-07	2.14635699061618e-05
AC073316.1	2.74093808815499	2.92989940367582	0.565373570556791	5.18223623504438	2.19241284492713e-07	2.15953682485342e-05
AC135012.1	2.66885044796933	2.71071463609041	0.523057014659945	5.18244581396681	2.18994999248886e-07	2.15953682485342e-05
KNOP1P5	4.78676249473194	2.98391952277214	0.57582366776425	5.18200221668171	2.19516605857334e-07	2.15953682485342e-05
AL121936.1	5.74447161313029	2.27683482424363	0.439656864107164	5.17866320333091	2.23481515528732e-07	2.19291951567541e-05
AC096570.1	3.40188374789992	3.47247171061871	0.670864196415289	5.17611720699002	2.2655116559355e-07	2.21232804500723e-05
ANKRD1	168.858202575749	-2.97537337481998	0.574974263267605	-5.17479401236291	2.2816255966511e-07	2.21618048776488e-05
AC009831.4	3.03278283215939	3.47787173777095	0.672151626979425	5.17423688074686	2.2884434577848e-07	2.21672935636432e-05
TMPRSS4	5.68090457587429	2.14272715518977	0.414149216817855	5.17380467758352	2.29374606947803e-07	2.21672935636432e-05
AL590483.3	6.81599783588833	2.73496710952207	0.528729993999897	5.17271034471066	2.30722535194463e-07	2.22334331895044e-05
LINC01584	6.88694667407954	2.99773912700138	0.579574564801822	5.17230967170966	2.31217969677386e-07	2.22334331895044e-05
LINC01722	4.74080344907171	3.3926989011491	0.65605908406148	5.17133133824754	2.32432007515822e-07	2.22387003300737e-05
AC034268.2	4.97327136514937	4.18997947668275	0.810741864043152	5.16808081895194	2.36510040776519e-07	2.24669062016157e-05
ANKRD20A9P	3.40567481844615	3.53193411689426	0.683480892999869	5.16756818378966	2.37159460256323e-07	2.24669062016157e-05
RNY4	8.50371939234714	2.93598723511581	0.568139248163129	5.16772471644629	2.36960978146017e-07	2.24669062016157e-05
ATP8A2P3	3.39824243891335	2.89649566667561	0.560597779093521	5.16679832617105	2.3813797321636e-07	2.2504038468946e-05
AP005060.1	6.40919252204	2.9499868750814	0.571532545734949	5.16153786358384	2.44929336589046e-07	2.30889529653855e-05
AC005357.2	3.06362633205136	3.45304675934872	0.670294625360917	5.15153580037949	2.58361891255466e-07	2.39981403720899e-05
NUCKS1P1	18.2276107292839	2.38093589452058	0.462117682165607	5.15222850457243	2.57409117076473e-07	2.39981403720899e-05
AC068228.3	3.8721268213591	2.2174999082946	0.430687631298575	5.14874295695136	2.62237954137894e-07	2.42264279292337e-05
SNX29P2	3.61846669345168	2.82855532130475	0.549681326427203	5.14580937229517	2.66369813428264e-07	2.44185904005315e-05
PBOV1	5.33271868134435	3.04746167582151	0.592666810627179	5.14194758535	2.71904982649514e-07	2.47795213047836e-05
LINC00507	6.7338241989852	2.47718621250635	0.4821626544713	5.1376567420441	2.78185415174308e-07	2.52918005307884e-05
AC093426.1	2.78215706228282	3.41141754470757	0.664097977413392	5.13691904016145	2.79279196560252e-07	2.53312173390714e-05
OR1I1	6.95211873287895	2.17072348333268	0.422837541016102	5.13370567361713	2.84092255205079e-07	2.56465118951842e-05
AL590426.1	4.11924737709259	3.31895875172843	0.646633297280434	5.13267529786523	2.85652467016549e-07	2.57268267653144e-05
AP003680.1	4.31982391149674	2.02393044252012	0.394680698954917	5.12801980912501	2.92805639477648e-07	2.62478363781284e-05
KNG1	9.6540260101018	2.58609908790711	0.504266194490093	5.12844032807342	2.92152469685885e-07	2.62478363781284e-05
PCAT5	6.84206632200737	2.39154717301844	0.46649863159562	5.12658989982105	2.95037208293291e-07	2.63862297682721e-05
CIR1P1	6.15233369088716	2.01948234871506	0.394617938588807	5.11756347401978	3.09507917572784e-07	2.74737078898144e-05
LINC02754	6.76233044054618	2.30538542250609	0.451016073892481	5.11153716232224	3.19547946152758e-07	2.81194863533093e-05
AC008083.3	5.9980542644787	2.24874723610377	0.440002947455031	5.11075493723504	3.20873990227654e-07	2.81715615173098e-05
AC005725.1	5.41479071553407	3.36133547917746	0.658076519940689	5.10781858541375	3.25899317362877e-07	2.83532406105703e-05
AL365205.2	11.3026451339797	2.40088815562752	0.470009960857626	5.10816441261505	3.25303538248171e-07	2.83532406105703e-05
AL157944.1	8.77006127167906	2.6435696533285	0.517754856571985	5.10583265376084	3.2934105862033e-07	2.85878470499687e-05
AC090236.2	7.8600268861038	2.00395476562934	0.392851767450378	5.10104556391607	3.37782224438786e-07	2.92121261522358e-05
NANOGP8	4.1042425646748	2.21120830292158	0.433651282628754	5.09904707191788	3.41367660280099e-07	2.93003423310214e-05
SEC14L3	3.97317233340509	2.13495349068338	0.41905325302323	5.09470687861486	3.49281240087655e-07	2.97797185298734e-05
LINC02241	20.1355773007327	2.79164947129766	0.54828594567599	5.0915940729719	3.55065629714214e-07	3.01311044947076e-05
NANOS2	2.36847857876242	2.99691780788381	0.588643820402637	5.09122444508784	3.55758603385788e-07	3.01311044947076e-05
MUC17	13.467776519327	2.55082244430843	0.501263167679447	5.08878890128161	3.60357477224109e-07	3.03864512717745e-05
LINC02199	7.06370629519893	2.81509150734487	0.553630358160641	5.08478530096799	3.68042154232957e-07	3.06699075434342e-05
RSPH10B2	5.63791534400327	2.01216866529387	0.395742407126753	5.08454143164241	3.68515322478254e-07	3.06699075434342e-05
CACNG1	19.5863306872815	-3.59806214567305	0.708368272176452	-5.07936660491308	3.78695316667024e-07	3.13810004634205e-05
VSTM2B	7.18853211323516	3.75826326819704	0.740115876625278	5.07793899157207	3.81551163022193e-07	3.15495117923976e-05
CYP2A13	2.97410806687716	3.58308073560769	0.706548998173783	5.07124169005812	3.95228450184318e-07	3.22632552089824e-05
MOGAT2	3.04221629029834	3.4737100091179	0.684936168026323	5.071582099581	3.94521995263971e-07	3.22632552089824e-05
OSBPL10-AS1	9.02786023649385	2.59373930852941	0.511380733671509	5.07203173241863	3.93590735690079e-07	3.22632552089824e-05
DRC7	6.1233174139645	2.29671386884826	0.453064004883738	5.06929229444663	3.99297619229661e-07	3.25262245371218e-05
RNU6-1035P	1.74688849102482	2.67534649309271	0.528316567940782	5.0639079965264	4.10747936212057e-07	3.32471857988354e-05
AC111200.1	3.54850518366924	2.95595965243571	0.584047038568901	5.06116709311418	4.16697817674178e-07	3.36577793067478e-05
AC009264.1	10.385119208427	2.08804891360386	0.412824965519164	5.0579521298523	4.2378277605429e-07	3.40865278173479e-05
SPATA3	3.13738372315664	2.95416949472909	0.584111013140812	5.05754801445068	4.24681523404887e-07	3.40873556662664e-05
AMELX	13.9493256999202	4.99706283217729	0.988334638132335	5.05604340815201	4.28043944769041e-07	3.42140875603204e-05
CYP4F3	7.2233412742081	2.277079980421	0.450740425937466	5.05186544048062	4.37515890218019e-07	3.46821738842866e-05
GRM7	12.0403358966755	2.33617360007999	0.463804324598089	5.03698106330597	4.72931548092906e-07	3.71062672917802e-05
AC104248.1	4.90396054530115	2.9002176481012	0.575984353132982	5.03523686420628	4.77258316892174e-07	3.72174183825245e-05
AL117353.1	6.36582253175689	2.91882215746945	0.579661891168456	5.0353873558702	4.76883498021053e-07	3.72174183825245e-05
LINC00433	2.01956407322347	3.28769026328526	0.653101502487775	5.03396524240395	4.80436819024517e-07	3.73892889158492e-05
AL162718.2	7.60200346856815	2.7551271080021	0.547906129595893	5.02846556952034	4.94420265428021e-07	3.83996403313297e-05
CYP2F1	4.85946328695009	2.19782118825245	0.437243457522158	5.02653876334119	4.99411572164618e-07	3.86308947363708e-05
STXBP5L	19.2674192484525	2.06624840855418	0.41127551050321	5.02400059275607	5.0606080594156e-07	3.90664686952914e-05
GPR1-AS	6.11326423513377	2.5609711693183	0.510096324230025	5.02056385758906	5.1520019639328e-07	3.96125970641703e-05
AC026462.4	3.26883403346872	3.55056719067421	0.70726215332472	5.02015719911436	5.16292105764505e-07	3.96171584437336e-05
MTND4P11	2.31117506699952	2.9389349076269	0.58557206627475	5.01891240530581	5.19648361045448e-07	3.9795107122217e-05
SMG1P4	11.4181881895506	2.06367967708107	0.411377316579829	5.01651304996203	5.26177039817157e-07	4.00552271560811e-05
AC006504.2	2.16895692714086	3.0375829638274	0.605833388140645	5.01389164626598	5.33400317051919e-07	4.04446046725908e-05
AC097374.1	6.04453374290911	2.1858890596467	0.43614862374531	5.01179859488256	5.39236275446388e-07	4.04870414482418e-05
AL590552.1	1.60412783004231	2.89799730616427	0.57820376828949	5.01206921348414	5.384782711874e-07	4.04870414482418e-05
OR1M1	3.23108850560887	2.80668330389969	0.560115655008984	5.01089958618398	5.41761796994339e-07	4.05180796594187e-05
LINC01030	4.2718137697979	3.02643354357817	0.605001988823522	5.00235304922439	5.66347499461188e-07	4.21105707593554e-05
AC022730.1	4.09885270554896	2.30553137998134	0.460945290172583	5.00174625738799	5.68133358799911e-07	4.21185359767676e-05
OR9K1P	2.58283880878606	3.30292366399894	0.660377242863493	5.00157099550702	5.68650184689071e-07	4.21185359767676e-05
AC126323.2	4.1075917597503	3.0260150642827	0.605446595775069	4.99798840293901	5.79314682231101e-07	4.27433969483858e-05
AC079341.1	3.37335713840647	3.13430663746401	0.62753066943723	4.99466685871283	5.89374158745225e-07	4.30990860076427e-05
ANKRD40CL	2.96270249177097	2.7244228017385	0.545479883715304	4.99454312262123	5.89752134751542e-07	4.30990860076427e-05
CFAP97P1	2.18568506340606	3.33793467147631	0.668432847337088	4.99367241567201	5.92418493947026e-07	4.32116356602006e-05
MUC22	7.63699998322602	2.50364766090089	0.502040535858962	4.98694324875043	6.13420742876942e-07	4.46270032281751e-05
LINC01210	4.49391194391453	3.50036721060851	0.702472960676089	4.98292091874911	6.26315524190938e-07	4.52539505021351e-05
IMMP1LP3	3.89947394633995	2.46367121359871	0.494483252702337	4.9823147702876	6.28281225222782e-07	4.53106499400799e-05
LINC00934	3.32424932408713	3.65246579296104	0.733479320582226	4.97964385698259	6.37013878909568e-07	4.58542429495748e-05
SELENOV	3.65607554404095	2.87455986065942	0.577703344236165	4.9758407828851	6.49650309333792e-07	4.66404819492163e-05
AL136985.3	5.07707608121614	2.27044191411198	0.456427452477108	4.97437632594164	6.5458037964745e-07	4.67138311963733e-05
CEACAM8	5.39963795549306	2.51228516303605	0.505059157681266	4.97423940310278	6.55043166879059e-07	4.67138311963733e-05
LINC00904	5.31317507135794	2.97942091961284	0.599212080040114	4.97223106619176	6.61867508130179e-07	4.71129326241755e-05
CATSPER4	5.01297346296392	2.89828154084512	0.583240867961823	4.96927033075267	6.72053203366756e-07	4.7749380099208e-05
AC113414.1	6.14687851732441	2.22446650787451	0.447765893803048	4.96792305680378	6.76738024319751e-07	4.79422660378706e-05
AC016251.1	4.8539582401222	2.85510300738848	0.574813211272917	4.96701006761116	6.79930596023071e-07	4.80421679145804e-05
NEB	1731.19624548207	-2.57893474044871	0.519453633412453	-4.96470632712084	6.88051039119418e-07	4.85265702534829e-05
LINC02217	6.45263066624926	2.91605880295331	0.587586205049024	4.96277614739103	6.94926594771738e-07	4.8921557177261e-05
MYT1L	29.5707247926087	2.20157839446067	0.443840756622898	4.96028893608616	7.03884038036628e-07	4.94613899035738e-05
TCP10L2	2.33776530561218	4.21067612499062	0.848973666167707	4.95972524565779	7.05929521723048e-07	4.95144386836347e-05
CYP4F22	12.105893428156	2.01161911153708	0.405698888746073	4.95840429278611	7.10745371796438e-07	4.97612548899889e-05
AL096706.1	3.21583298452892	3.61580355509088	0.729486768926168	4.95664035197442	7.17225620417514e-07	5.00496796828023e-05
LINC01684	41.5406725653721	2.03542054850955	0.410650771282157	4.95657305635747	7.17473970483522e-07	5.00496796828023e-05
HIGD1AP9	6.73928904364944	2.33884591488374	0.472393362340793	4.95105583891852	7.38119192575459e-07	5.1210522715267e-05
AC009299.1	3.57931625000961	3.20295749710175	0.647122694510399	4.94953665552565	7.43903669556185e-07	5.15186860827836e-05
ALKAL2	20.9236024382056	-2.87565786305337	0.581647163981771	-4.94399017329945	7.65395632407905e-07	5.2911593204674e-05
LINC01847	5.57628855343277	2.49591123857693	0.505036153632906	4.9420446845695	7.7307490992978e-07	5.32505656539962e-05
NPM1P30	3.62763712171451	3.19407688524526	0.64696997991923	4.93697850655145	7.93422114151038e-07	5.45541689133206e-05
AL358473.1	10.3934642885711	2.0804624642634	0.421539750714791	4.93538856237312	7.99913438898034e-07	5.47775927610848e-05
AC021393.1	3.39161267419406	3.33641302605873	0.676435417091404	4.93234526424553	8.12481373432566e-07	5.54670335489097e-05
LINC01900	3.43757102303778	3.58828477871563	0.727749794921828	4.93065721729412	8.19534295021742e-07	5.55531312669597e-05
LINC01919	4.06595997269515	2.24902822818864	0.456118883479134	4.93079394353012	8.18960844018639e-07	5.55531312669597e-05
AC007786.2	7.1501119869328	2.50779730552514	0.50874564731883	4.92937348700993	8.24937353853345e-07	5.58207609440764e-05
OR5A1	5.69970023041705	3.05481850850122	0.619764534915153	4.92899857349765	8.26521779490807e-07	5.58295090030348e-05
IRF5P1	5.12535442534247	3.25119968876464	0.659840929687242	4.92724767817248	8.33960141611865e-07	5.62329503571571e-05
DIAPH1-AS1	4.27372535432126	2.50196496294506	0.507900265862961	4.92609500547126	8.38892210596674e-07	5.64662762174782e-05
FABP1	2.56334127158968	2.77279029410382	0.563120355128271	4.92397454443325	8.48038729240749e-07	5.68823460223423e-05
LINC02558	1.88619373078196	2.11861934872834	0.43025822028363	4.9240647798239	8.4764755382059e-07	5.68823460223423e-05
AC026765.3	5.3315265043071	2.19543907270316	0.446432592753598	4.91773922500077	8.75494335495966e-07	5.84175498608239e-05
MGAT4FP	5.23877924297003	2.46981846262402	0.502415506168229	4.91588820866733	8.8380823545941e-07	5.88699141838041e-05
CARS1P1	1.95269927143101	3.02830492573193	0.616979584995745	4.90827411372585	9.18813747431118e-07	6.06749174659031e-05
CYP2G1P	4.40985335667577	2.27620139326575	0.463717539207285	4.90859456633205	9.17313943209296e-07	6.06749174659031e-05
GNG5P3	2.89919790541442	2.11308692597432	0.430681904999866	4.90637498683623	9.27750745996757e-07	6.0950364506263e-05
NLRP9	6.29751488297923	2.35973999010773	0.480940365073475	4.90651266035286	9.27100071971738e-07	6.0950364506263e-05
DACH2	7.9249398832671	2.58572808787124	0.527308525464491	4.90363414017163	9.40796443854932e-07	6.11843441840307e-05
WNT8A	3.36328317270599	2.64318172782474	0.539026997123338	4.90361659421659	9.40880524111296e-07	6.11843441840307e-05
AC244034.3	3.43369824294873	2.99711755676079	0.611393050595242	4.90211256710041	9.48114776942756e-07	6.13428661837482e-05
CDH20	19.1837811521286	2.36537206462053	0.482490000157641	4.90242712563514	9.4659736020138e-07	6.13428661837482e-05
AC107398.3	14.591967509719	2.35564119495419	0.480597492335835	4.90148457393137	9.51151196308086e-07	6.1435720452445e-05
KCNQ5-AS1	8.97210723416122	2.75488686728709	0.562662877894005	4.89615891774907	9.77280438198388e-07	6.2806228764418e-05
CYP2G2P	3.0727380291027	3.83548402151856	0.783621857509393	4.89455977365025	9.85260280410614e-07	6.32131792282843e-05
SYNDIG1L	4.99651360608209	2.19071588173855	0.447637404355722	4.89395180211005	9.88310527173602e-07	6.33030216962764e-05
AC087565.1	6.87972342627146	2.98126654012564	0.609414478292984	4.89201790623091	9.98073617159675e-07	6.37252169730955e-05
AC107081.2	6.59181340044254	2.08302815633054	0.426124878368075	4.88830449024212	1.01708135788677e-06	6.47222201654132e-05
PSG2	2.92826591771368	2.83674152316132	0.580359730360547	4.88790206274133	1.0191620533983e-06	6.47387259979013e-05
PGA5	1.91824124808059	2.64155926503501	0.540730228303789	4.88517032480556	1.03339481333868e-06	6.54261696425168e-05
LDB3	225.045545084565	-2.19800760384586	0.449981097779204	-4.88466652197994	1.0360405119059e-06	6.54856117303025e-05
C12orf42	6.57772314655488	2.47900753254625	0.507659905358531	4.88320528444229	1.04375106552516e-06	6.57135736533636e-05
FAM153B	3.29304952409759	2.71313556048123	0.555627681408555	4.88301006458722	1.0447853605586e-06	6.57135736533636e-05
TMEM270	2.95302936867946	2.87097490213064	0.587940407679239	4.88310526820764	1.04428083873441e-06	6.57135736533636e-05
XKR3	4.67221170625736	2.59356447705506	0.531412656498449	4.88050942208343	1.05812158211393e-06	6.63348868316424e-05
AC010476.2	4.32454730962068	2.70425651380382	0.554172078705848	4.8798137216134	1.06186086971144e-06	6.64607112368984e-05
MYL2	93.5818706542583	-4.04697963238103	0.829472133482304	-4.87898202847506	1.06634778891882e-06	6.66328430251605e-05
LINC01727	6.71441329697599	2.68709277956806	0.551246521029819	4.87457548856386	1.09042683221098e-06	6.77343303988584e-05
AL021877.2	5.84450323405803	2.79402490778584	0.573662342024955	4.87050430733049	1.11313774546117e-06	6.88834772259815e-05
CYP3A43	5.59614890889313	2.15168148475737	0.441823875738744	4.86999821175278	1.11599258615766e-06	6.89489332578273e-05
VSX2	2.956726763618	2.88290864405414	0.592172571171829	4.86835896223504	1.12528789844397e-06	6.91889756403841e-05
AL591543.1	3.14502215894336	2.37669967021138	0.488379193282521	4.86650476290149	1.13589187379973e-06	6.93164595235302e-05
NANOGNB	2.49447309383202	3.22946809743783	0.663465325116787	4.86757630757773	1.12975215013728e-06	6.93164595235302e-05
RN7SL538P	3.06947570007561	3.63796851464267	0.747481169188798	4.8669701185794	1.13322155067816e-06	6.93164595235302e-05
AL592146.2	2.66015071768886	2.79684642306577	0.57481098372421	4.86568020142022	1.14063828242652e-06	6.94631698203369e-05
PRSS57	4.23540977943913	3.42411285012991	0.703817448885672	4.86505819875761	1.14423132708976e-06	6.94631698203369e-05
AC007106.2	2.59485300095893	2.80834514525766	0.577452082611714	4.86333884632646	1.15422004342626e-06	6.99588632008454e-05
LINC01905	5.85918983466286	3.31544623193713	0.681794846944415	4.86282090103188	1.15724549656554e-06	7.00316056257574e-05
AC090376.1	4.07137257282224	2.55145329278769	0.524944907165163	4.86042108031144	1.17136333794071e-06	7.07743262783799e-05
SLC35G3	6.10141703221581	2.42101739498746	0.498196783879813	4.85956046551178	1.17646648023004e-06	7.08599925662563e-05
AL359764.2	6.67626620467909	2.35195906692661	0.484693368242048	4.85246801592729	1.21934453535592e-06	7.25311500589157e-05
AC079160.1	7.49811846355212	2.8847870235951	0.594606168547916	4.85159282931763	1.22473861595274e-06	7.2532265039676e-05
DYDC1	2.90438892805218	3.80481037594029	0.784247175111273	4.85154489131625	1.22503473677145e-06	7.2532265039676e-05
AC079363.1	3.00878448768018	2.84483607838107	0.586810842303242	4.8479610008824	1.24736914283302e-06	7.36703621950811e-05
MUCL3	5.60748174518349	2.52726636729866	0.521317458364468	4.84784525580146	1.24809694338371e-06	7.36703621950811e-05
AC114776.1	2.60476069278044	2.69173836064146	0.555350040027598	4.84692206109806	1.25391659684751e-06	7.38307192461217e-05
WASF3-AS1	4.1833921619353	2.64782923367574	0.546716844067966	4.8431455193039	1.27799619827837e-06	7.48593589913682e-05
AC003001.1	3.11817690076592	3.3329861332058	0.688550718553761	4.84058188219808	1.29459499652021e-06	7.57160460845897e-05
AL390860.1	2.91105449937946	2.56845271353106	0.530660264287091	4.84010747814633	1.29768927642075e-06	7.57814984298859e-05
AC106872.12	4.03396525572792	2.58042131746532	0.533626961153207	4.83562770495861	1.32726130519045e-06	7.69230128342025e-05
AP001496.4	3.22583828343984	3.52438176319188	0.72881247717004	4.83578680880569	1.3262000113923e-06	7.69230128342025e-05
ASTN2-AS1	3.85079440970869	2.8953018097897	0.598724328004186	4.83578447436907	1.32621557722666e-06	7.69230128342025e-05
OR10K1	4.19242677463099	2.3943053650975	0.495104082514182	4.83596368856223	1.32502110242687e-06	7.69230128342025e-05
SYCP2L	14.1852465059401	2.0484326068914	0.423513761341737	4.83675571816544	1.31975455142039e-06	7.69230128342025e-05
OR4K17	3.68502333974977	2.75192739851262	0.56936028888759	4.83336729347476	1.34242778629736e-06	7.73843625893722e-05
CYP4F23P	3.86646390601761	2.52059196379862	0.521579478929785	4.83261337077631	1.34752327979628e-06	7.75118825726296e-05
AC022816.1	7.17648586525641	2.18445823568543	0.452272281577376	4.82996266776898	1.36558651510121e-06	7.83160804557371e-05
AC009019.2	1.76750273716574	2.76724936259716	0.573073223864006	4.82878844685621	1.37366247088716e-06	7.85444232794752e-05
AP001993.1	6.25272515675176	2.35520415694285	0.487776887392495	4.82844558202224	1.37602924808837e-06	7.85626698830453e-05
AL354714.1	3.8544489921028	2.03499140129244	0.421893153567392	4.82347576414835	1.41077916321538e-06	7.99586053937717e-05
AL590666.3	4.41038744800866	2.4722927845402	0.512556009687014	4.82345877877791	1.41089936277487e-06	7.99586053937717e-05
LINC02869	5.4449438150704	2.61509453461622	0.542577866121789	4.8197589653044	1.43731769688331e-06	8.10827370939348e-05
AC092868.1	3.50105832092691	2.71177898665227	0.562744438539289	4.81884635535664	1.44390691174523e-06	8.12292910306882e-05
LINC01553	3.44862322780718	2.93459890225148	0.609028738461341	4.818490026703	1.44648754796572e-06	8.12553261388006e-05
APOB	11.4021092166893	2.23939190617349	0.464925081453903	4.81667261136034	1.45971894712952e-06	8.15737363890666e-05
LINC01498	4.32763081501305	2.5687271629012	0.533295527721426	4.81670486508	1.45948311803172e-06	8.15737363890666e-05
RGR	3.032640375728	2.71225029060332	0.563422666457207	4.81388210321374	1.48026157428785e-06	8.24284409589285e-05
HTR3A	5.79945453389791	2.95092675646256	0.613275700649222	4.81174576677124	1.49617601396269e-06	8.31938914894296e-05
OR56A1	4.80503076657483	2.79943968075784	0.582069084407264	4.8094629241623	1.51336361671317e-06	8.39063900035179e-05
LMOD2	66.6263823466139	-3.26214700482017	0.678452404526381	-4.80821791338102	1.52281717999419e-06	8.40660816472473e-05
AC079177.1	5.98406002840107	3.19246174502425	0.66413178198698	4.80697029055423	1.53234751735587e-06	8.44706568942421e-05
OR4K13	4.11858432643635	2.72163730518034	0.566712340575883	4.80250227551894	1.5669503811567e-06	8.61306379281362e-05
RPL7P61	6.73100952203886	2.51673179172441	0.524607727928171	4.79735935584425	1.60771019024879e-06	8.76179216893118e-05
AC005772.1	2.41488697929032	3.18695398639993	0.664809672384549	4.79378402388298	1.63664470120811e-06	8.88971169486942e-05
AL160412.1	2.25781662437848	3.34571185951106	0.698014532141073	4.7931836737675	1.64155204866362e-06	8.88971169486942e-05
LINC00534	17.407534501742	2.02415072656474	0.422269868673596	4.79350026304945	1.6389624427731e-06	8.88971169486942e-05
OR7E12P	3.85240516528354	2.27834151387188	0.475344200470723	4.79303526079773	1.64276737604254e-06	8.88971169486942e-05
LINC01965	8.25077857074059	2.80791145730007	0.586060350603557	4.79116434750847	1.6581623154246e-06	8.94097245213605e-05
ZNF847P	4.02380617382121	2.5218993434818	0.52637881123772	4.79103506760054	1.65923121065522e-06	8.94097245213605e-05
OR2AG1	5.42744454408764	2.4751090274844	0.516680904348025	4.79040159343148	1.66447839940084e-06	8.95666798735089e-05
CPLX2	3.30253205732258	2.71686972700857	0.567406152335165	4.78822747308479	1.68260863139995e-06	9.04154696931677e-05
AC108482.1	2.54232623175254	3.05454286578478	0.637978564144395	4.7878456071346	1.68581258880919e-06	9.04609392934858e-05
LINC00868	3.08851263336216	2.56886314926212	0.536706302283814	4.78634802373475	1.69843439584806e-06	9.08840062280369e-05
RNU5B-1	3.9398033295475	2.81263684987137	0.587626356541441	4.78643753562305	1.69767743408677e-06	9.08840062280369e-05
AC078983.1	10.7340638248334	2.27966835432548	0.476515074890892	4.78404246675189	1.7180436102092e-06	9.15502488790225e-05
AL391097.1	1.94089650302777	3.37063764453668	0.705238932936797	4.77942649947086	1.7579592301476e-06	9.34177587023171e-05
AP003175.1	4.38602476660286	2.27559439677423	0.476370941020992	4.77693788772467	1.77984720351205e-06	9.43196100236833e-05
RGS6	23.0364878671801	2.21987672881869	0.464739295329831	4.77660647835516	1.78278171841329e-06	9.43448085384314e-05
AL591506.1	5.47466291668779	2.75187716965408	0.576808672782793	4.77086649265821	1.83435098151195e-06	9.65412127677214e-05
PIWIL1	9.30351848438852	2.06460634356313	0.43306876309351	4.76738688982131	1.86630709910609e-06	9.79942293645557e-05
ASS1P5	4.80599501478673	2.10578392662057	0.441787564525126	4.76650792306493	1.87446362161405e-06	9.81139778587537e-05
PURPL	22.5246216259196	2.49628611559079	0.523713163494855	4.76651398053949	1.87440729321383e-06	9.81139778587537e-05
AC005324.2	7.87293913119457	2.05868952144944	0.431998532230098	4.76550119469596	1.88384781040189e-06	9.847082962083e-05
AC016493.1	2.28678266189274	2.94774883618477	0.61925584756526	4.76014695343531	1.9345205219927e-06	0.000100299660631478
AL590483.4	1.71923612786734	3.09476132911933	0.650138463312014	4.76015726458272	1.93442169006201e-06	0.000100299660631478
HTR3E	8.52819602074087	2.22490400869867	0.468159157488538	4.75245218022495	2.00964309289112e-06	0.000103603663570146
OR7A17	4.85682215941866	2.47806976189968	0.521595950302603	4.75093750337217	2.0247570926556e-06	0.000103994451638444
LINC02346	4.99924199137502	2.68698259100914	0.565624193292953	4.75047323447403	2.02941155905746e-06	0.000104094162147537
MTCO2P1	3.94655822933161	3.47284631021937	0.731210201372781	4.74945002640747	2.0397059096181e-06	0.000104482505519783
AC010627.1	7.5159543497011	2.06474034594553	0.434811976002496	4.74858205362238	2.04847776451976e-06	0.000104791928521773
SMIM35	4.26927407448699	2.21109399171679	0.465866787633592	4.74619365537565	2.07280268978183e-06	0.000105754282977207
AC012409.2	3.11008679013313	3.12682590035383	0.659480318088717	4.74134832320074	2.12300567262572e-06	0.000108028327110917
WT1-AS	2.13752933308793	2.95997071790433	0.62474162355653	4.73791181233259	2.15931736711257e-06	0.000109568978676019
UTS2B	10.0022073864832	2.0845810462317	0.440030577884279	4.73735497258991	2.16525705510896e-06	0.00010959685677225
AC005863.1	3.80949085727971	2.75411817048741	0.58185847499412	4.7333128051718	2.20884677361156e-06	0.000111655894813116
AL132796.2	3.06154959295038	2.80308754355014	0.592426360948328	4.73153750123996	2.2282564114241e-06	0.00011234101673733
GABRG3	9.95569099823643	2.39274655488585	0.505910139072523	4.7295880633514	2.24975853154617e-06	0.000112979693167319
LINC02096	4.48530931900062	2.94104273286418	0.622253983864972	4.72643455747224	2.28496385794491e-06	0.000114298837467761
HTR3B	4.40531829722775	2.37739018868734	0.50302893656425	4.72614996052753	2.28816695666026e-06	0.000114310028159094
PSG6	4.09748947045796	3.29128178989896	0.696900598053834	4.72274209419565	2.32685848908862e-06	0.000115941012533588
KRT23	2.81276330025989	2.54154303590365	0.5383631834954	4.7208708058421	2.34837071433124e-06	0.000116861140333005
AP005203.1	3.08625851440324	3.36755192711788	0.713462401355238	4.72001316498408	2.35829379814435e-06	0.000117202925069177
AC055714.1	6.55236593359624	2.40759767869626	0.51016587327368	4.71924486686452	2.3672173428837e-06	0.000117494214481784
AC097504.1	3.7587017818119	2.61085916705981	0.553316914171295	4.71856019614023	2.37519689128912e-06	0.000117737957529832
AGGF1P10	3.68348257377914	2.88033948719718	0.610562651002168	4.71751667493817	2.38740838475791e-06	0.000117823931134509
LINC02681	2.52454033831368	2.54901856195594	0.540333753903953	4.71748903994815	2.38773259277094e-06	0.000117823931134509
AF131216.5	1.8894472470251	3.14528700937511	0.667352064915293	4.71308500375186	2.4399435276795e-06	0.000119614943227522
AL591441.1	4.05926652351176	2.78445525763693	0.590804819029553	4.71298670550899	2.4411212903576e-06	0.000119614943227522
AC004083.1	9.57580083460086	2.11510061369392	0.448817910888466	4.71260295630121	2.44572441679006e-06	0.000119687638646664
AC010261.1	2.25242910166657	3.11323651267876	0.660668189786926	4.712254291648	2.44991392287265e-06	0.000119739933094083
ZNF716	24.8289669275107	2.64151931477154	0.560761567875992	4.71059264060638	2.46997492658647e-06	0.000120413631522672
AC104066.3	5.4564563245522	2.39451806792375	0.508445136758943	4.7094915356797	2.48335526295369e-06	0.000120451734448808
AP000438.2	3.42166123973119	3.14533946453551	0.667883852804385	4.70941085239373	2.48433843622963e-06	0.000120451734448808
FADS6	6.85083323049816	2.18615326664079	0.4645742947031	4.70571293239096	2.52980295785006e-06	0.000121935866939489
AC120349.3	3.91666664758458	2.09165782973844	0.444539601712575	4.70522271059855	2.53588967179963e-06	0.000122047194393757
HBA1	228.631582318263	2.04032801396821	0.433649643830647	4.70501485011023	2.53847476024235e-06	0.000122047194393757
AC017007.4	2.61117946057219	3.3723087611932	0.716858233562499	4.70428963957654	2.54751377354948e-06	0.000122175576187216
LINC00499	6.48117758380963	2.14732811375527	0.456444322066899	4.70446889125842	2.54527671315411e-06	0.000122175576187216
APOBEC1	2.12724062572411	3.39140946695428	0.721100900187592	4.70309975493306	2.5624114448652e-06	0.000122602801400977
SKOR2	3.31112336362149	2.65941578270179	0.565510064709131	4.70268514861828	2.56762204376961e-06	0.000122679894088803
MIR548A1HG	3.80823925831954	2.60055676587912	0.553142422884542	4.70142346399262	2.58354100753476e-06	0.000123286962482694
AL583859.3	2.72767369591552	3.31719376404926	0.705858680095652	4.69951543784903	2.60779509481063e-06	0.000123981752667409
MB	195.475843227165	-2.45743147594707	0.52311503036615	-4.69768852603415	2.63122278941323e-06	0.000124786309964669
HRG	3.61718680431732	2.64174551731966	0.56312660037126	4.69121067194837	2.71593135843362e-06	0.000128644615344472
AC044810.2	2.10028386907429	2.76774849595813	0.590092043288504	4.69036742223101	2.72714887735048e-06	0.000128699287794964
AL449403.2	4.94249135302536	2.43469333990136	0.519187417422422	4.68943055667398	2.73966388102023e-06	0.000129131061576294
CES5A	5.97301795958276	3.02474405612435	0.6452641934553	4.68760561457357	2.76420056880509e-06	0.000129968239244295
AL031293.1	5.64866201976255	2.09074527439059	0.446266991169909	4.68496508986606	2.80007653994884e-06	0.000131333174337674
ACSM2B	4.68506091736545	2.30394516753102	0.491830281835797	4.68443130205678	2.80738303715448e-06	0.000131515097663621
AC025822.1	3.87189067918492	2.63683796533757	0.5629245544991	4.68417649268093	2.8108773201441e-06	0.000131518207490206
AL844892.2	4.56283101615053	2.18254575260131	0.466070559960062	4.68286551458718	2.828921256707e-06	0.000131879977953921
AC044839.1	8.0569724319178	2.27262865282366	0.485733564913456	4.67875563268638	2.8862117329947e-06	0.000134224588557343
AC092447.5	4.61257623203159	2.11309987332916	0.452014742082747	4.6748472485491	2.94172492337989e-06	0.000135655240547255
AIPL1	3.64425051338298	2.66024679309793	0.569039692963699	4.67497579868763	2.93988286418197e-06	0.000135655240547255
HMGB1P51	4.56266914177205	2.26249290517609	0.483845801299806	4.67606187570114	2.92436403355162e-06	0.000135655240547255
RPS26P18	2.68852348917891	3.00055059359522	0.641953067310843	4.67409651326163	2.95250472155199e-06	0.000135825837711973
AC104619.4	2.83795845950169	3.1894817774665	0.682480219740831	4.67336881745481	2.96298986122736e-06	0.000136097921714427
DLGAP1-AS3	4.74347736592819	2.44078367033391	0.522294528230278	4.67319402828931	2.96551365895851e-06	0.000136097921714427
LINC01886	4.52251871892983	2.92374597849263	0.625764557620431	4.67227800438337	2.97877397976605e-06	0.000136543155653147
AC093746.1	2.75578811139132	3.10892779607227	0.665722101102202	4.67000838777168	3.01187437485142e-06	0.000137895685131175
AL583825.1	4.38782739634365	3.04585973712011	0.65237472812716	4.66888063837815	3.02845256917624e-06	0.000138489439477455
OR10Z1	4.65216767522005	3.17373734279826	0.680072938440429	4.66676023027237	3.0598604194112e-06	0.00013942715523937
AL163534.1	4.66746839132611	2.22814674648567	0.477567820437246	4.66561324095425	3.07697980605919e-06	0.000140040906546943
AC020741.1	3.363085415186	2.19447977522968	0.470576932692125	4.66338152759694	3.11055290773993e-06	0.000140900334605972
AADACL3	2.42419488812373	3.13585213474667	0.672492413604886	4.66302975514175	3.11587680253011e-06	0.000140975053399378
AC142384.1	2.92243965633218	3.03832676975438	0.651661237090819	4.66243286668122	3.12493040605499e-06	0.000141163530173715
TMEM239	2.44220514247424	2.84955876575778	0.611195534756741	4.66227026166335	3.12740116891228e-06	0.000141163530173715
C6	8.2238650946825	2.69322602430933	0.577816503266964	4.66104032868891	3.14615063247575e-06	0.000141842962768739
AC068308.1	4.04936759444566	2.20834113020927	0.474080013409499	4.65816121276085	3.19046327254666e-06	0.000143490710080996
CALR4P	4.16776876585622	2.37447422973677	0.509795731642625	4.65769735279249	3.1976583292739e-06	0.000143490710080996
AC092159.1	2.70553282214032	3.68326750720862	0.791507931184312	4.6534814903212	3.26376913936897e-06	0.000146023196010283
AL391097.2	4.20069802852066	2.65130010857474	0.570157743201777	4.65011681449086	3.31747074422284e-06	0.000147829732919393
HMGN1P8	4.03174955302997	2.20067652986962	0.473316200292832	4.64948490778067	3.32765030656322e-06	0.000148111321707553
MIR3976HG	7.92738198580875	2.64877115433595	0.569763188500327	4.64889836303356	3.33712592245695e-06	0.000148189247994104
ADAD1	3.65097701508186	2.91494647683482	0.627078925328586	4.6484523065536	3.34434926999745e-06	0.000148338321898257
CYP7A1	3.50123821226021	2.67495395776904	0.575910634011346	4.64473791556407	3.40508442626133e-06	0.000150337024375568
GSX2	3.26700128785652	2.40257676368426	0.517789793486718	4.64006203657602	3.48304602042009e-06	0.000153425977801903
AP000894.2	2.90969399047532	2.9509067002701	0.636296190775918	4.63763062398925	3.52425882593368e-06	0.00015506334675986
CASP1P2	6.04539975658397	2.74760675550772	0.592525935550046	4.63710799925929	3.53317824454595e-06	0.000155256140630845
AC093117.1	3.55592152269511	3.0853302811196	0.665965347480345	4.63286910166247	3.60632577330815e-06	0.000157949658612459
AC063923.1	1.45585159483833	3.10043961769036	0.669345638554098	4.63204574603317	3.62070122248203e-06	0.000158185173176303
Z98259.3	3.36811643665552	3.08721523473258	0.666518376033748	4.63185314275007	3.6240719165421e-06	0.000158185173176303
ACTC1	270.424808747092	-2.64846661404658	0.572611553866789	-4.62524131090571	3.74162528602215e-06	0.000162760699941963
DKK4	2.32544857233698	2.94904071969479	0.637695514503112	4.62452793319812	3.75452488855332e-06	0.000163136870214185
AC009899.1	5.70274616253777	2.10759979495473	0.456066212384465	4.62125835618363	3.81419423260967e-06	0.000164695115897873
LINC02093	4.86985646558388	2.90225080612659	0.627992393813458	4.62147445529203	3.81022255977242e-06	0.000164695115897873
LINC02435	2.29739409411971	3.12193395504234	0.675466964240675	4.62188992255433	3.80259784614163e-06	0.000164695115897873
OR1J1	2.29824304477557	2.8837314684644	0.624114464652644	4.62051695928786	3.827850507617e-06	0.000165014764523305
LINC01746	2.93517049575986	3.70124981015874	0.801415751152037	4.61838915049796	3.86730478600053e-06	0.000166341796776326
CYP4F8	3.28266772503715	2.27095470431868	0.491822599100931	4.61742650392655	3.88528217312686e-06	0.000166927907207568
VSTM1	4.45759436564529	2.57020544029251	0.556679322480093	4.61703055332079	3.89269976075524e-06	0.0001670595209406
OVCH2	3.29146431005212	2.0343703788859	0.440712991461145	4.61608897015067	3.91039357926673e-06	0.000167631363637683
ZIM3	3.99970631218043	3.01528780260752	0.653328058703864	4.61527369357064	3.9257761458433e-06	0.000168004447780931
LINC02466	5.8955698337145	2.66078302025654	0.576813042038515	4.61290370767808	3.97082288901678e-06	0.000169276179758785
NKX2-4	2.53375692360034	2.48938525216708	0.540242939385643	4.60789965158633	4.06756872745172e-06	0.000172442441288553
AP005328.1	3.74089579294232	3.04379603433933	0.660596018744029	4.60765119373018	4.07243067964795e-06	0.000172457999874231
ZSCAN4	3.52641685127155	2.55742586062897	0.555099140516482	4.60715154098323	4.08222501122516e-06	0.00017268216869424
AC010636.2	1.65460619472493	2.61245264405396	0.567312599167812	4.60496144081085	4.12542293055715e-06	0.000173770229703731
LINC01284	3.25780448512462	2.92915897355148	0.636092085588467	4.60492912884088	4.12606352490679e-06	0.000173770229703731
LINC01640	3.7676207705413	2.58229020454775	0.560995110292729	4.60305296279731	4.16342296956162e-06	0.00017476810620697
AC110615.1	2.58668558427197	2.2491170987345	0.488820347809794	4.60111185799013	4.20241660412701e-06	0.000176212150656329
LINC02087	18.023862313155	3.07622252122388	0.668666485181012	4.60053343393026	4.21410371926808e-06	0.000176509298468513
ZFP42	4.91285228140404	2.24284442655479	0.487551014986476	4.60022512027178	4.22034594555862e-06	0.000176577985706922
LINC02663	2.43923172205739	3.38754623474686	0.736607115145759	4.59885081896954	4.24827846224015e-06	0.000177359847400183
OR10J1	3.47980731270449	2.77177359582092	0.602856538014052	4.59773332632633	4.27112187342584e-06	0.000177926311528479
RPS6P21	3.5141732081019	2.34247276440232	0.509463330257574	4.59792221594834	4.26725240676551e-06	0.000177926311528479
AC007224.2	4.89362790638567	2.07894653489955	0.452480735719018	4.59455258707531	4.33678754512384e-06	0.000179939781155501
OR5BS1P	2.40920509477028	2.61655278724576	0.569437416213982	4.5949786802603	4.32793516351853e-06	0.000179939781155501
LINC01685	2.86416431974567	2.80012149450245	0.609524054030682	4.59394748408321	4.34938879766195e-06	0.000180208423326021
A1CF	5.09628202121765	2.25764960618491	0.491719330638215	4.59133791477071	4.40413601910155e-06	0.00018208349853973
LINC01570	6.3391111762276	2.57539092576329	0.561073015935237	4.59011724431346	4.42997103713572e-06	0.000182954465857682
AC092337.1	1.82046511446706	3.18050841633681	0.69322933748829	4.58795992082568	4.47598541299492e-06	0.000184259798648472
AC018521.3	2.75581265750989	2.26027077464291	0.492742122151495	4.58712716658712	4.49386974799007e-06	0.00018427055486712
GPR26	2.08015002702029	2.96185674185869	0.645699211978125	4.58705336310529	4.49545805915565e-06	0.00018427055486712
AC016027.3	4.59080534716071	2.25398717962434	0.491594431267072	4.58505433801344	4.53868384398464e-06	0.000185843845295794
AC092661.1	5.63640713096091	2.65744330928949	0.57977040937301	4.58361321365707	4.57009259237401e-06	0.000186930429095537
C2orf73	4.52051182022536	2.13969070953823	0.466873074633943	4.58302443595807	4.58298459518197e-06	0.00018725811497694
CLPS	1.81873521826223	3.26800981593787	0.713543588425159	4.57997222447278	4.65037683633979e-06	0.000189607872560945
AC104623.2	5.05123390520682	2.83861838117767	0.619858537050021	4.57946162149671	4.66174313738891e-06	0.000189869531796391
PKHD1	19.3104303781616	2.04232160019927	0.446014791170431	4.57904455329792	4.67104704426864e-06	0.000190046725288924
AC007402.1	4.78715229097705	2.81481348689905	0.615018415094042	4.57679545492737	4.7215270353407e-06	0.000191693997634832
AL132639.1	2.6764190809292	3.25807546163422	0.712143677735551	4.57502546676273	4.76162062229309e-06	0.000192913514694318
CHST8	35.1802639653776	2.01697563249079	0.441119354972875	4.57240338641412	4.82161561551181e-06	0.000194667483428544
LINC02780	3.10544125242326	2.94613486277114	0.644704875492917	4.56974186912832	4.88325302366788e-06	0.000196184051056613
AC093151.7	7.88380918290446	2.13964231706088	0.468307980305887	4.56887861629716	4.90340644591247e-06	0.000196787651789041
AC007749.2	4.819862725897	2.92331253245657	0.639947388441892	4.56805135118074	4.92279443119471e-06	0.00019735930401426
OR7E25P	5.46878757455493	2.17509500763897	0.476555728549221	4.56419863897265	5.01405876986866e-06	0.000200181470159782
MYBPC1	126.766252043595	-3.49869881161554	0.766653843353125	-4.56359652005816	5.0284675625901e-06	0.000200548040513404
THSD4-AS1	3.15142715183861	2.35642584538342	0.51651355711614	4.5621761770206	5.06261383322638e-06	0.00020149098022759
AL354796.1	2.03758259565409	2.9376588075297	0.644197065338472	4.5601865727007	5.11081920629884e-06	0.000202988406302347
LINC01517	51.2895116223019	2.15632090026095	0.472918215888898	4.55960635013377	5.12495977813354e-06	0.000203003682777688
LINC00485	7.94497158353441	2.6670259222977	0.584979727457342	4.55917666393351	5.13545577356355e-06	0.000203125805839497
LINC01299	2.46521988156347	2.82303907832062	0.619295665549466	4.55846736116891	5.15282704432249e-06	0.000203393534166174
AP003478.1	2.91097034196078	3.48909601134172	0.765748330003999	4.55645265504333	5.20247588437144e-06	0.0002051422325341
POTEH	3.30541135213864	2.34972253628648	0.515741657246002	4.55600687529046	5.21352305403223e-06	0.000205366775168434
LINC00906	5.34964749892221	2.59132387829144	0.568968483013556	4.55442428826009	5.2529239137837e-06	0.000206706596718092
CYP2AB1P	2.9433374539988	3.54328577638766	0.778032789499161	4.55415995856494	5.259532520057e-06	0.000206754594464167
TERB2	1.79336797151874	3.1134503595325	0.683743290777067	4.55353698022265	5.27513934100596e-06	0.000206927002140492
AC130448.1	2.21617436971647	2.34363933364181	0.515053745537372	4.55028111910267	5.3574291037869e-06	0.00020933501836315
AL583808.1	8.18193949456972	2.81394842781409	0.6184436775827	4.55004801538747	5.36336755677996e-06	0.00020933501836315
ABCC13	5.45250229532385	2.21590502190722	0.487142976627024	4.5487775216429	5.39584506714669e-06	0.000209536829646981
C1orf141	5.040258536956	2.50560461393144	0.550815203386283	4.54890242412985	5.39264387041633e-06	0.000209536829646981
GSTT4	3.03580906737333	2.39382247279398	0.526221814251446	4.54907494893425	5.38822512446039e-06	0.000209536829646981
RN7SL556P	2.07764017724324	2.83026473164077	0.622304160722957	4.54804082999016	5.41476319823822e-06	0.000210058867165628
PGLYRP4	4.00072434328359	3.10056337019612	0.681776805825219	4.54776892335494	5.42176175084952e-06	0.000210117912217014
CABS1	2.0352474301266	3.62464746398494	0.797101476244713	4.54728484641793	5.4342427521103e-06	0.000210389093511822
ANKUB1	7.6934754928004	2.05624962693591	0.452358714069576	4.54561736732597	5.47744642925723e-06	0.000211847970918662
LINC02507	7.54777374029623	2.12977224116798	0.468620682576083	4.54476791220627	5.49958168366067e-06	0.000212062764278401
AC026391.1	2.73918671560835	2.78623001039896	0.613206580218816	4.54370533565494	5.52739106856293e-06	0.000212561287827089
LINC01471	4.07337497632648	2.65960134126827	0.585346090387949	4.54363902816121	5.52913090029021e-06	0.000212561287827089
MAGEB3	3.15062431954231	3.18049921002176	0.700662865829338	4.53927183119255	5.64488261054501e-06	0.000216360850268512
OR4K2	11.6447518195036	2.26091702226979	0.498109826658737	4.53899301171342	5.65235090731907e-06	0.00021643088549013
VIPR1-AS1	3.44077848347635	2.11351143230153	0.465884883024699	4.53655293251806	5.71811426363128e-06	0.0002182954128883
AL049747.1	2.99039314117347	2.12415124906409	0.468480865100067	4.53412595327746	5.78425067514518e-06	0.000219944842074623
IGKC	1659.73539529888	-2.63170579368948	0.58072602284778	-4.53175110146442	5.84967492571067e-06	0.00022177319948097
AC091076.1	3.0460834787734	2.03353611262758	0.44890305109946	4.53001178683687	5.8980395904582e-06	0.00022338606610771
ANKRD20A8P	6.49303570285363	2.3768616909661	0.524718112160878	4.52978777724631	5.9042963150211e-06	0.000223402501694689
Z95114.2	3.87538086375736	2.01809335710746	0.446036413302004	4.52450359863565	6.05374230175901e-06	0.000227709736168223
KCNQ2	11.8914980179582	2.16927964153394	0.479477780380839	4.52425478363341	6.06086773194577e-06	0.00022775446843444
LSINCT5	2.58083010633592	3.24984325076604	0.71840045448777	4.52372103951859	6.07617989347328e-06	0.000228106452028267
AC107222.2	3.12045980813721	3.16672645912469	0.700217275094096	4.52249119203627	6.11160306354821e-06	0.000228814401822103
AC021237.1	3.39575615142639	2.19181148311487	0.484854697054587	4.52055326354424	6.16782237031861e-06	0.000229908787272847
AC079949.1	44.5337672586236	2.04186502206069	0.451699523271453	4.52040552815374	6.17212841481044e-06	0.000229908787272847
CYP4F11	6.61086340697376	2.63910601507479	0.584008559763914	4.51895091424971	6.21467994488632e-06	0.000231045179695207
RNA5SP477	2.49407406496632	2.85597620951975	0.632677463544121	4.51411086072388	6.35829525844682e-06	0.000235244661698003
MARCHF10-DT	3.79967430066493	2.5557992411208	0.566218045040031	4.51380746959434	6.36740252992447e-06	0.000235354655939896
AL022170.1	4.0746924890738	2.32600552275246	0.515599334283877	4.51126556628139	6.44419792217171e-06	0.000237278830786912
RNA5SP327	2.83302932624437	3.07380562957776	0.681869713327689	4.50790755110216	6.54700897902568e-06	0.000240602579979194
SEPTIN12	2.30082997033144	2.25094722751747	0.499928025922047	4.50254258773733	6.71452942884457e-06	0.000246051910789379
OR10T1P	3.1542560605563	2.90722863054129	0.645742791336059	4.50214647309676	6.72705928868321e-06	0.000246275843252776
KCNJ16	13.9762966428565	2.21647320219051	0.492544157640856	4.50004972712859	6.7937567762085e-06	0.000248480520717628
ALOX12P1	2.08338876260953	2.06084713564139	0.458045002217773	4.49922414973012	6.82019157300001e-06	0.000248737469073812
LINC00824	16.9241736802112	2.01496527573874	0.447847398674099	4.4992229087503	6.82023138284593e-06	0.000248737469073812
ARHGAP40	4.64425227078736	2.62778870600352	0.584128436722113	4.49864882584656	6.83867145330302e-06	0.000249173131670349
DSCAM	24.0755150952822	2.01439761544773	0.447812653542613	4.49830436793595	6.8497586399204e-06	0.000249340312844237
RNU4-40P	6.16058381672749	2.03326824508253	0.452119677550138	4.49719033708072	6.88573418538671e-06	0.00025041228766894
PRODH2	4.82500658926219	2.2713847749316	0.505100248039009	4.4968989497629	6.89517377119691e-06	0.000250518117499538
DPPA2	3.20927656503882	2.88896916789672	0.642640502663332	4.49546699270245	6.94174264035277e-06	0.000251733308017405
AC023095.1	5.22763696178902	2.7485148458079	0.611647683618428	4.49362422096989	7.00211447187864e-06	0.000252966220284904
LINC01997	2.90864153205838	4.02925552552748	0.896645890980666	4.49369764146319	6.99969953597654e-06	0.000252966220284904
LINC02418	3.53662551011472	2.43559207943781	0.542088290609201	4.49298042704573	7.02332420215413e-06	0.000253282528779044
PANTR1	16.1807059988592	2.11457751192731	0.47064264536189	4.49295773080945	7.02407304769471e-06	0.000253282528779044
OXGR1	7.90019585747479	2.61654123579375	0.582600950954806	4.49113794185468	7.08436481136322e-06	0.000255216736824012
FUT9	2.842715370827	3.75262548670746	0.835791599087838	4.48990572626356	7.12547027670252e-06	0.000256456771206609
PRSS33	2.84715982148317	2.72417760296616	0.606895587509673	4.48870886365233	7.16561471857193e-06	0.000257418670325327
ANKS4B	4.12611423100083	2.23316308497348	0.497584845481005	4.48800461922173	7.18933704626089e-06	0.000257788125657843
AC104984.1	3.90445639998932	2.18292942776789	0.486571301718171	4.48635055141882	7.24534970054637e-06	0.000258588215777546
AC239859.1	3.19359909644497	2.59047369221248	0.577957365344275	4.48211900659731	7.39055082077832e-06	0.000262552409776436
LINC02742	2.92374206449957	3.54663969394451	0.79135651232145	4.48172175084579	7.40432422076534e-06	0.000262552409776436
SDR16C6P	1.79210267804445	3.06841646857223	0.684647497285211	4.48174641803151	7.40346826144586e-06	0.000262552409776436
LINC00658	1.77662145923352	3.39002255819998	0.756537922729965	4.48096844367973	7.4305098433762e-06	0.000263219036000028
RPS3P2	2.34026445266653	2.15680541313702	0.481345267811645	4.48078657331061	7.43684507582114e-06	0.000263219036000028
AC091980.2	1.8783622687906	3.19448372993137	0.713145369841183	4.47942854995017	7.48431370336181e-06	0.000264654989729846
AC084819.1	2.13423094781155	2.98876641193198	0.667408667056919	4.47816541716724	7.52872546043047e-06	0.000265735611536648
AC092119.1	3.27652314188059	2.97535728338698	0.664550917051925	4.47724501921724	7.5612452469184e-06	0.000265904946277285
AL451063.1	2.58734804133343	2.41924786622672	0.54046919927537	4.47619932730729	7.59835493781515e-06	0.00026672102827004
FAM81B	5.66189387454361	2.14823972417654	0.480118946150857	4.47439065131487	7.66295299010254e-06	0.000268497276138141
AC009159.4	8.83894920848907	2.1102786820589	0.47176089218243	4.4731954619987	7.70592774193683e-06	0.000269754662849627
CADM2-AS1	5.50564115973035	2.77896377165901	0.621274859580249	4.4730021323196	7.71290080397321e-06	0.000269754662849627
AC023034.1	6.75146353168225	2.30184354124334	0.515002928456022	4.46957369377348	7.83756524170939e-06	0.000273615892291778
AC005909.2	13.3757440910577	2.99816038936852	0.671380763388274	4.46566323145398	7.98210860131758e-06	0.000277903412619557
AP000907.1	2.61521889001792	2.4141548367334	0.541008474463713	4.46232351374253	8.10756971658983e-06	0.000281250567193854
LINC01581	4.17864003183903	2.73503973312189	0.612991033195513	4.46179403125062	8.12763277034068e-06	0.000281650995443456
MYBPC2	143.377967236305	-2.43574600061815	0.54604030975926	-4.46074393608785	8.16756326833876e-06	0.00028256528396425
LINC02269	5.95748322127136	2.67863416581643	0.601796871130068	4.45106030675504	8.54473393379795e-06	0.000293651442157313
AC011466.2	3.09223630944817	2.29885546470186	0.516711197334652	4.44901422024534	8.62653052831602e-06	0.000296041231466817
AL596214.1	17.8781802401885	2.00046250420934	0.449707258220698	4.4483660595658	8.65259780869838e-06	0.000296405553684224
AC087501.3	2.32439452474495	2.86948336421	0.645394016634427	4.44609539328185	8.74451296872171e-06	0.000298488193123617
AL356413.1	1.88034730811431	3.08646698096149	0.69424361319087	4.44579816409909	8.7566134607623e-06	0.000298635545465838
RN7SL399P	1.93355814365622	3.37521043393242	0.759337532250606	4.44494087356463	8.79160430016568e-06	0.000299296789870858
LINC02052	2.58386834139687	2.66995981478686	0.600736065854543	4.44448064057692	8.81044407073361e-06	0.000299551752506635
PPIAP68	3.97437374688484	2.274769725174	0.511862748758924	4.44410094442205	8.82601608047392e-06	0.000299551752506635
RN7SL377P	1.44886405489925	2.34942777442426	0.528674589894418	4.44399602200186	8.83032377003687e-06	0.000299551752506635
TMEM271	2.72246875315075	2.71190484657744	0.610345123529632	4.44323177499063	8.86176132490359e-06	0.000300187058500504
AC118465.1	3.67463569080242	2.35228871661408	0.529766177808717	4.44023951537242	8.98588112745537e-06	0.000304022311478907
AC091893.2	4.03286873905441	3.17414086530206	0.714960720245293	4.43960175072703	9.01254970364354e-06	0.000304655942272856
PLA2G2F	3.23511450052253	2.27794987215436	0.513216337343435	4.43857630087483	9.05558823239151e-06	0.000305841332493103
PNLIPRP1	5.56933799781376	2.81025649048631	0.633523081645002	4.43591807766375	9.16807114614207e-06	0.00030936797331929
OR14J1	4.43799450609215	2.50609197740418	0.565336996435197	4.43291699146996	9.29666654876049e-06	0.000312881759189731
LINC02857	4.34124129819376	3.41710300388476	0.771308378570329	4.43026822840767	9.41159512806692e-06	0.000316194982730774
P2RX3	3.87357632621233	2.03258121301885	0.458965309663353	4.42861621613566	9.48396110275858e-06	0.000318347450244566
LINC00266-1	2.95122075538131	2.23164595995814	0.503951106849359	4.42829855838619	9.49793681709253e-06	0.000318537886242473
CABP5	2.45232639856206	2.29422717800492	0.518782503134675	4.42232951987076	9.76423867846936e-06	0.000325760474240725
AC092809.1	3.3631001229485	2.11688001739998	0.478876125233506	4.42051692672663	9.84650720255359e-06	0.000327756702100982
SNCB	28.0845660589157	-2.11151820020606	0.477691002059252	-4.42025952153931	9.85824365273629e-06	0.000327756702100982
CNTN5	29.8428132735057	2.55945518409226	0.579061715453709	4.42000414772175	9.86990068565495e-06	0.000327860155503484
PCBP3-AS1	4.97768183669317	2.44232504659007	0.552665354584706	4.41917523204495	9.90782894170968e-06	0.000328835357272124
AC009044.1	2.99707707719441	2.18439980629132	0.494336876316948	4.41884858472661	9.92281337583248e-06	0.000329048038712675
AC104459.1	8.04717014996765	2.62713562663317	0.594756594185952	4.41716099041987	1.0000574551485e-05	0.000331096252120392
LINC01029	2.34485566311575	2.84789621922672	0.644738521151306	4.41713365309901	1.00018389816127e-05	0.000331096252120392
LINC02082	8.57351297307133	2.20204187736975	0.498639361817004	4.41610118652824	1.00497054860699e-05	0.00033210770920245
AC007493.1	3.63478210803995	2.68022613294585	0.607386072523453	4.41272240868242	1.02078843273409e-05	0.000336176736469602
LINC01766	3.38284590404373	2.42843826160391	0.550612372897024	4.41043169594389	1.03164744233402e-05	0.000339461555917919
SCEL	4.39091825136576	2.74092106683088	0.621806609162722	4.40799603356034	1.04331455457046e-05	0.000341975428235112
RNA5SP298	3.50245005932321	2.66586619914015	0.604936107152335	4.40685581108622	1.04881955515395e-05	0.000343052513832836
LINC01205	5.8435112849127	2.27026648084455	0.51521250941304	4.40646614623346	1.05070721045456e-05	0.00034337720224455
AC016682.1	6.03850919633589	2.01154364137434	0.457290837632487	4.39882778274899	1.08837148542661e-05	0.000351790638427654
AC244107.1	6.48406051492782	3.31789948664386	0.754452597125869	4.3977573929543	1.093751381303e-05	0.000352934896942406
LINC02465	5.21920281334544	2.38951067410217	0.543500281899584	4.39652149903329	1.09999470170388e-05	0.000354353456929242
GPR101	3.60149819887976	3.28469262862667	0.747298475856303	4.3954226252942	1.10557440515692e-05	0.000355553840759896
CDH3	213.890588810003	-2.27943026662512	0.518802632503439	-4.39363666222339	1.11470060112878e-05	0.000357746997722598
AP001360.1	2.45091178845417	3.23888990832218	0.737590042679959	4.39117900311398	1.12737678246627e-05	0.000360751167747151
AC016042.1	6.02024267552929	2.20560392231202	0.502338301685119	4.3906744019184	1.12999640118351e-05	0.000361288099368399
FLT1P1	3.95450684017044	2.03694266708818	0.464074986119069	4.38925330607143	1.13740523188913e-05	0.000362521155660963
AC004014.2	3.62760584787038	2.72418412892247	0.620747944076152	4.38855119041405	1.14108277862022e-05	0.000363318862799354
PRLHR	3.26218227561549	2.86112114280974	0.65203490300302	4.38798771297752	1.14404237226148e-05	0.000363657611404773
C1orf167	4.42658499054044	2.1927458777686	0.499765552628664	4.38754905422194	1.14635144278844e-05	0.000364089948720729
KRT18P40	2.16816895759956	2.77013837126703	0.631498172405011	4.38661344136149	1.15129131934231e-05	0.000365054496274434
AL358075.3	2.58455983342481	2.40517049334591	0.548536132597724	4.38470749767321	1.16141730802208e-05	0.000367259268264953
CAPN8	7.82131980385318	2.1853416094785	0.498485975759963	4.38395805648666	1.16542221419967e-05	0.00036771179352137
AC010197.2	2.30681658912047	2.31180678763256	0.527511475779153	4.3824767683356	1.17337681451044e-05	0.000368567755196039
ANKRD20A7P	8.37589175716804	2.39235014334874	0.54592211796869	4.38221875356577	1.17476765713133e-05	0.000368567755196039
IGHV4-4	10.4852036338313	-3.27686665262022	0.747623114761324	-4.38304620057975	1.17031281906293e-05	0.000368567755196039
U91319.1	2.77693412702702	3.0077312045928	0.68634209554838	4.3822624666343	1.17453190880083e-05	0.000368567755196039
PKP1	426.72188974784	-2.41804627279008	0.551897806404616	-4.38132974026957	1.17957199315769e-05	0.000369385429682399
AC009961.2	3.88762720208678	2.47282572188698	0.564557485916487	4.38011324546103	1.18617647476924e-05	0.000370301324714983
LINC01257	3.51811579619252	2.44315025690806	0.55794828691018	4.3788112881174	1.19328403688718e-05	0.000372217306042685
OR2A5	3.42390245865738	2.68299246179252	0.61276307108838	4.3785152669645	1.19490571869699e-05	0.000372420371318013
AC012593.1	3.10070614249844	2.47560168985166	0.565884239087901	4.37474931947543	1.21572103782765e-05	0.000377420384886265
C7orf66	3.7763089509083	2.67874031599322	0.612665321030492	4.37227344855691	1.22959383728929e-05	0.000380757278089414
AC091951.3	2.11372095143573	2.54258978441859	0.581599103941797	4.37172232072943	1.23270240813362e-05	0.000381281673700402
CCDC196	6.80710339120597	2.06080215782219	0.471423542802944	4.37144514584333	1.234268612964e-05	0.000381281673700402
TRIM75P	7.02455145770767	2.13752032543535	0.488964912774185	4.37152087929571	1.23384048496149e-05	0.000381281673700402
CLEC2L	38.1602400152725	2.56089683895354	0.586385946730171	4.36725479734588	1.25817920794226e-05	0.000385255879258746
EPB42	2.30583667156853	2.52724034602993	0.578768533820812	4.3665821452767	1.26205836903696e-05	0.000385827836213874
RNU5A-1	7.98271301776021	2.66501118434566	0.610682872624685	4.36398547234766	1.2771406227544e-05	0.000389507585637662
SOCS5P3	2.64309364289734	2.01084226903052	0.461053973182325	4.36140318919956	1.29230974847398e-05	0.000392851010150158
RNY1	8.23597247515399	2.40038194510821	0.550446698073519	4.3607890709658	1.29594248730004e-05	0.000393365707359499
AC063926.3	3.12553870304862	2.28632641324056	0.524373202858749	4.36011298971055	1.29995302712246e-05	0.000393965630387034
SLC36A3	2.56216502168372	2.21169745737176	0.507257296762686	4.36010969479751	1.29997260163679e-05	0.000393965630387034
AC020658.6	2.55556537401482	2.2417707157498	0.514309837313905	4.35879416084658	1.30781047454402e-05	0.000395403975388736
LIPN	4.17444121883322	2.30928603948383	0.52997555453317	4.35734444679806	1.31649999703534e-05	0.000396500397759455
AC005524.1	4.09490731854618	2.57448665191483	0.590894884089983	4.35692831539692	1.3190044274264e-05	0.000396600649428439
CENPNP2	1.8392963953256	2.34412173109725	0.538004552737963	4.35706671842787	1.31817096352766e-05	0.000396600649428439
B3GAT1-DT	2.159815982472	2.78040862799612	0.638840538721724	4.35227331308613	1.34733151802322e-05	0.00040259399028035
LINC00608	3.17521533092869	2.20160607719319	0.505900502310285	4.35185588300301	1.34989986603561e-05	0.000402734122552009
AC002540.1	2.91156627991566	2.17789732996144	0.500490420321879	4.35152650586354	1.35192974101248e-05	0.000402950550107365
AP000936.2	2.51321437840391	2.97410804956621	0.683668690446569	4.35021830182619	1.3600206839996e-05	0.00040449545413188
AMER2	7.12199402947658	2.50952837511089	0.577413806528017	4.34615235510328	1.38546354603869e-05	0.000411106572860529
AL161938.1	2.61336295874409	3.01393315932261	0.693589449445526	4.34541379159102	1.39013360211574e-05	0.000412173538735507
LILRP2	2.12676176708154	2.51078835632993	0.578004614585946	4.34388981155199	1.3998174716161e-05	0.00041440429732635
AC024651.3	4.40559852275754	2.8023738184116	0.645242201173304	4.34313473811195	1.40463925970973e-05	0.00041455226520987
PRAMEF17	1.95643665056893	3.0081920288496	0.692593213638492	4.34337497049135	1.40310345541556e-05	0.00041455226520987
RNA5SP202	21.2884149041225	2.34690929496835	0.540739415714922	4.34018535871934	1.42362578185948e-05	0.000419463154844876
AL162391.1	1.93938443881452	2.49418509609309	0.574835274982854	4.33895622736006	1.43161030937843e-05	0.000421216201993268
AC090643.1	2.05053042548776	2.25995948359989	0.521147174782066	4.3365091339984	1.44763414099853e-05	0.000425604437453568
SPDYE4	2.16507278270509	3.21451767242089	0.741557822376829	4.3348172932999	1.45881234253923e-05	0.000427907134145279
AL603824.1	3.64203762172019	2.21831753448091	0.511912283144622	4.33339384015953	1.4682809873221e-05	0.000429698982765729
LINC00967	2.60702285902813	3.11501636665196	0.720483325705377	4.3235093103678	1.535666542494e-05	0.000445006935316218
AC005993.1	3.04399830185932	2.76195514711958	0.639267159583766	4.32050216519478	1.55674528685165e-05	0.000449683364557651
AL137024.1	2.06429227572751	2.30621798992265	0.533821311475645	4.32020591974412	1.55883669523725e-05	0.000449683364557651
HPYR1	1.93876111684823	2.65359172892577	0.61421140571963	4.32032310734564	1.55800906418048e-05	0.000449683364557651
LINC00690	2.44561662965197	3.19283746717949	0.73925034561999	4.31902059443982	1.5672315841341e-05	0.000451426232646195
AC025839.1	2.68205615160487	2.35467033965587	0.545294163700553	4.3181653067333	1.57331578108663e-05	0.00045193443118919
AL035693.1	5.22117612154163	2.20884705541237	0.511530944121597	4.31811033290549	1.57370761349274e-05	0.00045193443118919
SSX5	82.7786025765699	3.24891798653127	0.752603570302552	4.31690482842805	1.58232341118206e-05	0.000453052256095688
LINC01873	3.25232566286159	2.98063861143792	0.69064252675126	4.31574728746963	1.59063871515341e-05	0.000454415752675286
LINC01823	4.30362108323356	2.08914501483054	0.484111911078765	4.31541750372392	1.59301536134388e-05	0.000454756103933637
H2AZP6	1.96488505619129	2.50732354110037	0.581114578555045	4.31468015711272	1.5983414338974e-05	0.0004555985571645
AL353732.2	5.04603576874433	2.20037070325374	0.510034813003186	4.31415787149414	1.60212432257544e-05	0.000456126011079681
GLOD5	1.57152234069765	2.46060042477658	0.570419465699256	4.31366840148104	1.6056772750272e-05	0.00045667175693824
AL109933.5	5.43058224366167	2.71961948885002	0.630726685362554	4.31188270920665	1.61870299841041e-05	0.000457999837315725
AL160286.3	2.94089312695359	3.19143031366552	0.740335812562874	4.31078742850155	1.62674228732308e-05	0.000459596622516383
AL162595.2	2.7934494389193	3.2269538656245	0.749071409312776	4.30793890342847	1.64782884892616e-05	0.000463846290878576
AC245427.2	1.963111990059	2.86041791840209	0.664178669558337	4.30669946131243	1.65708508355524e-05	0.000465427404105153
AC104042.1	1.85131598779372	3.21628838635841	0.747128237382593	4.30486792685818	1.67085386849056e-05	0.000467924455272827
AL139020.1	3.31277169899297	2.3432205182046	0.544315785477981	4.304891720432	1.67067430039453e-05	0.000467924455272827
AC005695.1	7.23958344423731	2.11254012670943	0.490895938311287	4.30343777945424	1.68168091416486e-05	0.000470270110409801
RPS26P43	2.55251873389865	2.15147811812485	0.499944054330434	4.30343775366283	1.68168111002228e-05	0.000470270110409801
AL049198.1	3.2983150234058	3.28596486751469	0.763654328721844	4.30294800137456	1.68540416390233e-05	0.000470282920410478
CERS3	5.49218900389965	2.23706014716346	0.520424283426815	4.29853144521463	1.71933511100074e-05	0.000476975634155932
LINC01198	5.80025696334214	2.24194750492475	0.521697289244894	4.29741068459403	1.72804853626225e-05	0.000478355253901686
CA1	9.22150096209648	2.08176916864508	0.484637025660392	4.29552233614086	1.74282487373425e-05	0.000481403613610958
C4orf50	7.50073562036022	2.09099739095187	0.486816831535258	4.29524464952775	1.74500790063643e-05	0.000481659842616676
AL136441.1	11.7828076622488	2.00964255993426	0.468014205363305	4.29397769748086	1.75500111966725e-05	0.000483028177605978
OR6C4	2.76959769350341	3.00889403569198	0.700788135474813	4.29358586907772	1.75810273155618e-05	0.000483534964169289
AL139002.1	3.62346681603386	3.17135654032314	0.73867665468304	4.29329466447527	1.76041121399111e-05	0.000483823044750695
AL591499.1	2.94073663076267	2.93229173031416	0.68365220097762	4.28915715640349	1.79352435849051e-05	0.000490814187319583
VNN3	3.11797250938037	2.28404055799028	0.532564001975561	4.28876257035317	1.79671310479924e-05	0.000491336362735798
LINC01487	2.70560329539233	3.16612150736914	0.738438999329596	4.28758707251859	1.80624463442088e-05	0.000493180253040936
ANKRD30BP2	2.62719864136048	3.08786961401664	0.720431861654302	4.28613693864965	1.81806942924307e-05	0.000495763111526431
RHEBP3	4.10057109873846	2.48907946194447	0.580815316169789	4.28549212227875	1.82335109546067e-05	0.000496850223576275
AC005580.1	1.96947729658328	3.22556962436344	0.752969303203862	4.28379963251986	1.83728383888037e-05	0.000499389215173027
OR4E1	2.77577911002779	2.50993526185476	0.586582809007308	4.2789103657886	1.8781047059618e-05	0.000507788750349119
LINC01793	8.22798150136148	4.10756106016418	0.961215470640196	4.27329894870338	1.92601951190841e-05	0.00051745773914276
AC099791.1	2.24921108183204	2.6634256980873	0.623531544288101	4.27151717100084	1.9414757495837e-05	0.000520237473268587
LINC02057	1.47430815277964	2.85002903699484	0.66722707146668	4.27145294139517	1.9420351167444e-05	0.000520237473268587
RPS2P41	4.20987003280681	2.04390909242946	0.478517810618412	4.27133336957305	1.94307686082802e-05	0.000520237473268587
GABRA6	2.05152785034204	2.6947790202562	0.630969369340419	4.27085552991768	1.94724525272515e-05	0.000520264335733328
GP2	2.19995379673654	2.63056475655463	0.615891135038886	4.27115216780729	1.94465655710808e-05	0.000520264335733328
LINC01653	2.28037321045685	3.45543258899292	0.809437492157877	4.26893073581394	1.96412242730201e-05	0.000524408386696564
OR52A5	2.32335558216234	3.18634298688681	0.746626153090523	4.26765520293861	1.9753833309913e-05	0.000526681947603496
AC121758.2	4.49304217305145	2.02663133098954	0.475003738257566	4.26655869788254	1.98511282616378e-05	0.000528908498621012
RNU6ATAC14P	3.15200495824942	2.60322322965607	0.610204058442376	4.26615194317312	1.98873362768358e-05	0.000529234472214545
KRT18P36	2.62171555555737	2.75938801629424	0.646899057831956	4.26556196501842	1.99399660458047e-05	0.000530170947525563
TNNC1	559.82497937633	-2.0557598859459	0.482296878528071	-4.26243663906743	2.02209843358003e-05	0.000534013875311246
TRIM49B	3.21882722868394	2.85590256406162	0.670021117686871	4.26240679386512	2.02236860017004e-05	0.000534013875311246
OSTM1-AS1	3.03739164705193	2.46118025119762	0.577599036436969	4.26105324963817	2.03465742794724e-05	0.000536225908143656
AC237221.2	4.25699412910129	2.90173671820344	0.681319890899835	4.25899310582441	2.05349802953839e-05	0.000539264605744691
SHD	10.7084208108723	2.24496333722999	0.527100288201815	4.25908197638937	2.05268186602862e-05	0.000539264605744691
LINC01440	9.13323300957709	2.27143873779644	0.533363820514515	4.25870419108157	2.0561534808475e-05	0.000539592616960847
LINC01938	5.03635690944218	2.41621501493235	0.567642686024011	4.25657737591311	2.07580216662286e-05	0.000544004793215977
LINC01227	4.01851432945252	2.22517263966683	0.522823589858919	4.25606778811814	2.08053649659477e-05	0.000544873336278849
LDC1P	2.6916771159045	2.40221274702669	0.564446564810915	4.25587273762825	2.08235133398002e-05	0.000544976627768156
CEACAM20	4.00313840336609	2.71210870007899	0.637391027975415	4.25501549448168	2.09034539298494e-05	0.00054669585339232
AC073225.1	7.80963564796273	2.24923695514812	0.528656260332462	4.25463032204256	2.09394675127302e-05	0.000547264679878012
AC017037.2	3.60585555223533	2.14687923152602	0.504617896453975	4.25446510441357	2.09549334404417e-05	0.000547296073049304
TMEM235	3.11755976095751	2.50656662134638	0.589327961752776	4.25326267209749	2.10678204813441e-05	0.000549123008429163
IL1RAPL1	18.7399930121844	2.03377280803276	0.478237183588794	4.25264466633667	2.11260652640493e-05	0.00055026730888376
AC092100.1	3.45790042424743	2.3645203666615	0.556610405262855	4.24807072290514	2.15619333068534e-05	0.000558761941367208
LINC00939	6.42683577137242	2.18039117562317	0.513483174593346	4.24627579540446	2.17353063821971e-05	0.000561561279438219
OR51B5	4.24847074084481	2.42246357803115	0.570935530797297	4.24297218750468	2.20578781680906e-05	0.000567221589594592
LINC01879	4.01316639171287	3.07997084488628	0.726191743333815	4.24126392672367	2.22264588116957e-05	0.000570791529603969
AC099508.2	2.40859139301533	2.84021492682137	0.670074514606046	4.23865535087722	2.24862555551188e-05	0.000576306056702232
AC125613.1	2.09495813375181	2.66292416127623	0.628246832908211	4.23865910942888	2.24858791577808e-05	0.000576306056702232
AC116345.1	2.69549368446679	2.15148702726531	0.507680451814336	4.237876442901	2.25643882311954e-05	0.000577536946808721
AC009487.3	4.21854281531767	2.37797591941216	0.561428793201914	4.23557884491496	2.2796369491196e-05	0.000580377112321645
AL672212.1	3.07693368466641	2.2555369306646	0.532659710918699	4.23448007129053	2.29081097961006e-05	0.000581639201913541
LINC01821	5.06017462015315	2.67917857909667	0.632737819637636	4.23426338041721	2.29302077228984e-05	0.000581639201913541
CYP1A2	3.12478580991195	2.19528892081392	0.51859575874153	4.23314090755621	2.30450015067599e-05	0.000583223992618639
LINC01911	1.7966726036706	2.9152462998183	0.688710833758314	4.23290321122106	2.30693804565102e-05	0.000583456110728363
AC125437.3	5.37590490805965	2.35390789548882	0.556143039593082	4.23255840298051	2.31047887972134e-05	0.000583966687603877
AC073065.1	2.95457802396239	2.39841835946239	0.566850002468887	4.23113407253454	2.3251602019971e-05	0.000586132861169663
FOXL2	61.9653024280531	-2.09381813651463	0.495080533544226	-4.22924755599908	2.34474221577603e-05	0.000589519820397635
AC016743.1	2.2435537980494	2.89088130150912	0.683645302906685	4.22862746107935	2.35121298790286e-05	0.000589922099518581
AC087639.2	4.91906074838788	2.1740712681596	0.514249648856276	4.22765727306741	2.36137112873658e-05	0.000589922099518581
CICP11	2.42662262154671	2.54034852634923	0.6008498970832	4.22792537484194	2.3585598602265e-05	0.000589922099518581
CTSE	3.49419633717916	2.67946239408571	0.633773294588959	4.22779315089871	2.35994593922556e-05	0.000589922099518581
CYP4Z1	7.94837507647634	2.2209223348252	0.525173491174472	4.22893076697082	2.34804583090462e-05	0.000589922099518581
OR4C1P	2.97395614892921	2.95307632137958	0.698519114232729	4.22762421415385	2.36171799948013e-05	0.000589922099518581
VN1R10P	1.89462482199876	2.99554663188137	0.708407017986231	4.22856713136007	2.35184344266746e-05	0.000589922099518581
AL353730.1	6.44196890215109	2.30305718430222	0.544786892644462	4.22744602595503	2.3635884747405e-05	0.000590005198505978
LINC00558	2.59559832871339	2.90476485709823	0.687211297960311	4.22688751730329	2.36946038321505e-05	0.00059108638831477
AC044836.1	4.53730685182324	2.2509025458013	0.532680120462405	4.22561770063309	2.38286236008409e-05	0.000593657663437313
AC003973.1	3.35504394146867	2.42584910030893	0.574523401569101	4.22236778116194	2.41749215390332e-05	0.000601362215286901
AC009413.1	3.54669179939117	2.87783986223913	0.68202878846253	4.21952842889012	2.44813852512707e-05	0.000607160509331289
EPS8L3	4.59216019996998	2.5050212708049	0.593709443845157	4.21927139070104	2.45093102093204e-05	0.000607460403618213
LINC02755	5.94116851949609	2.63246180845198	0.623991908031434	4.21874350383301	2.45667555671289e-05	0.000608491098027138
POTEC	3.41800637870277	2.88367448167522	0.683818985400858	4.21701436087621	2.47558215061935e-05	0.000612778454018146
AP003025.1	12.9710280420687	2.25241928709539	0.53451894492676	4.21391853080907	2.50977847614903e-05	0.000619643956205984
LINC01115	7.09358994151088	2.67106006450594	0.633939233456523	4.21343233473989	2.51518962078919e-05	0.000620181749234055
OR2Z1	2.08669288215681	2.70091649327047	0.641226130002985	4.21211233743374	2.52993662040378e-05	0.000622617564560821
AC005394.1	1.61281643401221	3.33575877435854	0.792425929856202	4.2095527779661	2.55876667558576e-05	0.000629308981039736
ALOX15P2	2.8779338380174	3.18409517012618	0.756431452825007	4.20936379394947	2.56090767293386e-05	0.000629432060778049
AC099487.1	2.96978173740943	2.68175639776095	0.637166009036772	4.20888176664517	2.56637627196901e-05	0.000630372333077049
AL132642.2	2.05722282745226	2.83573118090478	0.674238265904984	4.20582948833165	2.60126306056975e-05	0.000636648922612648
TMBIM7P	2.17460495820796	2.63870667521661	0.627381448009802	4.20590485037005	2.60039628639804e-05	0.000636648922612648
AC005358.1	2.84767834476218	2.26161109129603	0.537945634649422	4.20416292209512	2.62050139481532e-05	0.000638759701492245
SOX1-OT	3.66206164719234	3.34426718817319	0.796473457452237	4.19884323436319	2.68281964319179e-05	0.000650643117890893
AL139390.1	1.52756199822228	2.76777784724191	0.65925874459629	4.19831798960332	2.68904856846779e-05	0.000650826240958651
SAMD12-AS1	3.31157126745306	2.28420482153158	0.544139209915324	4.19783169436922	2.69482784625587e-05	0.000651496282150592
TTLL7-IT1	9.49209994433736	2.2545467083361	0.53711091565559	4.1975440130168	2.69825229560403e-05	0.000651913386810074
AC008498.2	4.39384681166191	2.21541173095936	0.528054896068718	4.19541935403447	2.7236718640104e-05	0.000656814069179679
AC092435.4	2.31274888526368	3.05391185551113	0.728071372329701	4.19452264101409	2.73446839019242e-05	0.000657357952298692
AP003557.2	2.40990387852208	2.66335508742467	0.634960557020196	4.19452052254005	2.7344939449754e-05	0.000657357952298692
SLC2A7	4.0936998662216	2.25890813883042	0.53849248734362	4.19487400831458	2.73023304845808e-05	0.000657357952298692
LINC01961	1.27231925626498	2.99166748552112	0.713287708592702	4.19419464191189	2.73842769150025e-05	0.000657891391607954
AL136456.1	4.53192307409158	2.65343137122786	0.632867337787236	4.19271340579109	2.75637579149353e-05	0.000659720135698865
HNRNPCP9	2.38582549542712	2.56606762819747	0.611957133839668	4.1932146653752	2.75028955807596e-05	0.000659720135698865
LINC01608	18.6250330580214	2.20880553457637	0.526873149694257	4.19229094490416	2.76151520299314e-05	0.000659720135698865
OR2L2	1.9533336974326	2.40096708953206	0.572687447105624	4.19245628949369	2.75950263342706e-05	0.000659720135698865
PWRN4	2.50042610453296	2.27715881847778	0.543083258441345	4.19301973147405	2.75265490209129e-05	0.000659720135698865
AKR1D1	5.31194974633397	2.24832433039332	0.536326874325329	4.19207844697619	2.76410377102578e-05	0.000659927625282801
AC131649.1	2.03378398433364	2.16707046744418	0.5172165166066	4.18987096866528	2.79113124229059e-05	0.000665552096786595
CA6	2.59471567904124	2.04487466863243	0.488350587417896	4.18730871082699	2.82281756264051e-05	0.000670192088031118
AC015813.3	2.16482865708249	2.33117619752995	0.556746789981656	4.18713900013103	2.82492833144641e-05	0.000670278449552284
LINC00837	125.928993247445	2.54472749162962	0.608143385653526	4.18442023980084	2.85894802919715e-05	0.00067667649004446
AC024028.1	3.45473497334968	2.07392654117393	0.496112128686782	4.18035847392736	2.91049909608589e-05	0.000685970238839852
AC104260.3	3.88554358715427	2.05221345877574	0.490985434416046	4.17978480607382	2.91785078578572e-05	0.000687131116839704
AC007326.2	2.7384187908976	2.2854500116143	0.546891238751999	4.17898450307903	2.92813635254282e-05	0.000687538601211813
TEX101	5.60024370959946	2.18450227292884	0.522727507192583	4.17904595199355	2.92734538561967e-05	0.000687538601211813
LINC01896	6.76359719571368	3.38033049772771	0.80905925359747	4.17810003741645	2.93954367316686e-05	0.00068979493644277
PSG8-AS1	4.23615797232153	2.73117996008809	0.654257321495547	4.17447366709626	2.98675762418151e-05	0.000697886295779366
PRR30	2.62689847826856	2.51804709769395	0.603328384551731	4.17359295894034	2.99833240450777e-05	0.000699738560606749
GOLGA6A	2.21396274077189	2.39094247242324	0.572990823911647	4.17274129470512	3.00956600975401e-05	0.000701933246785605
MEIKIN	1.87779977832301	2.92880969482153	0.70202084713894	4.17196968830453	3.01977816440038e-05	0.000703507621291205
RETN	5.24723741720883	2.36585552300816	0.567268098404396	4.17061267796093	3.03781803436847e-05	0.000706803908578623
KRT18P9	1.7884455810025	2.79987702647684	0.671358403316954	4.17046545130529	3.03978138805922e-05	0.000706832075852534
FYB2	9.1858303962971	2.06006965135412	0.494320296504056	4.16747939731263	3.07986339149802e-05	0.000710744778478807
LINC00488	7.57546793097095	2.00225256629836	0.480450839189222	4.16744524721245	3.08032468224367e-05	0.000710744778478807
NANOGNBP2	2.77325958197086	2.07885086950198	0.498944579715504	4.16649654895004	3.09316573145407e-05	0.000713194048189292
AL162456.1	3.68308619272574	2.90982538021741	0.698658797404179	4.164873313023	3.11525500384038e-05	0.000717359832083633
AC104088.2	3.01141651934809	3.41614195429398	0.820503009700153	4.16347278913991	3.13443395179809e-05	0.000719376920987493
DAW1	4.36971583556097	2.96905128166285	0.713127851723816	4.16342073091925	3.13514900172821e-05	0.000719376920987493
FAM245B	1.36322186130579	2.68192486084776	0.644180500077592	4.1633127058716	3.13663328312651e-05	0.000719376920987493
HJV	45.4625937534653	-2.45433054662614	0.59004158024296	-4.1595891354225	3.18820583872682e-05	0.00072680863585521
RPL22P21	2.30751222502002	2.52909766616467	0.608146533200526	4.15869782707574	3.20066969004088e-05	0.000729216710200703
LINC02318	2.32686276381004	2.76516575292239	0.665057291553936	4.15778578483284	3.21347139353505e-05	0.000731234795487931
AC006453.1	1.6451519486904	2.76758859476278	0.665953925263325	4.15582593595864	3.24114520696224e-05	0.000734946915812767
AL138916.2	1.20427854626009	2.69285318504602	0.648089966997973	4.15506075108619	3.25201124346591e-05	0.00073654023245606
PDYN-AS1	2.08580830871686	2.83903240169289	0.683256617789685	4.15514804800147	3.25076983365204e-05	0.00073654023245606
TRDN	265.161728833452	-2.26515917097134	0.545251093968199	-4.15434135947548	3.26225854723753e-05	0.000737989821237395
AC015813.8	3.51472564393024	2.44282761940348	0.588258085044427	4.15264606047699	3.2865285269694e-05	0.000741730823495499
IL31	1.3365085219667	2.45571415033453	0.591807469010041	4.14951530510822	3.33180011459804e-05	0.000749303487671647
AL450307.1	1.83614630672286	2.97125791655893	0.716301212317918	4.14805652351764	3.35309623315564e-05	0.000753209854669101
CLUHP8	1.8364463756934	3.7956651738591	0.915255807227314	4.1471085393686	3.36700468628587e-05	0.000755891566990814
AC005599.1	2.78478780841902	2.22500375063815	0.536819755271228	4.14478738680913	3.4012914487411e-05	0.000761957361241922
AC121161.2	2.87361990748896	3.26925170687494	0.788973119766216	4.1436794549397	3.4177738745866e-05	0.000764604841086088
LINC02347	3.60281753344683	2.6801136409829	0.647219458029997	4.1409658002876	3.4584652840794e-05	0.000771458939269038
LINC02092	2.10746266932936	2.75405727737534	0.66525857254247	4.13982982113248	3.47563561478884e-05	0.000773939127293114
RGS5-AS1	2.82129361400172	2.6663622715842	0.644293153638076	4.13843024177469	3.49690159139393e-05	0.000777771729605861
OR5AU1	4.05690225623238	2.2151285366857	0.535453693055154	4.13691896314464	3.52000352121055e-05	0.000781497134339739
TNNT1	534.057317584169	-2.24842263969142	0.543840368168458	-4.13434303757856	3.5597144165409e-05	0.000786272671384137
MROH3P	3.88785764642077	2.0244240805399	0.489990777637196	4.13155547600702	3.6031670632751e-05	0.000794041991480045
TGM4	8.48090876884893	2.05972691635045	0.49867683746341	4.13038417189685	3.62157527656792e-05	0.000797640520298975
LINC02351	2.50677474728374	3.06360042210582	0.741775153831897	4.13009306968524	3.626164073144e-05	0.000798074153379495
PRSS37	3.69465856799238	2.14581217484916	0.519666418549273	4.12921077494197	3.64010589417855e-05	0.000799885125097069
LINC02438	1.29077159657813	2.70625155071954	0.655566070987391	4.12811411463604	3.65750602284669e-05	0.000800956241886753
SSX4	3.96120171363431	3.32134859574407	0.804565621888433	4.12812641428598	3.65731043366352e-05	0.000800956241886753
AL139220.1	2.34505403692755	2.99640474134667	0.726368108978428	4.12518763462901	3.70432630319107e-05	0.000807981166995633
AC079148.3	2.7672796446036	2.26339683084727	0.548995799336232	4.12279444320675	3.74303695048549e-05	0.000814572312417906
DPRXP6	1.82727903889044	2.41455358780958	0.585715064344289	4.12240308436097	3.74940372862528e-05	0.000815495310975999
RPL19P14	3.35412117683619	2.25910430378211	0.548249125864433	4.12057985540815	3.77920048191207e-05	0.00082011643037059
AC011095.1	1.59946896857318	2.79552146267249	0.678504010961964	4.12012518350346	3.78666605799294e-05	0.00082127199913519
AC117461.1	2.80597823928321	2.4686407550348	0.599276000754977	4.11937196204214	3.79906454375743e-05	0.000823495533052776
AC022903.2	2.95874461409814	2.53515842106148	0.615455218518138	4.1191598426373	3.80256310714203e-05	0.000823788473922746
AL121899.3	2.68154109097413	2.25016476104666	0.546352215639815	4.11852408873563	3.81306715900505e-05	0.000825597898925208
CHST9	3.54591196019445	2.92731479327815	0.710958349080452	4.11742093902451	3.83135900837186e-05	0.00082856987032193
CASC6	3.70556852843274	2.33092301388134	0.566371455384764	4.11553758883881	3.86278036811822e-05	0.000833539338490391
LINC01247	3.31725785937671	3.1504917053061	0.765673862403651	4.11466534252048	3.87741544482134e-05	0.000835023205969983
LINC01901	2.22762302035377	2.52801939734007	0.614387659866227	4.11469754762084	3.87687415369952e-05	0.000835023205969983
CENPNP1	2.18824667515878	2.69436248675011	0.655263582017495	4.11187583240079	3.92457364009952e-05	0.000842262912202988
AL445220.1	2.47211022012667	2.56154379994835	0.623024814567498	4.1114635244931	3.93158993714634e-05	0.00084270006211449
AC016831.3	3.46150979941443	2.19200325533065	0.533230090717872	4.11080187237675	3.94287424421081e-05	0.00084464687955129
AL137845.1	2.08721307318352	2.42190990685866	0.589232399872186	4.1102795898257	3.95180334049662e-05	0.000845144028789485
AC011124.2	6.74153064979354	2.55130547095584	0.620780031242021	4.10983817545055	3.95936485131148e-05	0.000846289422007061
GTF2IP2	1.60918166153937	2.43400617860917	0.592813720670396	4.10585331232991	4.02825059547946e-05	0.000857332662665226
KCND3-AS1	2.07541054287609	3.19107048383821	0.777173202216042	4.10599654586539	4.0257549547575e-05	0.000857332662665226
LINC00343	3.94896964972051	2.05507676126705	0.500571814509922	4.10545840116676	4.03513896743061e-05	0.000857332662665226
F11	3.71742699470065	2.66241675503976	0.64862437125697	4.10471279375498	4.0481749643324e-05	0.00085905049146317
AL355597.1	2.79972793489963	3.40785727917125	0.830627537226903	4.10275018156582	4.08268005706993e-05	0.000864937524845952
AL512283.2	5.01926455487259	2.30173999295382	0.561130520129782	4.10196899006929	4.09649184553313e-05	0.00086690624731147
AL391840.1	9.41333755134488	2.32502457925179	0.566845390946048	4.10169089559218	4.10141936320324e-05	0.00086705420744853
HS3ST6	2.2390771100292	3.27250445262492	0.797906107140219	4.10136534028287	4.10719497864311e-05	0.000867735406088106
SLC22A8	3.03295308812345	2.30458107837627	0.561947571943407	4.10106065661292	4.11260730470196e-05	0.000868400684972482
LINC00710	5.14616503445631	2.28038428617528	0.55621859557078	4.09979872002517	4.13509618240362e-05	0.000872189308577678
AC118757.1	1.89973423800745	2.06322076635429	0.503494718840311	4.09780021348876	4.1709502985849e-05	0.000878785557967088
TRIM72	75.9892775725273	-2.10619175237784	0.514044767762214	-4.09729246257424	4.18010645978963e-05	0.000880231309235723
AC099517.1	1.68291437336376	2.6259755360691	0.64096532077954	4.09690735354511	4.18706376063332e-05	0.000880729579518743
AP000829.1	2.87828485764566	2.07935142765865	0.507526563898779	4.09702974300544	4.18485150762201e-05	0.000880729579518743
AC007370.2	4.71127779438134	2.07203369588115	0.505792245823295	4.09661024460435	4.19243877602704e-05	0.000881376978190846
DNAJB6P7	4.47548653228492	2.06822196582187	0.505396747837116	4.09227399003453	4.27163505462144e-05	0.000894107049321664
AC026726.1	1.41541486502251	2.64870076826261	0.647277968555222	4.09206074814307	4.27556603610825e-05	0.000894441887172112
AL391839.3	6.16873077762066	2.05616183902863	0.502587163230396	4.09115470799648	4.29230662241138e-05	0.000895989816006842
LINC02160	4.78953628972547	2.3856637196347	0.583115949927802	4.09123386168751	4.29084165218669e-05	0.000895989816006842
ALPG	2.56760952070311	2.83066872265059	0.691998568441007	4.09057020020686	4.30313934427766e-05	0.000897762627634045
AC090340.1	4.40068437171083	2.21748290956913	0.542243711052426	4.08945805063424	4.32382254568028e-05	0.000901289348605775
AC109466.1	27.3187364684403	2.01124209866484	0.492063636115916	4.08736177812385	4.36306463775953e-05	0.000907613904697117
C4BPAP2	4.23659060211754	2.37749229478669	0.581741242775276	4.08685532324395	4.37259598509716e-05	0.000908302058257839
IGKV3-15	79.7038555319548	-2.78635667363204	0.682277684823445	-4.08390415751773	4.42853019899582e-05	0.000917437462985274
LINC02128	2.18172994482985	2.62304136214697	0.642664983671965	4.08150658397447	4.47447099367365e-05	0.000924957050723474
SI	4.2096307990657	2.56647669472131	0.62888313810291	4.08100732747159	4.48409412606549e-05	0.000925948543244105
AL139142.1	2.43508681684899	2.66159156109096	0.652237440026413	4.08070956641675	4.48984278957493e-05	0.000926458705536073
LINC00928	3.07855753130892	2.74723722895614	0.67323862201145	4.08062927338921	4.49139414678525e-05	0.000926458705536073
AL121835.2	3.84334826186714	2.80763511389205	0.688068296293307	4.08045993256347	4.49466768076154e-05	0.000926635759848351
AC022296.4	2.19753702848468	2.43767807169494	0.597811229061986	4.07767193587155	4.5488889382311e-05	0.000936304838482363
HBM	4.03783118164199	2.53309135337482	0.621428930901622	4.07623660150421	4.57704479051751e-05	0.000940082855876795
AC069503.5	3.31723830256216	2.09927818438989	0.515037462655808	4.07597182069998	4.58225681542911e-05	0.000940261433520659
ASMT	2.7434787204256	2.19313164376379	0.538067240596473	4.07594344776054	4.58281565064674e-05	0.000940261433520659
AC099506.1	2.71170620007819	2.33108979753495	0.57194161759137	4.07574781382743	4.58667062856893e-05	0.000940549396078589
AC098476.1	3.46626029422591	2.11639292136703	0.519356475803992	4.07502942577301	4.60085290230866e-05	0.000942953650122203
PTCSC2	2.15207609466536	2.39712533067519	0.588415498016092	4.07386504733026	4.62392819053189e-05	0.000947177004197208
AL591848.1	3.14333940653971	2.83630203981046	0.696506441024541	4.07218350434541	4.65744625021229e-05	0.000951308575126824
DCLRE1CP1	2.59244331988312	2.78909500408149	0.68492673096807	4.07210709989287	4.65897467267001e-05	0.000951308575126824
AL606753.2	11.2164091845054	2.14186340699378	0.526043242634401	4.07164893187758	4.66815001444517e-05	0.000952675061724563
PRR23C	2.18277786615158	2.40879607172539	0.59165225229147	4.07130381469203	4.67507269466157e-05	0.000953580617097716
AC012183.1	3.21376125005285	2.16578730868795	0.532390175282692	4.06804522179236	4.74091819749186e-05	0.00096377317818364
AL589935.3	2.25287474570756	3.26538058187749	0.802821062017555	4.06738280342486	4.75441061423373e-05	0.00096377317818364
EIF1AXP2	2.04040314946726	2.46257954534477	0.605469721661294	4.06722162520021	4.75769906294423e-05	0.00096377317818364
OOSP3	1.18002209253114	2.68874985535189	0.661056892714372	4.0673501554633	4.75507654219245e-05	0.00096377317818364
RNA5SP25	2.05769419670671	2.20135914272318	0.541150614510606	4.06792320602648	4.74340073524758e-05	0.00096377317818364
PROP1	3.13100433727256	2.62379468251541	0.645295562701094	4.0660355256941	4.78196494262903e-05	0.000968177567038776
AL031073.2	3.04896910780232	3.52871293083804	0.868168248123783	4.06454962901951	4.81252983622513e-05	0.000972313492503684
AL160408.3	2.26184239903685	2.64122640665531	0.649781501136362	4.06479162924189	4.80753929755114e-05	0.000972313492503684
PLCE1-AS2	4.27433407556308	2.05392810878482	0.505303088673943	4.06474481320686	4.80850435684185e-05	0.000972313492503684
VWC2	13.2860673062774	2.03565532489772	0.501032849218002	4.06291788667133	4.84630812240452e-05	0.000978107857613332
PRR27	3.45618498565578	2.76601446912881	0.680820030313009	4.06276893448203	4.84940271398236e-05	0.000978217843992435
ICE2P1	7.18817387645192	2.1622917199447	0.532323237991248	4.0619900947857	4.86561421302796e-05	0.000979942364888419
LINC02759	2.0106499702075	2.45822255546784	0.605170450879459	4.06203335257934	4.86471245888976e-05	0.000979942364888419
AC010969.1	2.35096250639603	2.25658015527578	0.555658157435631	4.06109426286465	4.88432442975265e-05	0.000983194519393073
LINC01791	2.58545365950533	2.24115397585253	0.551952508757664	4.0604108873369	4.89864315195872e-05	0.000985043196075473
AC092140.1	1.56065041610479	2.50535730077237	0.617270408868509	4.05876786701121	4.933232269407e-05	0.000990612433140601
CSTL1	2.56979660911255	2.36081431702598	0.58176294369534	4.05803487934477	4.94873780666164e-05	0.000991996987608084
LINC00309	2.17096934112271	2.7997554340567	0.690888774658514	4.05239676305427	5.06955962800722e-05	0.00101198644249611
TFAP2B	10.1677926136831	2.60913942700633	0.644588021476041	4.04776281915954	5.1709504987862e-05	0.00102965477098037
AC008496.3	2.4321741152375	2.26133855688712	0.558927990895818	4.04584954362865	5.21337105383468e-05	0.00103691761131402
AC096751.1	2.16692033337055	2.28011869227474	0.563818721859119	4.04406346202258	5.25326895710208e-05	0.0010422941376602
AC073082.1	2.24807008034106	2.51022759470368	0.621025311125874	4.04206970268702	5.29814773046668e-05	0.00104888562422505
OR2AT1P	3.2323653447845	2.34895970938578	0.581314645354475	4.0407715996101	5.32756255480207e-05	0.00105307878691443
TMPRSS11B	1.63396728374911	2.76068795837345	0.683195033743585	4.04084898458085	5.32580469417958e-05	0.00105307878691443
AL357497.1	4.00781668378749	2.29692300184828	0.568477775788328	4.04047985633749	5.3341946777951e-05	0.00105330441174969
AC092894.1	1.75240931232994	2.95416178521046	0.731584385346484	4.0380328563346	5.39013048665923e-05	0.00106325519990568
AC006348.1	2.46175081540809	2.3789418627883	0.589304729348884	4.03686199059825	5.4170913836997e-05	0.00106613525111034
AL160274.1	1.69653654865135	2.45095080659325	0.607152570840188	4.03679556721894	5.41862470264852e-05	0.00106613525111034
RXFP2	5.65475999808004	2.76550250707489	0.685054792104457	4.03690703130386	5.41605189681917e-05	0.00106613525111034
AC023824.6	2.89343898641217	2.2469159709266	0.556817978667282	4.03527913431331	5.4537421342203e-05	0.00107118734978631
AC004832.1	2.44020295909163	2.50444656814926	0.620689397741422	4.03494336662185	5.46154691939631e-05	0.0010718320749692
DYTN	2.69595783755781	3.01337237765817	0.747088661962404	4.03348696223396	5.49552311384164e-05	0.00107629778105545
LINC02027	4.24746268606469	2.89421849939679	0.717920688409799	4.03139029996128	5.54478757426104e-05	0.00108152956208273
LINC01582	2.23279519444655	2.85906645962676	0.70924147459136	4.03116084162175	5.55020439459429e-05	0.00108169875552855
FCRL4	3.84294069290247	2.79622962648126	0.693739342044197	4.03066318574609	5.56196978240937e-05	0.00108267932339777
GALP	1.44405928965823	2.34080812758554	0.580803010495398	4.03029613360464	5.57066262232097e-05	0.00108382156607804
AP002991.1	4.87991800093326	2.18177551324938	0.541437474840557	4.02959827243556	5.58722547003942e-05	0.00108566905024049
DUSP12P1	2.67062075800938	2.6097010719935	0.647663395197534	4.02940955339549	5.59171248343517e-05	0.00108571474115363
LDLRAD1	2.10577276818344	2.67373704637884	0.663607564263338	4.02909368483001	5.59923026272131e-05	0.0010866245194225
KRT18P8	2.38449520309516	2.21904429210343	0.55117580482117	4.0260190536183	5.67290941725731e-05	0.00109759211100308
KRT18P35	1.95352077797641	2.81757366962927	0.699954408766169	4.02536741585197	5.68864248820467e-05	0.00109952718561687
AVPR1B	4.56493932373332	2.28696230077948	0.568363690429378	4.02376566147595	5.72749090554957e-05	0.00110592170897444
SLC22A10	2.20039000081906	2.3341009259853	0.580128316280399	4.02342181976364	5.73586302461415e-05	0.00110698117034895
PPIAP85	2.03216603419305	2.49021446162633	0.619015777236717	4.02286105330407	5.74954186373336e-05	0.00110850589289376
AL365181.4	3.04283237135067	2.24225061543401	0.557484737639161	4.02208430840547	5.76854013447595e-05	0.00111161014233771
AC066580.1	2.02298624335846	2.33626941139973	0.581432661633631	4.01812551230884	5.86629492743893e-05	0.00112423645095429
APOC3	3.35409732380566	2.45051337627205	0.609910559604277	4.01782415090827	5.87380036846608e-05	0.00112481374566259
TTR	2.655577315931	3.01946381978398	0.751734679261757	4.01666160027265	5.90283912061999e-05	0.00112920131622646
AC005040.2	2.66695998433162	2.38877184359104	0.594837359950094	4.01584030261894	5.92343578212988e-05	0.00113143036232784
AC006076.1	1.91757303720365	2.90187634017953	0.722611583763318	4.01581763340511	5.92400524907965e-05	0.00113143036232784
AC011453.2	2.05519472725827	3.172356159027	0.790310390101806	4.01406358660973	5.96822570883988e-05	0.00113752069434208
MYCNOS	5.08730860482519	2.1664242630108	0.539774446938836	4.01357321617762	5.98064400639753e-05	0.00113900954122009
AC136431.1	2.9092985806744	3.00904146342653	0.750195131035821	4.01101172073969	6.04591084378637e-05	0.00114776576617294
AC010325.3	1.33709407805468	2.3174973445275	0.578162086166034	4.00838692121014	6.11348993554681e-05	0.00115658909446314
FRG2JP	4.29588777637663	2.73751276295505	0.683832774112025	4.0031903509009	6.24939799120912e-05	0.00117772480374805
RPL7L1P5	1.73123246561437	2.31513854558164	0.578325384218021	4.00317642759541	6.24976594581549e-05	0.00117772480374805
AL445985.2	6.00566282241472	2.38113792421573	0.594899450923227	4.00258887534764	6.26531204052737e-05	0.00118007475237562
HMGB3P5	2.30538260186917	2.55184486242317	0.637675290973099	4.00179354374705	6.28641411022514e-05	0.00118288793608145
AC027612.2	3.18718705594243	2.50434478430177	0.625995567610573	4.00057909972248	6.31876609664914e-05	0.00118499080537823
OR8J1	2.34124303767448	2.56871567596587	0.642088627162863	4.00056248825963	6.31920970574675e-05	0.00118499080537823
AC113167.1	3.59450044700173	2.40195410409016	0.600499880623332	3.99992436567494	6.33627310464575e-05	0.00118703022561496
CNTNAP5	9.45300506271653	2.18220428579979	0.545655548624106	3.99923411628877	6.35477947544115e-05	0.00118991617439849
AC004801.4	1.39113157575728	2.45493449396448	0.613916404254826	3.99880908369648	6.36620052289835e-05	0.00119031196618928
AC022523.1	2.39395758014501	3.2419281717511	0.810721743192319	3.99881734882994	6.36597824543815e-05	0.00119031196618928
AP001531.1	2.35913436768997	2.07485616275058	0.51900695053012	3.99774253626333	6.39494532141618e-05	0.00119336024876836
LINC02797	1.66695271686694	2.65015820456389	0.662911258035101	3.99775712426287	6.39455132906291e-05	0.00119336024876836
AL353595.1	1.44961879692225	2.74345862443387	0.686368167887122	3.99706564609368	6.41325204523281e-05	0.00119424074347753
OTX2-AS1	9.76421717867813	2.3503566289423	0.587992530785055	3.99725592739118	6.40810081704732e-05	0.00119424074347753
AC090987.1	3.55203501948289	2.92972653708197	0.733632012374799	3.99345514871729	6.51174006930278e-05	0.00120757155176471
ATG10-IT1	2.35389178344036	2.74078534415035	0.686519108626035	3.99229287242364	6.5437483271e-05	0.00121169880340659
AC139491.5	2.30899636657751	2.79453911778329	0.700111619983756	3.99156225667006	6.56394512358303e-05	0.00121426655041712
AC090001.1	2.16028616493671	2.27165977940897	0.569180256304663	3.99110783314492	6.57653673560098e-05	0.00121542381953181
AC096763.1	2.70637806186282	2.24493429021246	0.562519723598726	3.9908543576934	6.58357020995158e-05	0.00121565557481949
AC114755.1	3.15153711270989	2.54387516729579	0.63747426427225	3.99055351701127	6.59192722039947e-05	0.00121592534454359
TRY2P	1.95529201556027	2.9015776390999	0.727102306758088	3.99060436493055	6.59051401861968e-05	0.00121592534454359
YWHAEP7	7.80442201762912	2.03684625314203	0.510532796224505	3.9896482032201	6.61713640811892e-05	0.00121881743912769
ANKRD30B	10.8910204084504	2.0323688270902	0.50950905937177	3.98887672300888	6.63869086746011e-05	0.00122161464034457
AL356753.1	2.45989573421071	2.75680122386321	0.691305246447433	3.98782048600124	6.66830895110971e-05	0.00122354380453002
AC011242.1	1.90655997334584	2.18649730087064	0.548465781788892	3.9865701261054	6.70353209294294e-05	0.00122824458361959
Z82209.1	2.48856206695465	2.20568852583888	0.553643734400073	3.98394922364462	6.77793609584854e-05	0.00123773952493775
AC092335.1	2.54660289440485	2.89897972863379	0.727805212666702	3.98318077169554	6.79989916107777e-05	0.00123964419193214
KHDC3L	3.85922291177346	2.42947559137992	0.609920951407103	3.98326305363844	6.7975442520141e-05	0.00123964419193214
AL606970.3	2.85123539267927	2.66336391299208	0.668756350959969	3.98256242227672	6.81762103499977e-05	0.00124085230668803
AC108134.1	1.3014291735752	2.08443881321373	0.523623590776947	3.98079622448038	6.86848120101947e-05	0.00124774156363406
C8orf74	2.23835669211885	2.93379285696708	0.737034739660272	3.98053537926772	6.87602296375155e-05	0.00124852045930078
CKAP2LP1	2.99180129774316	2.884195593254	0.7247271545019	3.97969853252744	6.90027146285463e-05	0.00125173860621912
PRB1	1.98720153529757	2.95785788997575	0.7433613110494	3.97903125439789	6.91966448999608e-05	0.00125407070140614
MYOZ2	55.9969071434856	-2.46698147871738	0.620128879347844	-3.97817544203355	6.94461235222326e-05	0.00125681104772523
AC104435.2	4.66081664488927	2.22579880917234	0.559576995950194	3.97764530222119	6.96010916400479e-05	0.00125845773158563
ELF5	4.39324639141227	2.33379153683015	0.587051932233811	3.9754430718757	7.02483470669173e-05	0.00126714543108435
LINC00974	1.23863735603822	2.54316281178921	0.640032167207851	3.97349218068803	7.08264843665464e-05	0.00127697355530606
SNTG2	6.39936134006904	2.09901322596789	0.528401839356794	3.97238061949775	7.11579001239146e-05	0.00128054181709861
NLRP5	3.19411624844768	2.05034102993895	0.516197607606217	3.97200800570749	7.12693241136098e-05	0.00128112814763644
ZNF536	104.228009459912	2.09399637172313	0.52736244184098	3.97069682174019	7.16627256405483e-05	0.00128721151434968
BECN2	3.23538172790141	2.26532373461288	0.570565784122447	3.97031122028644	7.17788100112327e-05	0.00128809055364872
HEPACAM	4.01460786128636	2.20801981777771	0.556184060739087	3.96994443681751	7.1889394318592e-05	0.00128886934197263
C20orf173	2.24827989164488	2.28953700469685	0.576759121448405	3.96965894348957	7.19755813661456e-05	0.00128981183104853
MRPS6P2	2.25788208934795	2.01099739514311	0.50669913543447	3.96881947197084	7.222957443152e-05	0.00129255227715211
AKAP14	1.97399724966983	2.18790168791298	0.551498024586726	3.96719768770255	7.27226693656912e-05	0.00129653840871444
AC018716.2	2.38547281181162	2.87694102400936	0.725556562471329	3.9651505793155	7.33496285258873e-05	0.00130589568336553
GLT6D1	1.59354851266928	2.489314994989	0.627908901218027	3.96445247098773	7.35646016350029e-05	0.00130875639450618
ZG16	1.40295955351159	2.5986468990365	0.655507819470778	3.96432631594618	7.36035129056906e-05	0.00130875639450618
HSPE1P10	1.72741375018612	2.24395322841981	0.56618859922171	3.96326106089804	7.39328572856959e-05	0.00131032365950259
IFITM8P	1.59182788442677	2.15799163458667	0.544546840580907	3.96291278135888	7.40408366847273e-05	0.00131090206787399
AL390838.1	3.4360842562493	2.36094036761452	0.595835997970649	3.962399679871	7.42001886771694e-05	0.00131251205116503
LHX1-DT	6.69110530254074	2.15359022463875	0.543496999841398	3.96246938854714	7.41785204934032e-05	0.00131251205116503
AC066595.2	2.07143650049043	2.94203074979455	0.74260814262889	3.96175396000849	7.44011884099279e-05	0.00131546101185424
MS4A3	2.41548700384028	3.11812072886856	0.787423804943185	3.95990152862287	7.49806747751893e-05	0.00132387646069935
AC023905.1	2.04854030297986	2.57942289779261	0.651917197751347	3.95667257542797	7.60009884473773e-05	0.00133696924519052
USP26	4.73559121872689	2.27040744172326	0.574110901879113	3.9546495882451	7.66469045532313e-05	0.00134463273296471
AL050403.1	2.59634549589383	2.55758385928136	0.646952994830711	3.95327617263848	7.70883744819636e-05	0.00135114192039721
LINC01346	2.61236714613929	2.07907839703069	0.525973344935321	3.95282083598048	7.7235267546074e-05	0.0013530984063654
EIF3KP3	4.48456630899052	2.07268535171428	0.524824609821457	3.94929146409387	7.8382863269485e-05	0.00136945141851563
RNU1-138P	2.96713322504114	2.69876225665176	0.683700228712707	3.94728880189652	7.9041190125893e-05	0.00137812298992182
GCM2	1.83251296070378	2.56288348369411	0.649547809998252	3.94564255970782	7.9586263488226e-05	0.00138542929730162
AC026495.1	7.70127087125146	2.30814951746884	0.585018254794647	3.94543161440158	7.96563640906943e-05	0.00138602073517808
GPR32	1.68900845396563	2.56377322307572	0.649951528701339	3.9445606477738	7.99464191633819e-05	0.00138959741484922
AC114964.2	3.21411906478835	2.8948174662193	0.733980932826241	3.94399545921802	8.01351758552235e-05	0.00139182720327631
NFILZ	3.07443695682825	2.22280132332998	0.563692891819248	3.94328428757753	8.0373285275079e-05	0.00139406954617946
AC104772.1	2.11503011458857	2.31418341725291	0.58697169222322	3.94258095903686	8.06094263765031e-05	0.00139729971645276
AC108860.2	2.99443871344929	2.2349670003742	0.567242433057251	3.9400560855937	8.14625616825759e-05	0.00140863231382257
AC091180.1	1.34764770499893	2.57390142672326	0.653447532945944	3.9389565297145	8.18367545357945e-05	0.00141176384754881
AC211469.1	1.78469584843949	2.37912732586094	0.60401375106304	3.9388628515059	8.18687094108441e-05	0.00141176384754881
LINC00895	2.37683990582367	2.1911432828556	0.556282974877614	3.93890049095545	8.18558686801023e-05	0.00141176384754881
AC007846.1	4.32334514099972	2.73524187384017	0.694783915549076	3.93682382770556	8.25671763167673e-05	0.00142056271468404
AC027013.1	3.59000506059191	2.85477841291491	0.725556946528247	3.93460282693851	8.33343861774727e-05	0.00143055498634053
KLK15	3.53109446292879	2.16188428201063	0.549719742752688	3.93270263713856	8.39961199048915e-05	0.00143869604124597
LINC00458	1.68115987305279	2.65255789801118	0.674953905074315	3.9299837782539	8.49515926260096e-05	0.00145246780493855
OR7E28P	2.29085230657271	2.84473411016224	0.723968638084982	3.92936097023075	8.51719035848347e-05	0.00145493785611725
SSX4B	6.46860670301686	3.5070606857887	0.892558965599415	3.9292201646683	8.52217866567745e-05	0.00145501547301374
OR10A3	2.40682413620355	2.31486124292923	0.589176430510286	3.92897801584549	8.53076370904188e-05	0.00145531263328061
AC006435.4	1.37145526226981	2.36161156402452	0.601304298665972	3.92748159170638	8.5839988710469e-05	0.00146049793652087
LINC02509	2.13577135226748	2.25620940823804	0.574592556709014	3.92662484380325	8.61461875193341e-05	0.00146440885093234
ANAPC1P6	3.16240835815388	2.07699656127154	0.52898079331204	3.92641205036406	8.62223990156791e-05	0.0014650552626371
AC007368.1	5.59002300486694	2.20069029607454	0.56052042760094	3.92615538651039	8.63144073638107e-05	0.00146596939678058
LINC02624	1.66994443461647	2.74928228475208	0.700317507858754	3.92576546195183	8.64543642853735e-05	0.00146769672324643
AC018832.1	2.25347329820557	2.7094202641613	0.690374253800614	3.92456736218875	8.68857450551741e-05	0.0014724140373374
AC097478.3	2.85318245192447	2.64267494731582	0.67336420611772	3.92458482839792	8.68794416923492e-05	0.0014724140373374
AC096589.1	4.3776346748465	2.99418607479563	0.763066440935744	3.92388645885655	8.71318126141376e-05	0.00147306765882154
AL136985.1	1.38138208008211	2.78411521305999	0.709662231808095	3.92315539459745	8.73967404250653e-05	0.00147585860030303
AP004609.1	3.31555046543756	2.2703492473378	0.579015251662993	3.92105258163255	8.81630206746831e-05	0.00148683543482443
HMHB1	2.75221877557003	2.23681968707405	0.570515374635085	3.92070010121072	8.82920866148949e-05	0.001487704210432
ZNF840P	5.5602755310428	2.12591732428564	0.542368614052188	3.91969090615756	8.86626062566503e-05	0.0014926363379767
AC097063.1	2.07783181067605	2.08988819168285	0.533466451861979	3.91756254660144	8.94488412536332e-05	0.00150389294144529
AL132656.3	2.30534529275018	2.0537873630276	0.524297127386161	3.9172203236485	8.95758744704746e-05	0.00150473626043421
CLSTN2-AS1	2.45686505223033	2.63351059001664	0.672291371141294	3.91721611054734	8.95774394357579e-05	0.00150473626043421
AC011503.4	1.98437397463739	2.80250217719655	0.715481816785263	3.91694395503786	8.9678586911518e-05	0.00150511738584174
NR1H5P	2.13005861082426	2.82286384514041	0.720880030865962	3.9158580128089	9.00832559727595e-05	0.0015112480463082
HAUS6P2	2.54325070034078	2.91012459104473	0.743349093033435	3.9148828165905	9.04481257270777e-05	0.00151670596143828
TRAV8-2	3.31518599156247	2.3360987866061	0.59693825662726	3.91346803571479	9.09799485675592e-05	0.0015233176157288
FOXQ1	75.9109241212738	-2.07886336978077	0.531406205342536	-3.91200431775306	9.15332749530443e-05	0.00153088803841476
GYPA	3.44406803582387	2.15022067564186	0.549805542435675	3.9108748633494	9.19624113532579e-05	0.0015359060073984
MTND4P31	2.08502073825607	2.67533306590811	0.684415348571225	3.90893201254632	9.27050468831991e-05	0.00154442663211798
AC044893.1	2.34585371867671	2.7329087010467	0.699189735163688	3.90867966676727	9.28019181261251e-05	0.00154536944129559
LALBA	1.39648688815802	2.82731345321747	0.723563379612984	3.90748555396728	9.32616156385338e-05	0.00155033293206396
AC097636.1	2.60988298480261	2.57519353908222	0.659176571354169	3.90668244441989	9.35719973131567e-05	0.00155347331065075
MED4-AS1	2.64429333414482	2.40095966567797	0.614628575490045	3.90635867159882	9.36974030849062e-05	0.00155488246719662
AL358335.2	2.75223165637379	3.20134282167972	0.819650681909904	3.90574044813838	9.39372983781244e-05	0.00155751613088742
PRSS41	2.16209740660868	2.60674245143137	0.667462707381492	3.90545033093733	9.40500752504908e-05	0.00155834685303381
CASP14	3.18855939474813	2.53194699597331	0.648405576034589	3.9048815888626	9.42715327215606e-05	0.0015610340508969
AC116611.1	2.2359729315959	2.33620735002995	0.598296003983423	3.9047684331428	9.43156521249604e-05	0.0015610908650036
MAGI1-AS1	2.36432265938432	2.0313589805346	0.520436726513491	3.90318145712558	9.49364719127469e-05	0.00156909527452564
DPRX	1.40386751599388	2.57085332138001	0.659027248811982	3.90098182740462	9.58033432270915e-05	0.0015794443919453
LINC02471	3.3230949086955	2.3423954703291	0.600452052298266	3.90105331701914	9.57750521327475e-05	0.0015794443919453
AL160287.1	2.63582258465949	2.32999350438532	0.597365147317555	3.90045103040923	9.60136462392517e-05	0.0015816898090431
SULT6B1	1.53078626202275	2.61774086839128	0.671170320555204	3.90026314963666	9.60881894379478e-05	0.00158223843955611
AC022133.2	3.32901963171178	2.31671792782071	0.594022057268941	3.90005370923764	9.61713510021412e-05	0.00158242142049049
AC104051.1	1.99230118418337	2.79235097674028	0.716122883888853	3.89926231874706	9.6486198849217e-05	0.00158471146885613
LINC01478	4.06720788238524	2.00488812642136	0.514672986917295	3.89546018031744	9.80124641502536e-05	0.00160634097054796
LINC02748	2.72178066148215	2.78157568297149	0.714166165778512	3.89485783037523	9.82563428276636e-05	0.00160896333985018
AC092436.3	1.97403309351707	2.48679317385584	0.638563523397271	3.89435519370988	9.84602881045814e-05	0.00161092787791406
LINC02741	2.0571431471573	3.0407179672432	0.781121746190785	3.89275805221344	9.91109854252707e-05	0.00161950220520075
AL163195.2	2.58973381728433	2.6319818212645	0.676433203107894	3.89097077016885	9.98439613420996e-05	0.00162801243723431
AC093902.1	2.86500865493577	2.67332246350539	0.687201858797632	3.89015604262595	0.000100179781664402	0.00163210092701407
RPL5P20	1.44223739112779	2.36282500006893	0.607856158099825	3.8871449578716	0.000101430187668603	0.00164785982154785
AC093166.2	3.58435494060972	2.20303094029811	0.566830199524813	3.8865800413333	0.000101666414399728	0.00165001494131742
AL136115.3	3.14486504469452	2.25666951714072	0.581259344980324	3.88237976151095	0.000103439166819883	0.00167312416246984
RS1	1.93699491100394	2.00888414176075	0.517679541628495	3.88055540197955	0.000104218200940631	0.00168453517752305
LINC02862	1.47839097864091	2.59366112514888	0.668591804565936	3.87928943704708	0.000104762041316425	0.00169024610562964
GUSBP8	2.24816491296708	2.61137161780162	0.673185764660626	3.87912483431389	0.000104832948718844	0.001690679169187
RCC2P3	2.50709473062127	2.00216798812643	0.516213179416872	3.87856813417304	0.000105073099224034	0.00169384016719685
SLC7A15P	2.21206239316526	2.93441420687618	0.756614882501897	3.87834587283422	0.000105169123735114	0.00169467609002315
AC092637.1	3.52336973181659	2.58263369029991	0.665974155479219	3.87797885105844	0.000105327871019782	0.00169479200000334
TDRD5	13.4041133020953	2.20675612884789	0.569056526607246	3.87792077881037	0.000105353009617848	0.00169479200000334
AP000424.1	2.26858152449643	2.356775962458	0.608223050032223	3.87485473023941	0.000106688325701738	0.00170982079874627
AL589987.2	2.8917156278517	2.17029049642368	0.560161279511061	3.87440291895582	0.000106886442027053	0.00171203667308497
AL033397.1	2.14066735489912	2.36023903869158	0.609216671906873	3.8742193829068	0.000106967020505698	0.00171214170869509
AC005208.1	1.33190766017429	2.62516219975685	0.677668248731488	3.8738161403767	0.000107144258850063	0.00171426346092593
AC098869.1	2.45926874605476	2.63959133545326	0.681419093103607	3.87366799986616	0.000107209441044822	0.0017145913399611
LINC02588	9.66396450367942	2.56452433526349	0.662156836445522	3.87298626867607	0.000107509887058747	0.00171793615509165
AC096644.3	3.58490486692109	2.33203368289373	0.602375958229865	3.87139236058925	0.000108215441940258	0.00172413902495752
AL008638.3	2.27047977850949	2.38219810827527	0.615338274166576	3.87136345695667	0.00010822827658009	0.00172413902495752
PAICSP2	1.62928592910316	2.1331860896223	0.551357677382106	3.8689695947481	0.000109296269214122	0.00173710437487084
AC090983.1	2.85122092461402	2.18065450846292	0.563894968651022	3.86712886209926	0.000110124243775355	0.00174664607727533
PRSS38	1.65554326828009	2.84384500842387	0.735353044597151	3.86731928196724	0.000110038317952311	0.00174664607727533
LINC02292	2.00209807125902	2.39856254102644	0.620269951522656	3.86696556094388	0.000110197982857745	0.00174709339186079
AC002377.1	5.90722768791874	2.42794530718375	0.627942131651401	3.86651123535633	0.000110403379966386	0.00174962679850076
RNU1-1	1.85135200221766	2.68170672077985	0.693624866015547	3.86622056412802	0.000110534979591334	0.00175098908421995
SFRP5	6.81420195614106	2.11598334314314	0.547511963437699	3.8647253109455	0.000111214288203461	0.00175739645613764
SP8	3.15030408241822	2.21249394783186	0.572856651382659	3.86221220001853	0.000112364899746612	0.00177136559486729
CYP4A22	2.53846528161717	2.33303193674092	0.604338066355925	3.86047490076007	0.000113166865338958	0.00177925266817392
LINC01333	2.0792810913187	2.70041687712554	0.699646492076207	3.85968758181297	0.000113532079573921	0.0017825571050192
BRI3P2	1.61393069302589	2.48742553592423	0.644570378153755	3.85904413269654	0.00011383138205569	0.00178402978753822
KRT8P14	2.69587952111912	-2.46808175571331	0.639551893804232	-3.8590797394602	0.000113814800018306	0.00178402978753822
AL513524.1	1.23926802010076	2.62220589081257	0.679563453012037	3.85866232092108	0.000114009334731813	0.00178538618190019
AL121932.2	3.37604610576872	2.62001967120567	0.679283664799843	3.85703323511789	0.000114771562181732	0.001794252685327
PRAMEF18	1.72723415309251	2.24516312236784	0.582098175706717	3.85701796718745	0.000114778728523146	0.001794252685327
LINC01543	1.65677990310978	2.25409330478541	0.584439419234211	3.85684680157087	0.00011485909778921	0.00179429926908738
LINC00838	2.66695655377881	2.08314070308694	0.54014584807253	3.8566263362395	0.000114962693500137	0.00179518667542521
AC000077.1	2.6494599192618	2.78873896094781	0.723327471299139	3.85543073034274	0.000115526040111852	0.0018004932434009
DKKL1P1	1.65500491674035	2.33423280953819	0.605475109220594	3.85520853622366	0.000115631020192869	0.0018004932434009
OR11H4	2.09795110559383	2.81501047902488	0.730145222252062	3.85541176362458	0.00011553499780917	0.0018004932434009
SMIM36	2.28274783075349	2.36746927861182	0.614197431779209	3.85457371867175	0.000115931448454245	0.00180370717065856
EPGN	4.49583625584616	2.0287899810893	0.5265407713781	3.85305391599478	0.000116653690681728	0.00181273882154146
DGKB	20.4834031369299	2.16477361202479	0.561947884882267	3.85226756833212	0.00011702904329996	0.00181783534586623
AC093523.1	3.65989832589248	2.31710834991174	0.601567389690201	3.85178516924765	0.000117259873467605	0.00182068375772222
AK6P2	2.18566612321099	2.23088315959659	0.579267347922413	3.85121510404102	0.000117533205752068	0.00182320267299315
DPPA3	2.59460374962238	2.96462771233981	0.7700141255514	3.85009523067758	0.000118071907960633	0.00182885138987712
AL845331.1	1.71948529575815	2.75660235388517	0.716050885456117	3.8497296908295	0.000118248250142433	0.00183084366957818
MARK2P13	2.7456730337023	2.25418885510344	0.585891718928777	3.84744959226411	0.000119353823942366	0.00184572678887415
LINC01811	6.13720376969679	2.2550182108052	0.586170517991193	3.84703450888856	0.000119556135269132	0.00184729331562237
LINC01414	6.48526537924295	2.35688482622633	0.612763908454951	3.8463179598307	0.000119906141833339	0.00185053859361212
NKX6-3	1.80204713992685	2.31049215372955	0.600719790745128	3.84620615023126	0.000119960843569857	0.00185063839374536
AC116096.1	1.89882171736858	2.93741749589211	0.763875290959741	3.84541499202246	0.000120348582700731	0.00185289489264805
AC087280.2	5.03901189135329	2.0281557661774	0.527467876065304	3.8450792137459	0.000120513501363748	0.00185468973398432
SLC24A3-AS1	2.77932902917127	2.60722438956707	0.678371473782766	3.84335793931391	0.00012136226236409	0.00186427577698187
AC110921.1	1.9627289769082	2.22810246476236	0.580313814884268	3.83947858488723	0.000123295882908199	0.00188842041498558
AL133304.3	4.64780428250288	2.06397493413867	0.537607123832806	3.83918821503667	0.000123441776707324	0.00188914664815711
LINC02262	5.56302134680929	2.74765035510628	0.715711415287699	3.83904782907758	0.000123512370754555	0.00188947333681818
AC024405.1	1.86547809326801	2.33430662655327	0.608078568843429	3.83882403715221	0.000123624984763496	0.00189044232380273
CLEC4GP1	4.92797251467571	2.04644382160224	0.533316067137311	3.83720639167496	0.000124441880927263	0.00189839429245977
AC110620.2	3.19957287899425	2.12320727202695	0.553348635280637	3.83701546665989	0.000124538631336863	0.00189911513056496
TRPC5	3.02487633576012	2.41954403633517	0.630750022710705	3.83597930910404	0.000125064937408431	0.00190411367204336
AL583827.1	4.4574271906882	2.19247980236926	0.571672784578327	3.83520059291691	0.000125461857820169	0.00190864199008186
STK33P1	1.82823186708553	2.8519934796607	0.743923596002346	3.83371826755675	0.000126220699331314	0.0019179047806909
AL117187.2	2.71770708614374	2.12246779820615	0.553691915388013	3.83330104561627	0.000126435065193938	0.00191964152999439
AC009435.1	2.28371792086432	2.266089528554	0.591204396387753	3.83300520496763	0.000126587274029413	0.00192043255938572
AL360091.2	2.59054638662331	2.21195091176438	0.577753088839824	3.82854017484556	0.000128905591154855	0.00195097468080407
AC012400.1	1.82448561592929	2.76672413489471	0.723321924434235	3.82502457264624	0.000130759043658589	0.00197482821371263
AL139010.1	2.20818207396724	2.18322365091345	0.570967551593301	3.82372631302971	0.00013144982339295	0.00198166419415219
CALR3	2.15986863519756	2.55472870490979	0.668246367272411	3.82303418324211	0.000131819496614204	0.00198506048830629
AC022167.3	1.56703450118254	2.19096242877522	0.573132548809472	3.82278485723128	0.000131952903891203	0.00198534786807599
RGS7	2.30202905115196	2.25487800486042	0.589837357370795	3.82288096317188	0.000131901465267054	0.00198534786807599
NUTF2P4	1.96622280725337	2.18376126108553	0.571301549510335	3.8224318890037	0.000132141984732609	0.00198550193874937
OR9N1P	2.13372191662924	3.25578884056657	0.851877658673625	3.82189720251127	0.000132428896219659	0.00198550193874937
PNMA3	116.548669274062	-2.10420058404526	0.550647775474787	-3.82131859559578	0.000132740036537634	0.00198861264421687
LINC01992	2.36551486895439	2.32884447094226	0.609650089629264	3.81996904545435	0.000133468423132294	0.00199562860105875
ACSM5P1	3.04963142139314	2.11804462663983	0.554757694654291	3.81796349478258	0.000134557829781137	0.00200707818051645
SALL4P7	3.03181813627192	2.23846410150099	0.586309909042447	3.81788550215162	0.000134600363814445	0.00200707818051645
AL133284.1	3.79519525264083	2.05226524759717	0.537713314379399	3.81665321039296	0.000135274089510569	0.00201321217697906
FO393401.1	2.30671084780416	2.13202829500887	0.558717082769215	3.81593540051026	0.000135667997696411	0.00201829161210477
MTND4P23	3.68365231613532	2.16743439447112	0.568179828126308	3.81469789523977	0.000136349634508915	0.00202372395636501
AL031651.1	4.32054526804976	2.02661299019994	0.531336164670897	3.81418229164807	0.000136634587920932	0.00202716907763433
AC068473.4	2.46375892153636	2.38636171608774	0.626051195961706	3.81176768206942	0.00013797652707663	0.00203997896506707
OR2J3	4.47306331372713	2.3478966379863	0.616001213295903	3.81151300891751	0.000138118785298061	0.00204129562231537
KRTAP5-4	1.61058898238106	2.77753080536953	0.729121686854385	3.80942009467925	0.000139293113439765	0.00205785863817615
AL138733.2	1.37048116861868	2.75505609885886	0.723376247738764	3.8086073567815	0.000139751668414279	0.00206304434861511
AC008278.1	2.01247145551387	2.34661166603424	0.616172619361892	3.80836731834075	0.000139887372291565	0.00206345975113821
AL121790.2	2.42965428572388	2.27833524973374	0.59837169804728	3.80755850781184	0.000140345541334869	0.00206846348801327
MIR3663HG	1.82064520135511	2.55356688409248	0.671756851045892	3.80132614965773	0.000143923705240436	0.00210840809429546
IGHG1	1704.89008173483	-2.20601351220636	0.580356924226656	-3.80113240683041	0.000144036303198572	0.00210844747990066
LINC01255	3.29926044677622	2.09202427722939	0.550564198510861	3.79978262823445	0.000144823062320698	0.00211915577118925
AC012174.1	1.31916575161106	2.66029464577015	0.700342912119023	3.79856010496475	0.000145539137730373	0.00212720003706713
HHLA1	2.6395368614172	2.40610180468696	0.633809005589898	3.79625689042956	0.000146897278950028	0.00214215427650161
AC139783.2	2.24894302214034	2.32949910910926	0.613652408362044	3.79612151336151	0.000146977477199691	0.00214250944822209
AC087468.2	3.62609505241176	2.33398846110785	0.615012535991962	3.79502583202362	0.000147628084685288	0.00214872789268605
UQCRBP2	1.86884308710805	2.72094337335833	0.717072148106045	3.79451827901137	0.000147930384036804	0.00215163840398883
AC103833.2	30.2291137776119	-2.36422116977466	0.623252232925919	-3.79336173201593	0.000148621403788011	0.00215745645067522
AC131953.2	2.54845984406994	2.61442866158403	0.689245397100353	3.79317536625257	0.000148733038497133	0.00215826039637651
AC016576.1	2.60474095300712	2.60234738939965	0.686738858752549	3.7894278971293	0.000150994629236121	0.00217760666045719
AC062022.2	4.67809539734623	2.08700366357521	0.55076379493862	3.78928986028901	0.000151078549255019	0.00217760666045719
LINCR-0003	6.47935006914474	2.35629391827054	0.6217408796188	3.78983270283792	0.000150748779054532	0.00217760666045719
AC016598.2	2.32288241185927	2.73398898638638	0.721650278015077	3.78852342980634	0.000151545302843442	0.00218174057568267
MTND2P8	1.50960365679723	2.3242788082867	0.613491978539481	3.78860505041978	0.000151495531654807	0.00218174057568267
HIGD2B	2.88962512478706	2.07518910478692	0.547926379028715	3.78735024304819	0.000152262399761831	0.00219042050680996
AC002072.1	2.1829686512498	3.03851020259323	0.802362836256271	3.78695281647211	0.000152506045642466	0.00219228154858168
AC046195.1	5.96248491889451	2.32682652280251	0.615368226677192	3.78119379898226	0.000156078110495472	0.00222860024762924
ANKRD20A3P	2.90759347130595	2.31370827303979	0.611934818912432	3.7809717661627	0.000156217391799234	0.00222892996324329
TAX1BP1-AS1	2.23379928624828	2.14782338506748	0.568222162071021	3.77990076493888	0.00015689087603947	0.00223687560052261
AC127459.2	2.16129134490095	2.34479033012276	0.620351543449348	3.77977673285859	0.000156969048208952	0.00223688254277943
AL161893.1	2.10274504826621	2.06086217765713	0.545286747905787	3.77940998121083	0.000157200410753792	0.00223688254277943
LINC01849	3.34991770396922	2.20785107803436	0.584153403035478	3.7795741094061	0.000157096832056727	0.00223688254277943
LINC00841	2.77613559621833	2.27042552342498	0.600866698265998	3.77858438481788	0.00015772240704068	0.00224123540404807
RETNLB	1.78063749122357	2.97230935215955	0.786601586502523	3.77867195180138	0.000157666964202925	0.00224123540404807
BARX2	51.0128097584498	-2.41243340868976	0.638951390473459	-3.77561336379933	0.000159614410924686	0.0022564208194353
AC004888.1	2.96008590099587	2.27070770832989	0.601534657936496	3.7748576551172	0.00016009905687576	0.00226160549158773
SERPINB7	7.04491871351497	2.34971236177535	0.622567940932719	3.77422640532222	0.000160504946813335	0.0022665047090126
PIEZO1P2	2.17279665289858	2.42151893318094	0.641663606082994	3.77381374013557	0.000160770811330144	0.00226775504349399
FLJ42969	2.00458185661803	2.13045328704753	0.564706608723312	3.77267284309645	0.000161508006212518	0.00227647967463471
AC007922.4	2.97644078574266	2.01520123328338	0.534239138655948	3.77209584148641	0.00016188204793692	0.00228091389393897
AL008638.6	2.32986093363778	2.05980604395031	0.546130970199401	3.77163383207921	0.000162182133343658	0.00228262725971979
SERPINB11	1.71963310193717	2.60878835698073	0.691975771266161	3.7700573709499	0.000163210024788816	0.00229372857914744
OR2G6	1.00106536769962	2.46130086609474	0.652918708720469	3.7696896002845	0.000163450700517675	0.00229445464844102
RN7SKP255	1.67983541912435	2.22341606634178	0.589951207271551	3.76881348649965	0.000164025391068777	0.00230013237541512
SHANK2-AS1	2.06306963317022	2.6006649136638	0.690994435360353	3.76365536476072	0.000167447613512206	0.00233951096167039
AC009268.3	2.70076926912399	2.00326452678217	0.532406547712691	3.76265944772568	0.000168116056824199	0.00234634730890289
AC090377.1	9.62858894761375	2.79929131000968	0.744295444840489	3.76099481652692	0.000169238937432808	0.00235858710951128
AC105460.1	2.05724484388706	2.94578328290462	0.783417768027012	3.76016909895137	0.000169798541083254	0.00236552673411082
RN7SL670P	1.94403701218385	2.32531801795839	0.6184408434173	3.75996838292478	0.000169934832666641	0.002366566143347
PHOX2B	3.1279076077285	2.28389066486695	0.60780567968276	3.75760007056698	0.000171550769997716	0.00238560652138542
AC021074.3	6.79252046294781	2.37353779174976	0.63178706620286	3.7568635363416	0.000172056258107006	0.00239003709442125
AP003071.2	2.3796807070412	2.56182023583443	0.682711890769716	3.75241777749927	0.000175137282243767	0.00241969467333332
AC108457.1	1.67231849788506	2.33281216656384	0.621699752912492	3.75231316344467	0.000175210403457646	0.00241983353112294
RMST	4.14613013040841	2.3112015471704	0.616131731395896	3.75114838174976	0.000176026482921631	0.00242848186632657
OR5AN1	4.17257967057092	2.24380845059797	0.598380731624136	3.74980064031772	0.000176975209691429	0.00243718875456965
HNF1B	8.07928245515552	2.174860803365	0.5803773702416	3.74732185450243	0.000178732688706941	0.0024552227238164
ELFN2	10.0684053847116	2.00590297976604	0.535403758053222	3.74652390760141	0.000179301922246865	0.00245951978936199
CIBAR1P2	1.85742412532893	2.25331740750369	0.601461262038543	3.74640488045145	0.00017938697892401	0.00245980708376608
HSD3B1	1.52112882371502	2.24699150855108	0.59984318407034	3.74596489253029	0.000179701723268407	0.00246324259258269
AC098657.1	1.54718899990097	2.18239091601752	0.582713984468905	3.74521802150774	0.000180237184803479	0.00246970002476967
AC006270.2	2.76555371066056	2.72081978752312	0.726588336335082	3.74465106506796	0.000180644659651864	0.00247337760538947
LINC02290	3.691668113523	2.14563228069748	0.573011159957072	3.74448602512075	0.000180763437472622	0.00247337760538947
LINC02843	4.4764981876697	2.25902590103923	0.603450538119156	3.74351460200898	0.00018146405167763	0.0024794270907107
AL031428.2	1.32646364317357	2.17245776601031	0.580636676315628	3.74150971618848	0.000182918104323291	0.00249278140703746
AL035425.3	50.069801926692	-3.42931274028602	0.916640720912723	-3.74117433586341	0.000183162407283664	0.00249352516352135
AC091691.3	2.32948349641642	2.44989814920746	0.655016348565665	3.74020916359137	0.000183867185842882	0.00249979883743227
THAP12P4	1.79768499389838	2.19416448716755	0.586910386940244	3.73850000952691	0.000185121485899909	0.00251417913257409
RPL23AP26	2.09412990435174	2.53250529775894	0.677492511394975	3.73805651747271	0.000185448264125126	0.00251602852769637
TEX37	2.78839735752512	2.37371442168085	0.635024177355884	3.73799062512003	0.000185496861825354	0.00251602852769637
RPL36P16	2.47849222321771	2.06361059046644	0.552193265301822	3.73711654983422	0.00018614265380622	0.00252268993238546
SSXP3	1.94251211552739	2.46286329286118	0.659515995350322	3.73434959913741	0.000188200918280856	0.00254608766984541
MIR3616	1.98889078560341	2.02396416606189	0.542178514083433	3.73302171422903	0.00018919627705233	0.00255504877214598
AL049781.1	4.0091838012273	2.13099170772982	0.571148902898529	3.73106154439801	0.000190674631711465	0.00256876413495391
AC079154.1	1.6855408681364	2.67265368480771	0.716460678011511	3.73035641289551	0.000191209090041122	0.00257317402932576
ARSH	4.29214158833107	2.44127783479754	0.654483065464775	3.73008556464924	0.000191414754981268	0.00257323402395455
AC108721.2	3.80159932872776	2.22365789142712	0.596199110172015	3.72972359986508	0.000191689932613966	0.00257512872710085
FOXL3	4.39328799068384	2.04293089763485	0.547905830414232	3.72861682470205	0.000192533647948476	0.00258465306887306
LINC01435	6.82039936386567	2.10485288807218	0.5645634679103	3.72828390023742	0.000192788124466474	0.00258716403337013
P4HA3-AS1	1.37178223221404	2.1134955452039	0.567317723191403	3.72541780171187	0.00019499198676531	0.0026130833238647
AC023824.3	2.08492946055113	2.51373506131324	0.674919991243392	3.72449341244469	0.000195707822353495	0.00261993092122699
LINC01620	2.34356710816055	2.38341086750206	0.64005491397087	3.72375997039924	0.00019627754689949	0.00262481026207484
AL591428.1	2.98545104607645	2.70852605246662	0.727486954103833	3.72312663091417	0.000196770767097999	0.00262845728683574
NPSR1	2.47240577442467	2.48151866954343	0.666527000169248	3.72305798401762	0.000196824296532934	0.00262845728683574
AC004448.5	1.77685742066479	2.23411867450633	0.600382900952225	3.72115640029547	0.000198312562951357	0.00263914606408419
KRT8P31	1.74135982328487	2.73910804004314	0.736083443344853	3.72119229797684	0.000198284370130493	0.00263914606408419
RNU1-88P	1.57252012605659	2.40004312695469	0.645838439843251	3.71616642629261	0.000202268377690236	0.00267508819263746
GABRB1	19.5665423315457	2.01359556540078	0.542028941479464	3.71492260155829	0.000203265901091976	0.00268379475189701
PNMA6B	10.4250174862442	-2.27027689292653	0.611296478385358	-3.71387202969515	0.000204112037624134	0.00269112252492273
AL451142.2	1.35780777226406	2.41800765902343	0.651401890341554	3.71200589816463	0.000205623194491106	0.00270791930517542
SCGB1A1	1.56807137272965	2.14199583380114	0.577030220744179	3.71210338175818	0.000205543994736612	0.00270791930517542
DCAF12L1	5.78500535450597	-2.76956911173824	0.746585300542768	-3.70964859571272	0.000207547115683728	0.00272891027670924
AJ003147.1	1.49443351836666	2.09324987293217	0.564863527537482	3.70576213702038	0.000210756023990723	0.00276258160999388
RPL21P33	2.25435536479367	2.26963868897353	0.613093623835723	3.70194469610351	0.000213953260559409	0.00279209005030029
FP236383.9	4.5059468966088	2.32026945916106	0.626997872325206	3.70060180675957	0.000215088764507075	0.00280404710426196
LINC02413	2.17926981794396	2.14198486944872	0.579169200719634	3.69837495983428	0.000216984195118966	0.00282300190374004
AC012178.1	1.65567464481319	2.50612574309469	0.677716141773021	3.69789885266454	0.00021739147423239	0.0028263838332342
AC093909.4	2.21938643931256	2.33543096829445	0.631810859726161	3.69640839872027	0.00021867110729518	0.00283917237685082
RNA5SP226	1.69854298840871	2.35403560843252	0.63692871261554	3.69591692414949	0.000219094612178187	0.00284370872308542
GOLGA2P11	2.22350827128465	2.03227950428323	0.550047157113658	3.69473685664972	0.000220114625703409	0.00285212355432715
FMO11P	2.44807624725131	2.83608729874205	0.767741104452235	3.69406728686948	0.000220695361675061	0.00285675402880805
AC026801.1	1.26954151689807	2.4583481180045	0.665776075380638	3.69245487921597	0.00022209975453434	0.00286974620334277
AC112504.3	2.56963396607793	3.32415846016	0.900231235284304	3.69256067760212	0.000222007348493746	0.00286974620334277
AC091544.5	2.51617503118906	2.12269049941337	0.575613350048847	3.68770199515566	0.000226288444257483	0.00291049572270427
SLC5A7	2.55376530685404	2.66364279251643	0.722685571314472	3.68575615488158	0.00022802460147961	0.00292791830152885
RNU6-450P	2.75301907237724	2.05368811599914	0.557792022616424	3.68181693665309	0.000231577673832893	0.00296758203471831
AC137735.3	2.11880691189743	2.24480027835175	0.61002584796003	3.679844527668	0.000233376193918033	0.00298166647754018
AL139327.1	27.5993535547744	2.00439620118691	0.54483784036418	3.67888581278998	0.000234255114108265	0.00299090381463954
NLRP8	4.13450049245362	2.04833065421688	0.557465529990196	3.67436288707017	0.000238443646291224	0.00303227291258051
MAGEA5	4.89635250037424	3.2549070594346	0.886056957981121	3.67347384399632	0.000239275180090187	0.00303982477964245
LINC00993	2.59887068249855	2.93325235581193	0.798614437125389	3.6729267835054	0.000239788204380021	0.00304319305246377
DPEP2NB	2.09514129488654	2.19674845315832	0.598581739269525	3.6699222663209	0.000242624238057204	0.00307059075280518
AC079061.1	4.06197397015824	2.20115553490419	0.59985708170337	3.66946661470385	0.000243057076224542	0.00307270665679937
FAR2P1	16.1345104120928	2.6292189431252	0.716841892789793	3.66778081690072	0.000244664775833519	0.00308987934641364
AC104257.1	1.7533660778926	2.63984976755235	0.719765553211807	3.66765227340008	0.000244787772712455	0.00309041542469851
ABCA9-AS1	1.90618602676594	2.35806132466634	0.643086296725741	3.66678832478994	0.000245615948338358	0.00309639842691215
AC072026.2	2.10261078312455	2.27652029755853	0.621759689857149	3.66141506870856	0.000250826013296116	0.0031408099386854
CICP17	1.9934958785496	2.06987531658185	0.565372404094315	3.66108303410677	0.000251151340306036	0.00314303407782423
DUSP13	36.7497098994259	-2.44165449702161	0.666939346341107	-3.66098433150894	0.000251248125244195	0.00314303407782423
AC008766.1	2.29400320436572	2.31595119264158	0.632996872181567	3.65870874631633	0.000253489222300471	0.00316486202147809
MARK2P10	3.7231499217945	2.34467807681949	0.64097905581515	3.65796363476761	0.000254227106062592	0.00317304208793217
FLJ40288	1.97963620848952	2.51647803424412	0.688337889159825	3.65587609497378	0.000256305137381896	0.00319274649543221
AC027088.5	8.92744530725168	2.23844430049274	0.612350717031069	3.65549388322048	0.000256687329120003	0.00319439596378435
AC233702.2	1.87052173373409	2.28325198941235	0.6247139045779	3.6548762124241	0.000257306097413989	0.00320002043419206
AC009562.1	2.50139010709932	2.38330818477475	0.652463104087634	3.65278614199561	0.000259410271015726	0.00321680474080813
SNORA10B	1.46588882484898	2.58274011515593	0.707058721873663	3.65279436524285	0.000259401960756694	0.00321680474080813
RNU6-1242P	4.18057761681876	2.01017889261844	0.550780139190389	3.64969386073593	0.000262553030265463	0.00324111071820946
LINC01484	5.12601671073691	2.16582334246936	0.59393174933134	3.64658623639448	0.000265747319269998	0.00327632628484319
AC099520.1	3.49423765647963	2.01069375383452	0.551511747800369	3.6457859000355	0.000266575854965529	0.00328300996638913
CFAP20DC-AS1	2.31843151960035	2.11169038157034	0.579222599925518	3.64573202399541	0.00026663171619539	0.00328300996638913
TCF21	2.97090984846022	2.89398857913446	0.79389999928035	3.64528099478245	0.000267099795289747	0.00328646509568614
LINC01623	2.74601959954684	2.40680957933003	0.660605241059401	3.64334012165914	0.000269122840825477	0.00330501333102798
AC023824.1	2.33639053106053	2.80254925741982	0.769406684087652	3.64248103815608	0.000270022874054655	0.00331095161676412
MMP27	5.59349207379008	2.25822212979501	0.62011435825435	3.64162206492366	0.00027092561200426	0.00331989874026427
GNA14-AS1	3.76861920831171	2.04649769833418	0.562171116316549	3.64034657586682	0.000272271307565859	0.00333106927850105
AL450263.2	3.10853654608844	2.10401952501586	0.578357049734903	3.63792492194961	0.000274843511676865	0.00335611744510067
DYNAP	3.68623812641391	2.58811376346631	0.711480873587577	3.63764348353595	0.000275143919408792	0.00335871675340666
MUC21	3.1845868104831	2.11806777809074	0.582627894780165	3.63536967087702	0.000277582300970162	0.00338740462510248
AC107029.2	1.82564278043699	2.18799282598982	0.602101096822198	3.63392931442531	0.000279137365640661	0.00340313419368772
AP001120.5	2.37510344964554	2.02591798786789	0.558012298919834	3.63059737534376	0.000282765996867468	0.00343319082335891
AL591178.1	1.46827642311238	2.28597361711543	0.629831003386717	3.62950316009109	0.000283967255061909	0.00344450574611453
FAM230I	2.82802886403915	2.98580798205852	0.823210702659397	3.62702765210998	0.000286702600480813	0.00346950791272378
ADH1A	1.19239901869693	2.23895146460837	0.617384259496983	3.6265120630587	0.00028727540488068	0.00347365126349103
AL158825.1	2.12993373781518	2.61456624393541	0.721117048466481	3.62571686454442	0.000288160949620713	0.00348022510203462
LINC02864	31.8717250677708	2.06479296030502	0.569824086159183	3.62356209654538	0.000290573401610165	0.00349699802370677
RNVU1-28	3.89738825677036	2.14405711855255	0.591697486519804	3.62356975887	0.000290564789543471	0.00349699802370677
CYP4F24P	1.93346335022391	2.13265352785722	0.588924400568324	3.6212687499434	0.000293161781053935	0.00352262388152093
LINC02885	5.36775488169905	2.07166782256988	0.572403179907824	3.61924583106525	0.000295462855175819	0.00354694097763788
GOLGA6L2	2.27131407911817	2.18071673804057	0.602846812035294	3.61736463477043	0.000297617890750928	0.00356389064121125
AC092296.1	2.8239621941794	2.19307002725419	0.607150792570521	3.6120681288569	0.000303764730643729	0.00362505176379719
AC005005.2	1.17834571855376	2.15688999005983	0.597314903105871	3.61097635241412	0.000305046477925301	0.00363808461876283
AL445433.2	3.25958570187973	2.23398177506287	0.618764279428611	3.61039227591774	0.000305734262348419	0.00364289019985149
LINC01053	3.12644834084295	2.40638515834565	0.666805776654733	3.60882470217659	0.000307587357826312	0.00365588728553969
UNC45B	54.0213462690319	-2.01189099071367	0.557813918267656	-3.60674218556931	0.000310065458671186	0.0036796416495012
AC020779.1	3.47171946451657	2.08573137351076	0.578497868769907	3.60542620138907	0.000311641045825236	0.00369719604365394
RPL21P92	1.97435711907878	2.11226761816889	0.586160494046605	3.60356530271546	0.00031388184006048	0.00371803166335302
CTBP2P1	3.30367247711696	2.38941939547928	0.664116445294252	3.59789222569334	0.000320806492143487	0.0037848655240065
APOBEC4	2.14986377078637	2.12650838114464	0.59197035071235	3.5922548799711	0.000327828970016815	0.0038417269678177
TBC1D3P5	2.09176804361762	2.1924507681237	0.610512349858253	3.59116530342546	0.000329202745743799	0.00385311828735581
AL139011.2	2.05271159192734	2.5890638445729	0.721521901861651	3.58833714942356	0.0003327937616925	0.00388684878382227
AC015802.7	1.86057160625767	2.88064321023907	0.803231420208949	3.58631788767639	0.000335380088254232	0.00391089355968036
AC087499.5	2.17690565532797	2.06572177133833	0.576173771568473	3.58524090000656	0.000336767202515727	0.00392250979323646
LINC00442	2.22024044612608	2.52980963171303	0.705683409278404	3.58490733727167	0.000337197904638845	0.00392633444833947
CYLC2	2.30178147360529	2.65644549818281	0.741232218073968	3.58382357567426	0.000338600837005346	0.00393908378210556
LINC02808	2.11534036051368	2.8188565296399	0.786782237572024	3.58276584679742	0.000339975334251382	0.00394829315231611
NMD3P2	1.72293378671777	2.03371310767413	0.567895014441913	3.58114273933663	0.000342094684263668	0.00396425581449017
CTCFL	37.677867587133	2.03414795720707	0.568041953449664	3.5809819060967	0.000342305361717868	0.00396534716576976
LINC02147	5.75211962498583	2.24252266714138	0.626252976750314	3.58085749752128	0.000342468409302881	0.00396603847259994
LINC01633	2.54465003587593	2.47963528127819	0.692791992560754	3.57919160138206	0.000344658713869748	0.00397819520909766
RN7SKP117	1.68343843828394	2.82828097087047	0.790193190069895	3.5792272148287	0.000344611752881751	0.00397819520909766
AL133320.2	2.44256334711074	2.19983265795749	0.614977538606126	3.57709431623066	0.000347434839496016	0.00399821010406228
BOLA3P2	1.95880894308272	2.32713755919737	0.650924110406662	3.57512883912611	0.000350055467101068	0.00401992759840368
AP003469.3	2.19472503569293	2.17198623823406	0.607803856411495	3.57349861361126	0.000352243109165718	0.0040329786241006
AC092448.1	3.21052325289376	2.70511246812233	0.757088000165522	3.57304892896323	0.000352848798895658	0.00403729108459651
IGHV1-46	18.3542851706446	-2.8738793139894	0.804489626173243	-3.57230127088118	0.000353857991894542	0.00404422686178668
SPANXD	3.41990618310255	2.94017979548679	0.823214367631935	3.57158464561853	0.000354827829836302	0.00405289650114005
AC004941.1	3.19991142368376	2.2188140709935	0.621319440251744	3.57113254028313	0.000355440960533496	0.00405748388360269
MKRN6P	2.57667087810182	2.15037866603416	0.602555694567574	3.56876332830509	0.000358670242940443	0.00408663005242961
KCNA4	19.4957664927414	2.0701802420822	0.581327930507112	3.56112296251844	0.000369272088234393	0.00417069832478332
FAM86MP	2.81135580756072	2.04675151810713	0.574770236989963	3.56099078620675	0.000369458049356256	0.00417157062379384
DES	1803.13290765417	-2.22550708686056	0.625581333774278	-3.55750238491541	0.000374397703230076	0.00421741534933303
GCNT2P1	2.40733689045257	2.03753409055116	0.57298250584482	3.55601448520137	0.000376523326910551	0.00423887044705902
AC016559.1	2.02939176836368	2.39323933702154	0.673302355246275	3.55447937820767	0.000378728210641745	0.00425495322333582
AC008268.1	2.07293963390063	2.11257344302816	0.594415517896967	3.55403481137642	0.000379368994797271	0.00425906322160792
AC105230.1	1.71858848974067	2.57795119354749	0.72569847297159	3.55237235513435	0.00038177419606118	0.00428040052024526
LRRC31	3.35510874801875	2.24621482795361	0.632518913531138	3.55122159970483	0.000383447420062052	0.00429602454855308
AC016716.1	1.45835687930873	2.38389333420981	0.671369168674017	3.55079358040541	0.000384071516465613	0.00429862073285769
SERPINB10	1.96800491039206	2.61734056978819	0.737284781061317	3.54997232686744	0.000385271648155768	0.00430702719253857
KRT34	2.14319509882793	2.26769747315594	0.638959858591988	3.54904528455518	0.000386630583951925	0.00431593122330041
AADACL4	1.55432707540917	2.29681457311625	0.647568903948805	3.54682653708435	0.000389901220156331	0.00434233385014164
AC117529.2	2.05614771937114	2.44174952731702	0.688525570283762	3.54634545571155	0.00039061378032304	0.00434774554965306
OR2F1	2.26111310539658	2.12671771030778	0.599887662787653	3.5451932790633	0.000392325292432144	0.00435668436895631
VN1R54P	2.36812085536685	3.01954729649561	0.851881157722071	3.54456401473871	0.000393262995373166	0.00436457082542154
AC011592.1	4.93594545053308	2.00049738075688	0.564627443344109	3.54303958183216	0.000395543329386052	0.00438100777094534
LINC01891	2.1859745286297	2.68778955147342	0.75883187877019	3.54200927329176	0.000397091514093972	0.00439308250324205
LINC00682	4.2790276785981	2.16348011396851	0.610825118383775	3.54189775249094	0.000397259429063334	0.00439367325306225
AC091862.1	1.97689362034844	2.95006652749012	0.832932750930773	3.54178236381451	0.000397433237657242	0.00439432882685746
AC137579.1	2.09071983415739	2.11654750826479	0.597783020729268	3.54066180347963	0.000399124823515248	0.0044066826198013
AC104574.2	2.43184180567083	2.19913047986166	0.621186527558679	3.54020955429353	0.000399809437361413	0.00440899025242354
ADAM18	2.15525245812983	2.37981287437464	0.67259226019626	3.53826978871302	0.000402758313530734	0.00442945161261336
AL117372.1	4.33932435078455	2.14498987459894	0.606251674140918	3.53811785779969	0.000402990138367353	0.00442945161261336
AL096701.2	3.00119884500081	2.13759757627218	0.604428031556794	3.53656260906113	0.000405370405248746	0.00444576664334098
SLC9A3P3	1.53069182089872	2.19240172377735	0.619918927953108	3.5365942624407	0.000405321829940896	0.00444576664334098
AL445604.1	1.83909457477064	2.6003263643672	0.735318064258989	3.53632868653602	0.000405729551616103	0.00444760734481572
PRR23B	1.73741616928503	2.13782348497873	0.604919141699877	3.53406486521695	0.000409220636329208	0.00447564656614673
FAM181A-AS1	1.98433021308923	2.00749161781798	0.568183309901904	3.53317597126281	0.000410599073451269	0.00448944276178536
AC093770.1	1.52583124738172	2.31390222251613	0.655031065171053	3.53250761001982	0.000411638378338966	0.00449625136936501
AC092793.1	2.32218457605017	2.72290264226918	0.771077394062608	3.53129616201417	0.000413528451437493	0.00450914895832013
SLC26A5	4.39861427514852	2.1040197127405	0.596157939460794	3.52929915626641	0.000416661836728426	0.00453119747442163
RPTN	2.11005292938089	2.31130410704885	0.655000732289486	3.52870461529094	0.000417598971006292	0.00453753036550507
AC121320.1	1.63093414253451	2.06325802809209	0.584783711089978	3.52824127786731	0.000418330662469519	0.00454409424748373
VCX3B	7.65813053762748	2.4096068068377	0.682961801857478	3.5281721470867	0.000418439934744963	0.00454409424748373
VN1R53P	1.11065989370913	2.20321654691796	0.624489533159844	3.52802798114155	0.000418667897882404	0.00454528331580481
SSX7	3.8564510105958	2.57626725516205	0.730365643760885	3.52736643237492	0.000419715463242242	0.00455407895311513
AC079150.1	1.57872830076126	2.13657957546264	0.605853218426439	3.52656305270095	0.000420990909634661	0.00456275656213363
AC095060.1	2.00213231520258	2.02317817871869	0.573801811444461	3.5259180754861	0.0004220174944481	0.00457130017207517
AL355981.1	1.40708809982112	2.4932845742626	0.708404294861163	3.51957856883299	0.000432232993810826	0.00466352173046681
AC095038.5	3.32981575027809	2.77174314537639	0.787825511767632	3.51821958539711	0.000434452703443909	0.00468088932126719
LGALS9DP	1.47202046757042	2.13968763727496	0.608545747058219	3.51606702966615	0.000437990391587115	0.00470315627036743
AC114967.1	1.65354842775439	2.60706257018685	0.742028600630538	3.51342598920244	0.000442367632808175	0.00473030071570548
AC069410.1	1.86787573722455	2.50606490164665	0.71341835565879	3.51275640971206	0.000443483859375222	0.0047382749185879
LINC01289	2.8792698477093	2.28258700287831	0.649966092779971	3.51185550790111	0.00044498986178636	0.00474907539002984
AC098583.2	1.38621503038778	2.24458108149346	0.639826463094099	3.50810916860023	0.000451303813329113	0.00480043620903745
LINC00656	1.68676599310404	2.17220648056652	0.619791121688021	3.50473958815423	0.000457054110578866	0.00484146743803958
AL122034.1	2.72623150378496	2.30664278737831	0.658347119427352	3.50368782563321	0.000458862931019892	0.00485526587822399
DPRXP5	1.98707720841506	2.43135391426935	0.694075048798711	3.50301299330308	0.000460027022661052	0.0048624614260828
RARRES2P11	1.98511357346361	2.19019263431454	0.625286047816419	3.50270510906645	0.00046055904052191	0.00486650198504657
THAP12P9	1.77523949437909	2.87658438220611	0.8213232202754	3.50237800563042	0.00046112489771374	0.00487113957890502
DPRXP3	2.39645606663826	2.13315474570377	0.609090763218255	3.50219519736732	0.000461441420769027	0.00487314147829487
PSG4	3.95740179823385	2.52792970117039	0.722611928383058	3.49832268452442	0.000468194295092203	0.00492412569073535
AC092675.1	7.52376525378556	2.13823327250677	0.611651803180397	3.49583416804893	0.000472582300628232	0.00496211415659644
OSTN-AS1	2.42176486643504	2.44993912369539	0.701039443601874	3.49472365079465	0.000474552831682318	0.00497463620031571
JADRR	1.77556710820321	2.11023995357473	0.603886427853144	3.49443182731689	0.000475071921158914	0.00497504771325336
MORF4L1P5	2.08273637946958	2.22887777317598	0.638546555128679	3.49054858298754	0.000482029962491041	0.00502419004914256
PARM1-AS1	2.17146467713904	2.41622397127372	0.692269927078152	3.49029168646949	0.000482493608314344	0.00502702819641566
LINC00029	1.28992652304936	2.14176845190107	0.613790224265385	3.48941440777171	0.000484080054780107	0.00503734729095426
AF131215.3	1.62821170213068	2.72898879380753	0.782666059200863	3.48678566257741	0.0004888629824096	0.0050761044779727
AC084757.4	1.5356210282155	2.06098218146495	0.591291021440059	3.48556312667412	0.00049110233315201	0.00509384244824092
DLG1-AS1	3.13491959202198	2.21123333058243	0.635160058959946	3.48137969223577	0.000498837817197744	0.00514902085887163
LINC01698	2.52755721038294	2.03567408798638	0.58508720940695	3.4792660910324	0.000502789081103749	0.00518422700207137
AC140168.1	1.77951997966334	2.24133791275373	0.644488580380097	3.47769996394951	0.000505735671547079	0.00520086862320075
LINC01098	8.99198289129949	2.43094283940141	0.699554811742295	3.47498551735633	0.000510880932068236	0.00524370484768915
AC016925.3	6.09035341411474	2.18282867303328	0.628340275195098	3.47395950761794	0.000512838420091111	0.00525395772059697
AL669942.1	1.29442542619546	2.1074201149164	0.606709823409038	3.47352232254132	0.000513674632504356	0.00525830212986295
AC113137.1	1.77419167114329	2.58608966668668	0.744588691557573	3.47317881134744	0.000514332564515299	0.00526040253626429
AL589935.2	1.80046555879408	2.03641586754693	0.58633508403246	3.47312641355467	0.000514432991793005	0.00526040253626429
CYP2C9	2.96630754852586	2.14816952666857	0.618714697322349	3.47198722765976	0.000516620915397241	0.00527861375793501
AC099482.2	2.21158944938549	2.37294469436797	0.683748226448156	3.47049484383254	0.000519500317050157	0.00529956624947178
AL133331.1	2.6443604004766	2.68932509399909	0.774975387539587	3.47020710236648	0.00052005720186107	0.00530383696539172
IGFN1	123.503006881743	-2.00953828897875	0.579226346414798	-3.46934890206061	0.000521721438965316	0.00531515837726561
KRT40	2.20110312398285	2.24382238424182	0.646784185746693	3.46919797003291	0.000522014641741204	0.0053167336765821
AC025575.2	1.28207277679494	2.65584287298215	0.765964186181196	3.46731990985527	0.000525675856280333	0.00534126207042043
AL135923.2	3.3927160158914	2.43287272137937	0.70173429819056	3.46694286947723	0.000526413762129111	0.00534332247088217
LINC02248	1.48175212103638	2.94603748657186	0.849725592500421	3.46704572931926	0.000526212359406284	0.00534332247088217
AGBL1	27.0730974925586	2.07555673302146	0.599033196750749	3.46484425951618	0.000530538622002955	0.00537927465919328
AC144522.1	2.19461461119689	2.45256285930431	0.707932909250706	3.46440012500643	0.000531415429981407	0.00538674129513782
FP325317.1	1.79027805231938	3.17369613204597	0.916183067519595	3.46404146131864	0.000532124487237934	0.00539250401528204
AC087430.1	2.84813389402912	2.21147390527897	0.638599467192541	3.46300618602332	0.000534176114277098	0.00540758178798665
GRM3-AS1	2.79132118177733	2.00230115561262	0.578282477472604	3.46249667526452	0.000535188526679248	0.00541211866186155
LINC01754	1.63296612576807	2.41395366261936	0.697201513290605	3.46234713580317	0.000535486005051525	0.00541370001470668
LINC01672	2.15747981448301	2.21630086034884	0.640274042475298	3.46148791505061	0.000537198238084156	0.00542672058993544
CACNA1S	43.9771582199893	-2.56524065150912	0.741420544541442	-3.4598996081174	0.000540376813301069	0.00545308711097372
AC106799.3	2.48871793660959	2.52409157853785	0.729577584917313	3.4596616325924	0.000540854564844623	0.00545503866703303
AL645937.4	1.34270538040644	2.33378083977715	0.674557948452791	3.45971883532031	0.000540739690685774	0.00545503866703303
AC145350.2	3.205755460123	2.32791292905052	0.673351088193929	3.45720526760338	0.00054580892648442	0.00549489663669057
LINC01565	1.45729936257466	2.07325947313886	0.599873336360231	3.45616207201089	0.000547925761621583	0.00551085687582585
AL034427.1	1.97282554196135	2.4195133625033	0.700171817804378	3.45559946998508	0.000549070556341311	0.00551615345251298
SPECC1P1	9.402411398052	2.30898503799366	0.668616532666777	3.45337712303385	0.0005536144546577	0.00555453080069351
AL160272.2	2.06305084027482	2.42316576672991	0.701817264618988	3.45270184831578	0.000555002071269833	0.00556118163186464
OTUD6A	3.20306050365777	2.3320035098308	0.675739809549479	3.45103762850018	0.000558435705611023	0.00558683252077656
AL158040.1	2.89741979966468	2.04105301874658	0.591567123574157	3.45024754995655	0.000560072720108662	0.00559791352537438
COX7B2	12.9249147111348	2.46241657399593	0.713698129143973	3.45022142197488	0.000560126932622103	0.00559791352537438
VENTXP1	3.41065047304692	2.52907398817536	0.733667614713025	3.44716590654558	0.00056650058364274	0.00564784258393932
AC098817.1	2.47664738315449	2.99571340361418	0.869623076887923	3.44484119986189	0.000571394975370683	0.00568240306377579
LINC01193	3.47041957716811	2.62510849348756	0.762059197198547	3.44475665819386	0.000571573707575732	0.00568270755080542
AC022068.1	1.21589351436118	2.65129806044801	0.769792858322485	3.44417076851773	0.000572813786681192	0.00568619574478584
MTND2P41	1.31502114248863	2.63289139893962	0.764580935986266	3.44357447984671	0.000574078448032167	0.00569285805522102
AC112200.2	2.08849609845224	2.61171873982205	0.758483918992391	3.44334095216098	0.000574574442150566	0.00569630429508806
AC110790.1	1.37421260552393	2.52879823621175	0.734739330478011	3.44176244732475	0.000577937538368284	0.00572077645370897
AC004852.2	4.56257110325426	-2.14283483053101	0.623004644170325	-3.43951662412516	0.000582753993135295	0.00574670191751369
AL159174.1	2.06433378964881	2.25366616586235	0.655298732029331	3.43914318113082	0.000583558503835687	0.00574670191751369
ANKRD44-AS1	1.4879753812632	2.08013092302207	0.604768787571681	3.43954742005517	0.000582687695369376	0.00574670191751369
LINC02546	2.50120166714945	2.49430178103515	0.725257587226706	3.43919432897359	0.000583448254622081	0.00574670191751369
RNU6-1188P	1.76848870963133	2.4394383807033	0.709286137794316	3.43928670069498	0.00058324919643946	0.00574670191751369
CFAP206	1.63750002138752	2.0512667789394	0.596636257952787	3.43805250116348	0.000585914086779261	0.00576108810032289
AC040963.1	3.75637863493958	2.0533246511497	0.597611572768339	3.43588502083051	0.000590621574000141	0.00579278372090452
AC073140.1	10.0156397847088	2.43685393906337	0.709973292870639	3.43231775551785	0.000598445940387776	0.00584833810363164
RPL26P31	1.57078777641471	2.4265065731363	0.707116240837564	3.43155259772022	0.000600136739840429	0.00586038337934786
AC093655.1	1.6967047621438	2.45013636342966	0.714265014252698	3.43029031877352	0.000602935768333521	0.00588006528731621
AL451000.1	1.48700514850189	2.47530239585794	0.722199031817669	3.427451833642	0.000609274379049341	0.00592398127242425
AC136428.4	1.75019328668718	2.75103898163239	0.803514549035524	3.42375752241764	0.000617617025241523	0.00599143170858193
ADAM2	3.12717734322593	2.16163571957633	0.631609940878594	3.42242194061957	0.000620659161753627	0.0060095979056554
AC074135.2	2.13672421388924	2.39602052613201	0.701132631330815	3.4173570292744	0.000632322960819439	0.00610169392297772
GLYAT	2.54813345434866	2.04938097869028	0.599795202017002	3.4168012211478	0.000633615252384481	0.00611262670058723
AC084335.1	3.59718008163936	2.31734430946985	0.678294736650667	3.4164267894995	0.000634487215940736	0.0061195000035189
AP001407.1	2.56339172773076	2.64992983060181	0.776141547873296	3.41423524853537	0.000639613228144784	0.00615964877616238
HNRNPRP2	1.60175243054123	2.83651859008043	0.831291752213324	3.41218180323354	0.000644451166132653	0.0061919651291057
MS4A12	1.7970975701723	2.50104474898761	0.733471968166299	3.40987093922661	0.000649936277094885	0.00622624348147303
TET1P1	2.95399185858023	2.50092317017976	0.734221498149959	3.40622438389698	0.000658680194915582	0.00629742911495792
AL136307.1	2.03761643555481	2.56851011141044	0.754315401663613	3.40508772026356	0.000661428035217674	0.00631425962358708
AL355677.1	2.03925633369957	2.23779154951083	0.657810053111441	3.40188104290301	0.000669237612240395	0.00637295593666598
MAPK10-AS1	2.0441683568464	2.16508666900071	0.63665144228788	3.40074101021467	0.000672034656071805	0.00639641618692805
HORMAD2	3.90397347077162	2.1062496282869	0.619428881733688	3.40030904337528	0.000673097313018219	0.00640335348588396
FAUP2	2.32725710465941	2.24137197946186	0.659211338964446	3.40008104682002	0.000673658823980497	0.00640579888690734
NDUFA5P6	1.99367090471701	2.13760110155049	0.628885700103302	3.39902958709248	0.00067625400339184	0.00642064769812787
Z99916.3	1.84330673897057	2.2055662460641	0.648876677636504	3.39905304363497	0.000676196007484314	0.00642064769812787
AC009432.2	1.54020701209463	2.44548566805565	0.720535831511069	3.39398203546256	0.000688842111259485	0.00650024974392724
AC006960.2	1.53180740814355	2.2149603936992	0.652674343826059	3.39366854948644	0.000689631053835332	0.00650365058688608
AC023051.2	1.67809053476326	2.22160591853017	0.655077414565409	3.39136393521371	0.000695456853919121	0.00654305863519247
AC020895.2	2.02797644415421	2.22029270879924	0.654886807363019	3.39034575721492	0.000698045230405818	0.00655936844354152
REN	1.75462244172118	2.00406352009309	0.591281189012371	3.38935781711661	0.000700565292574159	0.00657821551154987
LINC01107	2.60674689922299	2.29081284145537	0.676156708824347	3.38799099610869	0.000704065755543287	0.00660300436150802
NPM1P52	1.69083101149181	2.00177523671254	0.590834020304365	3.3880500579187	0.000703914161390117	0.00660300436150802
AC011551.1	1.34041559143919	2.09644683702305	0.619173178320628	3.38588122100057	0.00070950086209255	0.00664423226163165
AC074121.1	1.67466470172381	2.1848975494554	0.645426966812073	3.38519718233522	0.000711271403629041	0.00664688449569668
RN7SL165P	1.98016844659367	2.05434906132001	0.606832281305929	3.38536548665302	0.000710835390289527	0.00664688449569668
AC068672.2	1.43418363438259	2.06669660853277	0.611565041005523	3.37935701022862	0.000726555912929513	0.0067610406770232
AC092813.1	2.76878479378481	2.12747644584498	0.630117049746348	3.37631944208048	0.000734625720454924	0.00681476155501187
AC020904.1	1.67689737998293	2.12431774443523	0.630072148295672	3.37154681441078	0.000747473338544338	0.00690877127919311
SMYD1	65.2620612960527	-2.69055286842315	0.798083598637703	-3.37126696127551	0.000748233124462641	0.00691412819996583
LINC00364	3.24018234077755	2.49420249504718	0.74002863104349	3.37041350890734	0.000750554631940547	0.00692890509231544
AL731556.2	1.86018231490146	2.60621171124848	0.773344087903632	3.37005448417321	0.000751533225766381	0.00693627021240769
LINC02619	1.90829331252456	2.34573757141855	0.69656083495006	3.36759900028937	0.000758257967762501	0.00698612991976809
TUSC8	2.2764750069465	2.16499817389874	0.64345631009231	3.36463896606772	0.000766438768397899	0.00704165618465569
LINC01514	1.7861637628666	2.27945249597466	0.677920844951202	3.3624168853205	0.000772633814922812	0.00708091525736847
AP002512.3	2.09773517706367	2.38325340917944	0.709091703560918	3.36099463188077	0.000776623349329346	0.00710460373002361
AL157712.1	1.55615625528291	2.01163993430443	0.598808620863949	3.35940376309559	0.000781108517364866	0.00713372779950912
AC004690.2	2.22704016178872	2.58176967074887	0.768678728091605	3.35871096258721	0.000783069249144722	0.0071465313705841
MCHR2	6.7170462041208	2.10859857893214	0.628240528273064	3.35635554224487	0.000789769672631872	0.00719570007833461
KRT17P5	1.78816176997066	2.87953788700949	0.858244785881555	3.35514754575729	0.00079322664625035	0.00722033849031725
LINC00408	2.39905610114133	2.40664655201133	0.717396133649765	3.35469685314231	0.000794520005361241	0.007226967530985
ZPBP	1.47304940701272	2.14768170285764	0.64031132718681	3.35412105279071	0.000796175235516719	0.00723650155996962
AC113615.2	1.45821475534298	2.50609839669292	0.747561725348656	3.35236317178236	0.000801248365722613	0.00727609373909574
AC022034.3	6.2585999006997	2.18981926578323	0.653539463459386	3.35070701651564	0.000806055351180951	0.00730936555394932
STEAP2-AS1	1.51128407117155	2.00055140940195	0.597440247687869	3.3485380624158	0.000812391210310203	0.00735812407128695
DNAJC19P6	1.48900419685586	2.09731497239423	0.626529115031627	3.34751398151442	0.000815398745228886	0.00738187910764433
AC093843.1	1.57671003762298	2.24888261002978	0.672313053329007	3.34499322732807	0.000822845796642795	0.00743001286886188
AC020651.2	1.24630563706679	2.1106831684017	0.631583106403713	3.34189300980533	0.000832091272512391	0.00749192128021295
AC023824.5	1.39048023312155	2.02891811530828	0.607658976418983	3.33890914812939	0.00084108067459089	0.00755377861470709
SP9	3.57113151325645	-2.54717669329043	0.763681677719859	-3.33539060527887	0.000851796604880055	0.00762680988084786
GJA10	3.59908392807181	2.16926634709007	0.650875100578554	3.33284580276898	0.000859625705222464	0.00767429779691329
OR8B6P	1.39213826380262	2.64071183087144	0.793166825426071	3.32932713045949	0.000870560876796056	0.00774960769374345
LINC02660	2.3682473157843	2.10671021852084	0.632968885578904	3.32829980512244	0.000873777793909132	0.00777103213233929
MAGEB16	3.37685758219014	2.78955978422483	0.838510158183121	3.32680499693556	0.000878478253404199	0.00780198498804604
LINC01494	3.23288682238885	2.11339502079072	0.635405169969451	3.32605890016968	0.000880833132605048	0.00781747046001802
LCAL1	2.19310645302011	2.05761096048639	0.618680545396711	3.32580517650997	0.000881635284281209	0.00782278005365799
SIGLECL1	2.35729917923757	2.05917483141943	0.619659914899538	3.32307251430532	0.000890317671673544	0.0078815916264649
RPS3AP9	1.67840809687869	2.80409246622838	0.844822196519311	3.31915103294079	0.000902915798369729	0.00797471695120888
RNA5SP227	1.72755622276916	2.29026580677571	0.690379757546385	3.31739999868381	0.000908594346693222	0.00801380213783422
AC016705.1	3.51782203306276	2.37652696871131	0.716845940505608	3.31525483290746	0.000915596158277822	0.00806628652230659
AF001548.3	3.78881076604355	2.02060093551165	0.610457425022213	3.30997847300837	0.000933031467185487	0.00818792733337273
SOX2	41.9918333804267	-3.17710944052267	0.960303440480071	-3.30844325511776	0.000938161945796797	0.0082141623401154
AP004247.2	1.41196772942312	2.22193049081096	0.672282652453184	3.30505403151941	0.000949580918614637	0.0082801297964745
ZNF101P1	1.49312510616499	2.86164809163303	0.865916829941391	3.30476091084489	0.000950574525507087	0.00828502790098374
CERNA2	3.91657166871509	2.09188276518189	0.633155074875451	3.30390270597355	0.000953489168822334	0.00829641042847206
AC015802.2	1.56392493869067	2.17036573571819	0.657168767606837	3.30260024928125	0.000957928402245528	0.00832453884687524
TMEM132D-AS1	1.13097472314136	2.329952869717	0.705771616506197	3.30128445976764	0.000962432510205931	0.00834717742617754
C8B	2.61185341199982	2.1489595746979	0.651274942521301	3.29961961438063	0.00096815958849112	0.00838187663974268
AC069277.2	1.46013711921675	2.44187862584738	0.740267288437736	3.29864450852709	0.000971528598355241	0.00840113839639503
AC013701.1	2.10741974300276	2.08534951425955	0.632467911266206	3.2971625549898	0.000976669570283621	0.00842822343748801
DSTNP5	1.78726018597283	2.1675054127387	0.657735288211562	3.29540690850316	0.000982792592706243	0.00847153525148515
TMPOP1	1.908684634217	2.37336494970382	0.720237247382228	3.29525438781462	0.000983326201057336	0.00847181272318493
AC022440.1	1.81265776825598	2.04345833339487	0.620202251127002	3.29482572770672	0.000984827346653424	0.00847865605968232
LINC02426	1.84314637559159	2.78425018093298	0.845014769484951	3.29491303759107	0.00098452141996763	0.00847865605968232
GPR149	2.19829850372481	2.531744857787	0.768664196489947	3.29369426772841	0.000988799859290554	0.00850046985233808
RPL19P13	2.20031691065512	2.03606274243336	0.618220761183744	3.29342343426771	0.000989752943345151	0.00850478189861666
CSN3	2.07442545246466	2.73607218703906	0.830914175701481	3.29284571987136	0.000991788808234187	0.00851751326429163
AC087664.1	1.55677131846033	2.71800903644966	0.82552074769622	3.29247816488539	0.000993086088926505	0.00852215141482464
AC091973.1	2.76534627660271	2.33613818409094	0.709722896283604	3.29162014685436	0.000996120569429746	0.00854037047761141
FAM172BP	2.11705578279702	2.5815220401364	0.784598255303625	3.29024698014068	0.00100099480059017	0.00857067853353303
MBL3P	1.5469953365736	2.26197123800705	0.68766750153762	3.28933857271035	0.00100423143400131	0.0085887979109069
CICP21	1.87769887807711	2.08228414659774	0.633128289551546	3.28888186006133	0.00100586234726322	0.00860082921271401
SLC15A5	2.1135148492292	2.35412796402418	0.715957709581796	3.28808242794015	0.00100872300944482	0.00862144702681435
C2orf69P1	6.02420065704337	2.92121992583136	0.888807004544877	3.28667518470695	0.00101377694705492	0.00865500225359505
AC011373.1	1.31192941276155	2.11797494003927	0.644492513330881	3.2862677164287	0.00101524468808165	0.00866560466020661
NOLC1P1	2.97685241816717	2.00971470397372	0.611729273556918	3.28530085259477	0.00101873530161892	0.00868189836224789
C2orf83	4.98470782253051	2.12435474156073	0.647231190806419	3.28221935490143	0.00102993451263025	0.00874817300112573
AC008496.2	2.12883859472559	2.15849982898517	0.65888268551363	3.27600022954392	0.00105288475294082	0.00888215244416896
SYNPR	13.8096854025417	-2.00282146563547	0.611532389686065	-3.27508648669228	0.00105629630053508	0.00889919195490324
MYH2	64.903795577918	-2.31844277742708	0.707917374543858	-3.2750188945722	0.00105654906808069	0.00889936730956129
AC008676.2	2.06031329092316	2.01033949722849	0.614444608984697	3.2717993905917	0.00106865374280891	0.00896218865146525
AC097713.2	2.21644924210097	2.08704150248451	0.637856046989644	3.27196318406682	0.00106803482858306	0.00896218865146525
PNLIP	1.94148845386396	2.51420018510684	0.768429087972214	3.27187013669862	0.00106838637906255	0.00896218865146525
AC022140.1	1.64242260317078	2.37752049454064	0.727681289407961	3.26725522443347	0.00108595730008638	0.00907848653122138
RPL30P5	2.10167353255129	2.03904511758559	0.624127383021659	3.26703357848798	0.00108680788899629	0.00907850169325507
SLC25A6P3	1.75437277641001	2.20913668804275	0.676455372942508	3.26575377534995	0.00109173132680256	0.00909784009892132
B3GNTL1P1	1.65968328574673	2.01112824989848	0.615970824512196	3.26497322578735	0.00109474424086126	0.00911305104992929
BHLHE22	47.5541981064621	-2.07279760862272	0.634922349503066	-3.26464741750709	0.00109600413107212	0.00911958154344916
MAGEA10-MAGEA5	2.59239428688898	2.84707121002561	0.872190092199665	3.26427832130642	0.001097433034199	0.00912648553981772
ENPP7P9	1.29914683820519	2.22477917271541	0.681753175484739	3.26332058685836	0.00110114880493823	0.00915048217436977
SMPX	74.3907818882741	-2.90367039536578	0.890053072960639	-3.26235646342652	0.0011049011114778	0.00917371585026378
AC106821.2	3.84156451859153	2.90397361529205	0.890427064486041	3.26132676230842	0.00110892169715161	0.00919714629369129
KRT18P52	1.70765923624828	2.17622368316685	0.667620898416535	3.2596698041185	0.00111541988929467	0.00923307764672462
AC002351.1	1.94524910894856	2.14904793297534	0.659419312483374	3.25900059687671	0.00111805432667935	0.00925089289448064
AC120036.5	2.29241723365846	2.26874174845287	0.696232926082025	3.25859588574757	0.00111965032472653	0.0092601043347236
CHRNB3	2.08912805594543	2.16056421505804	0.663078392532239	3.2583842866709	0.00112048561430034	0.00926279234837163
AC064799.2	1.8325684977956	2.20730392771341	0.678027901410621	3.25547654177824	0.00113202247605656	0.00932624142986085
RIT2	1.2405414053721	2.27891357174592	0.700186737239269	3.25472256262855	0.00113503186497785	0.00933302239111598
TSNAX-DISC1	1.69900886899405	2.29558827572517	0.705237999716559	3.25505471436279	0.00113370522347559	0.00933302239111598
IGHV1-69D	14.1743371917857	-2.48269970152114	0.763312116944565	-3.2525354260837	0.00114380336818529	0.00938173535620202
CBY2	1.25806601863118	2.08903934299162	0.642328533185943	3.2522910552175	0.00114478729844572	0.0093830494081322
RN7SKP296	1.36362546041373	2.03605763040382	0.626068708560847	3.25213127978259	0.00114543103817353	0.00938336251483857
SLC18A3	1.37424429081167	2.05818020277947	0.632900814390187	3.25197907157469	0.00114604460051501	0.00938533472528481
AP002762.1	1.86893918795305	2.45925662205808	0.75668594337063	3.25003608644216	0.00115390365111796	0.00942956791958311
AL353803.2	2.01363463913858	2.21544280672394	0.682040781402888	3.24825562800951	0.00116114901402693	0.00947464998323507
LINC01999	1.89975082359643	2.23903653749789	0.689371110893833	3.2479407711106	0.00116243465316225	0.00947909252664739
SSBL3P	2.05499972628639	2.36316735845044	0.727562840398439	3.24805944893541	0.00116194990764735	0.00947909252664739
LINC02133	2.07966901981085	2.2580699823641	0.695603012551746	3.24620500719313	0.0011695458571407	0.00952391668017573
CACNA2D3-AS1	1.94909244417888	2.50236125932202	0.771917973765169	3.24174503557198	0.00118800255353268	0.00963027550631487
TRAV35	1.85581467045995	2.29126582380139	0.706964354330944	3.24099201008485	0.00119114522428431	0.00964750132061644
AC106872.5	1.52428551436508	2.33065625790273	0.719196220892678	3.24064030120998	0.00119261567327845	0.0096554305838097
FAM167A-AS1	1.72937077832681	2.01367662440878	0.621616013553463	3.23942205558318	0.00119772197448698	0.00968233333945962
AC005758.1	2.07346660184445	2.33979419403868	0.722629734140557	3.23788806839157	0.00120418044098019	0.00971500136983026
OR5BD1P	1.62711151153592	2.36315128748144	0.730072236237979	3.23687324374725	0.00120847076993897	0.00973449465258207
HSD3BP2	1.44158834986949	2.1905175919993	0.676832320700924	3.23642581035552	0.00121036684563531	0.00974772140354531
OR8B5P	4.95581067649884	2.64219647995908	0.817308749691515	3.23280092248658	0.00122582954524794	0.00983509037275774
AC009803.1	1.56849312823178	2.79405492471558	0.864364611895405	3.23249573879326	0.00122713966027168	0.00984148564917301
AC090618.1	1.28798460237706	2.39974559420902	0.743008440167174	3.22976895614953	0.0012389029203659	0.00990476939897447
LINC01331	2.03631330100068	2.00242271114769	0.620188200921113	3.2287339684529	0.00124339502523832	0.00993240410854018
LINC02109	18.785417196726	2.05052411056852	0.635454385108986	3.22686279081516	0.00125155460033453	0.00998718705304389
TMEM225	2.30256451278069	2.16029425083669	0.669490746222773	3.22677238337488	0.00125195008603355	0.00998826553355153
S100A11P5	1.65947273271376	2.60176687922145	0.806731686767032	3.22507089023366	0.00125941479199731	0.0100367546376155
KLK7	1.6706284004843	2.30436397439654	0.714883797469211	3.22341054945477	0.00126673855132574	0.0100685639110658
FOXR2	2.41819706693746	2.67399103068668	0.83071180917063	3.21891539420434	0.00128676445422334	0.0101797857113908
REXO1L1P	2.47883849463283	2.05629385114942	0.639098761801205	3.2174899625123	0.00129317551784394	0.0102126282399326
PACRG-AS3	3.18888458574945	2.35081499505128	0.730869762015891	3.21646224433645	0.00129781609012101	0.0102334896566226
AC092691.1	6.06872825342109	2.01087300130553	0.625684220261607	3.21387840093643	0.00130955119072623	0.0103127156269691
ZSWIM5P3	1.76127142967148	2.4058445618729	0.748829574593612	3.21280654971266	0.00131444791619531	0.0103449073232134
MGAT4D	2.52426276662836	2.11872314112351	0.659591568196495	3.21217438682044	0.00131734385226817	0.010359198930103
NDUFB4P11	5.56905170641909	2.17536409224534	0.67738315662532	3.21142335909688	0.00132079195943342	0.0103756808164582
AC025263.1	2.10300409389113	2.29132795062407	0.713803497188897	3.21002623221627	0.00132722859339369	0.0104113227239288
AC015720.1	2.11950272473695	2.00378444700916	0.624282514467626	3.20973982223087	0.00132855166823723	0.0104153130067957
AC007638.2	1.90669731590631	2.34336348148118	0.73017579687639	3.20931410148874	0.00133052053997067	0.0104274818493481
OR10K2	1.81193577781899	2.86965025830668	0.894194196712052	3.20920250752954	0.0013310370844585	0.010428405109132
SLC17A4	1.81957332736544	2.302870975811	0.718617184224532	3.20458656759796	0.00135256609594879	0.0105453979685566
LINC01370	1.9595774257122	2.76541739903275	0.863989369226272	3.20075396472674	0.00137068517271681	0.0106304988925866
AC093838.1	7.84903251687565	2.30366426306055	0.720312445658474	3.19814585593431	0.00138314303631606	0.0107033176430694
AC117569.1	1.19376215318882	2.32378492300546	0.726631783210677	3.19802268039755	0.00138373396947046	0.010705731237482
AC087636.1	1.99900112918024	2.2747866644236	0.711682374715014	3.19635099202017	0.00139177693037784	0.0107571123061657
KLF2P1	6.34187964756237	3.33649661227259	1.04546932322421	3.19138643110339	0.00141591763875162	0.0108932247936602
RNU6-353P	1.60867747640539	2.1092766944413	0.66103565881507	3.19086673512024	0.00141846691197671	0.0109019070536479
IGHV3-11	11.9394558586526	-2.78165501852302	0.872368525632106	-3.18862377171101	0.00142951797252677	0.0109640745553451
ACTBP6	1.92867813813141	2.09281732989716	0.656488584652044	3.18789599518537	0.00143312074016399	0.0109859227648096
KRT8P43	1.7849716019129	2.81553656799933	0.883338181378265	3.18738239482218	0.00143566829086656	0.0110013461171206
AP001002.1	1.41669688423982	2.43413256731554	0.764675906108669	3.18322121551143	0.00145646293068176	0.0111182079708451
BPIFA4P	2.39207970886343	2.51822622404174	0.791952293330715	3.17977010136662	0.00147391936413991	0.0112246653918134
DPYD-AS2	1.56478739100786	2.27385897492235	0.715337810229956	3.17872051833997	0.00147926647795806	0.0112609160634557
CARD18	13.5083360799882	2.10130557947561	0.661084505162758	3.17857333376506	0.00148001773901599	0.0112644000382516
OR2M4	2.01947217245747	2.05050156870166	0.645720064836451	3.17552710588452	0.00149564547772174	0.0113495723461512
RNU6-375P	1.70111236948252	2.04094435843786	0.642707424543759	3.17554190366895	0.00149556919612604	0.0113495723461512
GAB4	2.77079956272136	2.39974233494801	0.756022560620117	3.1741676240186	0.00150266882817266	0.0113916014484293
AC104078.1	2.31992621101093	2.04059541889886	0.643045550191664	3.17332950720311	0.00150701383105796	0.0114065100919709
ATP8A2P2	1.43467156331228	2.08842727416196	0.658324194288654	3.17233863236424	0.00151216569834841	0.0114408985001005
IGKV1-12	11.8374652418144	-2.77826548089804	0.875793510934871	-3.17228370181959	0.00151245177346443	0.0114408985001005
OR4D5	0.964576182373705	2.01436262410326	0.635182388321984	3.17131372207088	0.00151751159221016	0.0114723876371088
G6PC2	1.48144405731942	2.22026818403469	0.700159949891558	3.17108709856736	0.00151869599978324	0.0114790798707021
AP001207.3	1.15562661588719	2.10402403531153	0.664263614295728	3.1674533875264	0.00153780360465806	0.0115869817164013
LINC02031	1.96205282375236	2.77417523934495	0.877513363118939	3.16140512035591	0.00157009959958317	0.01177252517827
MS4A13	2.29967269175287	2.37924338128594	0.752710192894755	3.16090230176889	0.00157281242801573	0.0117855133623014
PSG5	3.74352182716283	2.1404590565951	0.677609538894993	3.15883843678712	0.0015839927534433	0.0118373685179897
OR10J3	2.89532788469953	2.19064345377426	0.693588979054843	3.15841733350415	0.00158628291367796	0.0118498669293384
DLGAP1-AS4	4.61400111217271	2.17320780228843	0.68842917383787	3.15676308453516	0.0015953090472129	0.0118987601505477
LINC02282	1.20384253477378	2.56550875782954	0.812840192550569	3.15622773251328	0.00159824021714546	0.0119158830297837
MIR4527HG	1.86483200711529	2.22332574624924	0.705211800032408	3.15270638714081	0.00161764424099913	0.0120326685154088
ODF4	1.64009447555252	2.31635433120223	0.734696014206549	3.15280644839733	0.00161708988339195	0.0120326685154088
TRBV11-2	2.56759274120672	2.09616572462381	0.665164711780072	3.15134836154218	0.00162518526670368	0.0120606350343559
AC003989.1	3.15832120906411	2.11671877386268	0.671770866707843	3.15095351520098	0.00162738388533164	0.0120699473281499
HMGN1P14	1.90001502536354	2.38950519004365	0.758342542632265	3.15095758936258	0.00162736118525132	0.0120699473281499
AC021979.3	1.78416636158912	2.13629494906298	0.678087460442929	3.15047110245564	0.00163007381426155	0.0120766681872443
LHFPL3-AS1	2.09004997556444	2.19661436464187	0.697985319150793	3.14707817538969	0.00164910864179321	0.0121792783945486
TUBA3C	24.5178604147827	2.15321764278422	0.684644734262864	3.14501453823715	0.00166078576562164	0.0122584392977309
MAGEB10	4.68545900923591	2.32235653781035	0.73871760135188	3.14376770441147	0.00166787781349563	0.0122965926345862
CPHXL	1.96233220488914	2.23878421993451	0.71240008250703	3.14259399304943	0.00167457938696314	0.0123317825987745
RPS3AP46	2.22864856660016	2.07144070887972	0.659261645137862	3.14206161416617	0.00167762728493027	0.012349486961036
ADAM3A	2.48971147557581	2.24912228478	0.715985762787991	3.14129470399258	0.00168202685892855	0.0123747506225334
AC009597.1	1.83862461563628	2.33035126226438	0.741937619747558	3.14089918106226	0.00168430002241469	0.0123843501264822
AC091951.1	3.71099998237294	2.0984820475725	0.668214773940536	3.14043048644004	0.00168699737929562	0.0123982364733728
AC011474.1	3.87044767745796	2.32495073255611	0.740551897745439	3.13948386282483	0.0016924573586769	0.0124276576995898
AL356390.1	0.986979164165369	2.02164519604526	0.644227817306465	3.13809050422227	0.00170052361314501	0.0124630352369694
KCTD8	2.4420572293699	2.06723976001312	0.659163454708437	3.13615651056916	0.00171177825293298	0.0125359412541095
USP29	3.12317291328793	2.02603875039391	0.646740389063333	3.13269247545865	0.0017321081794626	0.0126446398862407
AC123904.1	2.58617938675728	2.26989509634117	0.725216042223103	3.12995709441693	0.00174831836795459	0.0127354719618974
MROH2B	3.43339150780103	2.07184519345684	0.662251590178118	3.12848655131141	0.00175709051770911	0.0127799605484257
AC139493.2	5.42361701678151	2.00844807509932	0.643060566258754	3.12326424676329	0.00178857088770967	0.0129500092939719
SCHLAP1	5.7686436281101	2.10518097202686	0.675682883871897	3.11563460060353	0.00183549558909763	0.0132025607924463
AC093281.1	1.29619125471555	2.0423160439159	0.655625172001615	3.11506655194574	0.00183903411857167	0.0132102574482231
OR8B7P	6.1881893734564	2.58404804763863	0.829549510614224	3.11500159372685	0.00183943916008637	0.0132102574482231
IAPP	2.96690167151996	2.05487647456988	0.659816435284385	3.11431538331448	0.00184372297681947	0.0132319714649519
AC084116.1	1.0351353286823	2.06545616165531	0.663976422747971	3.11073720525662	0.00186620941417405	0.0133533861606892
AC027807.2	2.13448912096711	2.20924068012399	0.710891574083498	3.10770412910324	0.00188546724947748	0.0134485447036071
RN7SKP153	1.49602355507136	2.03858745227763	0.65597566467606	3.10771810915324	0.00188537806909928	0.0134485447036071
MTND2P12	1.77820930181505	2.30077288728933	0.740537773370024	3.10689470547737	0.00189063726903119	0.013477904143612
AL713998.4	1.59970535771789	2.34763859050444	0.756035808503011	3.10519497105948	0.00190153636353497	0.0135452308196367
AC108517.2	4.84518355930577	2.12526959132347	0.684604993494951	3.10437348765722	0.00190682456429974	0.0135706062063603
LINC02753	2.80622041846424	2.0464079788151	0.659562306247843	3.10267575849934	0.00191779631650538	0.0136385711353776
SDR16C5	6.25087879265373	2.06357628014071	0.66559418794897	3.10035201253728	0.00193290775838063	0.0137104588585302
PRR23A	2.79752740594923	2.31487264530252	0.747095300020795	3.09849713314766	0.0019450485196797	0.0137736575405225
AL512658.2	1.76696488536557	2.52435182044814	0.815166440691922	3.09673177701654	0.00195666831143841	0.0138278675824199
AC073091.2	2.44664725593354	2.42224949663663	0.782496262958144	3.09554129687415	0.00196454014024512	0.01387072351137
PIP	1.72647299964434	2.25381350803588	0.728565105252708	3.09349636948935	0.00197812973347809	0.0139384579401936
PSG8	1.18324916854279	2.17571856909696	0.703548815477414	3.09249126888311	0.00198484072391628	0.0139729145054121
NPY5R	1.45428293720966	2.11715135154872	0.684634988199816	3.09237971771728	0.00198558683064856	0.0139730392390853
AL022332.1	2.27953067003644	2.35825064418375	0.763255833264525	3.08972501932579	0.00200341883988245	0.0140675641708949
AC244472.1	2.19144210821301	2.32005454774916	0.751952017741126	3.08537578596921	0.00203295119650481	0.0142384517262322
AC009623.1	2.82745675946297	2.10203884888577	0.681345197390973	3.08513049909937	0.00203462859422235	0.0142444788864178
AC018730.1	2.65975473822949	2.17145882285162	0.703900048043329	3.08489654019452	0.00203622970870467	0.0142484087605092
VN2R3P	2.58446503977391	2.28244885165939	0.741220812889338	3.0793102567671	0.00207480486706299	0.0144629430113746
TPRX1	1.68289473414502	2.03078587241062	0.6596631942153	3.07851929623925	0.00208032056850613	0.0144828054130821
GAS2L1P2	1.44226806314076	2.02446301666325	0.657734427774401	3.07793378478529	0.00208441224667695	0.0145035626892011
LINC01833	5.09380380535691	2.00520634080486	0.652149459304417	3.07476501313612	0.00210668465629603	0.0146134822289116
LINC01924	2.73364365790409	2.04471431359576	0.666024495248403	3.07002869741773	0.00214038203851921	0.0147990696831621
AC055758.2	1.91147853019273	2.06634178488296	0.673976913452692	3.06589401452546	0.00217020227127266	0.0149278664812281
LINC01677	1.76006349763411	2.11489966814726	0.689829875181881	3.0658278863171	0.00217068228161627	0.0149278664812281
GTF2IP3	1.61542825803065	2.20483133721425	0.71948918871717	3.06443984397515	0.00218078026927201	0.0149743076379727
SSX2B	19.241083284359	2.04314220509878	0.666971421839811	3.06331296693773	0.00218900993320246	0.0150119134109137
OR6Y1	4.3713919900022	2.10868681865145	0.688729969563899	3.06170329713786	0.00220081484697553	0.0150702593671088
SPATA8	3.10860257273059	2.38695416702975	0.780034154857795	3.06006365511637	0.00221289953229683	0.0151233196215946
MRPS21P7	2.22659798225463	2.16948020788882	0.709196614961201	3.05906734764592	0.00222027230890384	0.0151575067038636
IZUMO3	2.46324366443322	2.08203418601179	0.681403053973014	3.05551049980215	0.00224677735835682	0.0153057718231669
RARRES2P3	1.3026199188616	2.36494533658442	0.774555005788297	3.05329552957639	0.00226342911478881	0.0153918796255055
AMTN	2.22826611866365	2.23466358944475	0.733517659097512	3.04650278248813	0.00231520336339047	0.0156331234500532
BLOC1S6P1	2.0020319314459	2.02181678537599	0.66393375466716	3.04520860878591	0.00232518970647837	0.0156784803986741
AC107031.1	1.35242554127043	2.01850150700199	0.662901585623611	3.04494898002564	0.00232719784664619	0.0156837519378665
AC008170.1	3.3461399339662	2.08281064391237	0.684815633138605	3.0414180738932	0.00235466634300482	0.015816086061286
NRG1-IT1	1.50807480660885	2.40884947745298	0.792865654787224	3.03815591318485	0.00238030765669925	0.0159464403465305
LINC02071	2.57075356359438	2.12205750071021	0.698483541815244	3.03809234387303	0.00238080985529616	0.0159470202021906
AL359839.1	1.28366252498239	2.1760083615829	0.717058697491425	3.03463073413028	0.00240830353245807	0.016077846116203
AL137017.1	2.00397750433857	2.29499683644997	0.756498296496254	3.03371051472201	0.00241566107053738	0.0161157482687025
Z82196.2	1.31269724047902	2.43017404087917	0.805184208080659	3.0181590951368	0.00254315354239371	0.0167565124439326
AC073578.3	1.85049987908196	2.15659237436878	0.715015648704471	3.01614709870517	0.00256009030169997	0.0168449639179082
SSX2	21.3397188680855	2.02412738021026	0.671913081698501	3.01248395862981	0.00259119130620392	0.0170029479810374
LINC02167	10.444172988888	-2.05749711426272	0.684809202430259	-3.00448228055501	0.00266033254441141	0.0173557181995294
AC004801.7	1.37051652720215	2.00779626813265	0.668900884443137	3.00163494297687	0.00268533991229225	0.017486156893231
AC022447.3	2.20881814908932	2.20437054608005	0.735334998565973	2.99777727209904	0.00271956346633825	0.017649102082713
LINC02053	2.60671303979353	2.51323687413857	0.839271556646117	2.99454551299453	0.00274854046761795	0.0177890101418856
Z75741.2	1.77683838868684	2.30681674075187	0.770931435997436	2.99224630497431	0.00276932732375294	0.0178963755146419
AC008798.2	2.81882688434007	2.15314318058466	0.720085920446089	2.99011981688352	0.00278868035782983	0.0179669688142497
AFM	1.56984441710173	2.24940787038076	0.752553256987192	2.98903479520659	0.00279860259132644	0.0180097258673971
SORCS3	4.56786692035877	2.05220914342258	0.686571641504154	2.98906773796622	0.00279830086461206	0.0180097258673971
GSTA9P	1.88096098260184	2.36876992999481	0.793379257059965	2.98567161784994	0.00282956315452381	0.0181511201387084
KRT25	1.02245134484885	2.1157667520808	0.709006220699628	2.98413002638118	0.0028438589225996	0.0182245423890728
AC008067.1	2.85570772924953	2.07042491486252	0.694743813894517	2.98012716839659	0.00288128741758632	0.0183855003724882
RNA5S9	6.02915199637529	2.25317071759811	0.756598197376528	2.97802813357326	0.00290109354148835	0.0184802018771847
AP000432.2	3.15860715595431	2.0460271902768	0.68788944053601	2.97435469961935	0.00293605469610772	0.0186340355191254
AL133419.1	1.6855451752996	2.52852850910833	0.851592970441082	2.96917494257694	0.00298600545796173	0.01888626300785
RTP1	1.5631295753653	2.48452165852824	0.837179300261089	2.96772944308752	0.00300008278265542	0.0189534292972403
H3Y1	2.83954812885014	2.27628583448043	0.767220407372281	2.96692555699434	0.00300793778205493	0.0189874216656962
AC008438.2	1.42541634435717	2.05227407515796	0.691998234804565	2.96572154658395	0.0030197376068539	0.0190441325623434
RARRES2P8	7.58346675672027	2.4319432363419	0.820697940145274	2.96326226420333	0.00304397094640877	0.0191612852011264
AC084834.1	2.31376912265751	2.17473216418136	0.735364494708079	2.95735268677158	0.00310292977481384	0.019446276816446
LINC02629	2.09519880383954	2.15582793523157	0.729050358113421	2.95703569889226	0.00310612153794655	0.0194617611725879
NKX6-2	3.02084618924723	-2.229457839185	0.755658366645011	-2.95035155778583	0.0031741252982454	0.0197841346573025
RNA5SP452	1.47723051933953	2.11000763896191	0.716924339585641	2.9431385188867	0.0032490300828428	0.0200927687279867
AC024267.2	1.29652885611808	2.12863402679791	0.724696016573575	2.93727849762756	0.00331106609515245	0.0203484979773689
SLC22A12	1.27874327473637	2.10425953201051	0.717047860966514	2.93461517223434	0.00333961589026012	0.0204682177095224
AC022431.1	1.58571704190158	2.32971502089017	0.794495518321728	2.93231990258598	0.00336439993353354	0.0205609958983564
AP001357.1	1.38599914110855	2.10867669802955	0.720837992156186	2.9253129288067	0.00344109999713922	0.0208999024204908
OR11H5P	1.59197236619666	2.79515902090301	0.956375680918947	2.92265798542393	0.00347057504283234	0.0210256675617162
CHIAP3	2.18729862079456	2.09210731222444	0.715845919993983	2.92256651018145	0.00347159467897032	0.0210285243208169
AP003497.2	2.45268788230822	2.25957838405814	0.777361900208955	2.90672643391806	0.00365232454340078	0.0217997410946885
LINC01781	2.61557326957859	2.05821511740633	0.708782018741013	2.90387603379425	0.00368574065591619	0.0219339793263471
AL079305.1	1.24840902299471	2.04711679271267	0.705064878908525	2.90344456794063	0.00369082301482957	0.0219475831695546
CRYGD	2.69310276927522	2.07040491374837	0.713470794005969	2.90187759771291	0.00370933443723344	0.0220201198132965
LINC01827	1.6341907900594	2.01502638182525	0.694668774032829	2.90070096303196	0.00372329006719895	0.0220756405514174
AL445647.1	1.38499342749164	2.15316506330224	0.743505988616484	2.89596196435331	0.00377998212226659	0.0223049175768997
CCNT2P1	1.17561644787714	2.03539098769098	0.703820782124345	2.89191657789295	0.00382899601528236	0.022483484866596
IGHV4-28	5.10319216982333	-3.22779159856088	1.11683530488872	-2.89012317611369	0.00385090904007522	0.0225500346673636
AC091114.1	4.0496654510467	2.01140612947117	0.698161952801927	2.88100221073179	0.00396412860037612	0.02300684188649
AC046144.1	2.09305892884374	2.18014634562654	0.7577959950712	2.8769568060619	0.00401530553725112	0.0231967092477599
AC091925.2	1.44046956252314	2.00463800747805	0.696919611560339	2.87642645468084	0.0040220591064444	0.0232211296191607
LINC02112	3.26668506259216	2.00999644006053	0.698867396656839	2.87607699210997	0.00402651484647168	0.0232378602759595
AC103957.1	2.64759950560018	2.46642622422386	0.85927097978285	2.87037067730038	0.00409990865582894	0.0235498205912615
AC093027.1	1.43662861725504	2.44624765004958	0.853169067830113	2.86724840631083	0.00414057876433407	0.0237106843957023
AL161716.1	3.26219062039037	2.03143405153284	0.709091162632178	2.86484186883964	0.00417217529363611	0.0238382501103405
IGHV3-15	31.2349884144656	-2.39920808730787	0.838683131709108	-2.86068480049032	0.00422727102565606	0.0240764532405246
LINC01945	2.56836505891021	2.03782664313939	0.71236370737563	2.86065477794595	0.00422767131861794	0.0240764532405246
AC129926.2	3.50516419253029	2.5732806114585	0.900411020202393	2.85789550963079	0.00426460797921859	0.0242338371854892
OTX2	21.9952429295643	2.22816179198698	0.781009770914069	2.85292434866622	0.00433189327785753	0.0245135323586371
SPANXB1	134.6117033598	-2.31983644879634	0.815922505178401	-2.8432068414256	0.00446620752988635	0.0250628907853078
LINC02570	1.66797849665594	2.04147749130102	0.719146447173513	2.83875071527463	0.00452905240435568	0.0253266511584192
AC131274.3	2.51565003274002	2.08370321946518	0.735028219896685	2.83486152376308	0.00458455529962768	0.0255625102718813
LINC02233	3.36249639853585	2.0074900712628	0.708614660258115	2.83297846326178	0.00461164929362946	0.0256799925179508
AC022168.1	1.83861229222365	2.39287126278502	0.847513047229049	2.82340345155574	0.00475167350878534	0.0262463946892553
IGHV4-31	8.2627640674952	-2.40141040042087	0.853965127240497	-2.81207080221272	0.00492236669037676	0.0269179650526917
AL512634.1	1.92085619129263	2.03840886219368	0.725105230898095	2.81119039738407	0.00493585680800381	0.0269686724797326
AP000289.1	2.02379452356035	2.00630579085078	0.714512251614295	2.80793756344687	0.00498598926700664	0.0271459415648139
GK2	1.29605705321201	2.3445904568822	0.835397439787796	2.80655690958038	0.00500740665580224	0.0272084932960154
AC007834.1	1.24725105069583	2.03715086024733	0.725956935716357	2.80615937395394	0.00501358883134477	0.0272247203127798
MAGEB2	252.857454485388	2.26824083804194	0.808459976849595	2.80563157483789	0.00502180743045328	0.0272558616047816
LINC00992	1.20100316969713	2.33055611331681	0.83071478376209	2.80548289120645	0.00502412484867257	0.0272645824708657
RN7SKP96	1.41378324583402	2.27610571920399	0.812509929619547	2.80132664996446	0.00508929755897069	0.0275209414298842
AL162718.3	3.69521219176577	2.28281048843145	0.815019004874495	2.800929149846	0.00509557049912422	0.0275509798957016
RNA5SP74	1.24308842755666	2.05860177868838	0.735524522295575	2.79882140742702	0.00512894966187175	0.0276846386715016
AC239584.1	2.25634697249003	2.09371597142841	0.749644659674028	2.79294455634331	0.00522306433828674	0.0280505752333493
CKAP2P1	1.42012948255532	2.08861870822353	0.748093967464016	2.79192026544979	0.00523962657820817	0.0281041175627167
CAPS2-AS1	1.95258631344943	2.06915632609763	0.741952326564496	2.78879956570601	0.00529037952617796	0.0282972244919657
AC090109.1	1.7581072176625	2.04423590612818	0.733378431198824	2.78742299904642	0.00531290787966803	0.0283860655367252
CSRP3	55.8481263538388	-2.73342928767468	0.98558235847102	-2.77341539667489	0.00554712620704795	0.0293311178591247
CHRND	24.6902009615815	-2.12392703494648	0.767753191158101	-2.76641902554998	0.00566756581647719	0.029832281201918
IGHV4-39	54.6375796692308	-2.17032241108722	0.785070698123515	-2.76449295111224	0.00570113389272698	0.0299630865320673
AF222684.1	2.48789415470218	2.29378505822146	0.82992560755941	2.76384417751233	0.00571248117932595	0.0300110592095302
ECE2	2.0400444420989	2.17170989456294	0.78644141498406	2.76143887285865	0.00575472879833629	0.0301710412415644
IGLV2-8	9.34123182798889	-2.22248621720531	0.804885601886415	-2.76124484274095	0.00575814906193165	0.0301807247348541
PLCH1-AS1	2.49096564675533	2.1281950231757	0.772030636777918	2.75661990832094	0.00584021951679787	0.0304983942018489
IGHV2-70	5.85546885037301	-2.43027542259252	0.882693603930232	-2.75324915890588	0.00590069693253394	0.0307146173640334
OR7H1P	1.03003411632835	2.1749243429911	0.795192042335656	2.73509319409543	0.00623626171913998	0.0319320236725269
LINC00486	240.728364577276	-2.12042316144667	0.775318317483971	-2.73490657144252	0.00623979838754927	0.0319416070360377
LINC02555	1.18871988635915	2.01962385968255	0.740942519619071	2.72574971230005	0.00641556267596638	0.0325288612645437
AC095050.2	1.98174148411681	2.2685416826277	0.833601785388006	2.72137334923268	0.00650112913490025	0.0328508207621148
AC093001.2	1.58143919223656	2.04148983050133	0.750719023120093	2.71937937847454	0.0065404544795347	0.0330137635858845
AC093536.2	1.37781309987653	2.18985245187372	0.80684194526273	2.71410338137619	0.00664554238019271	0.0334039512866464
AP000428.1	2.51970229530789	2.15647563613777	0.797586865058446	2.70375018773628	0.0068561812412942	0.0342252169569877
LINC02831	2.71657063527856	2.10946775094883	0.780805596734287	2.70165552062083	0.00689952047720842	0.0343696920464793
KRTAP13-1	5.04774023545301	2.13673279590159	0.793316854097782	2.69341661514508	0.00707238337196248	0.0349988562920269
HCFC2P1	1.57613405034953	2.44681708482966	0.910088069025405	2.68854978776933	0.00717631331553971	0.0353096886344213
MDFIC2	1.92134388504271	2.01862054725014	0.753588221521952	2.67867847399913	0.00739133301650365	0.0360655314567208
IGLV6-57	12.3237118438454	-2.56131573263592	0.95663682050321	-2.67741704870675	0.00741922213781341	0.0361556326383192
AC010677.2	2.97936092525705	2.01485417446068	0.754037889150084	2.67208611590027	0.00753813006038205	0.0366174856591206
AC106895.2	2.93598179313468	2.06507859766327	0.77306501417944	2.67128709718576	0.00755609888906275	0.0366689661113927
LINC01790	1.46858177890721	2.17058294316887	0.816328798457177	2.65895671850751	0.00783830317412477	0.0376244436233761
TGIF2LX	2.92651717672579	2.09062150038208	0.790635564260498	2.64422901635786	0.00818772374963325	0.0389025878764308
CRISP3	1.58945953019693	2.21006543466916	0.837093458949201	2.64016569600657	0.00828655017838118	0.0392991434726763
AP003973.4	1.36890678299454	2.15985641724665	0.82687323181584	2.61207683855425	0.00899940249184061	0.0416753259389799
PRPS1P1	1.32577785768347	2.02476582594367	0.775334295860287	2.61147460747503	0.00901526825846873	0.0417286521019025
AC108025.1	2.04081173977046	2.28362159281766	0.874519652192891	2.61128676421552	0.00902022209335817	0.0417465453625902
IGHV3-73	3.71758793416693	-2.3897422293478	0.920091083690145	-2.59728875946002	0.00939628956115869	0.0429840755446495
LINC02378	2.45242980721569	2.1519169055312	0.834285948971668	2.57935172968409	0.00989859418835049	0.0447009608315023
KLHL40	24.8813793779738	-2.60599114177724	1.01285948317613	-2.57290491431779	0.0100848910419497	0.0453129189139812
MYF6	46.3192807002956	-2.46119088664718	0.961314987629235	-2.56023355332979	0.0104601839826149	0.0466116003322864
AC002464.1	1.15081036387331	2.03473139277709	0.796716469814564	2.55389648622511	0.0106524920292266	0.0472135468500001
Z94057.1	2.47914881648559	2.27170024822458	0.894788291464386	2.53881311355424	0.0111229221919926	0.0485830095332626
PRB2	2.80054228909501	2.08633480225826	0.824834845386111	2.52939702284478	0.0114258697487514	0.0495253786578037
AL773573.1	2.3662685277697	2.11767926419308	0.837834407837516	2.52756301768376	0.0114857209356876	0.049726095140998
