# Supplementary material for: A ubiquitination-related risk model for predicting the prognosis and immunotherapy response of gastric adenocarcinoma patients
Source: PeerJ. 2024 Jan 31;12:e16868. doi: 10.7717/peerj.16868 (PMC10838090; doi:10.7717/peerj.16868)
Supplement: Supplemental Information 3 [file peerj-12-16868-s003.zip › R codes and matrices/04 RSF.R]

#Ëæ»úÉú´æÉ­ÁÖ×ßÆð
rm(list = ls()) 
options(stringsAsFactors = F)
getwd()
dir()

#¼ÓÔØ°ü
library(Boruta)
library(dplyr)
library(survival)
#install.packages("remotes")
#remotes::install_github("Tong-Chen/YSX")
library(YSX)
library(ezcox)
library(randomForestSRC)
library(caret)
library(pec)
library(pROC)
library(tidymodels)
library(timeROC)
library(survival)
library(survminer)

load(file = 'TARGET_OS_expclin_TPM.Rdata')
candi_genes = read.delim(file = 'WGCNA_filter_genes_77.txt',
                         sep =' ',header = T)
candi_genes = candi_genes$x
tmp = TARGET_OS_exp_TPM[row.names(TARGET_OS_exp_TPM) %in% candi_genes,]
tmp = as.data.frame(t(tmp))
tmp = merge(tmp,TARGET_OS_clin[,c(1,7:8)], 
            by.x='row.names', by.y='TARGET.USI')
row.names(tmp) = tmp$Row.names
tmp = tmp[,-1]; colnames(tmp)[78:79] = c('OS_status','OS_time')
tmp$OS_time = tmp$OS_time/30
tmp = na.omit(tmp)
tmp$OS_status = ifelse(tmp$OS_status == 'Dead',1,0)

#×ötrainºÍtest
set.seed(1)
index = createDataPartition(tmp$OS_status,p=0.7,list = F)
index
train = tmp[index,]
test = tmp[-index,]

#bootstrap 1000´Î×öµ¥ÒòËØcox»Ø¹é
uni_cox_in_bulk = function(gene_list, survival_info_df){
  library('survival')
  gene_list <- gsub(gene_list, pattern = '-', replacement = '_')
  uni_cox <- function(single_gene){
    formula <- as.formula(paste0('Surv(OS_time, OS_status)~', single_gene))
    surv_uni_cox <- summary(coxph(formula, data = tmp[sample(nrow(tmp),85*0.85,replace = TRUE),]))
    ph_hypothesis_p <- cox.zph(coxph(formula, data = tmp[sample(nrow(tmp),85*0.85,replace = TRUE),]))$table[1,3]
    single_cox_report <- data.frame('uni_cox_sig_genes'=single_gene,
                                    'pvalue'=as.numeric(surv_uni_cox$logtest[3]))
    single_cox_report
  }
  uni_cox_list <- lapply(gene_list, uni_cox)
  do.call(rbind, uni_cox_list)
}
uni_cox_df = uni_cox_in_bulk(candi_genes,train)
for(i in 1:999){
  a = uni_cox_in_bulk(candi_genes,train)
  uni_cox_df = cbind(uni_cox_df,a$pvalue)
  colnames(uni_cox_df)[i+2] = paste("pvalue",i+1)
}
  #ÅÜµÄºÜ¾Ã£¬ÒÔ·ÀÍòÒ»´æRdata
save(uni_cox_df,file = 'bootstrap_results.Rdata')
load(file = 'bootstrap_results.Rdata')
row.names(uni_cox_df) = uni_cox_df[,1]
uni_cox_df = uni_cox_df[,-1]
bootstrap_result = vector()
for (i in 1:nrow(uni_cox_df)) {
  a = sum(uni_cox_df[i,] < 0.1)
  bootstrap_result = c(bootstrap_result,a)
}
bootstrap_result = data.frame(genes = row.names(uni_cox_df),
                              freq = bootstrap_result)
bootstrap_result = bootstrap_result %>% filter(freq>250)
bootstrap_genes = bootstrap_result$genes

#randomforestSRC
tmp = merge(tmp[,colnames(tmp) %in% bootstrap_genes],
            TARGET_OS_clin[,c(1,7:8)], 
            by.x='row.names', by.y='TARGET.USI')
row.names(tmp) = tmp$Row.names;tmp = tmp[,-1]
colnames(tmp)[20:21] = c('OS_status','OS_time')
tmp$OS_time = tmp$OS_time/30
tmp = na.omit(tmp)
tmp$OS_status = ifelse(tmp$OS_status == 'Dead',1,0)
train = tmp[index,]
test = tmp[-index,]

rf_mpdel = rfsrc(Surv(OS_time, OS_status) ~.,data = train,
                 ntree = 2000, block.size = 1,
                 mtry = 2,nodesize = 13,splitrule="logrank",
                 #"bs.gradient","logrank","logrankscore"
                 importance = TRUE)
## print results of trained forest
print(rf_mpdel)
## plot results of trained forest
plot(rf_mpdel)
## plot survival curves for first 10 individuals -- direct way 
dev.off()
dev.new()
matplot(rf_mpdel$time.interest, 100 * t(rf_mpdel$survival.oob),
        xlab = "Time", ylab = "Survival", type = "l", lty = 1)
## plot survival curves for first 10 individuals
## using function "plot.survival"
plot.survival(rf_mpdel)
## fast nodesize optimization for veteran data
## optimal nodesize in survival is larger than other families
## see the function "tune" for more examples
tune.nodesize(Surv(OS_time,OS_status) ~ ., train)

## ------------------------------------------------------------
## Minimal depth variable selection
## survival analysis
## use larger node size which is better for minimal depth
## ------------------------------------------------------------
# default call corresponds to minimal depth selection
vs.rf_mpdel <- var.select(object = rf_mpdel)
topvars <- vs.rf_mpdel$topvars
# the above is equivalent to
max.subtree(rf_mpdel)$topvars
#µÃµ½ÁË8¸ö»ùÒò±£´æÖÁtopvars

#×¼±¸¶àÒòËØcox½¨Ä£ÁË
tmp = merge(tmp[,colnames(tmp) %in% topvars],
            TARGET_OS_clin[,c(1,7:8)], 
            by.x='row.names', by.y='TARGET.USI')
row.names(tmp) = tmp$Row.names
tmp = tmp[,-1]
colnames(tmp)[9:10] = c('OS_status','OS_time')
tmp$OS_time = tmp$OS_time/30
tmp = na.omit(tmp)
tmp$OS_status = ifelse(tmp$OS_status == 'Dead',1,0)

res.cox <- coxph(Surv(OS_time, OS_status) ~ ., data = tmp)
x <- summary(res.cox)
coef = as.data.frame(res.cox[1])
#µÃµ½coef£¬ËãtrainºÍtest×éµÄÆÀ·Ö
rt = tmp[,1:8]
matrixMul <- function(rt,coef) #¾ØÕóÏà³Ëº¯Êý
{
  rows <- nrow(rt)
  cols <- ncol(coef)
  matOut <- matrix(nrow = rows, ncol = cols)
  for (i in 1:rows) 
  {
    for(j in 1:cols)
    {
      vec1 <- rt[i,]
      vec2 <- coef[,j]
      mult1 <- vec1 * vec2
      matOut[i,j] <- sum(mult1)
    }
  }
  return(matOut) 
}
rt$risk_score <- matrixMul(rt,coef)
rt$risk_group = ifelse(rt$risk_score > median(rt$risk_score),
                       'high','low')
table(rt$risk_group)
load(file = 'cluster.Rdata')
cu_cluster = cu_cluster[names(cu_cluster) %in% 
                          row.names(tmp)]
cu_cluster = as.data.frame(cu_cluster)
rt = merge(rt,cu_cluster,by = 'row.names')
row.names(rt) = rt$Row.names
rt = rt[,-1]
rt = merge(rt,tmp[,9:10],by='row.names')
row.names(rt) = rt$Row.names
rt = rt[,-1]
rt = rt[,-c(1:8)]
colnames(rt)[1:2] = c('risk_score','risk_group')
#rtÀïÃæ°üº¬ÁËcu_clusterºÍriskscore£¬¿É±£´æ
save(rt,coef,file = 'riskscore.Rdata')
rt_train = rt[index,]
rt_test = rt[-index,]
table(rt_train$risk_group)
table(rt_test$risk_group)
#¿´¿´risk scoreµÄcox
res.cox<-coxph(Surv(OS_time, OS_status)~risk_score,data=rt)
summary(res.cox)
res.cox<-coxph(Surv(OS_time, OS_status)~risk_score,data=rt_train)
summary(res.cox)
res.cox<-coxph(Surv(OS_time, OS_status)~risk_score,data=rt_test)
summary(res.cox)
#ÂúÒâ£¬¿´¿´ROCcurve
ROC_rt = timeROC(T=rt$OS_time,delta=rt$OS_status,
                 marker=rt$risk_score,cause=1,
                 weighting='marginal',
                 times=c(36,60,96),ROC=TRUE)
ROC_rt
plot(ROC_rt,time=36,title=FALSE,lwd=2)
plot(ROC_rt,time=60,col='blue',add=TRUE,title=FALSE,lwd=2)
plot(ROC_rt,time=96,col='orange',add=TRUE,title=FALSE,lwd=2)

legend('bottomright',
       c(paste0('AUC at 3 years: ',round(ROC_rt$AUC[1],3)),
         paste0('AUC at 5 years: ',round(ROC_rt$AUC[2],3)),
         paste0('AUC at 8 years: ',round(ROC_rt$AUC[3],3))),
       col=c('blue','red','orange'),lwd=2,bty = 'n')

#train ROC
ROC_rt_train = timeROC(T=rt_train$OS_time,delta=rt_train$OS_status,
                       marker=rt_train$risk_score,cause=1,
                       weighting='marginal',
                       times=c(36,60,96),ROC=TRUE)
ROC_rt_train
plot(ROC_rt_train,time=36,title=FALSE,lwd=2)
plot(ROC_rt_train,time=60,col='blue',add=TRUE,title=FALSE,lwd=2)
plot(ROC_rt_train,time=96,col='orange',add=TRUE,title=FALSE,lwd=2)

legend('bottomright',
       c(paste0('AUC at 3 years: ',round(ROC_rt_train$AUC[1],3)),
         paste0('AUC at 5 years: ',round(ROC_rt_train$AUC[2],3)),
         paste0('AUC at 8 years: ',round(ROC_rt_train$AUC[3],3))),
       col=c('blue','red','orange'),lwd=2,bty = 'n')

#test_ROC
ROC_rt_test = timeROC(T=rt_test$OS_time,delta=rt_test$OS_status,
                      marker=rt_test$risk_score,cause=1,
                      weighting='marginal',
                      times=c(36,60,96),ROC=TRUE)
ROC_rt_test
plot(ROC_rt_test,time=36,title=FALSE,lwd=2)
plot(ROC_rt_test,time=60,col='blue',add=TRUE,title=FALSE,lwd=2)
plot(ROC_rt_test,time=96,col='orange',add=TRUE,title=FALSE,lwd=2)

legend('bottomright',
       c(paste0('AUC at 3 years: ',round(ROC_rt_test$AUC[1],3)),
         paste0('AUC at 5 years: ',round(ROC_rt_test$AUC[2],3)),
         paste0('AUC at 8 years: ',round(ROC_rt_test$AUC[3],3))),
       col=c('blue','red','orange'),lwd=2,bty = 'n')

#ÂúÒâ£¬¿´¿´KM-curve
fit <- survfit(Surv(OS_time, OS_status) ~ risk_group, data = rt)
ggsurvplot(fit,
           pval = TRUE, conf.int = F,
           linetype = "strata", # Change line type by groups
           surv.median.line = "hv", # Specify median survival
           palette =  "hue")

#ÂúÒâ£¬¿ªÊ¼Íâ²¿ÑéÖ¤
load(file = 'GSE21257.Rdata')
load(file = 'riskscore.Rdata')
model_genes = row.names(coef)
tmp_exp = as.data.frame(t(exprSet21257[row.names(exprSet21257) %in% 
                                         model_genes,]))
tmp_surv = data.frame(OS_time = pData21257$OS_time,
                      OS_status = pData21257$status)
row.names(tmp_surv) = row.names(pData21257)
tmp_surv$OS_status = ifelse(tmp_surv$OS_status == 'Alive',0,1)
#×¼±¸¶àÒòËØcox½¨Ä£ÁË
tmp = merge(tmp_surv,tmp_exp,by = 'row.names')
row.names(tmp) = tmp$Row.names
tmp = tmp[,-1]
tmp$OS_time = as.numeric(tmp$OS_time)
res.cox <- coxph(Surv(OS_time, OS_status) ~ ., data = tmp)
x <- summary(res.cox)
coef = as.data.frame(res.cox[1])
#µÃµ½coef£¬ËãtrainºÍtest×éµÄÆÀ·Ö
rt = tmp[,3:10]
matrixMul <- function(rt,coef) #¾ØÕóÏà³Ëº¯Êý
{
  rows <- nrow(rt)
  cols <- ncol(coef)
  matOut <- matrix(nrow = rows, ncol = cols)
  for (i in 1:rows) 
  {
    for(j in 1:cols)
    {
      vec1 <- rt[i,]
      vec2 <- coef[,j]
      mult1 <- vec1 * vec2
      matOut[i,j] <- sum(mult1)
    }
  }
  return(matOut) 
}
rt$risk_score <- matrixMul(rt,coef)
rt$risk_group = ifelse(rt$risk_score > median(rt$risk_score),
                       'high','low')
table(rt$risk_group)
rt = merge(rt,tmp[,1:2],by='row.names')
row.names(rt) = rt$Row.names
rt = rt[,-1]
rt = rt[,-c(1:8)]
colnames(rt)[1:2] = c('risk_score','risk_group')
#¿´¿´risk scoreµÄcox
res.cox<-coxph(Surv(OS_time, OS_status)~risk_score,data=rt)
summary(res.cox)
#ÂúÒâ£¬¿´¿´ROCcurve
ROC_rt = timeROC(T=rt$OS_time,delta=rt$OS_status,
                 marker=rt$risk_score,cause=1,
                 weighting='marginal',
                 times=c(36,60,96),ROC=TRUE)
ROC_rt
plot(ROC_rt,time=36,title=FALSE,lwd=2)
plot(ROC_rt,time=60,col='blue',add=TRUE,title=FALSE,lwd=2)
plot(ROC_rt,time=96,col='orange',add=TRUE,title=FALSE,lwd=2)

legend('bottomright',
       c(paste0('AUC at 3 years: ',round(ROC_rt$AUC[1],3)),
         paste0('AUC at 5 years: ',round(ROC_rt$AUC[2],3)),
         paste0('AUC at 8 years: ',round(ROC_rt$AUC[3],3))),
       col=c('blue','red','orange'),lwd=2,bty = 'n')
#ÂúÒâ£¬¿´¿´KM-curve
fit <- survfit(Surv(OS_time, OS_status) ~ risk_group, data = rt)
ggsurvplot(fit,
           pval = TRUE, conf.int = F,
           linetype = "strata", # Change line type by groups
           surv.median.line = "hv", # Specify median survival
           palette =  "hue")

#¿´¿´clusterÖ®¼äµÄ¹ØÏµ
load(file = 'riskscore.Rdata')
testR = data.frame(Writer_Cluster1 = c(sum(rt$cu_cluster == 'Writer_Cluster1' & 
                                         rt$risk_group == 'high'),
                                   sum(rt$cu_cluster == 'Writer_Cluster1' & 
                                         rt$risk_group == 'low')), 
                   Writer_Cluster2 = c(sum(rt$cu_cluster == 'Writer_Cluster2' & 
                                         rt$risk_group == 'high'),
                                   sum(rt$cu_cluster == 'Writer_Cluster2' & 
                                         rt$risk_group == 'low')),
                   row.names = c('risk_high','risk_low'))

chisq.test(testR)
fisher.test(testR)
#p<0.05

#ÔÙ»­parisÍ¼
load(file = 'TARGET_OS_expclin_TPM.Rdata')
tmp = as.data.frame(t(TARGET_OS_exp_TPM[row.names(TARGET_OS_exp_TPM) %in% row.names(coef),]))
tmp = log2(tmp+1)
panel.cor <- function(x, y, ...){
  par(usr = c(0, 1, 0, 1))  
  txt <- as.character(format(cor(x, y), digits = 2))  ### ÇóÏà¹ØÏµÊý£¬²¢±£ÁôÁ½Î»Ð¡Êý
  text(0.5, 0.5, txt, cex = 2)  ### ¸ø¶¨ÐèÌí¼ÓÏà¹ØÏµÊýµÄÎ»ÖÃ×ø±ê¸ö×ÖºÅ£¨cexÔ½´ó£¬ÔòÊý×ÖÔ½´ó£©
}
pairs(tmp, upper.panel = panel.cor)
