# Supplementary material for: A ubiquitination-related risk model for predicting the prognosis and immunotherapy response of gastric adenocarcinoma patients
Source: PeerJ. 2024 Jan 31;12:e16868. doi: 10.7717/peerj.16868 (PMC10838090; doi:10.7717/peerj.16868)
Supplement: Supplemental Information 3 [file peerj-12-16868-s003.zip › R codes and matrices/06 immune infil.R]

rm(list = ls()) 
options(stringsAsFactors = F)
getwd()
dir()

load(file = 'riskscore.Rdata')
load(file = 'step08_mRNAsi.Rdata')
load(file = 'TARGET_OS_expclin_TPM.Rdata')
row.names(rt) == row.names(all_groups)
rt$mRNAsi = all_groups$score

if(F){
  setwd('cibersort')
  source('Cibersort.R')
  LM22 = read.delim(file = 'LM22.txt')
  
  getwd()
  TARGET_OS_exp_TPM = TARGET_OS_exp_TPM[row.names(TARGET_OS_exp_TPM) %in% 
                                          LM22$Gene.symbol,]
  write.csv(TARGET_OS_exp_TPM, file = 'DATA.csv')
  
  result1 <- CIBERSORT('LM22.txt','DATA.txt', perm = 100, QN = F)  
  group_list <- rt$risk_group
  result1 = result1[row.names(result1) %in% row.names(rt),]
  table(group_list) 
  
  TME_data <- as.data.frame(result1[,1:22])
  TME_data$group <- group_list
  TME_data$sample <- row.names(TME_data)
  library(reshape2)
  TME_New = melt(TME_data)
  colnames(TME_New)=c("Group","Sample","Celltype","Composition") 
  head(TME_New)
  library(ggplot2)
  library(ggpubr)
  mytheme <- theme(plot.title = element_text(size = 10,color="black",hjust = 0.5),
                   axis.title = element_text(size = 10,color ="black"), 
                   axis.text = element_text(size= 8.5,color = "black"),
                   panel.grid.minor.y = element_blank(),
                   panel.grid.minor.x = element_blank(),
                   axis.text.x = element_text(angle = 60, hjust = 1 ),
                   panel.grid=element_blank(),
                   legend.position = "top",
                   legend.text = element_text(size= 12),
                   legend.title= element_text(size= 12))
  
  box_TME <- ggplot(TME_New, aes(x = Celltype, y = Composition))+ 
    geom_boxplot(aes(fill = Group),position=position_dodge(0.5),width=0.5,outlier.alpha = 0)+ 
    scale_fill_manual(values = c("#1CB4B8", "#EB7369"))+
    theme_classic() + mytheme + 
    stat_compare_means(aes(group =  Group),
                       label = "p.signif",
                       method = "wilcox.test",
                       hide.ns = T)
  getwd()
  box_TME
} #CIBERSORT done

if(F){
  library(genefilter)
  library(GSVA)
  library(Biobase)
  library(stringr)
  gene_set<-read.csv("mmc3.csv")[,1:2]
  head(gene_set)
  colnames(gene_set) = c('metagene','cell_type')
  TARGET_OS_exp_TPM = TARGET_OS_exp_TPM[row.names(TARGET_OS_exp_TPM) %in% 
                                          gene_set$metagene,]
  TARGET_OS_exp_TPM = log2(TARGET_OS_exp_TPM+1)
  list<- split(as.matrix(gene_set)[,1], gene_set[,2])
  gsva_matrix<- gsva(as.matrix(TARGET_OS_exp_TPM),
                     list,method='ssgsea',
                     kcdf='Gaussian',abs.ranking=TRUE)
  
  gsva_matrix1<- t(scale(t(gsva_matrix)))
  range(gsva_matrix1)
  gsva_matrix1[gsva_matrix1< -4] <- -4
  gsva_matrix1[gsva_matrix1>4] <- 4
  gsva_matrix1 = gsva_matrix1[,colnames(gsva_matrix1) %in% 
                                row.names(rt)]
  
  gsva_matrix1 = gsva_matrix1[,order(colnames(gsva_matrix1))]
  rt = rt[order(row.names(rt)),]
  colnames(gsva_matrix1) == row.names(rt)
  tmp = row.names(gsva_matrix1)
  gsva_matrix1 = as.data.frame(t(gsva_matrix1))
  gsva_matrix1[,'risk_score'] = rt$risk_score
  gsva_matrix1 = gsva_matrix1[order(gsva_matrix1$risk_score),]
  gsva_matrix1 = gsva_matrix1[,-29]; gsva_matrix1 = t(gsva_matrix1)
  
  normalization<-function(x){
    return((x-min(x))/(max(x)-min(x)))}
  nor_gsva_matrix1 <- normalization(gsva_matrix1)
  rt = rt[order(rt$risk_score),]
  colnames(nor_gsva_matrix1) == row.names(rt)
  #Ê¹ÓÃcomplexheatmap»­Í¼
  #BiocManager::install("ComplexHeatmap",force= TRUE)
  #ÔØÈëComplexHeatmap¡¢circlize°ü£»
  library(ComplexHeatmap)
  library(circlize)
  #Ê×ÏÈ£¬×Ô¶¨ÒåÑÕÉ«£»
  range(nor_gsva_matrix1)
  col_fun1 = colorRamp2(c(0,0.5, 1),c("blue", "white","red"))
  #¶Ôriskscore£¬Ê¹ÓÃÊýÖµÉú³ÉÉÏ·½µÄÌõÐÎÍ¼£»
  bar1 <- HeatmapAnnotation(
    sum1 = anno_barplot(
      rt$risk_score,
      bar_width = 0.9,
      gp = gpar(col = "white", fill = "orange"),
      border = F,
      axis_param = list(at = c(0,1.25e5,2.5e5),
                        labels = c("0","125k","250k")),
      height = unit(2, "cm")), show_annotation_name = F)
  #½«ÐÐÃûÖÃÓÚ×ó²à£¬ÔÚÈÈÍ¼Ö÷ÌåµÄÉÏ·½Ìí¼ÓÌõÐÎÍ¼£»
  #rect_gp = gpar(col= "white",lwd = 2)ÉèÖÃÍø¸ñÏßµÄÑÕÉ«ºÍ´ÖÏ¸£»
  Heatmap(nor_gsva_matrix1,col = col_fun1,
          name = "Scaled Exp",
          cluster_columns = FALSE,
          show_row_dend = FALSE,
          rect_gp = gpar(col= "white",lwd = 1),
          top_annotation = bar1,
          row_names_side = "left",
          row_names_gp = gpar(fontsize = 12),
          column_names_gp = gpar(fontsize = 8))
  
  ssGSEA_box = as.data.frame(t(nor_gsva_matrix1))
  ssGSEA_box = ssGSEA_box[order(row.names(ssGSEA_box)),]
  rt = rt[order(row.names(rt)),]
  ssGSEA_box = ssGSEA_box[row.names(ssGSEA_box) %in% 
                            row.names(rt),]
  row.names(ssGSEA_box) == row.names(rt)
  ssGSEA_box$risk_group = rt$risk_group
  ssGSEA_box$sample = row.names(ssGSEA_box)
  ssGSEA_box = melt(ssGSEA_box)
  colnames(ssGSEA_box)=c("Group","Sample","Celltype","Composition")  #????????????????????????
  mytheme <- theme(plot.title = element_text(size = 10,color="black",hjust = 0.5),
                   axis.title = element_text(size = 10,color ="black"), 
                   axis.text = element_text(size= 8.5,color = "black"),
                   panel.grid.minor.y = element_blank(),
                   panel.grid.minor.x = element_blank(),
                   axis.text.x = element_text(angle = 60, hjust = 1 ),
                   panel.grid=element_blank(),
                   legend.position = "top",
                   legend.text = element_text(size= 12),
                   legend.title= element_text(size= 12))
  ssGSEA_box$sub <- factor(ssGSEA_box$Group,levels = c('high','low'))
  box_TME <- ggplot(ssGSEA_box, aes(x = Celltype, y = Composition))+ 
    geom_boxplot(aes(fill = sub),position=position_dodge(0.5),width=0.5,outlier.alpha = 0)+ 
    scale_fill_manual(values = c("#1CB4B8", "#EB7369"))+
    theme_classic() + mytheme + 
    stat_compare_means(aes(group =  Group),
                       label = "p.signif",
                       method = "wilcox.test",
                       hide.ns = T)
  getwd()
  box_TME
} #ssGSEA done

if(F){
  library(estimate)
  TARGET_OS_exp_TPM = log2(TARGET_OS_exp_TPM+1)
  dat=TARGET_OS_exp_TPM
  estimate <- function(dat,pro){
    input.f=paste0(pro,'_estimate_input.txt')
    output.f=paste0(pro,'_estimate_gene.gct')
    output.ds=paste0(pro,'_estimate_score.gct')
    write.table(dat,file = input.f,sep = '\t',quote = F)
    library(estimate)
    filterCommonGenes(input.f=input.f,
                      output.f=output.f ,
                      id="GeneSymbol")
    estimateScore(input.ds = output.f,
                  output.ds=output.ds,
                  platform="illumina") ## ?????????????????platform????????????
    scores=read.table(output.ds,skip = 2,header = T)
    rownames(scores)=scores[,1]
    scores=t(scores[,3:ncol(scores)])
    return(scores)
  }
  pro='TARGET_OS'
  scores=estimate(dat,pro)
  scores = scores[row.names(scores) %in% row.names(rt),]
  row.names(rt) = gsub(pattern = '-',replacement = '.',row.names(rt))
  Estimate_plot = merge(rt,scores,by = 'row.names')
  library(ggplot2)
  library(ggpubr)
  ggplot(Estimate_plot, aes(x=risk_score, y=StromalScore)) + 
    geom_point() + 
    stat_smooth(method=lm, se = F, color = 'red')+ 
    theme_bw()+theme(panel.grid=element_blank())+
    stat_cor(data=Estimate_plot, method = "spearman")
  
  ggplot(Estimate_plot, aes(x=risk_score, y=ImmuneScore)) + 
    geom_point() + 
    stat_smooth(method=lm, se = F, color = 'red')+ 
    theme_bw()+theme(panel.grid=element_blank())+
    stat_cor(data=Estimate_plot, method = "spearman")
  
  ggplot(Estimate_plot, aes(x=risk_score, y=ESTIMATEScore)) + 
    geom_point() + 
    stat_smooth(method=lm, se = F, color = 'red')+ 
    theme_bw()+theme(panel.grid=element_blank())+
    stat_cor(data=Estimate_plot, method = "spearman")
  
  p1 <- ggplot(Estimate_plot, aes(x = risk_group, y = StromalScore )) +
    geom_violin(aes(fill = risk_group), 
                trim = F,
                show.legend = F, width = 0.6) + 
    geom_boxplot(aes(color = risk_group), width = 0.15, 
                 position = position_dodge(0.9)) +
    geom_point(size = 0.2) +  
    theme(panel.grid = element_blank(), panel.border = element_blank(),
          axis.line = element_line(colour = 'black', size = 0.5), panel.background = element_blank(), 
          plot.title = element_text(size = 10, hjust = 0.5), 
          axis.text = element_text(size = 10, color = 'black')) +
    labs(x = '', y = '', title = '')+
    geom_signif(comparisons = list(c("high", "low")),
                map_signif_level=T,
                textsize=5,test=t.test,step_increase=0.2)
  p1
  
  p1 <- ggplot(Estimate_plot, aes(x = risk_group, y = ImmuneScore )) +
    geom_violin(aes(fill = risk_group), 
                trim = F,
                show.legend = F, width = 0.6) +  
    geom_boxplot(aes(color = risk_group), width = 0.15, 
                 position = position_dodge(0.9)) +
    geom_point(size = 0.2) +  
    theme(panel.grid = element_blank(), panel.border = element_blank(),
          axis.line = element_line(colour = 'black', size = 0.5), panel.background = element_blank(), 
          plot.title = element_text(size = 10, hjust = 0.5), 
          axis.text = element_text(size = 10, color = 'black')) +
    labs(x = '', y = '', title = '')+
    geom_signif(comparisons = list(c("high", "low")),
                map_signif_level=T,
                textsize=5,test=t.test,step_increase=0.2)
  p1
  
  p1 <- ggplot(Estimate_plot, aes(x = risk_group, y = ESTIMATEScore )) +
    geom_violin(aes(fill = risk_group), 
                trim = F,
                show.legend = F, width = 0.6) +  #????????????§³????????????
    geom_boxplot(aes(color = risk_group), width = 0.15, 
                 position = position_dodge(0.9)) +
    geom_point(size = 0.2) +  #??????????????????????????????
    ##??????????????????ggplot2???????????????????????????????????????????????????????????????????????????????????????
    theme(panel.grid = element_blank(), panel.border = element_blank(),
          axis.line = element_line(colour = 'black', size = 0.5), panel.background = element_blank(), 
          plot.title = element_text(size = 10, hjust = 0.5), 
          axis.text = element_text(size = 10, color = 'black')) +
    labs(x = '', y = '', title = '')+
    geom_signif(comparisons = list(c("high", "low")),
                map_signif_level=T,
                textsize=5,test=t.test,step_increase=0.2)
  p1
  
} #ESTIMATE done

if(F){
  TARGET_OS_exp_TPM = TARGET_OS_exp_TPM[,colnames(TARGET_OS_exp_TPM) %in% 
                                          row.names(rt),]
  TARGET_OS_exp_TPM = log2(TARGET_OS_exp_TPM+1)
  PD1_sig = c('PDCD1','CD274','CTLA4','HAVCR2','LAG3','TIGIT')
  
  PD1_exp = TARGET_OS_exp_TPM[row.names(TARGET_OS_exp_TPM) %in% PD1_sig,]
  row.names(PD1_exp) = c('PDL1','CTLA4','TIM3','LAG3','PD1','TIGIT')
  
  PD1_exp = sweep(PD1_exp,1, apply(PD1_exp,1,median,na.rm=T))
  range(PD1_exp)
  PD1_exp[PD1_exp< -3] <- -3
  PD1_exp[PD1_exp>3] <- 3
  PD1_exp = PD1_exp[,colnames(PD1_exp) %in% row.names(rt)]
  
  PD1_exp = PD1_exp[,order(colnames(PD1_exp))]
  colnames(PD1_exp) == row.names(rt)
  PD1_exp = as.data.frame(PD1_exp)
  tmp = row.names(PD1_exp)
  PD1_exp['WMscore',] = rt$risk_score
  PD1_exp = PD1_exp[,order(PD1_exp['WMscore',])]
  rt = rt[order(rt$risk_score),]
  colnames(PD1_exp) == row.names(rt)
  PD1_exp = PD1_exp[-7,]
  PD1_exp = as.matrix(PD1_exp)
  library(ComplexHeatmap)
  library(circlize)
  #Ê×ÏÈ£¬×Ô¶¨ÒåÑÕÉ«£»
  range(PD1_exp)
  col_fun1 = colorRamp2(c(-3,0, 3),c("blue", "white","red"))
  #¶Ôriskscore£¬Ê¹ÓÃÊýÖµÉú³ÉÉÏ·½µÄÌõÐÎÍ¼£»
  bar1 <- HeatmapAnnotation(
    sum1 = anno_barplot(
      rt$risk_score,
      bar_width = 0.9,
      gp = gpar(col = "white", fill = "orange"),
      border = F,
      axis_param = list(at = c(-3,0,1),
                        labels = c("-3","0","1")),
      height = unit(2, "cm")), show_annotation_name = F)
  #½«ÐÐÃûÖÃÓÚ×ó²à£¬ÔÚÈÈÍ¼Ö÷ÌåµÄÉÏ·½Ìí¼ÓÌõÐÎÍ¼£»
  #rect_gp = gpar(col= "white",lwd = 2)ÉèÖÃÍø¸ñÏßµÄÑÕÉ«ºÍ´ÖÏ¸£»
  Heatmap(PD1_exp,col = col_fun1,
          name = "Scaled Exp",
          cluster_columns = FALSE,
          show_row_dend = FALSE,
          rect_gp = gpar(col= "white",lwd = 1),
          top_annotation = bar1,
          row_names_side = "left",
          row_names_gp = gpar(fontsize = 12),
          column_names_gp = gpar(fontsize = 8))
  
  library(reshape2)
  library(ggplot2)
  library(ggpubr)
  ssGSEA_box = as.data.frame(t(PD1_exp))
  ssGSEA_box = ssGSEA_box[order(row.names(ssGSEA_box)),]
  ssGSEA_box = ssGSEA_box[row.names(ssGSEA_box) %in% row.names(rt),]
  rt = rt[order(row.names(rt)),]
  row.names(ssGSEA_box) == row.names(rt)
  ssGSEA_box$WM_group = rt$risk_group
  ssGSEA_box$sample = row.names(ssGSEA_box)
  ssGSEA_box = melt(ssGSEA_box)
  colnames(ssGSEA_box)=c("Group","Sample","PD1_sig","Composition")  #????????????????????????
  mytheme <- theme(plot.title = element_text(size = 10,color="black",hjust = 0.5),
                   axis.title = element_text(size = 10,color ="black"), 
                   axis.text = element_text(size= 8.5,color = "black"),
                   panel.grid.minor.y = element_blank(),
                   panel.grid.minor.x = element_blank(),
                   axis.text.x = element_text(angle = 60, hjust = 1 ),
                   panel.grid=element_blank(),
                   legend.position = "top",
                   legend.text = element_text(size= 12),
                   legend.title= element_text(size= 12))
  ssGSEA_box$sub <- factor(ssGSEA_box$Group,levels = c('low','high'))
  box_TME <- ggplot(ssGSEA_box, aes(x = PD1_sig, y = Composition))+ 
    geom_boxplot(aes(fill = sub),position=position_dodge(0.5),width=0.5,outlier.alpha = 0)+ 
    scale_fill_manual(values = c("#1CB4B8", "#EB7369"))+
    theme_classic() + mytheme + 
    stat_compare_means(aes(group =  Group),
                       label = "p.signif",
                       method = "wilcox.test",
                       hide.ns = T)
  getwd()
  box_TME
} #PD1_exp done

if(F){
  gmt_file=c("c2.cp.kegg.v7.4.symbols.gmt")
  geneset <- getGmt(gmt_file) 
  TARGET_OS_exp_TPM = log2(TARGET_OS_exp_TPM+1)
  TARGET_OS_exp_TPM = TARGET_OS_exp_TPM[colnames(TARGET_OS_exp_TPM) %in%
                                          row.names(rt)]
  TARGET_OS_exp_TPM <- as.matrix(TARGET_OS_exp_TPM)
  gsvaout_kegg<-gsva(TARGET_OS_exp_TPM,geneset)
  head(gsvaout_kegg,n=3)
  gsvaout_kegg = gsvaout_kegg[,order(colnames(gsvaout_kegg))]
  colnames(gsvaout_kegg) == row.names(rt)
  
  design <- model.matrix(~0+factor(rt$risk_group))
  colnames(design)=levels(factor(rt$risk_group))
  row.names(design)<-colnames(TARGET_OS_exp_TPM)
  compare <- makeContrasts(low - high, levels=design)
  fit <- lmFit(gsvaout_kegg, design)
  fit <- contrasts.fit(fit, compare)
  fit <- eBayes(fit)
  keggDiff <- topTable(fit, coef=1, number=200)
  keggDiff_sig = keggDiff[keggDiff$P.Value < 0.05,]
  getwd()
  write.csv(keggDiff_sig,file = 'GSVA_c2KEGG_riskscore.csv')
  
  load(file = 'TARGET_OS_expclin_TPM.Rdata')
  gmt_file=c("h.all.v7.4.symbols.gmt")
  geneset <- getGmt(gmt_file) 
  TARGET_OS_exp_TPM = log2(TARGET_OS_exp_TPM+1)
  TARGET_OS_exp_TPM = TARGET_OS_exp_TPM[colnames(TARGET_OS_exp_TPM) %in%
                                          row.names(rt)]
  TARGET_OS_exp_TPM <- as.matrix(TARGET_OS_exp_TPM)
  gsvaout_hall<-gsva(TARGET_OS_exp_TPM,geneset)
  head(gsvaout_hall,n=3)
  gsvaout_kegg = gsvaout_kegg[,order(colnames(gsvaout_kegg))]
  colnames(gsvaout_kegg) == row.names(rt)
  design <- model.matrix(~0+factor(rt$risk_group))
  colnames(design)=levels(factor(rt$risk_group))
  row.names(design)<-colnames(TARGET_OS_exp_TPM)
  compare <- makeContrasts(low - high, 
                           levels=design)
  fit <- lmFit(gsvaout_hall, design)
  fit <- contrasts.fit(fit, compare)
  fit <- eBayes(fit)
  hallDiff <- topTable(fit, coef=1, number=200)
  hallDiff_sig = hallDiff[hallDiff$P.Value < 0.05,]
  getwd()
  write.csv(hallDiff_sig,file = 'GSVA_hall_riskscore.csv')
  
  gsvaout = rbind(gsvaout_hall,gsvaout_kegg)
  diff_paty =rbind(hallDiff_sig,keggDiff_sig)
  diff_paty = diff_paty[rev(order(diff_paty$logFC)),]
  diff_paty = diff_paty[diff_paty$P.Value < 0.05,]
  diff_paty = diff_paty[c(3:30,51:52),]
  row.names(diff_paty)
  gsvaout = gsvaout[row.names(gsvaout) %in% row.names(diff_paty),]
  gsvaout = gsvaout[,order(colnames(gsvaout))]
  row.names(rt) == colnames(gsvaout)
  gsvaout = cbind(rt$risk_score,t(gsvaout))
  gsvaout = gsvaout[order(gsvaout[,1]),]
  gsvaout = gsvaout[,-1]; gsvaout = t(gsvaout)
  rt = rt[order(rt$risk_score),]
  row.names(rt) == colnames(gsvaout)
  
  pathnames = row.names(gsvaout)
  gsvaout = apply(gsvaout, 2, as.numeric)
  pathnames = str_split_fixed(pathnames, "_", n=2)
  row.names(gsvaout) = pathnames[,2]
  
  library(ComplexHeatmap)
  library(circlize)
  #Ê×ÏÈ£¬×Ô¶¨ÒåÑÕÉ«£»
  range(gsvaout)
  col_fun1 = colorRamp2(c(-1,0, 1),c("blue", "white","red"))
  #¶Ôriskscore£¬Ê¹ÓÃÊýÖµÉú³ÉÉÏ·½µÄÌõÐÎÍ¼£»
  bar1 <- HeatmapAnnotation(
    sum1 = anno_barplot(
      rt$risk_score,
      bar_width = 0.9,
      gp = gpar(col = "white", fill = "orange"),
      border = F,
      axis_param = list(at = c(0,1.25e5,2.5e5),
                        labels = c("0","125k","250k")),
      height = unit(2, "cm")), show_annotation_name = F)
  #½«ÐÐÃûÖÃÓÚ×ó²à£¬ÔÚÈÈÍ¼Ö÷ÌåµÄÉÏ·½Ìí¼ÓÌõÐÎÍ¼£»
  #rect_gp = gpar(col= "white",lwd = 2)ÉèÖÃÍø¸ñÏßµÄÑÕÉ«ºÍ´ÖÏ¸£»
  Heatmap(gsvaout,col = col_fun1,
          name = "Enrichment",
          cluster_columns = FALSE,
          show_row_dend = FALSE,
          rect_gp = gpar(col= "white",lwd = 1),
          top_annotation = bar1,
          row_names_side = "left",
          row_names_gp = gpar(fontsize = 12),
          column_names_gp = gpar(fontsize = 8))
} #GSVA done
