# Supplementary material for: A ubiquitination-related risk model for predicting the prognosis and immunotherapy response of gastric adenocarcinoma patients
Source: PeerJ. 2024 Jan 31;12:e16868. doi: 10.7717/peerj.16868 (PMC10838090; doi:10.7717/peerj.16868)
Supplement: Supplemental Information 3 [file peerj-12-16868-s003.zip › R codes and matrices/07 drug response.R]

rm(list = ls()) 
options(stringsAsFactors = F)
getwd()
dir()

library(dplyr)
library(stringr)
library(tidyr)
library(magrittr)
library(aplot)
library(Hmisc)
library(oncoPredict)
library(data.table)
library(gtools)
library(reshape2)
library(ggpubr)

load(file = 'GDSC_exp_RMA.Rdata')
load(file = 'riskscore.Rdata')

cell_lines = read.csv(file = 'Cell_listSun Aug  8 19_05_41 2021.csv')
OS_cell_lines = filter(cell_lines, Count == 'bone')
OS_cell_lines = OS_cell_lines$Name; OS_cell_lines=unique(OS_cell_lines)
OS_cell_lines = OS_cell_lines[c(2,3,25,27:30,32:34,37,39)]
OS_GDSC_exp = GDSC_exp_RMA[,colnames(GDSC_exp_RMA) %in% OS_cell_lines]
colnames(OS_GDSC_exp)

OS_GDSC_8genes = OS_GDSC_exp[row.names(OS_GDSC_exp) %in% 
                               row.names(coef),]
OS_GDSC_8genes['WAPL',] = OS_GDSC_exp['WAPAL',]
OS_GDSC_8genes = sweep(OS_GDSC_8genes,1, apply(
  OS_GDSC_8genes,1,median,na.rm=T))
matrixMul <- function(rt,coef) 
{
  rows <- nrow(rt)
  cols <- ncol(coef)
  matOut <- matrix(nrow = rows, ncol = cols)
  for (i in 1:rows) 
  {
    for(j in 1:cols)
    {
      vec1 <- rt[i,]
      vec2 <- coef[,j]
      mult1 <- vec1 * vec2
      matOut[i,j] <- sum(mult1)
    }
  }
  return(matOut) 
}
rt_GDSC = as.data.frame(t(OS_GDSC_8genes))
rt_GDSC = rt_GDSC[,order(colnames(rt_GDSC))]
coef = as.data.frame(coef)
coef$genes = row.names(coef)
coef = coef[order(row.names(coef)),]
colnames(rt_GDSC) == row.names(coef)
coef = as.matrix(coef[,-2])
rt_GDSC$risk_score <- matrixMul(rt = rt_GDSC,coef = coef)

GDSC_drug_res = read.csv(file = 'GDSC2_fitted_dose_response_25Feb20.csv',
                         header = T)
GDSC_drug_OS = filter(GDSC_drug_res, CELL_LINE_NAME %in% colnames(
  OS_GDSC_8genes))
GDSC_drug_OS = GDSC_drug_OS[,c(5,9,10,11,16:19)]
table(GDSC_drug_OS$DRUG_NAME)
a = GDSC_drug_OS[,c(1,2,5)]
a = a[order(a$DRUG_NAME,a$CELL_LINE_NAME),]
GDSC_drug_IC50 <- a  %>% distinct(
  CELL_LINE_NAME,DRUG_NAME,.keep_all = TRUE) %>% 
  group_by(CELL_LINE_NAME) %>% mutate(id=1:n()) %>% spread(
    CELL_LINE_NAME,LN_IC50) %>% dplyr::select(-"id")
GDSC_drug_IC50[is.na(GDSC_drug_IC50)] <- 0
GDSC_drug_IC50 = aggregate(GDSC_drug_IC50[,2:13], 
                           by=list(GDSC_drug_IC50$DRUG_NAME), FUN='sum')
row.names(GDSC_drug_IC50) = GDSC_drug_IC50$Group.1
GDSC_drug_IC50 = GDSC_drug_IC50[,-1]
GDSC_drug_IC50 = as.data.frame(t(GDSC_drug_IC50))
GDSC_drug_IC50 = sweep(GDSC_drug_IC50,2, apply(
  GDSC_drug_IC50,2,median,na.rm=T))
rt_GDSC = rt_GDSC[row.names(rt_GDSC) %in% row.names(GDSC_drug_IC50),]
GDSC_drug_IC50 = merge(GDSC_drug_IC50,rt_GDSC,
                       by = 'row.names')
row.names(GDSC_drug_IC50) = GDSC_drug_IC50$Row.names; GDSC_drug_IC50 = GDSC_drug_IC50[,-1]
GDSC_drug_IC50 = GDSC_drug_IC50[,-c(176:180)]
a <- rcorr(as.matrix(GDSC_drug_IC50))
r = a$r
p = a$P
cor_IC50_score = na.omit(data.frame(cor = r[,176],
                                    p = p[,176]))
cor_IC50_score = filter(cor_IC50_score, abs(cor) >= 0.2 & p<0.1)
cor_IC50_score = cor_IC50_score[order(cor_IC50_score$cor),]
cor_IC50_score$Drug_name = row.names(cor_IC50_score)
cor_IC50_score = cor_IC50_score[order(cor_IC50_score$cor,
                                      cor_IC50_score$p),]
ggplot(cor_IC50_score,
       aes(y=reorder(Drug_name,cor),x=cor,fill=p))+
  geom_bar(stat = "identity")+
  scale_fill_gradient(low="red",high="blue")+
  labs(title = "",
       x = "Rs between IC50 and RS", 
       y = "",
       fill = "pval")+
  theme(axis.line = element_line(color="black", size = 0.5), 
        axis.text.x = element_text(angle = 90, hjust = 0.5, vjust = 0.5,
                                   size = 10))+
  coord_flip()

score_drugs = filter(GDSC_drug_OS, DRUG_NAME %in% 
                       cor_IC50_score$Drug_name) %>% dplyr::select(
                         c('DRUG_NAME','PATHWAY_NAME'
                         )) %>% distinct(DRUG_NAME, .keep_all = T)
cor_IC50_score = merge(score_drugs,cor_IC50_score,
                       by.x = 'DRUG_NAME',
                       by.y = 'Drug_name')

p = ggplot(cor_IC50_score,
           aes(y=PATHWAY_NAME,x=DRUG_NAME))+
  geom_point(aes(colour=cor,size = 1.5))+
  scale_color_gradient(low="blue", high="red") +
  labs(title = "",
       x = "", 
       y = "")+
  theme(axis.line = element_line(color="black", size = 0.5), 
        axis.text.x = element_text(angle = 90, hjust = 0.5, vjust = 0.5,
                                   size = 10))

cor_IC50_score$change = ifelse(cor_IC50_score$cor>0,'Drug_resistance',
                               'Drug_sensitivity')
q = ggplot(data = cor_IC50_score,
           aes(y = PATHWAY_NAME,fill = change)) + 
  geom_bar(stat = "count", position = 'stack') +
  theme(panel.grid.major=element_blank(),panel.grid.minor=element_blank(),
        panel.border = element_blank())+
  theme(axis.line = element_line(color="black", size = 0.5), 
        axis.text.x = element_text(angle = 45, hjust = 0.5, vjust = 0.5))+
  theme(axis.text.y = element_blank())

q %>% insert_right(p,width=.2)


#part 2 prediction
rm(list = ls()) 
options(stringsAsFactors = F)
getwd()
dir()

library(dplyr)
library(stringr)
library(tidyr)
library(magrittr)
library(aplot)
library(Hmisc)
library(oncoPredict)
library(data.table)
library(gtools)
library(reshape2)
library(ggpubr)

#GDSC2 pre processing
if(F){
  GDSC2_Expr = readRDS(file="GDSC2_Expr (RMA Normalized and Log Transformed).rds")
  dim(GDSC2_Expr)
  # Read GDSC2 response data. rownames() are samples, colnames() are drugs. 
  GDSC2_Res = readRDS(file ="GDSC2_Res.rds")
  cell_line = read.csv(file = 'Cell_Lines_Details.csv')
  #COSMIC ID to cell line name
  cell_line$COSMIC_ID = paste0('COSMIC_',cell_line$COSMIC_ID)
  GDSC2_Expr = GDSC2_Expr[,colnames(GDSC2_Expr) %in% cell_line$COSMIC_ID]
  cell_line = cell_line[cell_line$COSMIC_ID %in% colnames(GDSC2_Expr),]
  dim(GDSC2_Expr)
  GDSC2_Expr = GDSC2_Expr[,order(colnames(GDSC2_Expr))]
  cell_line = cell_line[order(cell_line$COSMIC_ID),]
  #make sure ID corresponds and combine
  cell_line$COSMIC_ID == colnames(GDSC2_Expr)
  colnames(GDSC2_Expr) = cell_line$Line
  
  GDSC2_Res = GDSC2_Res[row.names(GDSC2_Res) %in% cell_line$COSMIC_ID,]
  dim(GDSC2_Res)
  GDSC2_Res = GDSC2_Res[order(row.names(GDSC2_Res)),]
  cell_line$COSMIC_ID == row.names(GDSC2_Res)
  row.names(GDSC2_Res) = cell_line$Line
  getwd()
  save(cell_line_GDSC2,GDSC2_Expr,GDSC2_Res,file = 'GDSC2_processed.Rdata')
}

#CTRP pre processing
if(F){
  CTRP_Expr = readRDS(file="CTRP2_Expr (TPM, not log transformed).rds")
  dim(CTRP_Expr)
  # Read CTRP response data. rownames() are samples, colnames() are drugs. 
  CTRP_Res = readRDS(file ="CTRP2_Res.rds")
  cell_line = read.csv(file = 'Harmonized_CCL_Data_v1.0.csv')
  cell_line = cell_line %>% distinct(cvcl.cell.line.name, .keep_all = TRUE)
  
  #CTRP ID to cell line name
  CTRP_Expr = CTRP_Expr[,colnames(CTRP_Expr) %in% cell_line$cvcl.cell.line.name]
  cell_line = cell_line[cell_line$cvcl.cell.line.name %in% colnames(CTRP_Expr),]
  dim(CTRP_Expr)
  CTRP_Expr = CTRP_Expr[,order(colnames(CTRP_Expr))]
  cell_line = cell_line[order(cell_line$cvcl.cell.line.name),]
  #make sure ID corresponds and combine
  cell_line$cvcl.cell.line.name == colnames(CTRP_Expr)
  colnames(CTRP_Expr) = cell_line$cell.line.name
  
  CTRP_Res = CTRP_Res[row.names(CTRP_Res) %in% cell_line$cvcl.cell.line.name,]
  dim(CTRP_Res)
  CTRP_Res = CTRP_Res[order(row.names(CTRP_Res)),]
  cell_line$cvcl.cell.line.name == row.names(CTRP_Res)
  row.names(CTRP_Res) = cell_line$cell.line.name
  cell_line_CTRP = cell_line
  getwd()
  save(cell_line_CTRP,CTRP_Expr,CTRP_Res,file = 'CTRP_processed.Rdata')
}

rm(list = ls()) 
options(stringsAsFactors = F)
load(file = 'GDSC2_processed.Rdata')
#use gdsc2 first to predict drug response
load(file = 'TARGET_OS_expclin_TPM.Rdata')
testExpr = log2(TARGET_OS_exp_TPM+1) #dont forget log
testExpr = as.matrix(testExpr)
testExpr[1:4,1:4]
calcPhenotype(trainingExprData = GDSC2_Expr,
              trainingPtype = GDSC2_Res,
              testExprData = testExpr,
              batchCorrect = 'eb',  #   "eb" for ComBat  
              powerTransformPhenotype = TRUE,
              removeLowVaryingGenes = 0.2,
              minNumSamples = 10, 
              printOutput = TRUE, 
              removeLowVaringGenesFrom = 'rawData' )
#calcPhenotype(trainingExprData = CTRP_Expr,
#              trainingPtype = CTRP_Res,
#              testExprData = testExpr,
#              batchCorrect = 'eb',  #   "eb" for ComBat  
#              powerTransformPhenotype = TRUE,
#              removeLowVaryingGenes = 0.2,
#              minNumSamples = 10, 
#              printOutput = TRUE, 
#              removeLowVaringGenesFrom = 'rawData' )
#Error: protect(): protection stack overflow

#read the result of GDSC2
load(file = 'riskscore.Rdata')
GDSC_pred = read.csv(file = 'DrugPredictions.csv')
row.names(GDSC_pred) = GDSC_pred$X
GDSC_pred = GDSC_pred[,-1]
tmp = str_split(colnames(GDSC_pred),pattern = '_')
tmp = sapply(tmp,"[",1)
colnames(GDSC_pred) = tmp
GDSC_pred = GDSC_pred[row.names(GDSC_pred) %in% row.names(rt),]
# correlation analysis
tmp = merge(rt,GDSC_pred,by='row.names')
row.names(tmp) = tmp$Row.names; tmp = tmp[,-1]
tmp = tmp[,c(1,7:203)]
res2 <- rcorr(as.matrix(tmp))
r=res2$r
p=res2$P
tmp = cbind(r[,1],p[,1]); tmp = as.data.frame(na.omit(tmp))
colnames(tmp) = c('R','pvalue')
tmp = tmp %>% filter(abs(R)>0.25 & pvalue<0.05)
tmp$Drug_name = row.names(tmp)

drug_info = read.csv(file = 'GDSC2_fitted_dose_response_25Feb20.csv',
                     header = T)
drug_info$DRUG_NAME = gsub(pattern = '-', replacement = '.',
                           x = drug_info$DRUG_NAME)
drug_info = drug_info[drug_info$DRUG_NAME %in% tmp$Drug_name,]
names(table(drug_info$DRUG_NAME))
drug_info = drug_info %>% select(DRUG_NAME,PUTATIVE_TARGET,PATHWAY_NAME) %>% 
  distinct(DRUG_NAME, .keep_all = TRUE)
tmp = tmp[tmp$Drug_name %in% drug_info$DRUG_NAME,]
tmp = merge(tmp, drug_info,by.x = 'Drug_name',
            by.y = 'DRUG_NAME')

ggplot(tmp,aes(y=reorder(Drug_name,R),x=R,fill=pvalue))+
  geom_bar(stat = "identity")+
  scale_fill_gradient(low="red",high="blue")+
  labs(title = "",
       x = "", 
       y = "",
       fill = "pval")+
  theme(axis.line = element_line(color="black", size = 0.5), 
        axis.text.x = element_text(angle = 90, hjust = 0.5, vjust = 0.5,
                                   size = 10))
ggplot(tmp,aes(y=PATHWAY_NAME,x=Drug_name))+
  geom_point(aes(colour=R,size = 1.5))+
  scale_color_gradient(low="blue", high="red") +
  labs(title = "",
       x = "", 
       y = "")+
  theme(axis.line = element_line(color="black", size = 0.5), 
        axis.text.x = element_text(angle = 90, hjust = 0.5, vjust = 0.5,
                                   size = 10))

tmp$change = ifelse(tmp$R>0,'Drug_resistance','Drug_sensitivity')
ggplot(data = tmp,
       aes(y = PATHWAY_NAME,fill = change)) + 
  geom_bar(stat = "count", position = 'stack') +
  theme(panel.grid.major=element_blank(),panel.grid.minor=element_blank(),
        panel.border = element_blank())+
  theme(axis.line = element_line(color="black", size = 0.5), 
        axis.text.x = element_text(angle = 45, hjust = 0.5, vjust = 0.5))+
  theme(axis.text.y = element_blank())
