# Supplementary material for: A ubiquitination-related risk model for predicting the prognosis and immunotherapy response of gastric adenocarcinoma patients
Source: PeerJ. 2024 Jan 31;12:e16868. doi: 10.7717/peerj.16868 (PMC10838090; doi:10.7717/peerj.16868)
Supplement: Supplemental Information 3 [file peerj-12-16868-s003.zip › R codes and matrices/GSVA_c2KEGG.csv]

	logFC	AveExpr	t	P.Value	adj.P.Val	B
KEGG_BASAL_TRANSCRIPTION_FACTORS	-0.542529654994065	-0.0492438264824039	-12.0818730160353	3.53341975763078e-21	6.57216074919326e-19	37.6712109643612
KEGG_VALINE_LEUCINE_AND_ISOLEUCINE_DEGRADATION	-0.551427146001251	-0.0352263871829933	-10.8151239983029	1.88084106509194e-18	1.7491821905355e-16	31.4997577887767
KEGG_RNA_DEGRADATION	-0.540759329819863	-0.0395237643813581	-10.6449438836326	4.40237429353593e-18	2.72947206199227e-16	30.6633375623426
KEGG_NUCLEOTIDE_EXCISION_REPAIR	-0.560916129289393	-0.0451013021087577	-10.5660850413818	6.53139859718126e-18	3.03710034768929e-16	30.275343877956
KEGG_AMINOACYL_TRNA_BIOSYNTHESIS	-0.619385602416938	-0.0435195566902208	-10.4960699427688	9.27248667243656e-18	3.4493650421464e-16	29.9306676951827
KEGG_MISMATCH_REPAIR	-0.624043649030666	-0.0471401679325395	-10.2004348015071	4.07884443310269e-17	1.26444177426183e-15	28.4736160636012
KEGG_LYSINE_DEGRADATION	-0.50480125846299	-0.0390174614487723	-10.0650199500198	8.04488557009553e-17	2.1376410229111e-15	27.8055329964743
KEGG_SPLICEOSOME	-0.577189199087038	-0.0385288755880548	-9.97449292880001	1.2670452260543e-16	2.71987307776249e-15	27.3587525474594
KEGG_UBIQUITIN_MEDIATED_PROTEOLYSIS	-0.472344323969227	-0.0389264702383475	-9.96692848862065	1.31606761827217e-16	2.71987307776249e-15	27.3214153163457
KEGG_NON_HOMOLOGOUS_END_JOINING	-0.536385268184069	-0.0442330618691094	-9.67600439617687	5.66814961718243e-16	1.05427582879593e-14	25.8852372383557
KEGG_VALINE_LEUCINE_AND_ISOLEUCINE_BIOSYNTHESIS	-0.570757485347926	-0.0379432055195757	-9.47141968737457	1.58252555742426e-15	2.67590685164466e-14	24.875492420068
KEGG_PROPANOATE_METABOLISM	-0.47332264565196	-0.054857768190594	-9.40653061865874	2.19147276081882e-15	3.39678277926918e-14	24.5553541346252
KEGG_CITRATE_CYCLE_TCA_CYCLE	-0.561374998250643	-0.0366953358254121	-9.23206328425835	5.25648272964894e-15	7.52081375165156e-14	23.6950828486854
KEGG_CELL_CYCLE	-0.485166745950441	-0.0497962677968247	-9.19309257032456	6.3902870266759e-15	8.48995276401227e-14	23.5030443732953
KEGG_PROTEIN_EXPORT	-0.564109282102376	-0.0265833267918009	-8.98360957444028	1.82433650579118e-14	2.26217726718106e-13	22.471743601164
KEGG_HOMOLOGOUS_RECOMBINATION	-0.494450553646003	-0.049377230396403	-8.598126282936	1.25055395201171e-13	1.45376896921361e-12	20.5799190800023
KEGG_ONE_CARBON_POOL_BY_FOLATE	-0.451952948451632	-0.0539882770803681	-8.36577576958338	3.97150808439755e-13	4.34529708057614e-12	19.4447331179053
KEGG_TERPENOID_BACKBONE_BIOSYNTHESIS	-0.515689991915752	-0.0444846871356415	-8.21607461745459	8.34169021736808e-13	8.61974655794702e-12	18.7159313137503
KEGG_OOCYTE_MEIOSIS	-0.378869995567213	-0.0484198440582168	-8.15196632749534	1.14549546727337e-12	1.12137977322551e-11	18.4045287807233
KEGG_SELENOAMINO_ACID_METABOLISM	-0.396224445402836	-0.0493509999254105	-7.95902203800536	2.96760986978555e-12	2.75987717890056e-11	17.4701255732241
KEGG_CYSTEINE_AND_METHIONINE_METABOLISM	-0.346815255436651	-0.0513176227986106	-7.8538242172656	4.97766625138688e-12	4.40879010837124e-11	16.9626067467997
KEGG_BASE_EXCISION_REPAIR	-0.480157323107973	-0.0472396791560752	-7.82403619471878	5.76130679681606e-12	4.87092301912631e-11	16.8191645692017
KEGG_DNA_REPLICATION	-0.540516941652854	-0.0470262911293375	-7.60773394245761	1.65972344117797e-11	1.34221113069175e-10	15.7814019349793
KEGG_BUTANOATE_METABOLISM	-0.371368475569974	-0.037027529126975	-7.41259049386032	4.28589093814805e-11	3.19570098789382e-10	14.8514724828651
KEGG_RNA_POLYMERASE	-0.441001511919306	-0.0583078464196219	-7.41213809746653	4.29529702673901e-11	3.19570098789382e-10	14.8493241907981
KEGG_PYRIMIDINE_METABOLISM	-0.37252292633825	-0.0541441521383435	-7.39118811972234	4.75408692942135e-11	3.40100064950912e-10	14.7498789438292
KEGG_N_GLYCAN_BIOSYNTHESIS	-0.423681908358963	-0.040810920409564	-7.34729844769597	5.8789157625699e-11	4.04991974754816e-10	14.541799258265
KEGG_LIMONENE_AND_PINENE_DEGRADATION	-0.468025988107612	-0.0300898648689645	-7.32004108981706	6.70662860857473e-11	4.45511757569607e-10	14.4127500237213
KEGG_PURINE_METABOLISM	-0.284013874729445	-0.055891152631348	-7.15375585085641	1.49367206457455e-10	9.58010358658157e-10	13.6285445490053
KEGG_P53_SIGNALING_PATHWAY	-0.335428580116908	-0.0534420141224425	-7.12248607594192	1.73540593778918e-10	1.07595168142929e-09	13.4816879091815
KEGG_PYRUVATE_METABOLISM	-0.351967696793834	-0.0431494117951566	-6.84212624818216	6.60204222724914e-10	3.96122533634948e-09	12.174384835698
KEGG_PROGESTERONE_MEDIATED_OOCYTE_MATURATION	-0.312494199608489	-0.0539277015372944	-6.78136437997245	8.79995824950636e-10	5.11497573252557e-09	11.8934215461572
KEGG_INSULIN_SIGNALING_PATHWAY	-0.304942905936377	-0.042609875309189	-6.61417117826581	1.93187153092198e-09	1.08887304470148e-08	11.1250262470743
KEGG_COLORECTAL_CANCER	-0.328590162620974	-0.0454678081048906	-6.49156767404341	3.42391929579798e-09	1.87308526181889e-08	10.5661829177228
KEGG_INOSITOL_PHOSPHATE_METABOLISM	-0.356540360210248	-0.0415362317062282	-6.4797027944588	3.61816462021364e-09	1.92279605531353e-08	10.5123181165545
KEGG_BIOSYNTHESIS_OF_UNSATURATED_FATTY_ACIDS	-0.393697221080605	-0.0515198641340124	-6.3808372110786	5.72207874532669e-09	2.88040260178005e-08	10.0650214987769
KEGG_REGULATION_OF_AUTOPHAGY	-0.261519132051832	0.0226035718469202	-6.38054427475389	5.72983313257322e-09	2.88040260178005e-08	10.06370031585
KEGG_PROSTATE_CANCER	-0.314726473694824	-0.0458376187834355	-6.3630837272287	6.21126742631783e-09	3.04025195077662e-08	9.98499582246041
KEGG_VASOPRESSIN_REGULATED_WATER_REABSORPTION	-0.335662381276927	-0.0335257613711952	-6.33198863904764	7.16951217449694e-09	3.41930580629854e-08	9.84505329163576
KEGG_LONG_TERM_POTENTIATION	-0.275682413330551	-0.0407672709758438	-6.29187756370178	8.62371242058573e-09	4.01002627557236e-08	9.66495677605532
KEGG_ENDOMETRIAL_CANCER	-0.330682606967542	-0.0403674629029641	-6.27528073005155	9.30729733274654e-09	4.22233488753867e-08	9.59057870294333
KEGG_FATTY_ACID_METABOLISM	-0.305611710510575	-0.0356263576994511	-6.1793652125083	1.44415710853658e-08	6.39555290923342e-08	9.16238489013379
KEGG_RENAL_CELL_CARCINOMA	-0.31528952134832	-0.0465769448850443	-6.14705349277954	1.67350077983868e-08	7.23886383837198e-08	9.01878127561184
KEGG_ALANINE_ASPARTATE_AND_GLUTAMATE_METABOLISM	-0.274612058397317	-0.0453065561901832	-6.11546443877904	1.93230484022484e-08	8.16837955185955e-08	8.87871030894446
KEGG_SNARE_INTERACTIONS_IN_VESICULAR_TRANSPORT	-0.340910564110086	-0.0473278573531733	-6.11022652385574	1.9788740340274e-08	8.17934600731327e-08	8.85551549010049
KEGG_CHRONIC_MYELOID_LEUKEMIA	-0.329461510650745	-0.0419319002009167	-6.06238801553545	2.45872856756326e-08	9.94181551232102e-08	8.64408618755849
KEGG_PEROXISOME	-0.295483472868263	-0.0453763801301643	-6.05504465566018	2.54189684252542e-08	1.00594215470155e-07	8.6116973604743
KEGG_AMINO_SUGAR_AND_NUCLEOTIDE_SUGAR_METABOLISM	-0.332513782993347	-0.0485543495549429	-6.00438697834477	3.19613113246126e-08	1.23850081382874e-07	8.38875195777107
KEGG_PHOSPHATIDYLINOSITOL_SIGNALING_SYSTEM	-0.308923194548279	-0.0396791619508823	-5.96646189580095	3.79194817688526e-08	1.43939257326665e-07	8.22240631439924
KEGG_THYROID_CANCER	-0.330036764422023	-0.0482148100228161	-5.9336251366033	4.39520911515963e-08	1.63501779083938e-07	8.0787745379164
KEGG_SMALL_CELL_LUNG_CANCER	-0.296689750310628	-0.0465185455292644	-5.78396924847065	8.57554386867211e-08	3.12755129328042e-07	7.42894189484978
KEGG_BETA_ALANINE_METABOLISM	-0.293818963739329	-0.048572228070414	-5.77474019578958	8.93421767936756e-08	3.1957009391584e-07	7.38913039219703
KEGG_NEUROTROPHIN_SIGNALING_PATHWAY	-0.293341492295859	-0.0446371263663357	-5.71626214027303	1.15748473835788e-07	4.06211625159556e-07	7.13760081762064
KEGG_OLFACTORY_TRANSDUCTION	0.218221475203165	0.0589726360496406	5.54935647046844	2.40774984749849e-07	8.29336058582813e-07	6.42680789583099
KEGG_NON_SMALL_CELL_LUNG_CANCER	-0.281225897249364	-0.048131718034019	-5.50580176995174	2.91002234692581e-07	9.84116648233094e-07	6.24311172125944
KEGG_WNT_SIGNALING_PATHWAY	-0.239409824632546	-0.0470809303222975	-5.4332134851638	3.9842416088302e-07	1.32333739150432e-06	5.93866184317023
KEGG_MTOR_SIGNALING_PATHWAY	-0.2668849970096	-0.0534005818906931	-5.37101026347946	5.20687189860874e-07	1.69908451428285e-06	5.67949197762863
KEGG_TGF_BETA_SIGNALING_PATHWAY	-0.247244807268065	-0.0551027424697684	-5.32683496327575	6.29105645193425e-07	2.00577283516383e-06	5.49642041904754
KEGG_GLIOMA	-0.256246087180082	-0.0504671145704482	-5.32091457524266	6.45219496031513e-07	2.00577283516383e-06	5.47194803721095
KEGG_ERBB_SIGNALING_PATHWAY	-0.257166071948149	-0.048034917356979	-5.32026079312613	6.47023495214139e-07	2.00577283516383e-06	5.46924649523641
KEGG_TIGHT_JUNCTION	-0.210694897397378	-0.0468879752370435	-5.28035383107654	7.66999869652205e-07	2.33872091402148e-06	5.30469102367642
KEGG_RIG_I_LIKE_RECEPTOR_SIGNALING_PATHWAY	-0.274022874641068	-0.00951423145312188	-5.20680625091078	1.04764480348736e-06	3.14293441046207e-06	5.00323047073179
KEGG_ADIPOCYTOKINE_SIGNALING_PATHWAY	-0.25606903506781	-0.0443351283760407	-5.18542690810178	1.1465635541609e-06	3.38509239799883e-06	4.91604663208429
KEGG_APOPTOSIS	-0.286558482774984	-0.0403657080095285	-5.16424380771849	1.25354925169866e-06	3.64312751274922e-06	4.82986404083742
KEGG_ADHERENS_JUNCTION	-0.259672287003858	-0.0461674778390865	-5.15059215310501	1.32759876588528e-06	3.79897493007173e-06	4.77442946749716
KEGG_ARGININE_AND_PROLINE_METABOLISM	-0.234188574192989	-0.0517321825596569	-5.08277437380327	1.76353665249794e-06	4.96996692976692e-06	4.50029751510435
KEGG_FRUCTOSE_AND_MANNOSE_METABOLISM	-0.296377740567089	-0.0557360179908624	-5.07496713250188	1.82190798872156e-06	5.05783411794342e-06	4.46887426520237
KEGG_GLYOXYLATE_AND_DICARBOXYLATE_METABOLISM	-0.346149496163801	-0.0408334014016519	-5.0701257557194	1.85904695591473e-06	5.08504020294322e-06	4.44940240346304
KEGG_PANCREATIC_CANCER	-0.267685724845675	-0.0492587023878945	-5.05805222795996	1.95491086730015e-06	5.26975972924388e-06	4.40089028548039
KEGG_GAP_JUNCTION	-0.227058265489716	-0.0475729040364104	-4.94218765016644	3.15706044618103e-06	8.38876061413817e-06	3.93881417447031
KEGG_LONG_TERM_DEPRESSION	-0.200301838190471	-0.0392733533019485	-4.89729178910518	3.79530479325237e-06	9.94262945837945e-06	3.76148763153258
KEGG_PATHOGENIC_ESCHERICHIA_COLI_INFECTION	-0.256808406948157	-0.0489260066259173	-4.88427833228002	4.00268301053237e-06	1.03402644438753e-05	3.71027084333009
KEGG_ENDOCYTOSIS	-0.23980095471478	-0.0526022779739424	-4.86633106422071	4.30685936823052e-06	1.09736416779572e-05	3.63977199609686
KEGG_PATHWAYS_IN_CANCER	-0.213960785014792	-0.0460681640437007	-4.76918298512692	6.38602167704122e-06	1.60513517828333e-05	3.26093147664921
KEGG_HISTIDINE_METABOLISM	-0.223421320379467	-0.0543878049642198	-4.76435294503865	6.51157501815299e-06	1.61487060450194e-05	3.24221951175655
KEGG_PROTEASOME	-0.369593676098187	-0.0422895502053452	-4.72419792819986	7.65241571112405e-06	1.8728280556172e-05	3.0871143141751
KEGG_SPHINGOLIPID_METABOLISM	-0.244511716957483	-0.0495091824649963	-4.69194764891267	8.70700666102462e-06	2.10325095967608e-05	2.96313960141614
KEGG_TRYPTOPHAN_METABOLISM	-0.217721475533358	-0.0476081549000324	-4.66400223308935	9.73374964284096e-06	2.32112491483131e-05	2.85614769556836
KEGG_GLYCOLYSIS_GLUCONEOGENESIS	-0.236823948730278	-0.0349374106230996	-4.65089005877831	1.0255074626004e-05	2.39283973229154e-05	2.806086330136
KEGG_ACUTE_MYELOID_LEUKEMIA	-0.257257522011937	-0.042805178379463	-4.64999127762462	1.02917837948023e-05	2.39283973229154e-05	2.80265813284286
KEGG_GNRH_SIGNALING_PATHWAY	-0.201767124253041	-0.0433683717434762	-4.60948972369787	1.20849159011387e-05	2.7750547624837e-05	2.64861393836491
KEGG_GLYCEROLIPID_METABOLISM	-0.199104331257031	-0.0397930670219457	-4.57465174562985	1.38664130498576e-05	3.14530832594332e-05	2.51680399537602
KEGG_STEROID_BIOSYNTHESIS	-0.288622679369398	-0.0574727619343938	-4.39459104713694	2.79532029880252e-05	6.22184233873121e-05	1.84600500139592
KEGG_RIBOFLAVIN_METABOLISM	-0.261317956518169	-0.0509314514388411	-4.3932421817056	2.80986428200764e-05	6.22184233873121e-05	1.84104739366777
KEGG_DORSO_VENTRAL_AXIS_FORMATION	-0.266860780036152	-0.0333798943181443	-4.37409171971806	3.02439802906631e-05	6.61809451066276e-05	1.77077212339083
KEGG_HUNTINGTONS_DISEASE	-0.235383753021097	-0.0507036763699032	-4.33393209966002	3.52677951750506e-05	7.62768593320862e-05	1.62407279377386
KEGG_GLYCOSYLPHOSPHATIDYLINOSITOL_GPI_ANCHOR_BIOSYNTHESIS	-0.267311658980343	-0.0551868810802833	-4.29246613796446	4.1295517110595e-05	8.82869676157547e-05	1.47356477284919
KEGG_AMYOTROPHIC_LATERAL_SCLEROSIS_ALS	-0.19355760899327	-0.0392029910025817	-4.22737747152197	5.28038178931352e-05	0.000111608069637763	1.23931282442383
KEGG_ALZHEIMERS_DISEASE	-0.209948516994139	-0.0478770529685687	-4.11540281446927	8.01688811080235e-05	0.000167543953776319	0.842140696218019
KEGG_NICOTINATE_AND_NICOTINAMIDE_METABOLISM	-0.236237285374876	-0.0582911696767345	-4.07802711591769	9.20171087540988e-05	0.000190168691425138	0.711238137931962
KEGG_REGULATION_OF_ACTIN_CYTOSKELETON	-0.191681221494093	-0.0402928664413951	-4.05568221112167	9.98839840340854e-05	0.000204158472860878	0.633383089028677
KEGG_PENTOSE_PHOSPHATE_PATHWAY	-0.234766933452448	-0.0480647670976072	-3.8733758096073	0.000193007061073354	0.000390209927822215	0.00971535687988467
KEGG_NOTCH_SIGNALING_PATHWAY	-0.208399477555458	-0.052478957237476	-3.85086590793498	0.000209082842435672	0.000418165684871344	-0.0658398878801911
KEGG_MAPK_SIGNALING_PATHWAY	-0.167151089242451	-0.0468648711083757	-3.82249490527253	0.000231167400612347	0.000457416345892517	-0.160605569713443
KEGG_T_CELL_RECEPTOR_SIGNALING_PATHWAY	-0.209032255676359	-0.0404032119918049	-3.80269613187829	0.000247877185728348	0.000485317437320765	-0.226430786002905
KEGG_MATURITY_ONSET_DIABETES_OF_THE_YOUNG	0.18948407560361	-0.0190391567696052	3.75625473086019	0.000291700537493095	0.000565169791392872	-0.379836857087677
KEGG_O_GLYCAN_BIOSYNTHESIS	-0.182116396870774	-0.056813032657552	-3.72632710882647	0.000323743726307725	0.000620786939105535	-0.477947305495326
KEGG_MELANOGENESIS	-0.169415959224245	-0.0455742703351169	-3.69763886229271	0.000357578347331103	0.000678669108199849	-0.571440822792244
KEGG_GLYCEROPHOSPHOLIPID_METABOLISM	-0.167316975601967	-0.0486078951824047	-3.68173774913267	0.000377751281483317	0.000709714528847445	-0.623026877306041
KEGG_TYPE_II_DIABETES_MELLITUS	-0.164948196335188	-0.0391470922680328	-3.63164855230862	0.000448589820989093	0.000834377067039714	-0.784422673412543
KEGG_GALACTOSE_METABOLISM	-0.201296365205293	-0.0384868364767481	-3.57033052766581	0.000552478588567184	0.00101743581656927	-0.979699871672328
KEGG_FC_GAMMA_R_MEDIATED_PHAGOCYTOSIS	-0.200166251050634	-0.045185341081444	-3.56582213135577	0.000560953785218962	0.00102291572598752	-0.993956845325973
KEGG_FC_EPSILON_RI_SIGNALING_PATHWAY	-0.163068700349813	-0.0456465475647071	-3.48554439535595	0.000734061793176635	0.00132558731583354	-1.24548568870653
KEGG_PANTOTHENATE_AND_COA_BIOSYNTHESIS	-0.185593166875454	-0.062580641212337	-3.48008499929375	0.000747501902948999	0.0013368784033511	-1.26242966902575
KEGG_NEUROACTIVE_LIGAND_RECEPTOR_INTERACTION	0.131341345674427	-0.0245345616233874	3.45339162157378	0.000816623064106569	0.00144658942784592	-1.34497760368683
KEGG_VEGF_SIGNALING_PATHWAY	-0.153501084290721	-0.0442735034700036	-3.35048234157128	0.00114354078478078	0.00200659043367193	-1.65853582574413
KEGG_EPITHELIAL_CELL_SIGNALING_IN_HELICOBACTER_PYLORI_INFECTION	-0.195757641012875	-0.0446776702083457	-3.3353638388856	0.00120084005080963	0.00208744158365039	-1.7039681620451
KEGG_B_CELL_RECEPTOR_SIGNALING_PATHWAY	-0.188966993939373	-0.0445866800088604	-3.16801595855045	0.00204259712432549	0.00351780615856056	-2.19582595715891
KEGG_FOCAL_ADHESION	-0.168092664974916	-0.0407852911502492	-3.10369108518513	0.0024929364264553	0.00425400160844666	-2.37941251344218
KEGG_VASCULAR_SMOOTH_MUSCLE_CONTRACTION	-0.141423631668894	-0.0456511354618813	-3.08034929773611	0.00267800392284192	0.00452826117862361	-2.44526748105878
KEGG_RETINOL_METABOLISM	0.118374430867288	0.00809889359914397	3.07608456209628	0.00271316467636699	0.00454638405229063	-2.45725553059632
KEGG_VIBRIO_CHOLERAE_INFECTION	-0.176327259283427	-0.0539187173359805	-3.04013384270848	0.00302703476178869	0.00502703987225622	-2.55776716853925
KEGG_BLADDER_CANCER	-0.162299143556578	-0.0538589649870609	-3.01781244884971	0.00323849381863996	0.00533061814395604	-2.61968168730312
KEGG_AXON_GUIDANCE	-0.142439516519174	-0.0486996279529631	-2.96061344588263	0.00384427750442767	0.0062722422440662	-2.77660623261057
KEGG_FOLATE_BIOSYNTHESIS	-0.198739628889368	-0.0136233388516096	-2.94530224848548	0.00402331241542841	0.00650727051538856	-2.81818694659751
KEGG_MELANOMA	-0.132130612822871	-0.0480302618100977	-2.9294023485864	0.0042173385831738	0.00676228427991661	-2.86117529660375
KEGG_CYTOSOLIC_DNA_SENSING_PATHWAY	-0.162640580284693	-0.01245575149284	-2.90982015351997	0.004468130867185	0.00710318240424282	-2.91385104543508
KEGG_TOLL_LIKE_RECEPTOR_SIGNALING_PATHWAY	-0.165310167607985	-0.0254736019691825	-2.85593931649011	0.00523066458109424	0.00824494586511466	-3.05725265185605
KEGG_PORPHYRIN_AND_CHLOROPHYLL_METABOLISM	-0.130044801341412	0.0164937764921096	-2.83945900843435	0.00548670699406988	0.00857586135207562	-3.10066173499546
KEGG_OTHER_GLYCAN_DEGRADATION	-0.20747949191927	-0.0265920199694932	-2.78761726865757	0.00636883435395199	0.00987169324862559	-3.23582066748577
KEGG_LYSOSOME	-0.175823901000337	-0.036871206735803	-2.70339135285238	0.00808156221623928	0.0124228972910786	-3.45086692817044
KEGG_NOD_LIKE_RECEPTOR_SIGNALING_PATHWAY	-0.170065053929848	-0.0487650380606207	-2.69747279354486	0.00821639516561025	0.0125266352524878	-3.46576508471259
KEGG_PROXIMAL_TUBULE_BICARBONATE_RECLAMATION	-0.13307550577905	-0.043767220687774	-2.64482764623031	0.00950869961354684	0.014379009171705	-3.59704173458349
KEGG_STEROID_HORMONE_BIOSYNTHESIS	0.111530299764969	0.0211623904627232	2.61757004931914	0.0102477408237926	0.0153716112356889	-3.6641306962929
KEGG_ARACHIDONIC_ACID_METABOLISM	0.0993716439043266	-0.0273834979423567	2.61230586679215	0.0103963125836441	0.0154697131244624	-3.67701783619826
KEGG_PPAR_SIGNALING_PATHWAY	-0.103640460064176	-0.0520582656271543	-2.56926171290472	0.0116860496364121	0.0172508351775608	-3.78154512632648
KEGG_HYPERTROPHIC_CARDIOMYOPATHY_HCM	-0.121358141954445	-0.0398024845086241	-2.49996305483907	0.0140671702888924	0.0206023123916061	-3.94663297334668
KEGG_HEDGEHOG_SIGNALING_PATHWAY	-0.119335565658399	-0.0469935228731421	-2.46469750597159	0.0154385970802217	0.0224342113821971	-4.02912004837727
KEGG_GLYCOSPHINGOLIPID_BIOSYNTHESIS_GANGLIO_SERIES	-0.137541834206648	-0.058635341451639	-2.4222777463421	0.0172456580791571	0.0248658325792497	-4.12696826380933
KEGG_GLYCINE_SERINE_AND_THREONINE_METABOLISM	-0.123343467502353	-0.0481214878291373	-2.40056081995916	0.0182417962943691	0.0260998008519434	-4.1764788981862
KEGG_ABC_TRANSPORTERS	-0.116851942102084	-0.0520273821793907	-2.38600984858441	0.0189375388199105	0.0268884138969721	-4.20943070037866
KEGG_GLYCOSAMINOGLYCAN_BIOSYNTHESIS_CHONDROITIN_SULFATE	-0.145875896431751	-0.0454436574128779	-2.35490300426016	0.0205043961089322	0.0288925581534954	-4.27927580510625
KEGG_ARRHYTHMOGENIC_RIGHT_VENTRICULAR_CARDIOMYOPATHY_ARVC	-0.113477006502903	-0.0421761709971963	-2.34069458940834	0.0212575055459716	0.0297285415906069	-4.31090616086978
KEGG_AUTOIMMUNE_THYROID_DISEASE	0.179033688113054	0.0193130366904785	2.31030588765884	0.022950823040272	0.031857112578288	-4.37798156614068
KEGG_PRION_DISEASES	-0.120038228238087	-0.0460019039292084	-2.30608336371679	0.0231952864619956	0.0319579502365273	-4.38723957239585
KEGG_INTESTINAL_IMMUNE_NETWORK_FOR_IGA_PRODUCTION	0.172052615525853	-0.0332048008818499	2.23165604435261	0.0278969838758783	0.0381532279478924	-4.54792163377895
KEGG_COMPLEMENT_AND_COAGULATION_CASCADES	0.123610973651896	-0.0277089586293268	2.22123772927958	0.0286176489515301	0.0388531584305446	-4.57003450468492
KEGG_GLUTATHIONE_METABOLISM	-0.122487349525331	-0.0460296909911919	-2.21328456350474	0.0291786973051025	0.0393278094112252	-4.58685212787802
KEGG_CIRCADIAN_RHYTHM_MAMMAL	-0.173824932329681	-0.0510233384909798	-2.19006925579832	0.0308717092072149	0.0413103446945465	-4.63563038578367
KEGG_ETHER_LIPID_METABOLISM	-0.0963483962395124	-0.0455565556222514	-2.17871761778906	0.0317302740206118	0.0421559354845271	-4.65931185236848
KEGG_METABOLISM_OF_XENOBIOTICS_BY_CYTOCHROME_P450	0.0909148246610104	0.010615378236299	2.15090505410722	0.0339221887599462	0.0447484192152481	-4.71686114986995
