# Supplementary material for: A ubiquitination-related risk model for predicting the prognosis and immunotherapy response of gastric adenocarcinoma patients
Source: PeerJ. 2024 Jan 31;12:e16868. doi: 10.7717/peerj.16868 (PMC10838090; doi:10.7717/peerj.16868)
Supplement: Supplemental Information 3 [file peerj-12-16868-s003.zip › R codes and matrices/GS1.txt]

"x"
"A1BG" -0.230020342009344
"A1CF" -0.235791864651413
"A2ML1" -0.193587077900651
"A2MP1" -0.212563492979161
"A4GALT" -0.124993023141346
"A4GNT" -0.186755677120237
"AADAC" -0.196704299978847
"AADACL3" -0.227652392646841
"AADACL4" -0.196465031222133
"AARSD1" -0.208469835648737
"AASDHPPT" 0.530906996795329
"AATK" -0.287099469831662
"ABCA17P" -0.135175546863862
"ABCA9-AS1" -0.196540040639402
"ABCB10P1" -0.239942412034839
"ABCB10P4" -0.156876570453984
"ABCB11" -0.199371945874713
"ABCB7" 0.566179887551378
"ABCC11" -0.181182277493531
"ABCC13" -0.231187116831225
"ABCC3" -0.206390686809133
"ABCC5-AS1" -0.135896139280464
"ABCE1" 0.590053472485362
"ABCG5" -0.195725541966007
"ABCG8" -0.134547990308378
"ABHD10" 0.463815080171664
"ABHD14A" -0.129683240739056
"ABHD14B" -0.0911310422764365
"ABHD17B" 0.539215231060134
"ABI1P1" -0.165825115800229
"ABI3" -0.142999754187994
"ABO" -0.261480808724689
"AC000077.1" -0.191400142273889
"AC000085.1" -0.0282655880493971
"AC000120.1" -0.0332670949286629
"AC002044.2" -0.254763723150623
"AC002069.2" -0.153905887198798
"AC002072.1" -0.261475049071494
"AC002091.1" -0.160283463502301
"AC002306.1" -0.146516718151831
"AC002347.1" -0.341944336925593
"AC002351.1" -0.134369954207501
"AC002377.1" -0.227395738146265
"AC002401.3" -0.282366423671924
"AC002451.1" -0.202920682223255
"AC002458.1" -0.242852779143328
"AC002464.1" -0.162882608262884
"AC002519.1" -0.16599206965923
"AC002540.1" -0.24891226405565
"AC002542.6" -0.176449254701924
"AC002553.1" -0.0735458249695739
"AC003001.1" -0.232505036498328
"AC003035.1" -0.216095601726356
"AC003043.2" -0.21546082845191
"AC003080.1" -0.154571345363659
"AC003102.1" -0.159373383580618
"AC003681.1" -0.233710198560189
"AC003957.1" -0.0716077767180767
"AC003973.1" -0.024584019224792
"AC003989.1" -0.194019478942607
"AC003991.1" -0.155088917373941
"AC004000.1" -0.301625426233929
"AC004012.1" -0.190950241920407
"AC004014.2" -0.195388886912152
"AC004034.1" -0.127056177629086
"AC004039.1" -0.168441622285478
"AC004067.1" 0.436749986324601
"AC004076.2" -0.0426914073169975
"AC004083.1" -0.224769177406925
"AC004217.2" -0.193234025962625
"AC004221.1" -0.158969645155238
"AC004233.3" -0.167685437356917
"AC004233.4" -0.240316300883001
"AC004241.1" -0.0719942564043486
"AC004241.2" -0.159622780801007
"AC004241.4" -0.202158050731392
"AC004263.1" -0.104013931985029
"AC004264.2" -0.22803629167969
"AC004448.5" -0.245523036826947
"AC004461.1" -0.0758689748979483
"AC004466.3" -0.285233165795815
"AC004477.2" -0.00537631310070946
"AC004494.1" -0.247573463309945
"AC004528.1" -0.153112076523212
"AC004584.2" -0.222033699482807
"AC004584.3" -0.281173017776099
"AC004672.2" -0.0732905804036495
"AC004687.3" -0.129856956876801
"AC004690.2" -0.202896032563391
"AC004696.2" -0.153225208594973
"AC004706.3" 0.424596816230014
"AC004801.1" -0.0398187241434168
"AC004801.4" -0.241681968387573
"AC004801.7" -0.180441166617107
"AC004825.3" -0.20380255306441
"AC004832.1" -0.214802032815388
"AC004832.6" -0.195460158778709
"AC004834.1" -0.209832045878585
"AC004839.2" -0.0884153101272465
"AC004840.1" -0.13075981334619
"AC004852.2" 0.122387877927956
"AC004865.1" -0.166111869167532
"AC004870.2" -0.185641957990224
"AC004888.1" -0.26712533240262
"AC004890.1" -0.0336076304161745
"AC004890.3" -0.12645437458047
"AC004895.1" -0.196176151869918
"AC004923.4" -0.0824511838159042
"AC004941.1" -0.184487212352831
"AC004982.1" -0.165188572315305
"AC004982.2" -0.182877418051888
"AC005005.2" -0.280963526989074
"AC005005.3" -0.205795044625338
"AC005005.4" -0.160031091442668
"AC005034.6" -0.200800386733415
"AC005040.2" -0.188300009848815
"AC005041.1" -0.160239340053946
"AC005071.1" -0.209193497131636
"AC005086.2" -0.115215113615513
"AC005086.3" -0.145355418475906
"AC005089.1" -0.210775948452184
"AC005104.2" -0.17112720118832
"AC005162.2" -0.249607266428507
"AC005208.1" -0.167513759664221
"AC005220.1" -0.171339596343479
"AC005232.1" -0.261519424638158
"AC005261.4" -0.0950285740564546
"AC005264.1" -0.287071123544501
"AC005288.1" -0.140091662608933
"AC005300.1" -0.158576442095962
"AC005324.2" -0.259738822235514
"AC005332.1" -0.269072345422585
"AC005336.2" -0.117810852520478
"AC005343.4" -0.23595550345613
"AC005355.1" -0.146222732002341
"AC005355.2" -0.224311157660926
"AC005357.2" -0.332098444935346
"AC005358.1" -0.249406226769356
"AC005383.1" -0.237147031080366
"AC005387.2" -0.0918651086130465
"AC005394.1" -0.284679806976852
"AC005400.1" -0.0617745455881539
"AC005410.1" -0.285751913196723
"AC005476.1" -0.112935028349014
"AC005480.1" -0.216376659860343
"AC005486.1" -0.10665523371462
"AC005487.1" -0.186515046571529
"AC005519.1" -0.0889853063544497
"AC005522.1" -0.149823640451689
"AC005524.1" -0.23017090471659
"AC005529.1" -0.292613988543207
"AC005531.1" -0.0920676267584545
"AC005580.1" -0.250102713000499
"AC005599.1" -0.344564881572263
"AC005614.1" -0.175559419645135
"AC005632.4" -0.154240033265933
"AC005682.2" -0.126873651540287
"AC005695.1" -0.213217193955096
"AC005695.2" -0.346395305509792
"AC005702.2" -0.162097997439008
"AC005725.1" -0.252330441534636
"AC005740.3" -0.191531457378472
"AC005740.4" -0.138839205574596
"AC005740.5" -0.184472953961563
"AC005757.1" -0.210911700791839
"AC005758.1" -0.179315144338217
"AC005772.1" -0.277374379552585
"AC005772.2" -0.26877138637079
"AC005821.1" -0.0959471827133041
"AC005839.1" 0.0523738369669427
"AC005863.1" -0.237102081956905
"AC005899.1" -0.161557474631501
"AC005899.5" -0.26286022477023
"AC005899.6" -0.192438362956688
"AC005899.8" -0.169809044128082
"AC005909.2" -0.158125576572366
"AC005920.2" -0.207585706425775
"AC005921.3" -0.0944153119811623
"AC005962.1" -0.175358594807486
"AC005993.1" -0.158150502868516
"AC006062.1" -0.18253210629776
"AC006076.1" -0.251343884493949
"AC006077.2" -0.126630085940972
"AC006111.2" -0.182240457299618
"AC006115.2" -0.184886427684822
"AC006141.1" -0.0892274713321098
"AC006144.1" -0.175853874131244
"AC006148.1" -0.148840515663601
"AC006197.2" -0.165429471315501
"AC006230.1" -0.127179893241533
"AC006238.2" -0.362740777070359
"AC006254.1" -0.237827493835294
"AC006254.2" -0.142430115906353
"AC006262.1" -0.228751066634777
"AC006270.2" -0.206927942775484
"AC006299.1" -0.119731717073265
"AC006348.1" -0.229060716332615
"AC006372.2" -0.216221583844031
"AC006435.4" -0.281407660475458
"AC006441.1" -0.218808074900777
"AC006445.1" -0.145615728631466
"AC006449.2" 0.0469336596415577
"AC006452.1" -0.179684743703927
"AC006453.1" -0.250443100437911
"AC006460.1" 0.174149964656048
"AC006460.2" -0.0569584340831284
"AC006480.2" -0.145954913755384
"AC006504.1" -0.111236496263787
"AC006504.2" -0.283159226044993
"AC006504.3" -0.0797260137580129
"AC006504.5" -0.0984250165210023
"AC006509.1" -0.0171822075807285
"AC006525.1" -0.218949857590426
"AC006529.1" -0.106205186977894
"AC006530.1" -0.183913011635719
"AC006538.4" -0.168923905869414
"AC006566.1" -0.194048346096746
"AC006960.2" -0.254635096473478
"AC006974.2" -0.203935067885202
"AC006994.1" -0.18305921339449
"AC007036.5" -0.174137691546151
"AC007040.2" -0.0981778303744746
"AC007106.2" -0.243973565722028
"AC007114.2" -0.227096141041608
"AC007126.1" -0.158324111655055
"AC007161.1" -0.22474690652732
"AC007182.1" -0.187394813521317
"AC007216.2" -0.128009123426213
"AC007216.3" -0.0866752244164529
"AC007224.2" -0.240797503238162
"AC007272.1" -0.24780378795001
"AC007326.2" -0.198672920424528
"AC007336.1" -0.14008109701588
"AC007342.1" -0.292882359257982
"AC007342.3" -0.124295958275709
"AC007342.4" -0.189560389499933
"AC007342.6" -0.123990277734054
"AC007347.1" -0.121011794911431
"AC007368.1" -0.0664729607102005
"AC007370.2" -0.224620260878371
"AC007383.1" -0.10115572118047
"AC007389.1" -0.183339011510795
"AC007389.2" -0.202137590666268
"AC007390.1" -0.0522372596613265
"AC007402.1" -0.184647895053031
"AC007448.4" -0.0962907264322043
"AC007491.1" -0.142155214880118
"AC007493.1" -0.224471110978244
"AC007496.2" -0.257133339238522
"AC007546.1" -0.0841304220722645
"AC007598.2" -0.197554487456067
"AC007598.3" -0.285760146843008
"AC007599.2" -0.231792322625535
"AC007601.1" -0.224667091349607
"AC007601.2" -0.141403519576361
"AC007610.2" -0.141337366467005
"AC007610.4" -0.141588859362788
"AC007610.5" -0.24064114704314
"AC007611.1" -0.105599822859053
"AC007613.1" -0.104153341593131
"AC007614.1" -0.216286110635789
"AC007619.1" -0.0889793654488348
"AC007619.2" -0.195339986008675
"AC007621.3" -0.148533752357427
"AC007638.2" -0.211030718269979
"AC007666.1" -0.180655033480667
"AC007681.1" -0.135527672287628
"AC007686.3" -0.101042549740289
"AC007749.2" -0.193559669681493
"AC007773.1" -0.0767696781725086
"AC007786.1" -0.0485239305214102
"AC007786.2" -0.173798477764696
"AC007834.1" -0.181707752224672
"AC007842.1" -0.0511572484943557
"AC007846.1" -0.264192211263507
"AC007877.1" -0.218733188888484
"AC007879.3" -0.2702660106989
"AC007906.1" -0.117594602927399
"AC007922.2" -0.228768410402931
"AC007922.4" -0.215472860877373
"AC007923.3" -0.160177108872952
"AC007950.2" -0.173230576818594
"AC007956.1" -0.273615013425045
"AC007993.1" -0.179684010624345
"AC007996.1" 0.413535177859146
"AC008026.3" -0.384094721831382
"AC008067.1" -0.1259555002513
"AC008073.2" -0.0990891674649438
"AC008080.1" -0.187137354460348
"AC008083.2" -0.0792877166688997
"AC008083.3" -0.262343091995
"AC008105.3" -0.177074028595391
"AC008121.1" -0.211986549538556
"AC008170.1" -0.201066717814191
"AC008267.2" -0.162593925366995
"AC008267.4" -0.219047293623742
"AC008267.7" -0.259944867831153
"AC008268.1" -0.206152261248865
"AC008269.1" -0.199036752035386
"AC008278.1" -0.179730447668987
"AC008429.1" -0.0941723562649522
"AC008429.4" -0.161692214454319
"AC008434.1" -0.171553869917677
"AC008438.2" -0.199829917375672
"AC008443.7" -0.225940174482283
"AC008453.2" -0.209864910090024
"AC008467.1" -0.224413231723398
"AC008496.2" -0.205228552705865
"AC008496.3" -0.200822772850796
"AC008498.2" -0.231449810425
"AC008514.1" -0.205639265644766
"AC008525.1" -0.197780845166124
"AC008533.1" -0.254399104887935
"AC008537.2" -0.0621022320684192
"AC008537.3" -0.0227679439785032
"AC008550.1" -0.120976225938025
"AC008551.1" -0.339355297658525
"AC008555.2" -0.108713021684666
"AC008556.1" -0.179127818154236
"AC008567.1" -0.128607780197549
"AC008592.4" -0.214734655981003
"AC008608.2" -0.113464107354462
"AC008626.1" -0.192445076024675
"AC008629.1" -0.173570602728693
"AC008655.2" -0.249082965095015
"AC008663.1" -0.143631916349449
"AC008676.1" -0.220089454175499
"AC008676.2" -0.179806516675826
"AC008677.2" -0.101618130977716
"AC008679.1" -0.185097999510814
"AC008694.1" -0.207920796945062
"AC008731.1" -0.203323961554521
"AC008735.1" -0.129269322632833
"AC008735.2" -0.155433003092119
"AC008736.1" 0.0590928885956902
"AC008738.4" -0.232124266314286
"AC008742.1" -0.227637100390484
"AC008750.4" -0.149378141763267
"AC008751.2" -0.182839861937526
"AC008758.4" -0.146882426188451
"AC008761.2" -0.242220288711106
"AC008766.1" -0.203474969672013
"AC008771.1" -0.115994284969366
"AC008798.2" -0.157702318491065
"AC008883.3" -0.158441023534573
"AC008892.1" -0.208192192429565
"AC008915.1" -0.163500407654432
"AC008915.2" -0.052424982484509
"AC008937.2" -0.129517354558482
"AC008938.1" -0.272553249714401
"AC008957.2" -0.132924068185321
"AC008985.1" -0.140017214163813
"AC009019.2" -0.294057279003562
"AC009027.1" -0.174205867082753
"AC009044.1" -0.250147465386326
"AC009053.4" -0.232777381419619
"AC009054.1" -0.149060020750421
"AC009061.2" -0.107203379232967
"AC009065.4" -0.157333554574083
"AC009090.1" -0.137079765456563
"AC009090.6" -0.0219485705085763
"AC009094.1" -0.191466242244408
"AC009107.2" -0.0394047444915347
"AC009108.4" -0.17872906814492
"AC009119.1" -0.147033492334036
"AC009120.4" -0.198244369433067
"AC009126.1" -0.0757331264653243
"AC009133.3" -0.254906184511367
"AC009135.2" -0.183157621632995
"AC009141.1" -0.175153589094826
"AC009145.4" -0.29698168958743
"AC009154.1" -0.167145434348765
"AC009154.2" -0.155322161252934
"AC009159.4" -0.220132067723499
"AC009220.2" -0.116499410802356
"AC009227.1" -0.167178541401589
"AC009228.1" -0.1186858700963
"AC009242.1" -0.132415033013139
"AC009244.1" -0.146298781579099
"AC009264.1" -0.148943694146987
"AC009268.1" -0.210825219770673
"AC009268.2" -0.0937219442196779
"AC009268.3" -0.232804102756643
"AC009299.1" -0.2929311441983
"AC009299.2" -0.165124302228083
"AC009312.1" -0.242010348365853
"AC009318.1" -0.15655251063215
"AC009318.4" -0.212270139812936
"AC009403.2" -0.232848514622772
"AC009413.1" -0.229047247184575
"AC009432.2" -0.0993124082313352
"AC009435.1" -0.216649248309152
"AC009487.3" -0.222005290872113
"AC009522.1" -0.182105367959242
"AC009554.2" -0.183904522294695
"AC009562.1" -0.199236315747197
"AC009597.1" -0.194573455130651
"AC009623.1" -0.214885371747883
"AC009630.4" -0.157161367263938
"AC009690.1" -0.159549606709692
"AC009690.2" -0.112563057768118
"AC009720.1" -0.173764900817243
"AC009729.1" -0.146469573235853
"AC009803.1" -0.228492098525739
"AC009804.2" -0.19953257473338
"AC009812.4" -0.114330506999844
"AC009831.3" -0.14625381768545
"AC009831.4" -0.244811021077914
"AC009884.1" -0.118517321681728
"AC009899.1" -0.215072025536961
"AC009951.4" -0.109682926254615
"AC009951.5" -0.143883136056991
"AC009951.6" -0.134417249209
"AC009961.2" -0.237661539340503
"AC009975.1" -0.161016839228102
"AC009975.2" -0.156915493094107
"AC010148.1" -0.145432339141578
"AC010197.2" -0.206599453069636
"AC010203.2" -0.0251553107745082
"AC010210.1" -0.088104076044719
"AC010245.2" -0.0362660632067187
"AC010247.2" -0.271923711431816
"AC010255.2" -0.167143309310597
"AC010261.1" -0.299091181579144
"AC010285.2" -0.202983907663694
"AC010287.1" -0.1690883020491
"AC010323.2" -0.191693296031248
"AC010325.1" 0.0143376302821877
"AC010325.2" -0.192014872490131
"AC010325.3" -0.264875721196807
"AC010327.3" -0.128187391124042
"AC010327.7" -0.150218348769853
"AC010327.8" -0.171449812674637
"AC010328.1" -0.280384183563931
"AC010343.3" -0.0644508514116575
"AC010422.1" -0.146999963226822
"AC010422.4" -0.0838747539430856
"AC010424.2" -0.269717519864788
"AC010463.2" -0.155956678639918
"AC010476.2" -0.230354557402225
"AC010480.1" -0.160929890545044
"AC010491.2" -0.169288503652291
"AC010519.1" -0.137603597880906
"AC010525.1" -0.235602417631941
"AC010531.3" -0.111521974019396
"AC010531.6" -0.117330636320356
"AC010533.1" -0.128943632909605
"AC010542.4" -0.10613272159341
"AC010598.1" -0.142508204353291
"AC010605.1" -0.186353868130543
"AC010624.1" -0.244099012319627
"AC010627.1" -0.232618577426936
"AC010636.2" -0.331562504631209
"AC010677.1" -0.0957389343004776
"AC010677.2" -0.188971684352624
"AC010745.2" -0.254459783818943
"AC010761.3" -0.0918786552751924
"AC010761.6" -0.161017870057662
"AC010857.1" -0.214338418453889
"AC010883.1" -0.187317208384091
"AC010969.1" -0.156374619760019
"AC010973.2" -0.115769553373762
"AC010976.1" -0.0709080366638799
"AC010978.1" -0.182052688788355
"AC010980.1" 0.260030009820647
"AC010999.2" -0.200159905725878
"AC011008.1" -0.159410743971488
"AC011037.1" -0.165542908732873
"AC011095.1" -0.205930069780965
"AC011124.1" -0.183742250399402
"AC011124.2" -0.238624280825125
"AC011199.1" -0.170854657092847
"AC011239.2" -0.163745211741804
"AC011242.1" -0.238910593836556
"AC011287.1" -0.151559415991003
"AC011290.2" -0.0319784348583266
"AC011306.1" -0.11980282415553
"AC011330.1" 0.319664999184181
"AC011346.1" -0.184077088362791
"AC011365.1" -0.221139993522995
"AC011369.1" -0.135813765157651
"AC011373.1" -0.259414270533303
"AC011379.1" -0.219583713384205
"AC011379.2" -0.211292643711583
"AC011388.1" -0.0689716562091976
"AC011405.1" -0.146293831327529
"AC011416.3" -0.123293733474551
"AC011445.1" -0.178575305284231
"AC011453.1" -0.185231358625369
"AC011453.2" -0.23833857199638
"AC011462.3" -0.184888167060871
"AC011466.2" -0.270451051899783
"AC011466.4" -0.292843034902017
"AC011467.1" -0.20742247742541
"AC011471.2" 0.0414311120621582
"AC011471.3" -0.278044875185854
"AC011472.5" -0.144813727298593
"AC011474.1" -0.263258772341897
"AC011477.2" 0.499389666257449
"AC011479.2" -0.138621419090561
"AC011481.1" -0.161804098857299
"AC011481.3" -0.22053333176863
"AC011487.2" -0.285972395614493
"AC011498.3" -0.194164553735359
"AC011503.4" -0.216771057427114
"AC011509.3" -0.205668510818204
"AC011551.1" -0.231188681509832
"AC011592.1" -0.206042478338228
"AC011603.2" -0.140066003596547
"AC011632.1" -0.118932697375543
"AC011726.1" -0.0819401848011747
"AC011726.2" -0.159368983430947
"AC011742.1" -0.18656134012971
"AC011815.2" -0.151376839005538
"AC011824.2" -0.22389032341587
"AC011825.4" -0.0777468639616462
"AC011933.1" -0.0796676399606542
"AC011933.2" -0.18824418823142
"AC011933.4" -0.277724551320492
"AC011939.2" -0.0946825542072673
"AC011997.2" -0.182049166796972
"AC012020.1" -0.150891687383954
"AC012076.1" -0.169293445323732
"AC012100.2" -0.181367804533074
"AC012100.3" -0.249874438521234
"AC012103.1" -0.198039420149998
"AC012170.1" -0.128374508501804
"AC012174.1" -0.203926389912483
"AC012178.1" -0.199946244071177
"AC012183.1" -0.286123833212816
"AC012184.3" -0.0867735281564123
"AC012213.2" -0.260288823495195
"AC012291.2" -0.241373665793915
"AC012306.2" -0.0173711610932302
"AC012313.3" -0.152513326783166
"AC012349.1" -0.183618099463172
"AC012354.1" -0.219232571351352
"AC012358.2" -0.108721788260824
"AC012363.2" -0.16820801514854
"AC012368.1" -0.162378953398254
"AC012370.2" -0.263984146645381
"AC012378.2" -0.0204498303342854
"AC012400.1" -0.205947451016356
"AC012409.2" -0.282741155742531
"AC012409.5" -0.288888867200736
"AC012435.2" -0.249219651831033
"AC012464.2" -0.266539749162168
"AC012464.3" -0.135514137691944
"AC012508.1" -0.187302664500051
"AC012533.1" -0.232845645721245
"AC012568.1" -0.185730085474625
"AC012593.1" -0.211715405953076
"AC012613.1" -0.184387644793364
"AC012618.1" -0.146163853217591
"AC012668.3" -0.145946125470594
"AC013265.1" -0.195328505387739
"AC013270.1" -0.159943852529571
"AC013287.1" -0.165737545114796
"AC013391.2" -0.214245669222776
"AC013394.1" -0.163197124344137
"AC013452.1" -0.222119979977698
"AC013452.2" -0.105078685926515
"AC013460.1" -0.279088164564886
"AC013467.1" -0.204746983269082
"AC013549.1" -0.261365388798442
"AC013643.2" -0.133734706062331
"AC013701.1" -0.201424245760061
"AC015522.1" -0.044652843032057
"AC015563.1" -0.145262706351689
"AC015631.1" -0.183965828258918
"AC015656.1" -0.196098875624925
"AC015660.3" -0.199797224936501
"AC015720.1" -0.103021544337013
"AC015802.2" -0.173144086078828
"AC015802.3" -0.112005724546108
"AC015802.4" -0.143817360038584
"AC015802.7" -0.149356342005576
"AC015804.1" -0.223553775416003
"AC015813.1" -0.0856139188649408
"AC015813.3" -0.191123964371321
"AC015813.4" -0.314509880475606
"AC015813.8" -0.233649215218425
"AC015849.4" -0.171882442039075
"AC015871.1" -0.163654067807389
"AC015871.4" -0.191802293770315
"AC015908.3" -0.0139375549181135
"AC015909.4" -0.182417052875584
"AC015912.3" -0.208749111806544
"AC015914.1" -0.268921616189103
"AC015920.1" -0.21107217776148
"AC015961.1" -0.22717818529817
"AC015967.1" -0.221637914128786
"AC015983.1" -0.322411236239982
"AC015983.2" -0.159275106936595
"AC016026.1" -0.1454692489531
"AC016026.2" -0.293154384408094
"AC016027.2" -0.194069567918678
"AC016027.3" -0.230000385425758
"AC016042.1" -0.213507243413058
"AC016134.1" -0.142350280673395
"AC016168.3" -0.16104230398641
"AC016168.4" -0.332264585366032
"AC016245.1" -0.223449726691931
"AC016251.1" -0.248440564789421
"AC016292.1" -0.104570195245614
"AC016292.2" -0.136054118513851
"AC016405.2" -0.0822652216095973
"AC016405.3" -0.121035314273914
"AC016493.1" -0.25477593958519
"AC016526.3" -0.219081963282922
"AC016542.2" -0.155330044751351
"AC016549.1" -0.227549295547074
"AC016559.1" -0.217915749368374
"AC016571.1" -0.143984914017842
"AC016575.1" -0.153779775599997
"AC016576.1" -0.211568433372353
"AC016597.1" -0.119134556209166
"AC016598.2" -0.214876435016145
"AC016682.1" -0.213614446944728
"AC016687.2" -0.284444933897963
"AC016705.1" -0.199646024624735
"AC016716.1" -0.247974367246523
"AC016727.3" -0.150201630674264
"AC016734.1" -0.184526925530504
"AC016735.1" -0.0920429237089974
"AC016743.1" -0.238950582413433
"AC016746.1" -0.185930361954522
"AC016772.1" -0.134567566283461
"AC016773.1" -0.142024377626547
"AC016831.1" -0.149641378034737
"AC016831.3" -0.211435644311393
"AC016831.6" -0.175349721852192
"AC016877.1" -0.185105440045458
"AC016907.2" -0.240945620991908
"AC016925.3" -0.125124188418248
"AC016949.1" -0.186589080776478
"AC016957.2" -0.211662813611438
"AC017002.2" -0.217997757473033
"AC017006.2" -0.193174480901642
"AC017007.3" -0.192941877346892
"AC017007.4" -0.305090745032979
"AC017015.1" -0.191957562959801
"AC017028.1" -0.170848327666411
"AC017037.2" -0.225176969691415
"AC017048.3" 0.010251692289438
"AC017104.2" -0.222100372991744
"AC018398.2" -0.164890779057401
"AC018442.1" -0.260218119283549
"AC018462.2" -0.174061851456819
"AC018521.3" -0.302323163723049
"AC018521.5" -0.0397597880162065
"AC018521.7" -0.216523090687242
"AC018523.1" -0.104957928272651
"AC018529.3" -0.157276961670059
"AC018557.2" -0.239126898743343
"AC018607.1" -0.176921511000867
"AC018628.1" -0.14542682733587
"AC018628.2" -0.311909070513774
"AC018634.1" -0.183236910315732
"AC018638.1" -0.0538677393832274
"AC018638.2" -0.0473338125853394
"AC018638.5" -0.15645221283612
"AC018644.1" -0.103884690444792
"AC018695.2" -0.302175636505053
"AC018695.7" -0.234051056267487
"AC018714.2" -0.230185070583722
"AC018716.2" -0.202817063137662
"AC018730.1" -0.176501928831589
"AC018742.1" -0.176023249245276
"AC018754.1" -0.212294805564073
"AC018755.3" -0.217455975127999
"AC018761.1" -0.109757732563991
"AC018797.3" -0.142766242708628
"AC018832.1" -0.228128249882269
"AC018946.1" -0.119686594769388
"AC018978.1" 0.190467956991328
"AC018992.1" -0.156221237074396
"AC019131.3" -0.119113260319975
"AC019270.1" -0.163315799140836
"AC019294.2" -0.172679578377601
"AC020604.1" -0.117020367113959
"AC020611.1" -0.0658233854822603
"AC020637.1" 0.0379393407829998
"AC020651.2" -0.239487618705144
"AC020656.2" -0.198937561084197
"AC020658.5" -0.116336146619769
"AC020658.6" -0.256170027003586
"AC020663.1" -0.101202986202585
"AC020741.1" -0.282290632046806
"AC020763.4" -0.0620047423476369
"AC020779.1" -0.164292259588658
"AC020895.2" -0.203421981882677
"AC020904.1" -0.19074498420037
"AC020913.2" -0.0954551584886083
"AC020913.3" -0.144325374753907
"AC020915.3" -0.133058018781444
"AC020917.3" -0.174495483857738
"AC020937.1" -0.164215568706374
"AC020978.2" -0.106296714651359
"AC020978.3" -0.0656555280058692
"AC020978.4" -0.171528585958165
"AC021074.3" -0.211849475103514
"AC021134.1" -0.222362600735479
"AC021134.2" -0.201067171591502
"AC021148.2" -0.0874146016001702
"AC021151.1" -0.252888218760208
"AC021205.3" -0.150285982066682
"AC021220.2" -0.19838490411685
"AC021236.1" -0.20384337867303
"AC021237.1" -0.256888560620842
"AC021321.2" -0.170770011442344
"AC021393.1" -0.152031625346914
"AC021443.1" -0.0554628836862562
"AC021491.4" -0.213594093089848
"AC021573.1" -0.129256797740565
"AC021683.5" -0.151869723712411
"AC021723.1" -0.141854695480364
"AC021752.1" -0.189978048157631
"AC021851.2" -0.133853940734824
"AC021979.3" -0.19187395041359
"AC022034.3" -0.193035710398631
"AC022068.1" -0.229939502372161
"AC022133.2" -0.2003076614434
"AC022140.1" -0.241361984521021
"AC022146.2" -0.260849330857733
"AC022154.1" -0.278968988533456
"AC022167.2" 0.025281251694474
"AC022167.3" -0.231165764924471
"AC022168.1" -0.212259544091738
"AC022182.1" -0.229272240231612
"AC022182.2" -0.277571576033007
"AC022211.4" -0.15579325503039
"AC022296.4" -0.265980112706616
"AC022306.2" -0.0736416903985202
"AC022400.6" -0.0819384589882444
"AC022405.1" -0.190111505849949
"AC022431.1" -0.161545988421338
"AC022440.1" -0.11579047697274
"AC022447.3" -0.23150982084095
"AC022493.1" -0.199099454571489
"AC022523.1" -0.249951878010101
"AC022540.1" -0.123718131935109
"AC022558.2" -0.170327891161107
"AC022596.2" -0.224838361323215
"AC022679.1" -0.200585611939426
"AC022730.1" -0.24716047421401
"AC022816.1" -0.330462108771611
"AC022819.1" -0.262760387653496
"AC022858.1" -0.151757808159893
"AC022868.1" -0.178053769545115
"AC022903.2" -0.253845061202647
"AC022905.1" -0.160117988700409
"AC022960.1" -0.177500603244808
"AC022966.2" -0.0933309192271527
"AC023034.1" -0.15984146216072
"AC023051.2" -0.270491499062522
"AC023095.1" -0.246243523424865
"AC023154.1" -0.135967313272464
"AC023194.2" -0.207061721803566
"AC023282.1" -0.118160555941467
"AC023355.1" -0.196891950688524
"AC023389.1" -0.0624110506486893
"AC023424.1" -0.129659787932788
"AC023424.2" -0.190272945217943
"AC023590.1" -0.171080951477101
"AC023632.2" -0.0537870285654167
"AC023632.5" -0.212040578064671
"AC023813.3" -0.211450024209902
"AC023818.1" -0.0831005271233198
"AC023824.1" 0.0316780617793399
"AC023824.3" -0.219306777897482
"AC023824.5" -0.24264766517652
"AC023824.6" -0.226972326497668
"AC023825.2" -0.0838629398036372
"AC023905.1" -0.242228690329357
"AC024028.1" -0.148970688109186
"AC024145.1" -0.137544421663713
"AC024230.1" -0.161037520959194
"AC024257.3" -0.188077153729758
"AC024267.2" -0.243124691238101
"AC024270.4" -0.101320680309051
"AC024337.2" -0.277281078885947
"AC024405.1" -0.230852336958167
"AC024475.3" -0.202337730657247
"AC024560.3" -0.120930482725031
"AC024610.2" -0.146719989858642
"AC024651.3" -0.231128948004061
"AC024681.2" -0.101191824994201
"AC024940.3" -0.168907185966384
"AC025165.4" -0.16511259736753
"AC025165.6" -0.205478310849955
"AC025171.4" -0.0537060373508196
"AC025186.1" -0.205178281303892
"AC025262.1" -0.181676629557667
"AC025262.3" -0.109204286714161
"AC025263.1" -0.178546954503172
"AC025280.3" -0.196548045993325
"AC025287.4" -0.266898657990133
"AC025423.3" -0.0822882056964592
"AC025430.1" -0.223270450258979
"AC025449.2" -0.228257015732788
"AC025458.1" -0.0153791707995614
"AC025539.1" -0.192731367102635
"AC025574.1" -0.246378340556823
"AC025575.2" -0.0799992040412468
"AC025580.2" -0.208952089266906
"AC025580.3" -0.190638844202034
"AC025627.3" -0.0984246798572648
"AC025741.1" -0.15733372885303
"AC025755.1" -0.165753975923412
"AC025774.1" -0.169921480623337
"AC025822.1" -0.211414987134843
"AC025822.2" -0.167520042653478
"AC025839.1" -0.248567374962503
"AC025871.3" -0.181564475764563
"AC026120.3" -0.213186429566296
"AC026124.1" -0.236241785025365
"AC026316.1" -0.0743568858362474
"AC026333.3" -0.225526669592771
"AC026341.1" -0.14735066078204
"AC026341.2" -0.199476799637019
"AC026356.1" 0.455998685834842
"AC026362.2" -0.241244518912849
"AC026367.2" -0.16307037325933
"AC026391.1" -0.226221010415297
"AC026401.1" -0.211959796153445
"AC026401.2" -0.211520686174162
"AC026462.4" -0.248431268811831
"AC026474.1" -0.22017772421148
"AC026495.1" -0.205968274142941
"AC026523.2" -0.209133508142096
"AC026624.1" -0.297838583542081
"AC026726.1" -0.299962199480147
"AC026765.3" -0.259404791022769
"AC026782.2" -0.210012904830222
"AC026801.1" -0.26581200822612
"AC026894.1" -0.163049884052354
"AC026904.2" -0.20466074100697
"AC027013.1" -0.255309532268591
"AC027088.5" -0.234474678997253
"AC027237.1" -0.209538217948811
"AC027237.3" -0.101245117733718
"AC027237.4" -0.113257970048513
"AC027279.1" -0.260872081337163
"AC027279.4" -0.192392243023791
"AC027281.1" -0.128125171527918
"AC027544.2" -0.235014421809655
"AC027544.3" -0.194799067626365
"AC027575.1" -0.227400695557813
"AC027584.1" -0.140338445660879
"AC027601.2" -0.201685582213354
"AC027601.4" -0.132153940360248
"AC027612.2" -0.220884885917963
"AC027644.4" -0.230737426549041
"AC027667.1" -0.104471513077836
"AC027807.2" -0.118269621558857
"AC034111.1" -0.165557052604769
"AC034111.2" -0.183911377401742
"AC034114.2" -0.279011843135811
"AC034195.1" -0.11813256135362
"AC034205.2" -0.144178363982362
"AC034205.3" -0.170380559862713
"AC034238.1" -0.224222355221821
"AC034268.2" -0.27089865346301
"AC037441.1" -0.18470007941406
"AC037479.1" -0.133619014471008
"AC037487.1" -0.135877349007986
"AC040160.1" -0.227817240325751
"AC040160.2" -0.223736275785679
"AC040162.2" -0.184034609196361
"AC040162.3" -0.291404263610531
"AC040168.1" -0.242700999857378
"AC040173.1" -0.185929246420798
"AC040934.1" -0.212462940523349
"AC040963.1" -0.18882954521637
"AC040975.1" -0.149257599132171
"AC040977.1" -0.162843510384574
"AC040978.1" -0.20819681124442
"AC041005.1" -0.0978646764744118
"AC044798.3" -0.21947704197116
"AC044802.2" -0.249363894143669
"AC044810.2" -0.266928492103807
"AC044836.1" -0.225789679517395
"AC044839.1" -0.232377398735818
"AC044840.1" -0.159101397618586
"AC044893.1" -0.206266994300987
"AC046144.1" -0.195111414897027
"AC046158.2" -0.151069867978812
"AC046158.4" -0.321838859219447
"AC046195.1" -0.135301121427313
"AC048341.1" -0.0920281949998386
"AC048383.1" -0.183868240983374
"AC051619.3" -0.185839779544463
"AC053481.2" -0.163776783881119
"AC053513.1" -0.0653947941155951
"AC053545.1" -0.18255862228608
"AC055714.1" -0.236510993972623
"AC055720.1" -0.207937449851412
"AC055758.2" -0.166840460421515
"AC055811.4" 0.0190649331393638
"AC055854.1" -0.164927954762385
"AC055876.4" -0.300184375011503
"AC058823.1" -0.15563530979228
"AC060765.2" -0.275500647425098
"AC060773.1" -0.138718109124308
"AC060834.2" -0.0317554452119031
"AC062022.2" -0.226699782336303
"AC062037.1" -0.18983993126793
"AC062037.3" -0.182229156040969
"AC063923.1" -0.239577893827933
"AC063923.2" -0.167743033673474
"AC063926.3" -0.207716675889176
"AC064799.2" -0.206199151821544
"AC064805.2" -0.246639449760129
"AC064836.3" -0.119834961084262
"AC064847.1" -0.121327712214578
"AC064862.6" -0.307715113338787
"AC066580.1" -0.26632761222235
"AC066595.2" -0.206136405870081
"AC066616.1" -0.19437665447909
"AC067817.2" -0.260085202140745
"AC067838.1" -0.0500490825452227
"AC067852.2" -0.0615437168477167
"AC067931.1" -0.146106161690547
"AC067956.1" -0.179575606351819
"AC068057.3" -0.233462101844399
"AC068189.1" -0.211208930024925
"AC068189.2" -0.211049156506255
"AC068193.1" -0.220915298454815
"AC068228.3" -0.278436156013742
"AC068308.1" -0.218029081296887
"AC068389.1" -0.205938525234951
"AC068389.3" -0.178637454816352
"AC068397.1" -0.184872609810009
"AC068442.1" -0.165275386215059
"AC068473.4" -0.18936917765778
"AC068533.2" -0.193739471563003
"AC068631.1" -0.205590430421587
"AC068672.2" -0.0931202028447505
"AC068700.2" -0.208393710696055
"AC068725.1" -0.162370410984842
"AC068733.3" -0.140265323918148
"AC068769.1" -0.130466607416082
"AC068870.3" -0.180478280412191
"AC068987.2" -0.203525425913596
"AC069120.1" -0.166141640324111
"AC069218.1" -0.0560659774104602
"AC069228.1" -0.180710314490514
"AC069257.1" -0.0611363665833212
"AC069277.1" -0.242143544712129
"AC069277.2" -0.228258947689767
"AC069280.2" -0.202364359397037
"AC069281.2" -0.323695817658066
"AC069307.1" -0.00648971254922705
"AC069366.1" -0.106647757969317
"AC069366.2" -0.254653520434492
"AC069368.2" -0.278833873510566
"AC069410.1" -0.241153035972576
"AC069431.1" -0.143341143629769
"AC069454.1" -0.203941034812684
"AC069503.5" -0.207383186791047
"AC069544.2" 0.5177493111871
"AC069547.2" -0.0767552974564833
"AC069549.2" -0.211526563522854
"AC072026.2" -0.187446798066321
"AC073065.1" -0.216682090399758
"AC073073.1" -0.0482606852823618
"AC073082.1" -0.200474568009752
"AC073091.2" -0.198257380414215
"AC073111.3" -0.136383206084707
"AC073114.1" -0.172673216845496
"AC073140.1" -0.0992365296374576
"AC073225.1" -0.204671941976478
"AC073263.1" -0.149282521903567
"AC073263.2" -0.145959267724282
"AC073288.2" -0.21620945742545
"AC073316.1" -0.172110822976252
"AC073320.1" -0.256428484707737
"AC073326.1" -0.115346467512427
"AC073332.1" -0.125207080592849
"AC073347.1" -0.208925566400099
"AC073370.1" -0.100397998999131
"AC073548.1" -0.0309001131779189
"AC073548.2" -0.176595899259538
"AC073569.1" -0.0549476830326303
"AC073571.1" -0.244102870698878
"AC073578.3" -0.175637865852534
"AC073611.1" -0.165736203646043
"AC073840.1" -0.142323971633317
"AC073878.1" -0.249227009326553
"AC073896.2" -0.0969067432469626
"AC073916.1" -0.0973137083829988
"AC074032.1" 0.00592484101873015
"AC074051.3" -0.16704656862774
"AC074121.1" -0.214183003760008
"AC074135.2" -0.240534873052759
"AC074141.1" -0.0140817431616536
"AC074194.2" -0.103632207395516
"AC074286.1" -0.162713085059127
"AC074344.2" -0.0669802572876178
"AC076968.2" -0.199655122561158
"AC078785.1" -0.102800265314555
"AC078785.2" -0.113931693262115
"AC078819.1" 0.346511136260293
"AC078820.2" -0.13279112086565
"AC078880.3" -0.195109492843907
"AC078881.1" -0.102081246334875
"AC078883.2" -0.325955102401705
"AC078899.4" -0.20991311571138
"AC078906.1" -0.162535144508809
"AC078950.1" -0.124163603438818
"AC078962.1" -0.20683991605677
"AC078983.1" -0.259242532365878
"AC079015.1" -0.196916631882206
"AC079061.1" -0.125307621235551
"AC079140.2" -0.15920764378642
"AC079148.1" -0.128450272442542
"AC079148.3" -0.243699472432305
"AC079150.1" -0.20078917839392
"AC079154.1" -0.207753877991575
"AC079160.1" -0.1717737904157
"AC079177.1" -0.254366823620922
"AC079193.2" -0.152709197382937
"AC079203.1" -0.171387298706893
"AC079209.1" -0.204403606606758
"AC079296.1" -0.146674329723986
"AC079305.1" -0.0897661389276423
"AC079316.2" -0.265821774482954
"AC079331.1" -0.148134758836279
"AC079331.2" -0.24203453031153
"AC079341.1" -0.222227848466242
"AC079354.2" -0.183790284927885
"AC079360.1" -0.191571627720006
"AC079363.1" -0.29148837906328
"AC079385.1" -0.145518130622704
"AC079447.1" -0.0985772899400849
"AC079465.1" -0.176876719863858
"AC079466.1" -0.139468046879578
"AC079753.2" -0.175598536554413
"AC079790.2" -0.152510201747377
"AC079866.2" -0.245833351534305
"AC079915.1" -0.333358728000391
"AC079921.2" -0.0290241312006747
"AC079949.1" -0.248960572812648
"AC079950.1" -0.193782257576167
"AC080014.1" -0.169190341217091
"AC080038.1" -0.0984553416823788
"AC080038.3" -0.134782125016577
"AC080089.2" -0.182350621488397
"AC080112.4" -0.193436952538397
"AC080162.1" -0.101864122027476
"AC080188.1" -0.178790312500394
"AC083801.2" -0.220645486598403
"AC083805.1" -0.188058927279633
"AC083805.2" -0.13584179939137
"AC083822.1" -0.204838678693951
"AC083843.3" -0.0822958140745838
"AC083864.1" -0.193395568716456
"AC083973.1" -0.221248821204234
"AC083982.1" -0.192100609579588
"AC084024.2" -0.189295533533572
"AC084033.1" -0.176112352349768
"AC084033.2" -0.13409733121078
"AC084064.1" -0.197116959499865
"AC084083.1" -0.200835983340655
"AC084116.1" -0.190501647166405
"AC084198.1" -0.0760803808802455
"AC084335.1" -0.243376786028797
"AC084368.1" -0.183395913073682
"AC084740.1" -0.126884691689945
"AC084757.4" -0.254960484996711
"AC084759.2" -0.190726369157545
"AC084781.1" -0.160093967312731
"AC084809.1" -0.189251293236305
"AC084819.1" -0.275398609322507
"AC084834.1" -0.203554582128177
"AC084879.1" -0.162335554575592
"AC084880.1" 0.403179517761996
"AC087164.1" -0.266848999942982
"AC087175.1" -0.194012754800334
"AC087203.2" -0.20252133403165
"AC087276.3" -0.18865316833008
"AC087280.2" -0.201684626860182
"AC087301.1" -0.16024684657731
"AC087359.1" -0.282450564601852
"AC087430.1" -0.172563692114602
"AC087439.2" -0.214630499731536
"AC087442.1" -0.263313395299698
"AC087465.1" -0.254747487360618
"AC087468.2" -0.220002043045888
"AC087473.1" -0.189984376021525
"AC087477.2" -0.188952406751984
"AC087499.5" -0.198347754781791
"AC087500.1" -0.177310557583977
"AC087501.1" -0.163431427764472
"AC087501.2" -0.250045205709158
"AC087501.3" -0.282938043914141
"AC087521.1" -0.0864648997587927
"AC087521.3" -0.275725012002279
"AC087565.1" -0.280613545644616
"AC087565.2" -0.158644964080561
"AC087612.1" -0.176622593305246
"AC087627.1" -0.135438193426574
"AC087632.2" -0.172590038211737
"AC087636.1" -0.120320886772389
"AC087639.1" -0.204432553825425
"AC087639.2" -0.205897987702009
"AC087650.1" -0.0829021004562604
"AC087664.1" -0.0992503125820672
"AC087741.1" -0.26237921106447
"AC087741.2" -0.0784749625997758
"AC087741.3" -0.0576602825567098
"AC087761.1" -0.124756640675526
"AC087763.1" -0.207328048994688
"AC089987.1" -0.216300185849366
"AC089998.3" -0.184520912378651
"AC089998.4" -0.144092822673002
"AC090001.1" -0.250107082738226
"AC090004.2" -0.0866359960339123
"AC090058.1" -0.177784376535989
"AC090061.1" -0.123509736046437
"AC090109.1" -0.201919520095863
"AC090198.1" 0.045185933464793
"AC090213.1" -0.25001886388503
"AC090236.2" -0.298817580821529
"AC090241.3" -0.127504949051008
"AC090281.1" -0.100027245003566
"AC090282.1" -0.188561448907435
"AC090337.1" -0.218720337448901
"AC090340.1" -0.205203095074072
"AC090376.1" -0.207300704273073
"AC090377.1" -0.278223990011139
"AC090498.1" 0.277264349720595
"AC090502.3" -0.24770259345794
"AC090510.4" -0.180898070292547
"AC090515.5" -0.0446395523651374
"AC090527.1" -0.242987010570075
"AC090543.1" -0.143429119955545
"AC090568.1" -0.187064635037626
"AC090578.3" -0.177293634653773
"AC090589.2" -0.138734915226159
"AC090602.1" -0.138480922980449
"AC090616.6" -0.205240694950522
"AC090617.2" -0.201682336863469
"AC090618.1" -0.235022036481564
"AC090621.1" -0.236622148653329
"AC090643.1" -0.218969433866317
"AC090644.1" -0.148081001840241
"AC090740.1" -0.191000197595637
"AC090751.1" -0.0493035844987336
"AC090809.1" -0.184974273137242
"AC090826.1" -0.0975827350454986
"AC090844.2" -0.276975213896981
"AC090948.4" -0.180369932021601
"AC090950.1" -0.251168424680383
"AC090970.1" -0.315667537766175
"AC090983.1" -0.161033157489875
"AC090987.1" -0.247565963271896
"AC091046.2" -0.131715324874164
"AC091076.1" -0.239430062660872
"AC091078.1" -0.255383870726863
"AC091096.1" -0.201105659068183
"AC091114.1" -0.182935801051867
"AC091132.1" -0.203823322408216
"AC091152.4" -0.0841956741295806
"AC091167.6" -0.159932067368457
"AC091178.2" -0.180545420464269
"AC091180.1" -0.258654842199388
"AC091181.1" -0.0965692763720034
"AC091488.1" -0.149745656251156
"AC091492.1" -0.121237780644685
"AC091544.3" -0.205396054649638
"AC091544.5" -0.19542200859534
"AC091564.1" -0.201487922418722
"AC091691.3" -0.192050485157428
"AC091825.3" -0.202592130240659
"AC091862.1" -0.213323820053597
"AC091868.2" -0.21472583574677
"AC091889.1" -0.152626748219086
"AC091893.2" -0.193728652817913
"AC091912.3" -0.213890305498243
"AC091925.2" -0.177335573738245
"AC091938.1" -0.20179986244952
"AC091951.1" -0.208336198798534
"AC091951.3" -0.232995360730363
"AC091973.1" -0.200443907861344
"AC091980.2" -0.198174153879348
"AC091987.1" -0.141369569812169
"AC092017.3" -0.173436237146436
"AC092053.2" -0.226922285562855
"AC092053.3" -0.107009627853185
"AC092067.1" -0.222705070817277
"AC092068.2" -0.146795198964688
"AC092068.3" -0.189662417126155
"AC092070.2" 0.428919975770694
"AC092071.1" -0.292654074547378
"AC092079.1" -0.122973309436025
"AC092100.1" -0.201600344433075
"AC092114.1" -0.218557148503061
"AC092117.2" -0.228238261088211
"AC092119.1" -0.228037843067796
"AC092135.3" -0.0728208197862475
"AC092140.1" -0.238297727597394
"AC092159.1" -0.242121277498409
"AC092162.2" -0.212967861826627
"AC092168.3" -0.178284602519235
"AC092296.1" -0.203497196998553
"AC092325.1" 0.212043058519041
"AC092335.1" -0.218790423467561
"AC092337.1" -0.261225225297062
"AC092338.3" -0.102089377315567
"AC092428.1" -0.244602399980089
"AC092435.4" -0.218927761045331
"AC092436.3" -0.219412762047517
"AC092437.1" -0.307164492995269
"AC092445.1" -0.170947445766042
"AC092447.5" -0.268076405670711
"AC092447.8" -0.187239210037979
"AC092448.1" -0.241823325139481
"AC092567.2" -0.145890293148937
"AC092598.1" 0.183132571430188
"AC092620.1" -0.193994926019376
"AC092637.1" -0.229302071594863
"AC092651.2" -0.220295535939988
"AC092656.1" -0.168839847037104
"AC092661.1" -0.26427424920868
"AC092675.1" -0.171527747876757
"AC092681.2" -0.180367293140151
"AC092691.1" -0.187306480526415
"AC092718.2" -0.144757471819228
"AC092718.3" -0.046238985045885
"AC092718.6" -0.166530491622152
"AC092718.7" -0.161211366526471
"AC092720.1" -0.191293218009326
"AC092720.3" -0.214825670309844
"AC092724.1" -0.249677213504676
"AC092745.1" -0.191667173249647
"AC092755.2" -0.176307998380029
"AC092756.1" -0.255827458041552
"AC092757.1" -0.223553079558726
"AC092793.1" -0.215071933813816
"AC092802.2" 0.00699693497127016
"AC092802.3" -0.173371221039434
"AC092805.1" -0.20746038765645
"AC092809.1" -0.208333402007953
"AC092809.2" -0.249681166061492
"AC092813.1" -0.201640811845118
"AC092828.1" -0.206035431304004
"AC092839.1" -0.206376419083775
"AC092868.1" -0.255853613129595
"AC092894.1" -0.24250321705966
"AC092902.4" -0.150508759323935
"AC092903.2" -0.225241722956586
"AC092910.4" -0.13169901873686
"AC092933.1" -0.194092351388241
"AC092943.2" -0.177532472846286
"AC092952.1" -0.180728428695169
"AC092953.1" -0.218977616929796
"AC092964.1" -0.228365639281797
"AC092969.1" -0.260706457387827
"AC092979.2" -0.144144315892368
"AC092991.1" -0.116426808312499
"AC092999.1" -0.278689289674274
"AC093001.2" -0.168667845865905
"AC093027.1" -0.230959853447726
"AC093117.1" -0.231255570698819
"AC093151.7" -0.303903877899065
"AC093166.2" -0.194707162304045
"AC093240.1" -0.202929048746013
"AC093274.1" -0.180452835064836
"AC093281.1" -0.219134716468987
"AC093297.2" 0.447571790442224
"AC093311.1" -0.199856391255657
"AC093330.1" -0.166098096249732
"AC093330.3" -0.163941534679016
"AC093426.1" -0.252318177040094
"AC093433.1" -0.117263601664255
"AC093462.1" -0.159517108310003
"AC093484.2" -0.185213157677917
"AC093484.4" -0.00998963758526182
"AC093510.2" -0.184911131643227
"AC093523.1" -0.218785029154955
"AC093525.10" -0.243227081929622
"AC093535.1" -0.183185084996451
"AC093536.2" -0.1961235870862
"AC093578.1" -0.202229527120299
"AC093599.1" -0.229145877218661
"AC093635.1" -0.184997750252229
"AC093655.1" -0.204553849252802
"AC093675.2" -0.192631538425096
"AC093677.3" -0.186105310634515
"AC093732.1" -0.236039018681274
"AC093734.1" -0.284914365455361
"AC093746.1" -0.238226972544526
"AC093752.2" -0.0992559034780034
"AC093765.2" -0.240290979610206
"AC093765.4" -0.181722322801191
"AC093766.1" -0.231754945731554
"AC093770.1" -0.230138143442583
"AC093802.1" -0.256301243688812
"AC093809.1" -0.2251046893778
"AC093821.1" -0.247872576106307
"AC093827.3" -0.115186115253012
"AC093838.1" -0.141746651011364
"AC093843.1" -0.175992556282633
"AC093849.3" -0.206523508308392
"AC093902.1" -0.215890666992039
"AC093909.4" -0.206071128897257
"AC093909.6" -0.0134914074599483
"AC093915.1" -0.222547201576075
"AC095032.1" -0.222023724625007
"AC095038.1" -0.225343562804367
"AC095038.5" -0.246266646196238
"AC095050.2" -0.172906852934332
"AC095060.1" -0.182879345857516
"AC096536.3" -0.203451174332288
"AC096540.1" -0.0162242307934958
"AC096543.2" -0.187655887607729
"AC096570.1" -0.22689158662697
"AC096589.1" -0.216097409811647
"AC096637.2" -0.214188914116018
"AC096642.1" -0.142586125097734
"AC096644.3" -0.22470408774641
"AC096669.1" -0.0816580863236521
"AC096708.3" -0.216836598337693
"AC096719.1" -0.0794625819044071
"AC096720.2" -0.111962999710586
"AC096734.1" -0.130905733645047
"AC096741.1" -0.195221623958494
"AC096751.1" -0.22372404375384
"AC096763.1" -0.244487194791994
"AC096775.1" -0.172364006131201
"AC096992.1" -0.22172375202306
"AC097063.1" -0.246868560908394
"AC097359.1" -0.192998351653808
"AC097374.1" -0.146452666391594
"AC097381.1" -0.153014822877312
"AC097382.1" -0.00689510878160491
"AC097459.1" -0.219532198495301
"AC097467.3" -0.202945928231246
"AC097478.3" -0.263480130729133
"AC097487.1" -0.201108292659283
"AC097504.1" -0.238633168233024
"AC097512.1" -0.163041230422258
"AC097518.2" -0.131177940483064
"AC097521.1" -0.150402058344149
"AC097636.1" -0.240286345175961
"AC097637.2" -0.127401649177528
"AC097713.2" -0.165377374054161
"AC097717.1" -0.14427042172069
"AC097724.1" -0.290958876383806
"AC098476.1" -0.1227852244678
"AC098487.1" -0.250505947775433
"AC098583.2" -0.293842576239296
"AC098591.1" -0.157106065154337
"AC098657.1" -0.230268301428794
"AC098817.1" -0.23568763430531
"AC098818.2" -0.146746069353183
"AC098869.1" -0.197402952267025
"AC099066.3" -0.155890451092873
"AC099336.1" -0.164319242411668
"AC099343.1" -0.0852033012353966
"AC099398.1" -0.231195907444535
"AC099482.2" -0.187467855643741
"AC099487.1" -0.3103759952811
"AC099489.1" -0.287479145668983
"AC099489.3" -0.245163096323888
"AC099494.1" -0.24083667994852
"AC099506.1" -0.235507013641965
"AC099508.2" -0.227477163978968
"AC099517.1" -0.174066319251386
"AC099520.1" -0.20410378113308
"AC099524.1" -0.252057349779427
"AC099542.1" -0.170409776913886
"AC099550.1" -0.203181850472259
"AC099560.1" 0.171613704641516
"AC099560.2" -0.145383199736462
"AC099689.3" -0.187456046605938
"AC099791.1" -0.288481433977187
"AC099791.4" -0.203517509429453
"AC099792.1" -0.126814108051843
"AC099804.1" -0.0989368009162797
"AC099811.6" -0.279353362619501
"AC099845.1" -0.154881550448143
"AC100767.2" -0.182140476211692
"AC100784.1" -0.325087845215714
"AC100793.2" -0.194436438481977
"AC100801.2" -0.20487448733989
"AC100803.2" -0.230873683250224
"AC100803.3" -0.0794165392339221
"AC100803.4" -0.284754789942005
"AC100810.3" -0.194075771547229
"AC100821.1" -0.139801737026217
"AC100827.2" -0.267736348620501
"AC100827.4" -0.172129813193606
"AC100830.1" -0.161077494233127
"AC100843.1" -0.246501026341547
"AC100849.2" -0.209367081254366
"AC103409.1" -0.224807132414103
"AC103564.1" 0.00477501339848565
"AC103702.1" -0.24821780980606
"AC103703.1" -0.134992916879393
"AC103719.1" -0.209002748322829
"AC103739.3" -0.125025062858963
"AC103740.1" -0.21941437000785
"AC103769.1" -0.289541512326627
"AC103792.1" -0.171056053616172
"AC103810.3" -0.20861108417242
"AC103833.2" 0.200752043728324
"AC103855.2" -0.213817773569911
"AC103876.1" -0.187838933210399
"AC103957.1" -0.176759052869007
"AC103996.2" -0.169412376510122
"AC104024.1" -0.103496697255601
"AC104031.1" -0.305508582201945
"AC104041.1" -0.232318320502382
"AC104042.1" -0.262035909931452
"AC104051.1" -0.225159273426194
"AC104066.3" -0.24737177919157
"AC104073.3" -0.201080770515704
"AC104078.1" -0.204183326427223
"AC104088.1" -0.179227977685035
"AC104088.2" -0.237985497652586
"AC104115.2" -0.118397211871541
"AC104118.1" -0.173458818586983
"AC104123.1" -0.094120119389688
"AC104170.1" -0.259303678139955
"AC104211.1" -0.172368695684695
"AC104211.3" -0.0569894733912925
"AC104248.1" -0.257870842520255
"AC104257.1" -0.233046016289001
"AC104260.3" -0.231025597221124
"AC104306.1" -0.0376128855092202
"AC104316.1" -0.105210200943667
"AC104332.1" -0.166817597620993
"AC104333.3" -0.152480567584183
"AC104339.1" -0.114545506998517
"AC104370.1" -0.205303553098896
"AC104389.5" -0.226612930264777
"AC104435.2" -0.257453657591874
"AC104458.1" -0.176950040042571
"AC104459.1" -0.251807627518623
"AC104461.1" -0.0419321874247809
"AC104463.2" -0.206243757228975
"AC104472.4" -0.074231470654483
"AC104574.2" -0.19590805065562
"AC104581.1" -0.229115052319315
"AC104581.4" -0.192171067243953
"AC104596.1" 0.367091438044761
"AC104619.4" -0.305907787195144
"AC104623.1" -0.213831186581529
"AC104623.2" -0.231437648295869
"AC104695.3" -0.177271933349759
"AC104758.1" -0.124249355366012
"AC104772.1" -0.27490662952914
"AC104791.2" -0.10243714955908
"AC104806.2" -0.253899784477261
"AC104841.1" -0.200445370712563
"AC104982.2" -0.185112464942319
"AC104984.1" -0.22422139212261
"AC104984.2" -0.08793599887188
"AC104996.2" -0.0943501153513321
"AC105020.2" -0.201726811676546
"AC105020.5" 0.0291778995549303
"AC105036.1" -0.160655002865776
"AC105046.2" -0.218908875236019
"AC105052.4" -0.160202005151167
"AC105101.1" -0.196416104245633
"AC105118.1" -0.104739941111657
"AC105129.1" -0.127757249728673
"AC105137.1" -0.0862802498680169
"AC105180.2" -0.19625745572477
"AC105219.3" -0.178113613158155
"AC105230.1" -0.24333368779127
"AC105233.4" -0.138712767215021
"AC105235.1" -0.358298979205158
"AC105254.1" -0.1237277204267
"AC105290.1" -0.064187160233341
"AC105339.1" -0.115984977713262
"AC105339.2" -0.16284727529147
"AC105339.4" -0.119316752443867
"AC105339.5" -0.220198168933115
"AC105384.2" -0.288018438259415
"AC105390.1" -0.141652635205624
"AC105416.1" -0.128121270036646
"AC105429.1" -0.131947144301838
"AC105460.1" -0.200283242143352
"AC105749.1" -0.212741272402399
"AC105916.1" -0.169591270625968
"AC106791.3" -0.0655365477248248
"AC106798.1" -0.071108730544647
"AC106799.2" -0.207111282753494
"AC106799.3" -0.206653361250989
"AC106820.1" -0.0765999662810448
"AC106820.2" -0.232349576586502
"AC106820.3" -0.127398982090124
"AC106821.2" -0.226714305541617
"AC106827.1" -0.283456624159848
"AC106858.1" -0.254676995647185
"AC106872.12" -0.250113316818206
"AC106872.2" -0.17907503294163
"AC106872.5" -0.235851805762219
"AC106895.2" -0.177529497930727
"AC107027.1" -0.167879635370266
"AC107029.2" -0.207154920461083
"AC107031.1" -0.263092700256142
"AC107067.2" -0.17869198743402
"AC107081.2" -0.219857826342788
"AC107214.1" -0.090127171450267
"AC107222.2" -0.232662052443795
"AC107223.1" -0.153543517909668
"AC107294.1" -0.160833410234449
"AC107398.3" -0.216150868664271
"AC107464.2" -0.171513615397804
"AC107909.1" -0.277728780167545
"AC107956.2" -0.256169802842163
"AC108025.1" -0.197091147052651
"AC108032.1" -0.174973337097813
"AC108039.1" -0.2178244049851
"AC108059.1" -0.134241969820507
"AC108134.1" -0.332689177361775
"AC108134.4" -0.164657923417431
"AC108210.1" -0.24243037975761
"AC108457.1" -0.213483139660928
"AC108471.2" -0.187586046974885
"AC108477.1" -0.191772529916141
"AC108482.1" -0.249436052419219
"AC108488.3" -0.0247800437591229
"AC108517.2" -0.0883962717959245
"AC108673.1" -0.19861134231
"AC108676.2" -0.159725334342022
"AC108690.1" -0.195186667258418
"AC108721.2" -0.225576107803934
"AC108734.3" 0.347356134744217
"AC108860.2" -0.211503623936105
"AC108925.1" -0.203145437262382
"AC109322.1" -0.0571024511324154
"AC109326.1" -0.0934830972125709
"AC109361.1" -0.217246313639181
"AC109449.1" -0.084567465213489
"AC109454.2" 0.00518567385159866
"AC109458.1" -0.130750381876612
"AC109460.3" -0.127197049311896
"AC109466.1" -0.206420707402118
"AC109481.1" -0.174585069949686
"AC109597.1" -0.218956468450943
"AC109597.2" -0.193886218885566
"AC109782.1" 0.115673776799963
"AC109811.1" -0.204436107995725
"AC109927.1" -0.241358206859166
"AC110014.1" -0.231528762412707
"AC110048.1" -0.214156794801135
"AC110079.1" -0.025206310278107
"AC110285.2" -0.313753287137942
"AC110285.3" -0.198967887040559
"AC110611.1" -0.111864388526807
"AC110615.1" -0.237505507582331
"AC110620.2" -0.0784688149475129
"AC110790.1" -0.160793949493962
"AC110792.2" -0.186136660626021
"AC110792.4" -0.147224008255206
"AC110921.1" -0.270601378704658
"AC111200.1" -0.253426879747697
"AC112191.1" -0.184440275806224
"AC112200.2" -0.229910401389951
"AC112220.2" 0.424637217665759
"AC112236.3" -0.191845612037136
"AC112487.1" -0.134415922293426
"AC112496.1" -0.151831093864259
"AC112504.3" -0.260796555038348
"AC112512.1" -0.172925926708305
"AC112722.1" -0.0258944297620928
"AC112777.1" 0.482910201192213
"AC113137.1" -0.192908637695027
"AC113143.1" -0.261118619250744
"AC113143.2" -0.19266802072418
"AC113167.1" -0.212414088779199
"AC113174.1" -0.00804129780365587
"AC113192.2" -0.229048881080049
"AC113208.2" -0.178696836296715
"AC113414.1" -0.248135993850939
"AC113615.1" -0.179039950267616
"AC113615.2" -0.236933183012485
"AC114401.1" -0.180762679511321
"AC114488.1" -0.18980004053287
"AC114488.2" -0.199514160614862
"AC114489.1" -0.117586091261911
"AC114490.3" -0.119416086199227
"AC114495.1" -0.168502092210697
"AC114546.2" -0.133124314883678
"AC114689.1" -0.166327685276222
"AC114728.1" -0.0719089210998873
"AC114755.1" -0.23794520703768
"AC114757.1" -0.164944217773435
"AC114763.2" -0.190976562282204
"AC114776.1" -0.238133058502995
"AC114801.3" -0.325566320618645
"AC114947.1" -0.175792948836285
"AC114964.2" -0.236570378707085
"AC114967.1" -0.226002869747068
"AC114971.1" -0.188909944137215
"AC114980.1" -0.274582571054089
"AC115102.1" -0.222357433317298
"AC115284.2" -0.173769749073645
"AC115284.4" -0.123224327100664
"AC115522.1" -0.11147051027833
"AC115618.1" -0.0740284649004524
"AC116003.1" -0.220456053651714
"AC116096.1" -0.226496255342699
"AC116345.1" -0.180780828164512
"AC116353.6" -0.169098182844786
"AC116366.1" -0.0972404379771972
"AC116424.1" -0.215871026500432
"AC116428.1" -0.211346869914975
"AC116447.1" -0.0664654278107052
"AC116611.1" -0.203096141367323
"AC117382.2" -0.171846695682501
"AC117386.1" -0.156921409581945
"AC117461.1" -0.236872137278496
"AC117490.1" -0.114289399312515
"AC117490.2" -0.179707478270326
"AC117529.2" -0.165619017100883
"AC117569.1" -0.221456942930802
"AC118344.2" -0.161889138925493
"AC118465.1" -0.210526715584906
"AC118553.1" -0.157816123945542
"AC118553.2" -0.156801450605736
"AC118757.1" -0.26273510016528
"AC118758.2" -0.264897740828721
"AC119396.2" -0.151648345731577
"AC119428.2" -0.155648048843458
"AC119674.1" -0.221497403126005
"AC119800.1" -0.133685303704271
"AC120024.1" -0.157548833517407
"AC120036.5" -0.206788920214597
"AC120057.4" -0.201423951875109
"AC120349.3" -0.236707802635735
"AC120498.9" -0.183250722836479
"AC121161.2" -0.215671974149038
"AC121247.1" -0.311833634572272
"AC121320.1" -0.19135746102171
"AC121336.1" -0.188804997701734
"AC121758.2" -0.227305534298128
"AC121761.1" -0.17384341863193
"AC122129.1" -0.130757367872049
"AC122685.1" -0.172743980619714
"AC122688.1" -0.187104130587574
"AC122688.4" -0.193664562845549
"AC123512.1" -0.175668404003654
"AC123769.1" -0.180134652274123
"AC123904.1" -0.163286477507576
"AC123912.4" -0.153431564333729
"AC123912.5" -0.0799865156679326
"AC124017.1" -0.128482352338633
"AC124067.3" -0.228847345541911
"AC124068.2" -0.00289412662699427
"AC124248.1" -0.338394598041515
"AC124283.4" -0.18689731037103
"AC124283.5" -0.158918933943222
"AC124290.1" -0.103800123096891
"AC124319.2" -0.213801892551949
"AC124319.3" -0.162241304357058
"AC124798.2" -0.314166702006746
"AC124804.1" -0.127861383777989
"AC124947.1" -0.124957446830814
"AC125437.3" -0.210468972122791
"AC125603.4" -0.18445146764598
"AC125611.1" -0.189768425553108
"AC125613.1" -0.232288594079235
"AC125618.1" -0.225022038557678
"AC126121.3" -0.144756783837272
"AC126124.2" -0.0602442952867327
"AC126177.3" -0.185878836533946
"AC126323.1" -0.170079972558515
"AC126323.2" -0.183827242234653
"AC126773.3" -0.211348808578969
"AC126773.6" -0.146933367795055
"AC127024.5" -0.0996271342105271
"AC127024.6" -0.191745450729855
"AC127035.1" -0.179487168854288
"AC127164.1" -0.188476888049926
"AC127459.2" -0.221892678022916
"AC128687.3" -0.151646173720534
"AC129492.4" -0.137863918043519
"AC129492.5" -0.112060522463013
"AC129926.2" -0.217919736453379
"AC130324.1" -0.0893070665098379
"AC130448.1" -0.224761257496096
"AC130814.1" -0.135056978990037
"AC130888.1" -0.196853853131347
"AC130895.1" -0.0459250308401392
"AC131009.4" -0.24505943314172
"AC131097.2" -0.143348910257675
"AC131182.1" -0.118118919465464
"AC131212.2" -0.149624990169438
"AC131274.3" -0.200702972817611
"AC131571.1" -0.144146516672316
"AC131649.1" -0.23399455697402
"AC131888.1" -0.139435774261085
"AC131953.2" -0.187641900884428
"AC131956.2" -0.140473676443124
"AC132008.1" -0.269297008258115
"AC132219.1" -0.184062646658792
"AC132219.2" -0.0845245275866662
"AC132812.1" -0.123610619708665
"AC132825.1" -0.190801677639003
"AC132825.3" -0.130338603341816
"AC132872.1" -0.201811083396541
"AC132872.2" -0.245708591580313
"AC132872.3" -0.0708701727399438
"AC132872.5" -0.177168835768078
"AC132938.1" -0.0863022425930227
"AC132938.2" -0.266603401020285
"AC133106.1" -0.106513625212355
"AC133552.1" -0.0856208945879845
"AC133644.2" -0.112075406166196
"AC133785.1" -0.184730214491844
"AC133963.1" -0.206546195311031
"AC134043.3" -0.232432574376497
"AC134050.1" -0.108930039848178
"AC134407.2" -0.248231991327644
"AC135012.1" -0.217877983887888
"AC135048.4" -0.178280634928699
"AC135050.1" -0.164729389252987
"AC135050.3" -0.13102459403741
"AC135050.7" -0.210306569584378
"AC135178.1" -0.113306280257801
"AC135178.6" -0.235527967282839
"AC135586.1" -0.160966537176628
"AC135731.1" -0.169325786692006
"AC135893.1" -0.217404578711723
"AC136285.3" -0.190802049686691
"AC136424.2" -0.384922608286966
"AC136428.4" -0.22950492575426
"AC136431.1" -0.222901854397097
"AC136469.1" -0.143061525547105
"AC136475.5" -0.215257441542569
"AC136489.1" -0.1206244645346
"AC136604.1" -0.233382694978145
"AC137579.1" -0.238695661381984
"AC137630.3" -0.245005219195923
"AC137735.3" -0.188223778488651
"AC137932.1" -0.0276859860424407
"AC138028.2" -0.0632667911818083
"AC138123.1" -0.221682210132878
"AC138123.2" -0.288067770147643
"AC138230.1" -0.193429728346269
"AC138305.3" -0.20267195064963
"AC138409.1" -0.122134582834901
"AC138470.1" -0.0886487207772428
"AC138646.1" -0.178775658375119
"AC138649.1" -0.161641085173967
"AC138811.1" -0.230392412422045
"AC138951.2" -0.250888751197032
"AC139019.1" -0.0952261180704761
"AC139491.1" -0.194586922901648
"AC139491.5" -0.203886686389765
"AC139493.2" -0.152784516292252
"AC139495.2" -0.189742870412866
"AC139700.1" -0.18946096002534
"AC139783.2" -0.0979429862309868
"AC140121.1" -0.181447692759581
"AC140168.1" -0.249260379692388
"AC141557.1" -0.0881375181674934
"AC142086.6" -0.202627695234416
"AC142384.1" -0.273896970649244
"AC144450.1" -0.195883125816646
"AC144522.1" -0.230761219233777
"AC145098.2" -0.0824112203911442
"AC145207.9" -0.103858748080291
"AC145285.1" -0.122149190491872
"AC145343.1" -0.110829803660256
"AC145350.2" -0.219884912771602
"AC145423.1" -0.11238396214488
"AC146507.2" -0.138438929706688
"AC147067.1" -0.167366957257018
"AC156455.1" -0.130296985587305
"AC188617.2" -0.218537315553126
"AC211433.1" -0.0583475242240687
"AC211469.1" -0.31347802001148
"AC211476.2" -0.052531765817498
"AC215522.2" -0.286472573519294
"AC232271.1" -0.0376366723346806
"AC233263.7" -0.13921085379232
"AC233699.1" -0.107347817032314
"AC233702.2" -0.216630464484194
"AC233723.1" -0.169028761219073
"AC233968.1" -0.124779896010743
"AC234775.3" -0.184109774808279
"AC234778.1" -0.0324118664344268
"AC234782.2" -0.245341183909992
"AC237221.2" -0.245817175943156
"AC239584.1" -0.173089586004295
"AC239799.2" -0.164277047785162
"AC239859.1" -0.267714075764295
"AC239860.4" -0.162780320413632
"AC242426.1" -0.196928540000287
"AC243962.1" -0.199648284205705
"AC243967.3" -0.249317268152236
"AC244034.2" -0.205063271654527
"AC244034.3" -0.245356862261489
"AC244093.2" -0.203392499255123
"AC244107.1" -0.176505502598845
"AC244131.2" -0.133894093471235
"AC244250.4" -0.196008777113836
"AC244472.1" -0.206970930639802
"AC244517.6" 0.343779998660372
"AC244636.2" -0.202820176417802
"AC245052.4" -0.110155387618941
"AC245407.2" -0.086963544538148
"AC245427.2" -0.224075350113182
"AC245884.10" -0.0666079922549115
"AC245884.11" -0.198629660428134
"AC245884.8" -0.0598076237099958
"AC253572.1" -0.175598560601705
"ACAD8" 0.453154010534567
"ACAP1" -0.0980401025035877
"ACAT1" 0.567563651469507
"ACBD4" -0.126587428470754
"ACCS" 0.0161459040959336
"ACE" -0.126241714133292
"ACER1" -0.231270090201366
"ACER2" 0.363074232297231
"ACIN1" 0.507557111881149
"ACKR3" -0.0492688762474525
"ACLY" 0.534451195121445
"ACMSD" -0.112462476778496
"ACO1" 0.549540188331097
"ACOT12" -0.197656623283476
"ACP7" -0.306927769094015
"ACSBG2" -0.089282415726527
"ACSL5" -0.0650577912750494
"ACSL6" -0.168640092228577
"ACSM1" -0.155179584493571
"ACSM2A" -0.266408797637964
"ACSM2B" -0.225765984475775
"ACSM5P1" -0.207877643918598
"ACTA1" 0.235698294911666
"ACTBP13" -0.132461754847872
"ACTBP6" -0.210081858935069
"ACTBP8" 0.0712603402122799
"ACTC1" 0.130943982595597
"ACTE1P" -0.19656981931871
"ACTG1P17" -0.104582416716679
"ACTG1P24" -0.169837489005497
"ACTL6A" 0.572474444433305
"ACTL6B" -0.237502163085424
"ACTL8" -0.0891843862402799
"ACTN1-AS1" -0.0785192905584424
"ACTN2" 0.12742782450371
"ACTN3" -0.0423287476756323
"ACTR2" 0.532574340998765
"ACTR3" 0.52996088282318
"ACTR6" 0.63032973490644
"ACVR2A" 0.345638045798947
"ACVRL1" -0.0687110192294116
"ACY1" -0.138452116027125
"ACY3" -0.165559924205234
"AD000090.1" -0.0352813107829908
"AD000813.1" -0.185840359872713
"ADAD1" -0.239630518539709
"ADAD2" -0.260786201778011
"ADAM10" 0.523936182347856
"ADAM17" 0.476719517159598
"ADAM18" -0.209810374824735
"ADAM2" -0.204855596474962
"ADAM30" -0.211975215493224
"ADAM3A" -0.173797788658199
"ADAM5" -0.273016931162807
"ADAM7" 0.0372540306660106
"ADAMTS18" 0.202166504265565
"ADAMTS20" -0.192481364700857
"ADAMTS7P1" -0.0474816301182796
"ADAMTS9-AS1" -0.171886366908974
"ADARB2" -0.164952082178724
"ADCY10" -0.204915321566577
"ADCY8" -0.0948953674784574
"ADD3" 0.437878992262956
"ADD3-AS1" -0.16781071139931
"ADGRD2" -0.190731860611694
"ADGRE1" -0.169241890463296
"ADGRE3" -0.24763288563146
"ADGRE4P" -0.131304784463519
"ADGRF1" -0.259447353230177
"ADGRF5" -0.0883012910390897
"ADGRG1" -0.0725789770703696
"ADGRG7" -0.203743389381582
"ADGRL2" -0.050613933755814
"ADH1A" -0.244505144503846
"ADH4" -0.15664272076589
"ADIPOR2" 0.576409354698638
"ADM5" -0.24782671782252
"ADORA2A" -0.135083621554071
"ADORA2A-AS1" -0.118522559490986
"ADRA1A" 0.249663854834511
"ADRA1B" -0.166118918422814
"AEBP2" 0.584817201985468
"AF001548.3" -0.201427203724562
"AF067845.2" -0.168874787830612
"AF107885.1" -0.191762411545139
"AF111169.3" 0.0364265666613474
"AF111169.4" -0.188940446604875
"AF121898.1" -0.114047276429418
"AF131215.3" -0.252939445341916
"AF131216.5" -0.286889508063237
"AF222684.1" -0.158315993662114
"AF228727.1" -0.228777442149764
"AF228730.5" -0.191767918553315
"AF230666.2" -0.142674587766392
"AF274858.1" -0.0531233508712348
"AFAP1L2" -0.0851351637388908
"AFDN" 0.44339570020768
"AFG3L2" 0.524725730128262
"AFM" -0.192629759691073
"AGAP1-IT1" -0.15018349161738
"AGAP4" -0.0435324199927337
"AGAP9" -0.0910864401705228
"AGBL1" -0.110494984381278
"AGBL5-AS1" -0.0654742763124961
"AGGF1P10" -0.259726290597301
"AGL" 0.640605884122667
"AGPAT5" 0.468522098547752
"AGPS" 0.555509186229625
"AGXT2" -0.143768901029106
"AHCTF1" 0.48543349583707
"AHI1" 0.506510555163355
"AIDA" 0.508434857674595
"AIFM1" 0.558423642275917
"AIPL1" -0.236046431998789
"AIRN" -0.190291923499147
"AJ003147.1" -0.255038810472992
"AJ003147.2" -0.136584523262677
"AJ006995.1" -0.212305952038054
"AJ009632.2" -0.224404156205504
"AJ239322.1" -0.0689604422674155
"AK3" 0.435996824049603
"AK3P2" -0.169983973195129
"AK3P5" -0.150528586616946
"AK4P3" 0.352882781242072
"AK6P2" -0.152073702475209
"AKAP11" 0.456857915637005
"AKAP14" -0.291675323154111
"AKAP9" 0.457545778327206
"AKR1D1" -0.224342620680191
"AKR7A2P2" -0.209194083324474
"AKT2" -0.0597606722544662
"AL008628.1" -0.163097011321435
"AL008633.1" -0.186981688037031
"AL008638.3" -0.232063883871648
"AL008638.6" -0.231168987386447
"AL008725.1" -0.234506230557415
"AL008729.2" -0.0937869836424027
"AL009177.1" -0.173400951031333
"AL009178.2" -0.11354914645851
"AL020997.5" -0.106164498840947
"AL021393.1" -0.19270867811588
"AL021407.1" -0.232731722288615
"AL021707.2" -0.0932484207788045
"AL021707.6" -0.108807142845006
"AL021707.7" -0.176202528145039
"AL021877.1" -0.11056506705326
"AL021877.2" -0.229258971382316
"AL021918.3" -0.156488183886602
"AL021918.5" -0.0402501917413746
"AL021920.1" -0.140477953260847
"AL022098.1" -0.205846287691216
"AL022100.1" -0.170460796163341
"AL022151.1" -0.106677115944802
"AL022170.1" -0.229137928591304
"AL022238.1" -0.20685234965764
"AL022311.1" -0.249871273753108
"AL022318.5" -0.198086705567582
"AL022322.2" -0.290485218359513
"AL022323.1" -0.170878994514195
"AL022323.2" -0.167481630511619
"AL022323.3" -0.276149701460301
"AL022323.4" -0.176119595571906
"AL022324.1" -0.157434771073461
"AL022326.1" -0.211621980497078
"AL022326.2" -0.259390736623436
"AL022329.1" -0.184279381959011
"AL022331.1" -0.184209531332014
"AL022332.1" -0.0905033741502018
"AL022334.1" -0.176590533630595
"AL022342.1" -0.163475045593049
"AL022393.1" -0.146780295858908
"AL022400.1" -0.26599675110625
"AL023284.4" -0.0944191616054884
"AL023495.1" -0.136697922721235
"AL023581.2" -0.192354270976397
"AL023584.2" -0.238386008037404
"AL023755.1" -0.201032218313226
"AL023802.1" -0.226999523774259
"AL023803.2" -0.0374361658479911
"AL024509.1" -0.166902362958216
"AL031005.1" -0.18427521922589
"AL031056.1" -0.193994118986735
"AL031073.2" -0.255529211804229
"AL031123.5" 0.362706006362474
"AL031133.1" -0.0847654965281756
"AL031280.1" -0.179271505271522
"AL031282.2" -0.031656737745581
"AL031283.1" -0.20906346428999
"AL031293.1" -0.351253719047734
"AL031428.2" -0.214646413290204
"AL031430.1" -0.13272404366573
"AL031432.1" -0.220052265396993
"AL031432.3" -0.0418327644527286
"AL031577.1" -0.155842107501852
"AL031587.1" -0.198740796936714
"AL031587.3" -0.129159314335198
"AL031590.1" -0.156529046728985
"AL031595.2" -0.273011918828824
"AL031595.3" -0.257661274328549
"AL031600.2" -0.215990273839005
"AL031651.1" -0.220669621980698
"AL031659.1" -0.229552789454771
"AL031663.3" -0.186740595851213
"AL031666.3" -0.181038041986872
"AL031673.1" -0.0807944761130203
"AL031674.1" -0.092473168958923
"AL031705.1" -0.150357311703337
"AL031708.1" -0.293642036570745
"AL031714.1" -0.239780112023774
"AL031717.1" -0.125050123981188
"AL031731.1" -0.196443542324017
"AL031733.2" -0.262037372362605
"AL031846.2" -0.119802204282303
"AL032819.1" -0.109304323089874
"AL032819.2" -0.146283481117598
"AL033384.1" -0.178496456382553
"AL033397.1" -0.216838632631648
"AL033519.2" -0.150161936769049
"AL033519.4" -0.329096234150289
"AL033523.1" -0.104342722848196
"AL033539.2" -0.0782753955281181
"AL033543.1" -0.308307368622934
"AL034346.1" 0.306490806427098
"AL034379.1" -0.0633420788901314
"AL034417.3" -0.142051640728061
"AL034418.1" -0.122880738126929
"AL034422.1" -0.219051284752589
"AL034427.1" -0.22904378946853
"AL034428.1" -0.173583711873181
"AL034546.1" -0.253925124841871
"AL034555.1" -0.119680491128565
"AL035078.1" -0.206758307871123
"AL035404.1" -0.117486698379466
"AL035404.2" -0.130545960038274
"AL035417.2" -0.164741956959008
"AL035420.1" -0.232842326659913
"AL035420.2" -0.191467799339594
"AL035425.3" 0.0695661529589609
"AL035587.1" -0.0576959010790565
"AL035587.3" -0.22793913297405
"AL035588.1" -0.154708811058941
"AL035670.1" -0.146765683394762
"AL035685.1" -0.240507864527494
"AL035693.1" -0.213787011604861
"AL049198.1" -0.215971271871814
"AL049539.1" -0.108640448690942
"AL049649.1" -0.121801131370934
"AL049745.2" -0.210890414286132
"AL049747.1" -0.280633822597554
"AL049757.1" -0.261132554273694
"AL049781.1" -0.205321172608797
"AL049812.1" -0.18314221857823
"AL049828.1" -0.149482754745867
"AL049835.1" -0.209699720916761
"AL049840.2" -0.0679551852308056
"AL049873.1" -0.0534252236249611
"AL050338.2" -0.159384324210698
"AL050403.1" -0.219937517338774
"AL050403.2" -0.179485669484508
"AL078590.2" -0.103383158541852
"AL078595.2" -0.21549494641486
"AL078604.2" -0.164328325715004
"AL079305.1" -0.201247353211761
"AL079341.1" -0.181476287748527
"AL079342.1" -0.191787995106879
"AL096701.2" -0.225478745883876
"AL096701.3" -0.0645990855078591
"AL096706.1" -0.20519674535416
"AL096712.1" -0.145716811822833
"AL096712.2" -0.0734569845963313
"AL096817.1" -0.169892581035702
"AL096855.1" -0.183613723853689
"AL109615.4" -0.168798548872228
"AL109618.1" 0.288488492566639
"AL109653.3" -0.253430730915757
"AL109659.2" -0.29829937160691
"AL109806.1" -0.236560564477594
"AL109811.1" -0.0921543405645826
"AL109811.2" -0.100770636361277
"AL109840.2" -0.224553983084327
"AL109923.1" -0.240908271746132
"AL109933.5" -0.207239663561042
"AL109935.1" -0.151532702006545
"AL109936.2" -0.136215536511343
"AL109946.1" -0.169995631022952
"AL110114.1" -0.271518739851447
"AL117187.2" -0.167591628211911
"AL117328.1" -0.166241283785464
"AL117328.2" -0.230355933442309
"AL117329.1" -0.205239530765865
"AL117332.1" -0.057881178317115
"AL117334.1" -0.137110113327761
"AL117339.4" -0.151638700889237
"AL117350.1" -0.18403533776029
"AL117353.1" -0.291289627940741
"AL117372.1" -0.0991881791168085
"AL118508.1" -0.15618544008671
"AL118508.3" -0.132511599987687
"AL121583.1" -0.0861709918574717
"AL121757.2" -0.166889015290001
"AL121790.1" -0.150667693053012
"AL121790.2" -0.197608242660655
"AL121835.2" -0.231706323772575
"AL121839.2" -0.134600622040475
"AL121845.4" -0.118695657311128
"AL121890.2" -0.189279028125582
"AL121890.3" -0.299987391651262
"AL121894.3" -0.210092744150238
"AL121895.1" -0.235432235850233
"AL121899.3" -0.274888638615415
"AL121924.1" -0.167616868306228
"AL121932.2" -0.239039191636873
"AL121936.1" -0.251027783238563
"AL121952.1" -0.152352708450837
"AL121985.1" -0.150638200967899
"AL121989.1" -0.331233302446669
"AL121990.1" -0.182053666223492
"AL121992.1" -0.11407622015991
"AL121992.3" -0.207125056340619
"AL122001.1" -0.126301451847644
"AL122034.1" -0.191631646027921
"AL122058.1" -0.204103081117439
"AL122125.1" -0.0939213860126186
"AL132639.1" -0.260479354118534
"AL132640.2" -0.138652536598788
"AL132642.2" -0.223218846212578
"AL132655.2" -0.320681147828242
"AL132656.2" -0.0715404658723081
"AL132656.3" -0.245140776040144
"AL132796.2" -0.246583064579765
"AL132857.1" -0.117059313357496
"AL132986.1" -0.281568681647654
"AL132996.1" -0.223667786698501
"AL133163.3" -0.170946968233622
"AL133166.1" -0.0763526545568948
"AL133245.1" -0.187304496610544
"AL133259.1" -0.233385626272555
"AL133284.1" -0.218290258747437
"AL133304.3" -0.216387608470263
"AL133320.2" -0.220147017908509
"AL133331.1" -0.244923896470037
"AL133342.1" -0.162378516126153
"AL133373.3" -0.189354913206536
"AL133383.2" -0.214986987283579
"AL133384.2" -0.192064751031208
"AL133410.1" -0.0817099054381522
"AL133419.1" -0.206391811099101
"AL133477.1" -0.0187961966847012
"AL133551.1" -0.139396149496205
"AL135841.1" -0.131166924476999
"AL135878.1" -0.136606077747406
"AL135923.2" -0.210142899051754
"AL135926.2" -0.10136158273344
"AL135937.1" -0.0980937472819572
"AL135978.1" -0.25003999993719
"AL136040.2" -0.306346266037981
"AL136087.1" -0.194081356220341
"AL136097.2" -0.0477127592371151
"AL136115.3" -0.252436798667621
"AL136141.1" -0.103658644641029
"AL136162.1" -0.0517215302018236
"AL136164.3" -0.220891528342119
"AL136171.2" -0.157098217947266
"AL136228.1" -0.182236550590687
"AL136304.1" -0.137879972877261
"AL136307.1" -0.205880360214836
"AL136309.2" -0.169955485635143
"AL136418.1" -0.117787797677134
"AL136441.1" -0.203908206648697
"AL136455.1" -0.177550611363696
"AL136456.1" -0.250743653606205
"AL136531.1" -0.157437793905408
"AL136537.1" -0.267500932602365
"AL136982.1" -0.19553072789279
"AL136984.1" -0.14294521382013
"AL136985.1" -0.266332110705453
"AL136985.3" -0.127779343460863
"AL137017.1" -0.182944211237678
"AL137018.1" -0.176425673669512
"AL137024.1" -0.296931624488649
"AL137025.1" -0.15080680206637
"AL137077.1" -0.183603145017864
"AL137100.3" -0.221608189843839
"AL137191.1" -0.0505760651565691
"AL137779.1" -0.149970775201027
"AL137845.1" -0.202343961700287
"AL137847.2" -0.181861573775732
"AL138688.2" -0.215173429661898
"AL138689.2" -0.182437752285941
"AL138694.1" -0.253947652962214
"AL138720.1" -0.169247109260552
"AL138729.1" -0.203614409628039
"AL138733.1" -0.113233078093912
"AL138733.2" -0.281443461176878
"AL138762.1" -0.122714218320789
"AL138767.3" 0.326432731923682
"AL138778.1" -0.179597595633231
"AL138820.1" -0.144669327740517
"AL138824.1" -0.0954289928493676
"AL138878.1" -0.199904689959082
"AL138878.2" -0.105181032953515
"AL138885.1" -0.129598996314081
"AL138889.1" -0.206957171522835
"AL138895.1" -0.107162564553007
"AL138895.2" -0.253622744744698
"AL138899.1" -0.215519008999942
"AL138916.2" -0.249702757373679
"AL138966.2" -0.164700691111518
"AL138999.1" -0.0914122012406862
"AL139002.1" -0.266240034088821
"AL139010.1" -0.223904694027583
"AL139011.2" -0.185989707859501
"AL139020.1" -0.210993543403126
"AL139035.2" -0.212646010444089
"AL139106.1" -0.18277642297345
"AL139128.1" -0.230957730175892
"AL139130.1" -0.207263503983321
"AL139142.1" -0.236585926884623
"AL139156.2" -0.0516273588806611
"AL139193.2" -0.139305874956775
"AL139220.1" -0.235813788693118
"AL139246.3" -0.155380870414721
"AL139274.1" -0.163872269456128
"AL139280.2" -0.189061261203648
"AL139300.2" 0.257176904576699
"AL139317.1" -0.181824456840318
"AL139317.5" -0.161331716964745
"AL139327.1" -0.187467089505054
"AL139349.1" -0.143864429047341
"AL139350.1" -0.127048431920726
"AL139390.1" -0.259706665197993
"AL139396.1" 0.483582019873068
"AL139415.2" -0.140424868287221
"AL139424.2" -0.0455605380956478
"AL139807.1" -0.254190880557155
"AL139815.1" -0.189770698467803
"AL157385.1" -0.124166900845031
"AL157388.1" -0.200008939574049
"AL157396.1" -0.216837846211429
"AL157414.1" -0.163794148458063
"AL157712.1" -0.236078584796553
"AL157786.1" -0.17663135338846
"AL157838.1" -0.147765866872296
"AL157895.1" 0.195490315154658
"AL157936.1" -0.198213314269162
"AL157938.1" -0.272183568281598
"AL157938.2" -0.200823839148577
"AL157938.3" -0.177482636478863
"AL157944.1" -0.242857794284196
"AL158040.1" -0.127744932489472
"AL158064.1" -0.0711747638458972
"AL158071.4" -0.185504826809739
"AL158077.1" -0.29369598508756
"AL158151.1" -0.146204823482045
"AL158151.4" -0.0879029140521279
"AL158154.3" -0.179366621188806
"AL158163.1" -0.110070356848327
"AL158212.1" -0.18694085176417
"AL158212.3" 0.395507507531943
"AL158801.1" -0.0602404551049857
"AL158801.3" -0.161083847068954
"AL158825.1" -0.232014442277638
"AL158832.2" -0.246166529662582
"AL159166.1" -0.177748970665735
"AL159174.1" -0.205894245153905
"AL160237.1" -0.18154329386168
"AL160269.1" -0.150140308853629
"AL160272.1" -0.148501652519015
"AL160272.2" -0.201489781519965
"AL160274.1" -0.246551649902496
"AL160275.1" -0.134131675652895
"AL160286.3" -0.187973826352443
"AL160287.1" -0.195271310012119
"AL160314.3" -0.233989500362087
"AL160396.2" -0.150366551563369
"AL160408.3" -0.227615751233763
"AL160412.1" -0.255806184076132
"AL161431.1" -0.0953109979994758
"AL161449.2" -0.0898987622203324
"AL161616.1" -0.147011271350446
"AL161629.1" -0.152967984825835
"AL161640.3" -0.207556939480726
"AL161652.1" -0.124013577760493
"AL161662.1" -0.208284117820566
"AL161669.3" -0.144637829933147
"AL161669.4" -0.167414469485507
"AL161716.1" -0.105023591865718
"AL161756.2" -0.149751800436339
"AL161756.3" -0.156982376611307
"AL161757.1" -0.224471745568828
"AL161757.4" -0.208950305361721
"AL161893.1" -0.205456632908648
"AL161901.1" -0.245931442314813
"AL161909.2" -0.0862885962314034
"AL161935.1" -0.132143977064429
"AL161938.1" -0.240890656894631
"AL162151.3" -0.182659605452365
"AL162293.1" -0.208186907404043
"AL162311.1" -0.0717894327358169
"AL162390.1" -0.302717479567152
"AL162391.1" -0.188422944096388
"AL162430.2" -0.195135563022486
"AL162456.1" -0.203437431720348
"AL162511.1" -0.223527624967455
"AL162586.1" -0.125831309258258
"AL162595.2" -0.245555756673841
"AL162615.1" -0.0525012511349006
"AL162713.1" -0.244012774935714
"AL162713.2" -0.14494615504742
"AL162718.1" -0.20332851034886
"AL162718.2" -0.191090823608705
"AL162718.3" -0.209040968973977
"AL162740.1" -0.0410186069133587
"AL163193.1" -0.232025245156542
"AL163195.2" -0.210488560387665
"AL163534.1" -0.248330889229047
"AL163952.1" -0.186023546311058
"AL353138.1" -0.222362453665281
"AL353151.1" -0.202306074699214
"AL353572.1" -0.12440644547248
"AL353576.1" -0.266774011672193
"AL353583.1" -0.132955720045392
"AL353595.1" -0.258301303127529
"AL353637.2" -0.190862219707509
"AL353688.1" -0.304390058993756
"AL353697.1" -0.167852280781697
"AL353706.1" -0.265923076301278
"AL353708.1" -0.0424341421280603
"AL353730.1" -0.219597423192931
"AL353732.2" -0.211785876419547
"AL353743.2" -0.131939418407
"AL353748.1" -0.074728315228836
"AL353752.2" -0.215811971613155
"AL353754.1" -0.201644279794178
"AL353803.1" -0.24632552193017
"AL353803.2" -0.208720422688302
"AL353898.1" -0.232302038235915
"AL353898.3" -0.217721356690596
"AL353997.2" -0.174744312984421
"AL354696.2" -0.0934751078235
"AL354714.1" -0.167596681608725
"AL354733.2" -0.205477347714173
"AL354733.3" -0.121466879686967
"AL354751.1" -0.124269717345019
"AL354761.1" -0.239212179776883
"AL354796.1" -0.23782398203965
"AL354809.1" -0.0791152182182096
"AL354833.1" -0.0673795059467278
"AL354836.1" -0.0781094037522214
"AL354861.2" -0.167461932572995
"AL354877.1" -0.172961477667399
"AL354892.3" -0.0879644855998915
"AL354919.1" -0.30770026592302
"AL354919.2" -0.23849517516641
"AL354993.1" -0.235462597805343
"AL354993.2" -0.0716864557750709
"AL355001.2" -0.0190907570169871
"AL355075.1" -0.239363664161262
"AL355075.5" -0.167219773603597
"AL355306.2" -0.174112475784524
"AL355312.2" -0.09926480351952
"AL355377.4" -0.299078633062954
"AL355388.2" -0.0915675689142151
"AL355432.1" -0.201577142948937
"AL355482.1" -0.243716062974108
"AL355499.1" -0.221208027781952
"AL355512.1" -0.21656651880077
"AL355531.1" -0.199603037162354
"AL355597.1" -0.214719913564469
"AL355677.1" -0.180081359772305
"AL355796.1" -0.250161122308103
"AL355835.1" -0.144225675193779
"AL355836.2" -0.196474212692379
"AL355852.1" -0.162799126587731
"AL355877.2" -0.182939802487716
"AL355916.1" 0.059963794634153
"AL355981.1" -0.254967542999201
"AL356020.1" -0.150246289818517
"AL356056.1" -0.160364736599306
"AL356113.1" -0.216185531620127
"AL356124.1" -0.102394547858502
"AL356273.1" -0.212171042607415
"AL356273.2" -0.204789764227956
"AL356289.2" -0.182813124482555
"AL356309.3" -0.221565910048139
"AL356390.1" -0.263460244144102
"AL356413.1" -0.283904204996534
"AL356417.1" -0.213939387630229
"AL356423.1" -0.204679280904635
"AL356432.3" -0.1129216523631
"AL356495.1" -0.203564180727438
"AL356534.1" -0.1405340287081
"AL356575.1" -0.207846065100917
"AL356608.1" -0.113476424554248
"AL356747.1" 0.0025908380208859
"AL356753.1" -0.248533023747794
"AL357093.1" -0.216797668415996
"AL357093.2" -0.264149119075605
"AL357134.1" -0.163294180006002
"AL357140.3" -0.196420750376844
"AL357141.1" -0.173975591667974
"AL357315.1" -0.201334179037797
"AL357497.1" -0.226592713481373
"AL357522.1" -0.146020616614803
"AL357552.2" -0.0850142326163475
"AL357556.1" -0.199911458435079
"AL358075.1" -0.211420362303085
"AL358075.3" -0.228536263678478
"AL358113.1" -0.211655554248826
"AL358332.1" -0.126004725514728
"AL358335.2" -0.239983480462892
"AL358472.3" -0.0239705087768027
"AL358473.1" -0.152316303999927
"AL358790.1" -0.159890848207256
"AL358933.1" -0.205472801487401
"AL359091.3" -0.0398816855450532
"AL359092.1" -0.265989891260209
"AL359094.1" -0.27059735555579
"AL359183.1" -0.0813639244183217
"AL359220.1" -0.228921095796208
"AL359232.1" -0.270666659932483
"AL359504.1" 0.0111959756723456
"AL359551.1" -0.141403334050914
"AL359552.1" -0.156835751249291
"AL359697.1" -0.20532453659744
"AL359764.2" -0.212699144475944
"AL359771.1" -0.20639263052715
"AL359813.1" -0.151048277075864
"AL359837.1" -0.237270039871168
"AL359839.1" -0.208667314759623
"AL359844.1" -0.128877795949978
"AL359851.1" -0.184166079312455
"AL359852.1" -0.123400174444488
"AL359852.2" -0.156668770517211
"AL359878.2" -0.193125329509531
"AL359881.3" -0.253188926986792
"AL359921.2" -0.0654092867662685
"AL360081.1" -0.166080088769064
"AL360091.2" -0.176894328276956
"AL360178.2" -0.0831848573313086
"AL360181.3" -0.249551274124297
"AL360182.2" -0.189369499845076
"AL365181.2" -0.116728456168011
"AL365181.4" -0.265888972916231
"AL365205.1" -0.169666239784799
"AL365205.2" -0.37824384758132
"AL365209.1" -0.29013128460169
"AL365223.1" -0.134435806461486
"AL365272.1" -0.212710338314898
"AL365295.1" -0.0389242951356706
"AL365318.1" -0.251038043792372
"AL365357.1" -0.113261704992431
"AL365475.1" -3.65032106123785e-05
"AL389886.1" -0.16547098876485
"AL389915.1" -0.264544914686799
"AL390071.1" -0.192158055522276
"AL390236.1" -0.239958872593582
"AL390755.1" -0.221165100644812
"AL390800.1" -0.137857900838662
"AL390838.1" -0.212256201150298
"AL390838.2" -0.154711045363245
"AL390860.1" -0.233088757839216
"AL390879.1" -0.11343741369077
"AL390957.1" -0.164520572972615
"AL390964.1" -0.178772977428741
"AL391095.1" -0.119448915824664
"AL391097.1" -0.2639720111329
"AL391097.2" -0.264568306657797
"AL391256.1" -0.126616832423961
"AL391557.1" -0.242382940414201
"AL391628.1" -0.159615552214511
"AL391669.1" -0.180376099707665
"AL391839.3" -0.167446506679509
"AL391840.1" -0.203730139438124
"AL391863.1" -0.169439650910573
"AL392086.3" -0.226452922048578
"AL442071.2" -0.300897037952924
"AL445220.1" -0.234243314003313
"AL445433.2" -0.20141918293377
"AL445465.1" -0.203469208748043
"AL445523.1" -0.224378358158122
"AL445604.1" -0.226917651065518
"AL445623.2" -0.0964313376133501
"AL445647.1" -0.22136063279425
"AL445933.1" -0.171057306969222
"AL445985.2" -0.104224571289216
"AL449363.2" -0.216998750548777
"AL449403.2" -0.215666346666584
"AL450163.1" -0.217134387574068
"AL450263.2" -0.12988550048084
"AL450307.1" -0.219509757455011
"AL450344.3" -0.173199227280427
"AL450384.2" -0.145372246344679
"AL450405.1" -0.0366377544553367
"AL450992.1" -0.143739817198421
"AL450998.1" -0.0987886033309232
"AL450998.2" -0.108779833585184
"AL451000.1" -0.215572277565298
"AL451063.1" -0.271822807603024
"AL451069.2" -0.160432904180414
"AL451074.1" -0.2310744787368
"AL451074.2" -0.0803943172253073
"AL451074.3" -0.179800723387056
"AL451074.4" -0.130298421747757
"AL451085.2" -0.0948573140736628
"AL451142.2" -0.152435668232689
"AL451165.2" -0.0490618876293418
"AL512274.1" -0.181197557752491
"AL512283.2" -0.200565839631052
"AL512288.2" -0.149180839796876
"AL512306.2" -0.191700189209782
"AL512310.6" -0.175576585117141
"AL512326.3" -0.106221045567831
"AL512378.1" -0.171119495862497
"AL512380.1" -0.185874378341555
"AL512380.2" -0.128991367458033
"AL512383.1" -0.14525946646915
"AL512430.2" -0.201884512762852
"AL512634.1" -0.169145249975082
"AL512646.1" -0.263817419818042
"AL512649.2" -0.20911243531168
"AL512658.2" -0.222973351783979
"AL513008.1" -0.0884659183237796
"AL513122.1" -0.137613766088554
"AL513166.1" -0.162350230077494
"AL513365.1" -0.0200538098508915
"AL513477.2" -0.127185078783851
"AL513524.1" -0.197734949442569
"AL583722.2" -0.176166789422869
"AL583808.1" -0.23303141996988
"AL583810.1" -0.185999764149403
"AL583825.1" -0.212258944105437
"AL583827.1" -0.209969494850107
"AL583834.1" -0.174168618786151
"AL583856.2" -0.18432328831691
"AL583859.3" -0.284588686303271
"AL589674.1" 0.270227140001076
"AL589740.1" -0.194941736417262
"AL589743.3" -0.127677711986286
"AL589745.1" -0.165241173076734
"AL589765.3" -0.192946469221998
"AL589935.1" -0.193887399413904
"AL589935.2" -0.247179498062074
"AL589935.3" -0.102259569773482
"AL589987.2" -0.197533086754538
"AL590004.3" 0.148891260039675
"AL590226.1" -0.123651566932485
"AL590235.1" -0.247842276001963
"AL590426.1" -0.253729624825668
"AL590434.1" -0.2434727528538
"AL590483.3" -0.244024662177061
"AL590483.4" -0.223924470349062
"AL590552.1" -0.290739874028558
"AL590609.1" -0.192224827150636
"AL590639.1" -0.113522423771387
"AL590666.3" -0.236264513486921
"AL590730.1" -0.176882176223839
"AL590764.1" -0.139056110036899
"AL590807.1" -0.241046158638653
"AL590822.1" -0.341911771182333
"AL590822.3" -0.161530266814404
"AL591135.2" -0.128289226522076
"AL591163.1" -0.216850728163933
"AL591178.1" -0.240143825523908
"AL591222.1" -0.204342204683228
"AL591428.1" -0.202995617543052
"AL591441.1" -0.269193085375337
"AL591473.1" -0.111215900656168
"AL591499.1" -0.220709693756431
"AL591506.1" -0.220045876545896
"AL591519.1" -0.19512334212226
"AL591543.1" -0.183733941719571
"AL591623.1" -0.166518865762208
"AL591686.2" -0.181925659377185
"AL591719.1" -0.155571745566746
"AL591767.1" -0.196401906963689
"AL591806.2" -0.172177002400837
"AL591845.1" -0.137170255044749
"AL591846.1" -0.152745778322426
"AL591848.1" -0.245846029705984
"AL591848.2" -0.178951324984466
"AL591866.1" -0.127359827541385
"AL592071.1" -0.108306172665059
"AL592146.2" -0.258222791679026
"AL592164.2" -0.178790723409311
"AL592211.1" -0.107859458924591
"AL592293.1" -0.0785291469927155
"AL592295.5" -0.0381134477951361
"AL592429.2" -0.186881571012256
"AL596214.1" -0.196932190463314
"AL596276.2" -0.192822471868626
"AL596442.2" -0.114317291398871
"AL596448.1" -0.181169199387757
"AL603824.1" -0.233737792815989
"AL603865.2" -0.084338443019752
"AL606468.1" -0.225627170484332
"AL606489.2" -0.224108098501961
"AL606753.2" -0.267586947792191
"AL606760.2" -0.137405177351264
"AL606970.3" -0.221110557161843
"AL627308.2" -0.158452890773332
"AL627309.1" -0.187600238863725
"AL627309.6" -0.198670927841469
"AL627309.7" -0.218320826749706
"AL627422.2" -0.161774824922198
"AL645568.1" -0.179779144880913
"AL645568.2" -0.150166669810376
"AL645608.4" -0.177276916831769
"AL645608.7" -0.34852625766604
"AL645728.2" -0.16019775545006
"AL645730.1" -0.27073254829389
"AL645924.2" -0.0676712226019071
"AL645937.4" -0.128717759138407
"AL646090.2" -0.146412040641188
"AL662844.2" -0.214662639994406
"AL662873.1" -0.252299679485266
"AL662907.3" -0.155651147607783
"AL669831.1" -0.0783212621015308
"AL669831.3" -0.158412119916334
"AL669831.7" -0.181576862412482
"AL669942.1" -0.20566940016075
"AL669970.2" 0.321393500024635
"AL672212.1" -0.197243916472149
"AL691432.1" -0.00719343725064283
"AL713851.1" -0.179549679996984
"AL713998.1" -0.179186773570205
"AL713998.4" -0.19272780912942
"AL731537.1" -0.200155758441965
"AL731556.2" -0.220175062914038
"AL731563.1" -0.183956425877453
"AL731563.2" -0.0920355674782974
"AL731569.1" -0.0539586083080253
"AL731577.1" -0.252144262524063
"AL732292.2" -0.193989228804036
"AL772363.1" -0.195202913364909
"AL773573.1" -0.190605567636847
"AL805961.1" -0.207664660447689
"AL807752.5" -0.0813615653046541
"AL807761.4" -0.153777662836296
"AL844892.2" -0.215272022102101
"AL844908.2" -0.0793302043844464
"AL845331.1" -0.170912334923082
"AL845472.1" 0.271195443853156
"AL928646.1" 0.00393086013435694
"AL929091.1" -0.178002643290913
"AL929472.4" -0.275239599439405
"ALB" -0.283394988930951
"ALDH18A1" 0.570766427975019
"ALDH1B1" 0.401171891246202
"ALDH1L1-AS2" -0.186760691770179
"ALDH8A1" -0.197429070531787
"ALDH9A1" 0.49326348451294
"ALDOB" -0.150923537143001
"ALG10" 0.582947415022492
"ALG13-AS1" -0.158872260182534
"ALG1L3P" -0.179528274049252
"ALG3" -0.0151442826022161
"ALKAL2" 0.131782688132902
"ALKBH8" 0.524822226708431
"ALLC" -0.204787457673979
"ALMS1" 0.615012447428813
"ALOX12B" -0.233887106931857
"ALOX12P1" -0.283082017882497
"ALOX15B" -0.223331758713327
"ALOX15P2" -0.203547877082535
"ALOX5" -0.123380647064416
"ALPG" -0.0961072264081322
"AMBN" -0.176261715286148
"AMBP" -0.151285919024174
"AMELX" -0.246100508161139
"AMER2" -0.16842550660379
"AMH" -0.014687485260716
"AMOTL1" 0.380639834447545
"AMPD1" 0.153715238758403
"AMT" -0.18268661111644
"AMTN" -0.107471259456186
"AMZ2P2" -0.203908553260832
"ANAPC1" 0.544752274107502
"ANAPC11" -0.0623633076470941
"ANAPC1P1" -0.149024207970963
"ANAPC1P2" -0.148098017424559
"ANAPC1P6" -0.164547369774101
"ANAPC4" 0.48298362406873
"ANGPT4" -0.17556357572479
"ANGPTL6" -0.160641453341681
"ANGPTL7" 0.166119822376327
"ANGPTL8" -0.256245077716387
"ANK2-AS1" -0.145178678289614
"ANKDD1B" -0.204495291015345
"ANKFY1" 0.500433650991018
"ANKHD1" -0.1728632486267
"ANKIB1" 0.518065943768916
"ANKK1" -0.205504084016626
"ANKRD1" 0.264754530271548
"ANKRD17" 0.538684112328417
"ANKRD18CP" -0.174938177491779
"ANKRD19P" -0.0414867035936247
"ANKRD20A1" -0.225947678113484
"ANKRD20A21P" -0.164724877351143
"ANKRD20A3P" -0.22429933662529
"ANKRD20A5P" -0.216890656877057
"ANKRD20A7P" -0.258311654326312
"ANKRD20A8P" -0.146080719952242
"ANKRD20A9P" -0.186633117545329
"ANKRD23" -0.146239310430928
"ANKRD26P1" -0.265700898308144
"ANKRD26P3" -0.147473387327115
"ANKRD30A" -0.273090751678215
"ANKRD30B" -0.23026093646449
"ANKRD30BP2" -0.215107129445869
"ANKRD33" -0.0253030568899335
"ANKRD34B" -0.136310334511539
"ANKRD34C-AS1" -0.178339665583401
"ANKRD40CL" -0.25267185670046
"ANKRD44-AS1" -0.226759301024078
"ANKRD49" 0.546093753112964
"ANKRD50" 0.473333123510784
"ANKRD54" 0.0934344329805493
"ANKRD55" -0.16857832434289
"ANKRD62" -0.116262569395876
"ANKRD9" -0.0591154909214832
"ANKS4B" -0.215203756323357
"ANKUB1" -0.21444910736152
"ANLN" 0.473468811669765
"ANO7" -0.112179957542563
"ANP32A" 0.534721091580447
"ANP32E" 0.572146699983808
"ANTKMT" -0.286195645053861
"AOC1" -0.185092924893068
"AP000229.1" -0.173240386483633
"AP000289.1" -0.190367835708659
"AP000302.1" -0.0657131256792953
"AP000320.1" -0.124174625015904
"AP000343.1" -0.114208210021775
"AP000345.2" -0.203434198606538
"AP000346.3" -0.294887072110385
"AP000350.8" -0.144687388112647
"AP000356.3" -0.267240058550093
"AP000424.1" -0.198535007644752
"AP000428.1" -0.193458957203206
"AP000432.2" -0.197402164235038
"AP000437.1" -0.169437635147342
"AP000438.2" -0.257322984211603
"AP000439.2" -0.201824964470041
"AP000477.1" -0.236068406293251
"AP000533.1" -0.175620711806077
"AP000542.2" -0.184644048702166
"AP000547.3" -0.181453226833253
"AP000577.2" -0.0986465470889613
"AP000619.1" -0.151506593777666
"AP000688.1" -0.0480172335631814
"AP000688.2" 0.263568809119311
"AP000708.1" -0.15969175561901
"AP000753.1" -0.228903569240158
"AP000763.2" -0.199870460810315
"AP000829.1" -0.238350043960429
"AP000873.4" -0.230650688641906
"AP000879.2" -0.183922012319086
"AP000894.2" -0.219457732827566
"AP000897.1" -0.162033778502667
"AP000897.2" -0.183465592432905
"AP000907.1" -0.29517498979493
"AP000907.2" -0.134110109528878
"AP000919.3" -0.0848373493623943
"AP000925.1" -0.117508151062279
"AP000936.2" -0.250175558070323
"AP000936.3" -0.0777911739765174
"AP000944.1" -0.127190091476887
"AP000997.3" -0.137571555604119
"AP001002.1" -0.240403942699478
"AP001011.1" -0.198410807710313
"AP001021.3" -0.181771540281919
"AP001029.2" -0.260624791151005
"AP001029.3" -0.0754256461995902
"AP001037.1" -0.14301811765417
"AP001042.1" -0.137230487025082
"AP001094.2" -0.19628964553844
"AP001099.1" 0.173703425583375
"AP001107.1" -0.150976177212476
"AP001120.5" -0.155663264193974
"AP001160.2" -0.207589664810447
"AP001198.1" -0.203627210453076
"AP001207.3" -0.271178401735303
"AP001267.2" -0.169918314506267
"AP001269.4" -0.271777028450268
"AP001330.3" -0.188737374697653
"AP001357.1" -0.204767508383364
"AP001360.1" -0.205327973745461
"AP001372.2" 0.501654953750181
"AP001381.1" -0.259396367293561
"AP001407.1" -0.136654207044705
"AP001437.2" -0.170012451138951
"AP001462.1" -0.109697213713222
"AP001496.4" -0.254997689650144
"AP001527.1" -0.234309592316409
"AP001531.1" -0.216942273979628
"AP001547.1" -0.0813436775023451
"AP001574.1" -0.112071358066222
"AP001636.3" -0.131356893665656
"AP001775.1" -0.15382632921903
"AP001775.2" -0.169980216161836
"AP001781.1" -0.0970043468127144
"AP001889.1" -0.0336420006524263
"AP001972.3" -0.203623617849071
"AP001977.1" -0.179734606438734
"AP001993.1" -0.203419778196607
"AP002008.2" -0.174571131884699
"AP002370.1" -0.167395055109217
"AP002371.1" -0.198651923304238
"AP002414.1" -0.111693780967117
"AP002414.2" 0.277306383881163
"AP002414.3" -0.252539521366849
"AP002478.1" -0.0664378344632392
"AP002490.1" -0.0687158814789118
"AP002512.3" -0.230675077123078
"AP002762.1" -0.16080879986144
"AP002762.3" -0.184938024279457
"AP002768.1" -0.1683425420901
"AP002807.1" -0.0969112860412838
"AP002812.5" -0.147578467984071
"AP002813.1" -0.0245466495510967
"AP002833.3" -0.201522889508946
"AP002954.2" -0.155955152362469
"AP002967.1" -0.198703637493488
"AP002981.1" -0.190869832270883
"AP002991.1" -0.219298467864272
"AP002993.1" -0.170205292864057
"AP003025.1" -0.244580914059558
"AP003035.1" -0.182907662937936
"AP003065.1" -0.176450859531754
"AP003071.2" -0.241839046989415
"AP003080.1" -0.135642268424679
"AP003108.2" -0.11024408447569
"AP003110.1" -0.173987548823929
"AP003175.1" -0.217178002055677
"AP003307.1" -0.12671078241802
"AP003327.2" -0.307144775559491
"AP003352.1" -0.20197256983999
"AP003354.1" -0.254081523064308
"AP003393.1" -0.201709914651737
"AP003469.3" -0.192735530946438
"AP003471.1" -0.217603167964907
"AP003472.2" -0.283001870586263
"AP003478.1" -0.242722359117757
"AP003486.2" -0.101995875272204
"AP003497.2" -0.155026452904923
"AP003557.2" -0.229369233596636
"AP003680.1" -0.259707534299008
"AP003696.1" -0.17591032196684
"AP003717.4" -0.187946955354861
"AP003774.2" -0.157386972017305
"AP003969.2" -0.0591590406296366
"AP003973.4" -0.219680700891667
"AP004147.1" -0.303280756667689
"AP004247.2" -0.211414267001095
"AP004289.1" -0.224946923967949
"AP004290.1" -0.126410712202381
"AP004609.1" -0.203097253047553
"AP005059.1" -0.258726647698424
"AP005060.1" -0.297303779112421
"AP005131.3" -0.208274113145911
"AP005203.1" -0.271696289177311
"AP005212.4" -0.235494995978528
"AP005264.6" -0.13856784950047
"AP005328.1" -0.225284830550064
"AP005432.1" -0.183687927236639
"AP005717.1" -0.172790423882368
"AP005900.1" -0.305397128118371
"AP005901.1" -0.21730209195511
"AP005901.5" -0.223548882567669
"AP005901.6" -0.0294576672405687
"AP006222.1" -0.131915418987192
"AP006623.1" -0.0915066786603385
"AP1AR" 0.564315368421608
"AP1G1" 0.575811036295836
"AP1M2P1" -0.204507203420784
"AP1S3" -0.0306903896921613
"AP3D1" 0.614201212959123
"AP3M1" 0.534409129791191
"AP4S1" 0.449916771732911
"AP5M1" 0.537723796250145
"APAF1" 0.531754694750403
"APBB3" -0.0716632384174831
"APEX1" 0.576607252634097
"API5" 0.586680892095344
"APOA2" -0.16062485806472
"APOB" -0.235010965805223
"APOBEC1" -0.0535704292733249
"APOBEC4" -0.193519501135904
"APOC1P1" -0.208306246473375
"APOC3" -0.244600504528793
"APOF" -0.224426679575415
"APOH" -0.142347924373956
"APOL5" -0.179694551829886
"APOOP4" -0.106871244952097
"APPBP2" 0.55165509541866
"AQP1" -0.120186340697736
"AQP10" -0.235030043568875
"AQP4-AS1" -0.236501360893004
"AQP8" -0.286248958927215
"AQR" 0.535467039206675
"ARAP2" -0.110680463349959
"ARAP3" -0.161055052152599
"ARC" -0.199112478347261
"ARCN1" 0.529164848080375
"AREL1" 0.53037726921585
"ARF4-AS1" -0.161769582803327
"ARF5" 0.132090762366602
"ARFGEF2" 0.519696677301819
"ARFIP1" 0.513272006464883
"ARG1" -0.10701119297728
"ARGFX" -0.224423688182441
"ARHGAP11A" 0.485938098514773
"ARHGAP19" 0.444341097629956
"ARHGAP23" -0.17192182739839
"ARHGAP26-AS1" -0.288029172584954
"ARHGAP27" -0.0861752812115048
"ARHGAP27P1-BPTFP1-KPNA2P3" -0.230313745272451
"ARHGAP29-AS1" -0.214850051846184
"ARHGAP33" -0.0773937625580515
"ARHGAP4" -0.0820331599943356
"ARHGAP40" -0.233301072426944
"ARHGAP5" 0.436257556248335
"ARHGAP8" -0.215771627528644
"ARHGDIB" -0.129299979472811
"ARHGEF1" 0.0884823486195289
"ARHGEF15" -0.146026161192432
"ARHGEF26-AS1" -0.132627203173778
"ARHGEF38" -0.123012631846234
"ARIH2OS" -0.106407934150346
"ARL10" 0.449371499218946
"ARL13B" 0.509940858720303
"ARL14EPP1" -0.268193781502514
"ARL16" -0.00391474458745415
"ARL17B" -0.183334636661998
"ARL5B" 0.517253066307462
"ARL5C" -0.210698711862402
"ARL6" 0.513954523640876
"ARL8A" -0.0181756652859721
"ARLNC1" -0.177595727098597
"ARMCX1" 0.523920781467642
"ARMCX3" 0.513192175094274
"ARMH1" -0.16550784434414
"ARMT1" 0.602640587160168
"ARPC1B" -0.147496047837265
"ARPC3P3" 0.0392996681779981
"ARRDC1" -0.0195679751694701
"ARRDC3-AS1" -0.0820538467566439
"ARRDC5" -0.29469569261858
"ARSA" -0.1303711512864
"ARSH" -0.219391536770912
"ART4" -0.222791222446145
"ASAP1-IT2" -0.370680104148661
"ASB11" 0.227355629532769
"ASB16-AS1" 0.084756446606523
"ASB18" -0.203610617431661
"ASB5" 0.19417806891314
"ASCC3" 0.582207921791056
"ASCL2" -0.146277043775466
"ASCL3" -0.202024369013076
"ASF1A" 0.422783456743567
"ASGR2" -0.214892534023504
"ASIC3" -0.24027323746483
"ASMT" -0.212735876480819
"ASNSP1" -0.163666707756668
"ASPA" 0.147778544593173
"ASPM" 0.56609314763761
"ASPRV1" 0.404541033417942
"ASPSCR1" -0.0349898984646403
"ASS1P5" -0.269067875844406
"ASS1P7" -0.167270979509995
"ASTN1" -0.124830850408637
"ASTN2-AS1" -0.258105046958197
"ASXL2" 0.56311387368463
"ATAD1" 0.573342886370402
"ATAD3C" -0.167041630736362
"ATAT1" 0.0753720908646929
"ATCAY" -0.133815643046085
"ATE1" 0.521061485492795
"ATF1" 0.487122463168582
"ATF2" 0.501639945587917
"ATF7IP" 0.666274236652495
"ATF7IP2" -0.118423590110521
"ATG10-IT1" -0.224070340690651
"ATG16L2" -0.113585601253799
"ATG2B" 0.600205128296834
"ATG4D" 0.0636608110851569
"ATL2" 0.595213773683533
"ATL3" 0.575116618396043
"ATP10B" -0.199719432145509
"ATP11A-AS1" -0.182624949728001
"ATP11B" 0.506868202546841
"ATP13A2" -0.0297396375249057
"ATP13A3" 0.495481920033572
"ATP13A4" -0.155686501734718
"ATP13A5" -0.185362931532638
"ATP1A1" 0.493339595348237
"ATP1A2" 0.192402335478342
"ATP1A4" -0.213857680467889
"ATP1B4" 0.133246690485372
"ATP2A1" 0.106313737668026
"ATP2A1-AS1" -0.0679895927686903
"ATP2A2" 0.553831829183405
"ATP2C1" 0.595185632690699
"ATP2C2" -0.248652924830439
"ATP4A" -0.171793224746768
"ATP5F1AP4" -0.234497252732997
"ATP5F1EP2" -0.0469965977950138
"ATP5MC1P4" -0.0526226464749486
"ATP5MC1P7" -0.134553406205222
"ATP5MC1P8" -0.17378359702052
"ATP5MC2P4" -0.102907371748069
"ATP5ME" -0.102920022081764
"ATP5MF" -0.0753406273221448
"ATP5MFP4" -0.329665341244969
"ATP6V0B" 0.0145766422604992
"ATP6V0C" -0.133202802692167
"ATP6V0CP2" -0.2693076721658
"ATP6V0CP4" -0.184503502583151
"ATP6V1F" -0.154326818316718
"ATP8A2P2" -0.17443442765173
"ATP8A2P3" -0.237561303526779
"ATP8B5P" -0.186353835989951
"ATR" 0.499716924606803
"AVIL" -0.0395190876964515
"AVL9" 0.473371039938384
"AVPR1B" -0.237173927441008
"AVPR2" -0.266005651716001
"AWAT1" -0.172215178084252
"AXDND1" -0.18800661605381
"AZGP1" -0.20100917370368
"AZU1" -0.275665804491282
"B3GALNT1P1" -0.235807799573275
"B3GALT5" -0.0549801969057559
"B3GALT5-AS1" -0.0355682547708876
"B3GAT1" -0.0785429261287434
"B3GAT1-DT" -0.214577967024888
"B3GAT3" -0.052368632455046
"B3GNT6" -0.20288491415387
"B3GNT8" -0.14718369344702
"B3GNTL1P1" -0.170194422321198
"B4GALNT1" -0.0992205969805396
"B4GALNT2" -0.2046025037124
"B4GALT1-AS1" -0.0784616947841528
"B4GALT7" 0.0711924956499933
"B9D2" 0.031460175598807
"BAALC" -0.27262491811991
"BABAM1" 0.00607150227409789
"BACH1" 0.473493854987076
"BAD" -0.145398985172738
"BAG5" 0.537817862709383
"BARHL2" -0.158428700288668
"BARX2" 0.187286266801942
"BAZ1B" 0.583916927597085
"BBC3" -0.167248570490703
"BBS7" 0.553166943560881
"BBX" 0.560713280348771
"BCAM" -0.188715210458265
"BCAR1" -0.0220489394437994
"BCAR3-AS1" -0.183847432951519
"BCAR4" -0.117862583253377
"BCAS2" 0.647663956186778
"BCAT1" 0.497067558405975
"BCL2L1" -0.0658044103513651
"BCL2L12" 0.0404570175054075
"BCL2L12P1" -0.124295553049083
"BCL2L14" -0.191798499095847
"BCL2L15" -0.183980459250733
"BCL3" -0.124451475484347
"BCL7C" -0.0253359576089907
"BCLAF1" 0.562261474752328
"BCO1" -0.160038117236391
"BCYRN1" 0.00698558993340718
"BDP1" 0.474480369249294
"BDP1P" -0.181695387320332
"BECN2" -0.0925211365784915
"BEND2" -0.225476111532831
"BET1-AS1" -0.013161444287362
"BFSP2" -0.145449191173126
"BHLHE22" 0.17450485234233
"BHMG1" -0.280996433121231
"BICD1" 0.566120613665983
"BICD1P1" -0.194641547374178
"BICD2" 0.506258383679024
"BICRA" -0.104408842425152
"BICRA-AS1" -0.10820705211582
"BIK" -0.0841040374018249
"BIN2P1" -0.178677289467483
"BIRC2" 0.338943341518211
"BIRC6" 0.418657228483922
"BIRC6-AS2" -0.160725695332801
"BLM" 0.414894130340395
"BLOC1S1" -0.356578552693733
"BLOC1S2" 0.548059330669477
"BLOC1S4" 0.0061649639455472
"BLOC1S6P1" -0.16045757764568
"BLVRB" -0.21070456236991
"BLZF2P" -0.0569754678185737
"BMP10" -0.229425775866505
"BMPR1A" 0.516424123606395
"BMPR1AP1" 0.334335462741022
"BMPR1AP2" 0.409947953533598
"BMPR2" 0.425924915995648
"BMS1" 0.621925225168503
"BMS1P8" -0.121740553702984
"BMS1P9" -0.190472406993576
"BMT2" 0.441730816610354
"BNIPL" -0.046436805365479
"BOD1L1" 0.537329293046174
"BOK" -0.0684886705824375
"BOLA2B" -0.20636855791866
"BOLA3P1" -0.0951209799947011
"BOLA3P2" -0.231684791547278
"BORCS6" -0.116612141735323
"BORCS8" 0.0327536404561498
"BPIFA4P" -0.191271483689349
"BPIFB1" -0.25817776885006
"BPIFB9P" -0.133742051626821
"BPIFC" -0.0803982408917224
"BRAP" 0.570874624482724
"BRCC3" 0.676373454910816
"BRD7P3" -0.243446650378204
"BRDT" -0.145422945130998
"BRI3" -0.0740034988872263
"BRI3P2" -0.258596338251117
"BRICD5" -0.252687766446333
"BRIX1" 0.50430113862612
"BRMS1L" 0.538332841789152
"BRWD1" 0.572884277293301
"BRWD3" 0.471084144471123
"BTBD1" 0.514360316752233
"BTBD10" 0.600734537035561
"BTBD10P2" -0.0752440402316589
"BTBD16" -0.178495953287533
"BTBD19" -0.0962334347776494
"BTBD7" 0.471696484853386
"BTBD9-AS1" -0.249041740217101
"BTG1P1" -0.163062496524989
"BTNL8" -0.231200644467558
"BTNL9" -0.126715121882342
"BUB1" 0.582574340485731
"BUB1B" 0.507869030482627
"BUB3" 0.523559359845587
"BUD13" 0.548043470276051
"BX005266.2" -0.149605606632736
"BX248409.1" -0.00978029662555739
"BX248415.1" -0.159055672288526
"BX255923.2" -0.0211189178866262
"BX255925.1" -0.246644502195239
"BX255925.3" 0.0207341648128483
"BX284668.6" -0.213810540960201
"BX322562.1" -0.369242171428141
"BX323046.2" -0.199745444995672
"BX537318.1" -0.0138101690963741
"BX571818.1" -0.120324592945516
"BX664718.2" -0.191869990588314
"BX679664.1" -0.100115330294793
"BYSL" 0.075297036361433
"C10orf143" -0.135082257983003
"C10orf67" -0.0499630358834028
"C10orf82" -0.129671974390902
"C11orf21" -0.101877347821248
"C11orf58" 0.624511581815676
"C11orf86" -0.212244204685561
"C11orf96" -0.216255662685224
"C12orf29" 0.536392016089504
"C12orf4" 0.61090805761261
"C12orf40" -0.108625424189287
"C12orf42" -0.232637743323941
"C12orf50" -0.170719022653135
"C12orf57" -0.157535637450883
"C13orf46" -0.107337992138549
"C14orf177" -0.172135929265982
"C15orf39" -0.0120994214004375
"C15orf61" -0.0644505871890716
"C16orf74" -0.162323725896729
"C16orf82" -0.214283528874027
"C16orf86" -0.0777250658116662
"C17orf64" -0.190624224544811
"C17orf67" -0.146632790689595
"C17orf77" -0.205326476893938
"C17orf98" -0.237474049492991
"C17orf99" -0.198180318705414
"C18orf32" -0.139325082044463
"C18orf63" -0.17418275649384
"C19orf38" -0.174079816569165
"C19orf47" -0.0227437498594965
"C19orf54" -0.109093740340044
"C19orf81" -0.256137958448875
"C1GALT1P2" -0.105459190268776
"C1orf100" -0.123266611179508
"C1orf109" 0.528555989336747
"C1orf122" -0.0868113683269225
"C1orf127" -0.203534294001414
"C1orf141" -0.203324516990606
"C1orf146" -0.199613894867989
"C1orf158" -0.136291318538837
"C1orf167" -0.228825063081403
"C1orf189" -0.0639139380887893
"C1orf210" -0.194609388016796
"C1orf229" -0.243119182257302
"C1orf50" 0.444406415481056
"C1orf87" -0.0497849524968868
"C1orf94" -0.0484921083444529
"C1QTNF4" -0.159019312584289
"C20orf173" -0.220045341627505
"C20orf203" -0.233988336731759
"C20orf204" -0.267776024948808
"C21orf62-AS1" -0.128907765911375
"C21orf91" 0.518870641729904
"C21orf91-OT1" -0.201074405318755
"C22orf24" -0.103451658105376
"C22orf34" -0.218124729186406
"C2CD3" 0.573530217685234
"C2CD4B" -0.233581300511517
"C2CD4D-AS1" 0.264627155812881
"C2CD5" 0.595607192911568
"C2orf49" 0.511844377839939
"C2orf69P1" -0.171988221417463
"C2orf73" -0.20636770517765
"C2orf83" -0.179759963900048
"C3orf35" -0.18683139571148
"C3orf52" 0.346811413545035
"C3orf62" -0.0343649308201872
"C3P1" -0.246748002902877
"C4BPAP2" -0.038891021725807
"C4orf19" -0.211894812992918
"C4orf45" -0.171550399734733
"C4orf48" -0.289449441113473
"C4orf50" -0.192172525769467
"C4orf51" -0.0618201680174321
"C5AR2" -0.14686581465749
"C5orf22" 0.537755019994502
"C5orf34" 0.452423716052137
"C5orf47" -0.124114201664373
"C5orf49" -0.158404757556172
"C5orf51" 0.495615444316261
"C5orf64" -0.135674480296517
"C6" -0.219514917372121
"C6orf136" 0.0630162453952305
"C6orf226" -0.186864877439139
"C6orf62" 0.556712853211181
"C7orf66" -0.251965606761243
"C8B" -0.20381481979955
"C8G" -0.0949315857624755
"C8orf17" -0.268383383664794
"C8orf31" -0.0582086395407479
"C8orf37-AS1" -0.189686029103963
"C8orf44" 0.000788853201403674
"C8orf74" -0.226387943670693
"C8orf76" -0.126156558885474
"C8orf82" -0.0747288408132323
"C8orf86" -0.12188229290346
"C9" -0.201678908373769
"C9orf139" -0.24753047901113
"C9orf16" -0.160584147907862
"C9orf24" -0.215759044898675
"CA1" -0.234072141489665
"CA10" -0.0777872561017309
"CA5A" -0.18079441679181
"CA6" -0.217954860980886
"CAAP1" 0.54805350102977
"CAB39" 0.531170863222385
"CABCOCO1" -0.139386473125287
"CABP4" -0.204779069043135
"CABP5" -0.245801701139198
"CABS1" -0.193095586599595
"CACNA1F" -0.13961680590734
"CACNA1I" -0.145987666557708
"CACNA1S" 0.14334423222737
"CACNA2D3-AS1" -0.108014910713773
"CACNG1" 0.198960888287684
"CACUL1" 0.530813005146623
"CACYBP" 0.546619755885186
"CADM2-AS1" -0.236585693259453
"CADM3" -0.215658584939933
"CADM3-AS1" -0.219252937580658
"CAGE1" -0.097752131206013
"CAHM" -0.0918493553787969
"CALB1" -0.116179626106521
"CALB2" 0.129842698703485
"CALCB" -0.121567042405946
"CALR3" -0.213174354283791
"CALR4P" -0.16048147718294
"CAMKK2" 0.536785595531359
"CAMSAP3" -0.0446821924532373
"CAND1" 0.535441267819206
"CAPN12" -0.174083596125784
"CAPN15" 0.00106480555367629
"CAPN7" 0.518110266464677
"CAPN8" -0.196126677756275
"CAPN9" -0.127655935232239
"CAPRIN1" 0.677870370466742
"CAPS2-AS1" -0.162540720913887
"CAPZA1" 0.589225028476448
"CAPZA2" 0.525033281140058
"CARD10" -0.14391293741426
"CARD11-AS1" -0.182579013180372
"CARD14" -0.162498968759441
"CARD17" -0.187531262900651
"CARD18" -0.234429281561019
"CARD9" -0.0921788127492935
"CARHSP1" -0.0252370936662062
"CARNMT1" 0.499467577899888
"CARS1P1" -0.241302106226386
"CARTPT" -0.23683703744069
"CASC11" -0.0309701663473812
"CASC19" -0.233740129758102
"CASC6" -0.22311166923243
"CASC8" -0.210712926991206
"CASKIN2" 0.0826665227286941
"CASP14" -0.190866165051373
"CASP1P2" -0.233945234375496
"CASP3" 0.507073699479833
"CASQ2" 0.21294659812098
"CASR" -0.0329084563271138
"CASTOR1" -0.155612282265285
"CASTOR2" 0.454952479913355
"CATIP" -0.198897899760659
"CATIP-AS2" -0.204491726781213
"CATSPER1" -0.202857085554544
"CATSPER2" -0.130474724730494
"CATSPER2P1" -0.143161620411942
"CATSPER4" -0.250745091622346
"CATSPERD" -0.273461859727976
"CATSPERG" -0.141416154724088
"CAVIN4" 0.256513610106182
"CBARP" -0.173713622595519
"CBLC" -0.199942320598629
"CBLIF" -0.158743017946857
"CBLL2" -0.199136692087411
"CBR3-AS1" -0.0181468605495236
"CBSL" 0.288510388244345
"CBWD2" 0.537201908160468
"CBX3P3" -0.111701640729838
"CBX4" 0.0132659208739402
"CBX8" 0.112968009636283
"CBY2" -0.101028086401862
"CC2D2B" -0.113227552337374
"CCDC105" -0.198019936731585
"CCDC106" -0.0174024311656205
"CCDC112" 0.43660667416283
"CCDC116" -0.192882740038405
"CCDC126" 0.411436571284984
"CCDC138" 0.550035198375869
"CCDC144B" 0.202559077373042
"CCDC15" 0.428174038031615
"CCDC151" -0.18512240500126
"CCDC154" -0.13536130235105
"CCDC157" -0.080948433030178
"CCDC159" -0.157659270502275
"CCDC162P" -0.150103147130896
"CCDC167" 0.0132496736495468
"CCDC17" -0.138332901626134
"CCDC18-AS1" -0.145528010141944
"CCDC183" -0.067762005752286
"CCDC186" 0.555023007334404
"CCDC188" -0.167439836848255
"CCDC196" -0.207275206996347
"CCDC198" -0.073499816386727
"CCDC30" -0.1398080170714
"CCDC33" -0.150425632654242
"CCDC38" -0.131629196436439
"CCDC39" -0.150485111057655
"CCDC47" 0.538962446929721
"CCDC57" -0.0967522837845374
"CCDC6" 0.52443322629486
"CCDC60" -0.272423170106608
"CCDC62" -0.167522117285323
"CCDC7" -0.116369810379987
"CCDC73" -0.131848686816997
"CCDC77" 0.582872744265043
"CCDC82" 0.511146189493009
"CCDC83" -0.10896462469568
"CCDC88A" 0.52767276229411
"CCDC88B" -0.119208279058566
"CCDC92" -0.0116014521404238
"CCDC93" 0.526733506753683
"CCDC97" 0.0557601244783229
"CCKBR" -0.0545430848223296
"CCL16" -0.179466294299219
"CCL22" -0.129052290823847
"CCL24" -0.12126290869417
"CCL25" -0.232828702317766
"CCL26" -0.164325946396452
"CCL3L3" -0.0832420235909755
"CCNB1IP1" 0.437743576619938
"CCND2-AS1" -0.18103161744387
"CCND3" -0.113525725002962
"CCNE2" 0.354197645108524
"CCNJP2" -0.237724921917592
"CCNK" 0.531743984491532
"CCNL2" -0.0462759990323758
"CCNP" -0.252033508794565
"CCNQP1" -0.119300560160729
"CCNT2P1" -0.218579952380345
"CCR12P" -0.189223201202001
"CCSAP" 0.481966394927121
"CCSER2" 0.50676876863262
"CCT2" 0.565871283524766
"CCT4" 0.586977334497079
"CCT5" 0.517867719345343
"CCT6A" 0.553012048561453
"CCT8" 0.63376091085197
"CCT8P1" 0.522505001269952
"CD14" -0.197081953673309
"CD160" -0.0393991342525121
"CD177" -0.28500906203968
"CD1D" -0.206207255110054
"CD209" -0.213787933031475
"CD24P4" 0.27229426720874
"CD276" -0.0133436852155719
"CD34" -0.113769815817561
"CD37" -0.118343082185875
"CD3E" -0.0719318712009356
"CD3G" -0.0694892026289632
"CD40" -0.322574468614932
"CD5L" -0.0828835898932225
"CD79B" -0.205798167231258
"CD81" -0.0136501444780798
"CD96" -0.100409293404865
"CD99P1" -0.187665286125016
"CDC23" 0.571368054139977
"CDC37L1" 0.547595012292575
"CDC40" 0.519293478630496
"CDC42-AS1" -0.00268999570099444
"CDC42-IT1" -0.11735221921525
"CDC42EP1" -0.138780282816532
"CDC42EP4" -0.060844730608961
"CDC42EP5" -0.315362976617511
"CDC42P1" -0.0798880855442234
"CDC42SE1" 0.441747999527152
"CDC6" 0.454971854058157
"CDC7" 0.471419954474842
"CDC73" 0.543403476016703
"CDCA2" 0.524417849687282
"CDCA4P2" -0.167251521051578
"CDCA4P4" -0.200430752306842
"CDH16" -0.292747723235821
"CDH20" -0.159045486086297
"CDH22" -0.20496080112494
"CDH26" -0.0815108005448789
"CDH3" 0.168765065311156
"CDH4" -0.216825317641153
"CDH5" -0.0690170162610249
"CDH9" -0.189031833794369
"CDHR4" -0.206284419043655
"CDK17" 0.504962659841223
"CDK4" 0.165259695258786
"CDK5RAP2" 0.597316736080932
"CDK5RAP3" -0.121701419624626
"CDKL2" -0.13681305259974
"CDKL3" -0.105668824080541
"CDRT1" -0.232978524521013
"CDRT4" -0.151889256156804
"CDS1" 0.255137060743484
"CEACAM1" -0.180991155951128
"CEACAM20" -0.219066091340779
"CEACAM22P" -0.264812953824826
"CEACAM4" -0.129632711383637
"CEACAM5" -0.238986140826451
"CEACAM8" -0.309059007136507
"CEBPB" -0.180364712107704
"CEBPD" -0.155807484772663
"CEBPZ" 0.609153360016397
"CECR2" -0.0502540014473157
"CELA1" -0.150160270823812
"CELA2A" -0.21875411329179
"CELF2-DT" -0.233039599375595
"CELF5" -0.175557278259992
"CELP" -0.180521978194507
"CENPBD1P1" -0.0750933733654982
"CENPC" 0.524629091510132
"CENPE" 0.517196960773602
"CENPF" 0.578305315528327
"CENPI" 0.537378727525516
"CENPN" 0.557345987181912
"CENPNP1" -0.237708827918534
"CENPNP2" -0.268840618072127
"CENPP" 0.422699455392667
"CENPT" 0.0382783834940634
"CENPX" -0.107702320596259
"CEP128" 0.502902830011317
"CEP162" 0.505233224246374
"CEP295" 0.462864013334373
"CEP350" 0.560806972909718
"CEP44" 0.403951671117407
"CEP57" 0.564592282898655
"CEP83" 0.467391478228946
"CEPT1" 0.540861477203753
"CERNA2" -0.200043437153349
"CERNA3" -0.230771284681148
"CERS3" -0.22547936426993
"CERS3-AS1" -0.221432443037048
"CERS6" 0.452820169271402
"CERS6-AS1" -0.206868793003803
"CES5A" -0.234636786197672
"CFAP126" 0.455877229050967
"CFAP206" -0.189250232999832
"CFAP20DC-AS1" -0.194834633354755
"CFAP221" -0.212186782031146
"CFAP299" -0.179655778447942
"CFAP52" -0.247308128247704
"CFAP57" -0.0288090353000634
"CFAP58" -0.0854980189955431
"CFAP65" -0.151443580571257
"CFAP69" -0.0787289042466215
"CFAP73" -0.113754043359475
"CFAP92" -0.155051729588875
"CFAP94" -0.158771215831321
"CFAP97" 0.518080992729813
"CFAP97D1" -0.201684273748831
"CFAP97P1" -0.310273366006727
"CFAP99" -0.232709398345122
"CFD" -0.0982049683831187
"CFHR1" -0.21874922824255
"CFHR3" -0.142384777082197
"CFI" -0.188687601891803
"CFL1" 0.0777601526947227
"CFL1P1" -0.0829640225866594
"CFL1P6" -0.221859360741944
"CFL1P8" -0.219414244312318
"CFL2" 0.477891371954525
"CFLAR-AS1" -0.157438173413592
"CFP" -0.150514611838957
"CFTR" -0.175231384028441
"CGA" -0.171282164735176
"CHAC2" 0.464412223961946
"CHAD" -0.193132390773325
"CHCHD10" -0.236079215315818
"CHCHD2P11" -0.247434287271352
"CHCHD4" 0.53421165708507
"CHD8" 0.586917180182633
"CHEK1" 0.535577835819488
"CHEK2P2" -0.306438476712885
"CHI3L2" 0.196216854743544
"CHIAP3" -0.126526277437822
"CHIC1" 0.489875620374635
"CHKB" -0.193141045431234
"CHKB-DT" -0.0498036091517874
"CHN1" 0.253683124289206
"CHN2" -0.155210895182839
"CHODL" 0.0865627919236575
"CHORDC1" 0.519868799590139
"CHORDC2P" -0.241788376639828
"CHRM3-AS2" -0.198945288527517
"CHRNA6" -0.0815599193954794
"CHRNB1" 0.335966618864985
"CHRNB3" -0.224022972930845
"CHRNB4" -0.209160193198839
"CHRND" 0.162909619663767
"CHST1" -0.237371934876949
"CHST8" -0.147646991513957
"CHST9" -0.162604592161238
"CHTF8" 0.531979658186485
"CIAO3" 0.0863380779472005
"CIB3" -0.185037967331924
"CIBAR1P2" -0.189846232432235
"CICP11" -0.229252147766646
"CICP17" -0.229019393529626
"CICP18" -0.250881567604392
"CICP21" -0.160296266652637
"CICP26" -0.211377532017552
"CICP27" -0.306775121162987
"CICP8" -0.234374299521879
"CIDEA" -0.212540438646146
"CIP2A" 0.566100362625589
"CIPC" 0.504150771668276
"CIR1P1" -0.242192944549526
"CITED4" -0.196375776447122
"CKAP2" 0.485765068325487
"CKAP2LP1" -0.221939512141382
"CKAP2P1" -0.21100495079983
"CKAP5" 0.539729849580115
"CKBP1" -0.161310291447429
"CKM" 0.144411304924072
"CKMT2" 0.308398402053282
"CLASP2" 0.57361840324573
"CLASRP" 0.0593800606850617
"CLCA3P" -0.178511006126723
"CLCN3" 0.486395489632288
"CLCN5" 0.427236358762191
"CLDN12" 0.496761391048849
"CLDN15" -0.0462811249902338
"CLDN16" -0.169148846273753
"CLDN19" -0.0329022853523426
"CLDN5" -0.208706014382775
"CLDN9" -0.18465244618204
"CLEC14A" -0.164467167219272
"CLEC17A" -0.193972036043305
"CLEC19A" -0.153901751050562
"CLEC2L" -0.206123898497225
"CLEC3B" -0.125505057869322
"CLEC4C" -0.163352973606853
"CLEC4GP1" -0.243450608639211
"CLEC4M" -0.199223495365074
"CLIC1P1" -0.132130051382006
"CLINT1" 0.606708172050903
"CLMAT3" -0.0573402264559955
"CLN3" -0.207845111475546
"CLN5" -0.0273004875355387
"CLNK" -0.19031279044938
"CLPB" 0.540880725201285
"CLPS" -0.181806752472059
"CLPSL2" -0.165925719735213
"CLPTM1" 0.0958770010629851
"CLPX" 0.56604445830077
"CLRN1-AS1" -0.166133359705643
"CLSPN" 0.484735118534848
"CLSTN2" -0.1970729467741
"CLSTN2-AS1" -0.131646751508899
"CLTC" 0.574189576669009
"CLUHP8" -0.236318923704579
"CLVS1" -0.188440501601967
"CMAS" 0.629888669919605
"CMIP" 0.0197638709764469
"CNBD2" -0.18443453224179
"CNGA1" -0.146227796854342
"CNGA4" -0.102777908735614
"CNGB1" -0.258216362734075
"CNGB3" -0.211193753347448
"CNKSR1" -0.0332424010167036
"CNN2P1" -0.0883247782834829
"CNOT1" 0.544404543626305
"CNOT6" 0.565732301885894
"CNPY2" -0.0423457399143157
"CNPY3" 0.026058144456544
"CNR1" -0.150132635742666
"CNTN2" -0.152207858803896
"CNTN5" -0.161760567280683
"CNTNAP5" -0.187646663382733
"CNTRL" 0.476032383680514
"COA6-AS1" -0.111723455714945
"COA7" 0.581175591396995
"COG5" 0.524529258138111
"COG6" 0.477464144476987
"COG7" 0.0684685348963439
"COILP1" -0.110990404613848
"COL18A1" -0.091421423146485
"COL23A1" 0.119808288473101
"COL25A1" 0.218146643639041
"COL6A5" -0.195073193666737
"COMMD3" -0.039869703867501
"COPB1" 0.642445306480607
"COPB2" 0.611854736684944
"COPG2" 0.552562319704659
"COQ8B" -0.0846566542434697
"CORO1C" 0.564161160434897
"CORO7" -0.251619535635683
"COX15" 0.523318230791278
"COX16" -0.0835832037092065
"COX4I2" -0.0837383566106478
"COX6A1" -0.0624978540073158
"COX6B1P1" -0.146567190779318
"COX6B2" -0.159140150247401
"COX6C" -0.0657070559398907
"COX7B2" -0.20373988633821
"COX7BP2" -0.119248372088579
"COX7CP1" -0.0817652811843328
"COX8A" -0.127424263494175
"CPA4" 0.2381551655409
"CPAMD8" 0.0858091802855669
"CPB2" -0.159529610363906
"CPB2-AS1" -0.123722987171657
"CPHXL" -0.197051866195748
"CPLANE1" 0.458932197937862
"CPLX1" -0.253297294286315
"CPLX2" -0.209155511945192
"CPLX4" -0.219599341013656
"CPN1" -0.195085380062766
"CPNE4" -0.200979266027324
"CPNE6" -0.00380281664283527
"CPNE9" -0.218908145258479
"CPO" -0.200831232778988
"CPSF2" 0.662459247151068
"CPSF3" 0.592276351474502
"CPSF6" 0.599024300166805
"CPTP" -0.00248071072797143
"CPXCR1" -0.0934213152863183
"CR1" -0.186402015694965
"CR1L" -0.162398208411174
"CR381670.1" -0.128562212608836
"CR381670.2" -0.201477610106729
"CR382285.1" -0.200766301904065
"CR383656.4" -0.256619001213148
"CR769775.2" -0.198077272313114
"CRACR2B" -0.198964328175392
"CRAT37" -0.104767497893894
"CRB1" -0.193254045546843
"CRB2" -0.127384586430868
"CREB1" 0.570641635416807
"CREB3L3" -0.2089105980004
"CRHR2" -0.229971881869644
"CRIP2" -0.137699780850279
"CRIP3" -0.188303197615247
"CRISP3" -0.176850400607162
"CRLF1" -0.105134104751881
"CRLF2" -0.215578364590314
"CRNKL1" 0.503652385044628
"CROCC2" -0.232337860915579
"CRTC2" 0.0390680274795168
"CRX" -0.243167044794233
"CRYBB2P1" 0.0125223662241096
"CRYBG2" -0.138398777779623
"CRYBG3" 0.480791155718659
"CRYGD" -0.0734143981860597
"CRYM-AS1" -0.12841769393244
"CSAG3" -0.219351423984764
"CSDE1" 0.631319259477252
"CSE1L" 0.47637026012166
"CSF1" -0.165732714611403
"CSF2RA" -0.131014138843641
"CSF3R" -0.231132784599602
"CSMD1" -0.169591620962522
"CSN3" -0.226180783448989
"CSNK1E" -0.034787070585716
"CSNK1G2P1" -0.152637427241509
"CSNK2B" -0.123103515381657
"CSPG4P13" 0.26998400507123
"CSRNP1" 0.0230904664225967
"CSRP1" 0.0565248181116541
"CSRP3" 0.162992497240021
"CSTF2T" 0.562008883272596
"CSTF3" 0.653907925090498
"CSTF3-DT" -0.0958813112715358
"CSTL1" -0.197857893067254
"CT70" -0.104301110389721
"CTAGE13P" -0.179148510992885
"CTAGE9" -0.152055691581557
"CTBP1" 0.0698879744147489
"CTBP1-AS" -0.094427267972284
"CTBP2P1" -0.271790285353979
"CTC-338M12.4" -0.0436551766696158
"CTC1" -0.01833234705072
"CTCF" 0.581142664251169
"CTCFL" -0.115227142442807
"CTD-2297D10.2" -0.223170930681853
"CTD-2350J17.1" -0.164145706325901
"CTD-3080P12.3" -0.181141846188862
"CTDNEP1" 0.0624349965848891
"CTF1" -0.186530279586186
"CTNNA2" -0.021675186481476
"CTNNBIP1" -0.0703819008892765
"CTR9" 0.706539493415814
"CTRC" -0.21675945041417
"CTSD" -0.178628565226407
"CTSE" -0.0516005012110024
"CTSV" 0.340337198957087
"CTU1" -0.240284223073261
"CTXND1" -0.217962872589171
"CTXND2" -0.186839456686579
"CU633904.2" -0.21911657405978
"CUBNP2" -0.163826893528524
"CUBNP3" -0.133168048210086
"CUL2" 0.430364635121175
"CUL3" 0.544711627097556
"CUL4A" 0.418146437698472
"CUL5" 0.586986961881405
"CUL7" 0.0201652109259214
"CUL9" 0.0136811029397241
"CUTC" 0.513553562720846
"CUX2" -0.145047540792028
"CWC22" 0.598652206520904
"CXCR4" -0.151288572216061
"CXXC4-AS1" -0.1884322012137
"CYB5D1" -0.200260726388597
"CYB5R3" -0.0430661041073933
"CYBC1" 0.023107526565018
"CYCS" 0.546793098479325
"CYCSP2" -0.149515917515617
"CYCSP40" -0.248137459432893
"CYCSP55" 0.418898596124219
"CYGB" -0.138391268765738
"CYHR1" 0.00498941699625598
"CYLC2" -0.21322354714686
"CYP11A1" -0.120425286564971
"CYP1A2" -0.226867599568886
"CYP21A1P" -0.204234382121891
"CYP27B1" -0.113810451727421
"CYP2A13" -0.253961897745419
"CYP2A7" -0.261290548649547
"CYP2AB1P" -0.212465353854784
"CYP2B6" -0.210349006297965
"CYP2B7P" -0.178391097655405
"CYP2C9" -0.145431008737017
"CYP2F1" -0.274396047070993
"CYP2G1P" -0.279283477160815
"CYP2G2P" -0.270645638373681
"CYP2S1" -0.184497794983591
"CYP2T1P" -0.186129988833883
"CYP2T3P" -0.249261159551602
"CYP3A43" -0.275484864770071
"CYP3A5" 0.471752328317054
"CYP4A22" -0.202252966627314
"CYP4A22-AS1" -0.124523015695926
"CYP4F11" -0.184490347579461
"CYP4F22" -0.139735569753145
"CYP4F23P" -0.260954836929816
"CYP4F24P" -0.244478687130051
"CYP4F3" -0.269911471085116
"CYP4F8" -0.218621632563255
"CYP4Z1" -0.214738689587266
"CYP51A1" 0.360281790692689
"CYP51A1P3" -0.153248814004379
"CYP7A1" -0.253215110505436
"CYSRT1" -0.114338557893618
"CYTL1" -0.077404549152868
"CYTOR" -0.0498259514432018
"D21S2088E" -0.190423482861602
"DAAM2-AS1" -0.0824065982633013
"DACH2" -0.297974731164764
"DAO" -0.222652624492359
"DAPK1-IT1" -0.236164972511412
"DARS2" 0.449486577138002
"DAW1" -0.213646733446708
"DBF4" 0.623039287302885
"DBF4P1" 0.400369087177501
"DBIL5P2" -0.220371623092503
"DBP" -0.190290105378727
"DBT" 0.590162088694318
"DCAF1" 0.605043295299047
"DCAF12L1" 0.189475412523194
"DCAF17" 0.505358583061842
"DCAF6" 0.555656434654207
"DCAF8" 0.0971713979316127
"DCC" -0.177318785627563
"DCDC1" -0.127255069580745
"DCDC2" 0.25549565016156
"DCLRE1CP1" -0.248761041340869
"DCP2" 0.440565741066555
"DCST1" -0.152558921753442
"DCST2" -0.299690978477473
"DCTN1" 0.553160848899368
"DCTN1-AS1" -0.142972619937946
"DCTN2" 0.159600089341225
"DCTN4" 0.596730173397042
"DCUN1D1" 0.579338852759947
"DCUN1D4" 0.495448464508994
"DDB1" 0.650564530939367
"DDC" -0.180098112104345
"DDIAS" 0.61301725536391
"DDN" 0.281905135291278
"DDR1-DT" -0.211364292168538
"DDX10" 0.598069517559961
"DDX11L1" -0.0971724198318155
"DDX18P4" -0.147681247767205
"DDX18P6" -0.118023036879403
"DDX20" 0.581655553575347
"DDX21" 0.580309017781904
"DDX23" 0.594191416300825
"DDX24" 0.610874861756309
"DDX3P1" -0.307316362184637
"DDX3X" 0.595348420423196
"DDX46" 0.573896990095191
"DDX50" 0.629897226749844
"DDX52" 0.563548296805941
"DDX58" 0.347744509076743
"DDX59-AS1" -0.0726536886729835
"DDX6" 0.597030410256967
"DDX60" 0.315898512767095
"DECR2" -0.167495616496858
"DEDD2" -0.0548883801542928
"DEF6" -0.058241115033185
"DEFB118" -0.239854391528363
"DEFB131E" -0.163161271662445
"DELEC1" 0.310895308150621
"DENND1C" -0.177636633441546
"DENND3" -0.0741700091269454
"DENND4C" 0.495176501294453
"DENND6B" -0.24135439991313
"DENR" 0.630725684927928
"DEPDC4" -0.000131985991058996
"DERA" 0.529206543746407
"DES" 0.238094960897556
"DET1" -0.0665640507422023
"DGAT1" -0.0453474322027396
"DGAT2" 0.263694345132919
"DGAT2L7P" -0.216881945603353
"DGCR6L" 0.021954542933509
"DGKB" -0.198195088820947
"DHCR24" 0.431105719209555
"DHRS12" -0.0972414968322583
"DHRSX" -0.0536351331352362
"DHX15" 0.602795768180228
"DHX29" 0.476486276085449
"DHX36" 0.571772685269144
"DHX37" 0.500464935314794
"DHX38" 0.544182958157554
"DHX57" 0.437532274797069
"DHX9" 0.680590171687002
"DIAPH1-AS1" -0.244702013513976
"DIAPH3-AS1" -0.310088561540785
"DICER1" 0.56204787695108
"DICER1-AS1" -0.0334719319163796
"DIO2-AS1" -0.0931245896295883
"DIP2B" 0.584989041936717
"DIPK2B" -0.122296572653174
"DISC1-IT1" -0.226394279774927
"DISP3" -0.0554784964525487
"DKC1" 0.576232045957843
"DKK4" -0.254883383362515
"DKKL1P1" -0.239100399821434
"DLAT" 0.652678862770832
"DLD" 0.592122696203553
"DLEC1" -0.0337489061896523
"DLG1-AS1" -0.175459531812028
"DLGAP1-AS3" -0.220013747467417
"DLGAP1-AS4" -0.198193480919318
"DLGAP1-AS5" -0.150196677935747
"DLGAP3" -0.215267807633221
"DLGAP4-AS1" -0.22637021346186
"DLGAP5" 0.599701402585491
"DLL3" -0.167522297936536
"DLL4" -0.138701466878012
"DLX2-DT" -0.0776945035157043
"DM1-AS" -0.0170061197395261
"DMAC2" 0.121026010026608
"DMBT1L1" -0.258259927799618
"DMPK" -0.11845225715353
"DMRT1" -0.0710103352908923
"DMRTC2" -0.284600287957185
"DMWD" -0.0517356386712398
"DMXL1" 0.499272152238332
"DNAAF1" -0.190279395541623
"DNAAF4" -0.10583938765895
"DNAH12" -0.0773844371457816
"DNAH17" -0.296865424110592
"DNAH2" -0.0973101748121774
"DNAH5" -0.185686379712039
"DNAI2" -0.163838561034763
"DNAJA1" 0.663897956805033
"DNAJA1P3" 0.44170012272146
"DNAJA2" 0.530830712080067
"DNAJB12P1" -0.141720311976504
"DNAJB13" -0.19688709146026
"DNAJB5-DT" -0.212797581405447
"DNAJB6P1" 0.476365246473604
"DNAJB6P4" -0.204123927088061
"DNAJB6P7" -0.173498143361235
"DNAJC19P6" -0.204003361380822
"DNAJC2" 0.427292324464432
"DNAJC21" 0.62217111239824
"DNAJC27-AS1" -0.176095092336222
"DNAJC4" -0.0309321611330364
"DNAJC5B" -0.0882679297467482
"DNAJC9" 0.521983025416172
"DNASE1" -0.0107634116618665
"DNASE1L2" -0.166043059264529
"DNM1L" 0.605697148601548
"DNM1P34" -0.163972669079713
"DNMBP-AS1" -0.25037155124705
"DNMT1" 0.510029109610238
"DNMT3B" 0.432008193586733
"DNMT3L" -0.162796073699099
"DOCK7" 0.530361141054222
"DOCK8-AS1" -0.194744061695233
"DOK2" -0.134360517872829
"DOK3" -0.0947325806521902
"DPEP2" -0.244059461320039
"DPEP2NB" -0.173286148199801
"DPH6" 0.00154609742768403
"DPM1" 0.49427505190326
"DPM2" 0.062070499306605
"DPM3" -0.0122456307242682
"DPP10" -0.202481322074698
"DPP10-AS1" -0.178556798531781
"DPP6" -0.273411097431589
"DPPA2" -0.19866273411117
"DPPA3" -0.218752011316416
"DPPA4" -0.240687596608734
"DPRX" -0.263527082945108
"DPRXP2" -0.223037684446717
"DPRXP3" -0.214535652958796
"DPRXP4" -0.230743071959925
"DPRXP5" -0.239500929498903
"DPRXP6" -0.233459106590032
"DPY19L1P2" -0.0077126940649314
"DPY19L2P4" -0.0705251997607018
"DPYD-AS1" -0.135912782839627
"DPYD-AS2" -0.160504432684154
"DRAIC" -0.139159025851228
"DRC1" -0.261313278474921
"DRC7" -0.262345906573656
"DRICH1" -0.286997950967328
"DROSHA" 0.612288748047771
"DSCAM" -0.222717684010959
"DSCAML1" -0.120041795533782
"DSG2" 0.244498653928578
"DST" 0.508730028326625
"DSTNP5" -0.179437533835094
"DTD2" 0.458303731247812
"DTHD1" -0.155692228534252
"DTX3L" 0.438647096415364
"DUS1L" 0.00845667608439361
"DUS4L-BCAP29" -0.140289094728797
"DUSP11" 0.623327847250942
"DUSP12P1" -0.213412188020748
"DUSP13" 0.213634076062378
"DUSP18" -0.0787709131275389
"DUSP5" -0.17926264730718
"DUTP6" -0.0774842781072887
"DUX4L27" 0.31041613301652
"DUX4L32" -0.294157823294335
"DVL3" 0.0668893494528402
"DXO" 0.0345590956174741
"DYDC1" -0.295616637313124
"DYNAP" -0.259132008699573
"DYNC1H1" 0.547922584946853
"DYNC1LI1" 0.557187301381392
"DYNC1LI2" 0.523785386121947
"DYNLRB1" -0.280455265245657
"DYRK1A" 0.562671254878426
"DYTN" -0.199929195147921
"E2F3" 0.534179938176861
"E2F6P4" -0.176676634353664
"E2F7" 0.399013075736545
"E2F8" 0.484463926754366
"E4F1" 0.0764833696596914
"EBF4" -0.118452262781402
"EBI3" -0.138654694963004
"EBLN2" -0.135196473232526
"EBP" 0.0757492873334744
"ECD" 0.576480665211247
"ECE1" -0.0998176073187462
"ECE1-AS1" -0.265806998749339
"ECE2" -0.232852559889672
"ECH1" -0.0306146112955625
"ECI1" -0.00237494764039659
"ECPAS" 0.528666147152698
"ECSCR" -0.124351480821606
"ECT2" 0.538231023974246
"ECT2L" -0.166144894392988
"EDAR" -0.134068169246838
"EDEM1" 0.468311887117393
"EEA1" 0.495153123063604
"EED" 0.489228000888301
"EEF1A1P1" -0.0895815655153354
"EEF1A2" 0.132922552089084
"EEF1AKMT3" -0.0613920486040881
"EEF1AKNMT" 0.582473538797523
"EEF1B2P7" -0.148988610934715
"EEF1DP4" -0.0841643422584143
"EEF1DP7" -0.192186559683192
"EFCAB12" -0.25374853308757
"EFCAB13" -0.129265522546496
"EFCAB3" -0.17967505236233
"EFCAB6" -0.111318225458977
"EFCAB6-AS1" -0.175104256389328
"EFCAB8" -0.246717635965178
"EFCAB9" -0.134129298154269
"EFHD2" -0.0469905008062605
"EFL1" 0.472948962308131
"EFL1P1" -0.137253179602155
"EFNA1" -0.158944198308628
"EGFEM1P" -0.188398524225276
"EGFL7" -0.322360852716144
"EGFR" 0.274332861099764
"EHBP1" 0.560753054499727
"EHHADH" 0.525402331574146
"EID2B" -0.0805858404996461
"EIF1AX-AS1" -0.157934275221801
"EIF1AXP2" -0.231192675657691
"EIF1P6" -0.0217472613253763
"EIF2AK2" 0.493786012840286
"EIF2B3" 0.570406842118233
"EIF2S1" 0.592172060361696
"EIF2S2P3" -0.171329973694243
"EIF2S2P5" -0.198965407300934
"EIF3A" 0.648465946761729
"EIF3C" 0.54619498432502
"EIF3IP1" -0.137598308547896
"EIF3KP3" -0.264672992557302
"EIF3MP1" -0.177909235503002
"EIF4A2" 0.577044433579951
"EIF4BP6" 0.453940677673965
"EIF4EBP1P1" -0.0434337560245044
"EIF4EP1" -0.125733040715708
"EIF4EP3" -0.102855313937604
"EIF4G1" 0.568796827933558
"EIF4G2" 0.669038758260463
"EIF4G3" 0.559583374715171
"EIF4HP1" 0.476670623469761
"EIF5" 0.551558203526714
"EIF5AP2" -0.056464938883892
"EIF5AP3" -0.223248030948598
"ELAVL3" -0.0952919738387163
"ELAVL4" -0.103586453778375
"ELF1" 0.477104006519892
"ELF3-AS1" -0.212675040083128
"ELF5" -0.158457743587343
"ELFN2" -0.134368674436266
"ELK4" 0.500677760119461
"ELMO2P1" -0.196675460508978
"ELMO3" -0.130766374282158
"ELMOD3" 0.0820306391498897
"ELOA-AS1" -0.0148433549051656
"ELOB" -0.128827636790111
"ELOBP2" -0.0590285148060507
"ELOCP28" -0.158533733775027
"ELOCP3" -0.104885262332549
"ELOVL5" 0.537003849217974
"ELP3" 0.513085167027705
"EMD" 0.0349597064560578
"EME2" -0.0789507506781539
"EML1" 0.546885411664931
"EML3" 0.0713320243022417
"EML4-AS1" -0.0869961901678574
"EMP3" -0.0782384157527974
"EMSY" 0.555133528052861
"ENDOD1" 0.471153036036486
"ENDOV" -0.025251618874175
"ENG" -0.0374929069239277
"ENGASE" 0.0524759477153239
"ENO3" 0.160838303347303
"ENOX1-AS1" -0.350485941011688
"ENPP3" -0.194526111421828
"ENPP7" -0.177205286033448
"ENPP7P10" -0.204793167624944
"ENPP7P11" -0.0992515746452646
"ENPP7P7" -0.162600479903591
"ENPP7P8" -0.210903554115138
"ENPP7P9" -0.263955926445303
"ENTPD4" 0.51817204930239
"EPB41L4A" -0.114222848761903
"EPB41L4A-DT" -0.229643008435462
"EPB41L5" 0.451990165436269
"EPB42" -0.212096951961711
"EPGN" -0.176486561340012
"EPHA1-AS1" -0.146171036808734
"EPHA10" -0.123458174788603
"EPHX3" -0.0696938571654463
"EPN1" -0.0083238274680017
"EPN2-AS1" -0.135504706285728
"EPO" -0.168676536680613
"EPOR" -0.0372673889089877
"EPS15" 0.585631784285404
"EPS8L3" -0.259867893059235
"EPX" -0.166484877195771
"ERAP2" -0.18545282861453
"ERAS" -0.0715604199867098
"ERC1" 0.518682581002407
"ERCC6L" 0.566119782522469
"ERGIC2" 0.632871937646084
"ERI1" 0.58874725583407
"ERI2" 0.460824152445343
"ERI3" 0.099084472128373
"ERICH3" -0.127166179917137
"ERICH6" -0.171560411002452
"ERLIN1" 0.572491721554854
"ERN2" -0.151312614378282
"ERVFRD-1" -0.142645494816784
"ERVK3-1" 0.0169297046949731
"ERVK9-11" -0.113958685986275
"ERVV-1" -0.159959740801796
"ERVV-2" -0.155423294185772
"ESAM" -0.17480507298768
"ESCO1" 0.566702354777981
"ESCO2" 0.500649780863591
"ESF1" 0.471390821618066
"ESRP2" -0.0961454109484128
"ESRRG" -0.120876759944178
"ETF1" 0.585491773657174
"ETF1P2" -0.043402718452451
"ETFB" -0.0451189209425168
"ETFRF1" 0.529974113715604
"ETHE1" -0.12499572405149
"ETNK1" 0.560837587417701
"EWSAT1" -0.0214524768636133
"EXD1" -0.271987597223947
"EXD2" 0.452153540382395
"EXD3" -0.0581441428716254
"EXOC2" 0.540571940806657
"EXOC3L1" -0.0714366606348933
"EXOC3L2" -0.216925814535263
"EXOC5" 0.51987425912807
"EXOC8" 0.507186283685848
"EXOSC4" -0.0820883081485359
"EXTL3-AS1" -0.247228219706751
"EYA3" 0.521431727553529
"EYS" -0.253471639792383
"EZH2" 0.456113567382217
"F11" -0.233061185066621
"F2RL2" -0.172086194801623
"FA2H" -0.165601547850393
"FAAP20" -0.0901613136533699
"FABP1" -0.237777902757183
"FABP5P3" -0.18046061484945
"FABP6-AS1" -0.198129330230847
"FADS6" -0.232457765418443
"FAM110A" -0.158559188752307
"FAM111B" 0.406023602644793
"FAM117B" 0.462836402077378
"FAM118B" 0.562580542001983
"FAM120B" 0.553642583771454
"FAM126A" 0.477119335324052
"FAM131C" -0.254892559844017
"FAM133EP" -0.120845942613028
"FAM13A-AS1" -0.105613116960446
"FAM149B1P1" -0.157007486886097
"FAM153A" -0.136664972452055
"FAM153B" -0.222626853096182
"FAM153CP" -0.152768187124111
"FAM157A" -0.244135399883892
"FAM157C" -0.143548204082847
"FAM161A" 0.423157499408841
"FAM161B" 0.440124978041691
"FAM166A" -0.194954617408555
"FAM167A-AS1" -0.193412249216013
"FAM167B" -0.185580014792753
"FAM168A" 0.519622117619692
"FAM168B" 0.511523716320172
"FAM169B" -0.151453015573738
"FAM170A" -0.175634769322126
"FAM170B-AS1" -0.178590875963083
"FAM171A2" -0.111389761902185
"FAM172BP" -0.208076807958713
"FAM177B" -0.146193752594713
"FAM181A-AS1" -0.219613480908916
"FAM183A" -0.214814465540958
"FAM186A" -0.129707088848829
"FAM187B2P" -0.223968204857762
"FAM193B" 0.00866922511642282
"FAM201A" -0.0509699523257386
"FAM205BP" -0.16709361213806
"FAM20B" 0.498910617923106
"FAM20C" -0.177901505403829
"FAM215B" -0.0506220213011282
"FAM217A" -0.159951267817016
"FAM220BP" -0.235299835188475
"FAM221B" -0.234677629008029
"FAM222B" 0.0369576760633802
"FAM225B" 0.388227103677064
"FAM228A" 0.00587204631670517
"FAM229A" -0.330545280346679
"FAM230I" -0.199388391195167
"FAM237B" -0.0570682590420109
"FAM238A" -0.203699350359432
"FAM245B" -0.284024673612662
"FAM30A" 0.102831783097996
"FAM43A" -0.0951394856016954
"FAM71D" -0.208907355991252
"FAM71E1" -0.182232821672845
"FAM71F1" -0.181384584540822
"FAM71F2" -0.144403364541505
"FAM76B" 0.483061430032966
"FAM81B" -0.211498624872291
"FAM83A" -0.197744133334257
"FAM83A-AS1" -0.201663707550053
"FAM83G" 0.237880522928808
"FAM86MP" -0.177560053481135
"FAM89B" -0.116933431659009
"FAM96AP2" 0.00121094894390061
"FAM98A" 0.592462657377367
"FAM98B" 0.521818482336377
"FAM98C" -0.137689279183417
"FAM9B" -0.16750817490868
"FANCD2" 0.43201676273205
"FANCD2OS" -0.123522466041169
"FANCM" 0.529620584268486
"FAR1" 0.624807509515808
"FAR2P1" -0.244605584506508
"FARSBP1" -0.18582531598677
"FASTKD5" 0.489366069679042
"FAT2" 0.179266622275095
"FAUP2" -0.190739356282143
"FBH1" 0.513579430132231
"FBN3" -0.0388696978866634
"FBP2" 0.240125755098241
"FBXL15" -0.158681489146004
"FBXL22" -0.097808116052585
"FBXL8" -0.0667145239393157
"FBXO24" -0.0958236397943207
"FBXO28" 0.530109200268905
"FBXO3" 0.574935298080596
"FBXO30" 0.496347225951708
"FBXO34" 0.540613095989553
"FBXO36-IT1" -0.177244374588306
"FBXO44" -0.0225066884428576
"FBXO46" 0.104371327890455
"FBXW10" -0.213186967431683
"FBXW2" 0.600354697029291
"FCAMR" -0.195524196161069
"FCAR" -0.188858580708176
"FCF1" 0.614225223695607
"FCF1P6" -0.122608228073921
"FCF1P7" -0.206098550863518
"FCGRT" -0.106610510421774
"FCHO1" -0.167706335744592
"FCHSD1" -0.0506356677166528
"FCMR" -0.163854472052791
"FCN1" -0.263134798249434
"FCN3" -0.0161809046825005
"FCRL4" -0.22299327905795
"FCRLB" -0.11981609126297
"FDPSP3" -0.15318008124985
"FEN1" 0.521160550269973
"FER1L5" -0.147941108030037
"FGB" -0.20057420932932
"FGD4" 0.324549009992685
"FGF10" -0.119027850531052
"FGF12" -0.13254675221864
"FGF12-AS2" -0.202929949182503
"FGF14-AS2" -0.25509109497457
"FGF18" -0.187011352641902
"FGF8" -0.205749511841679
"FIGNL2" -0.15275457290161
"FIZ1" 0.00877507829923123
"FKBP1A" 0.0235115877465014
"FKBP1B" -0.101564570908416
"FKBP6" -0.295842829015707
"FLACC1" -0.115883568942632
"FLG2" -0.14962890840885
"FLJ37453" 0.0245795735955883
"FLJ40194" -0.178963610333433
"FLJ40288" -0.210978517330223
"FLJ42393" -0.150407513102388
"FLJ42969" -0.177547550179011
"FLJ46284" -0.177041852723823
"FLT1P1" -0.223148603120332
"FLT3" -0.118505453041175
"FLT3LG" -0.215843439327412
"FLT4" -0.0785930111390334
"FLYWCH1" -0.051735567294135
"FLYWCH2" -0.0951628572090774
"FMNL2" 0.388032632294128
"FMO11P" -0.228580811205708
"FMO5" 0.402549955815567
"FMR1" 0.530511954153155
"FMR1-IT1" -0.0889823096920649
"FNDC7" -0.236477350003428
"FNTAP2" -0.033469456702595
"FNTB" 0.0951917191379179
"FO393400.1" -0.192904207987224
"FO393401.1" -0.190457262213466
"FO393419.2" -0.124703726851362
"FO681548.1" -0.116598687599324
"FOCAD" 0.544029047881495
"FOLR1P1" -0.266842636578128
"FOSB" -0.0298540702376558
"FOSL1P1" -0.157112127811476
"FOXB1" -0.150698829666217
"FOXC1" -0.0427964504333249
"FOXC2" -0.21427492636864
"FOXD1" -0.100780486835573
"FOXG1" -0.0411711330261372
"FOXG1-AS1" -0.0724656645194391
"FOXH1" -0.224837065854444
"FOXI3" -0.033017013426759
"FOXL2" 0.325216872760595
"FOXL3" -0.147816806375262
"FOXN1" -0.198809783532509
"FOXN2" 0.476990970622594
"FOXN3-AS2" -0.224865390886201
"FOXQ1" 0.255073916258441
"FOXR1" -0.127064077231776
"FOXR2" -0.107594503783827
"FP236383.5" -0.216933691842057
"FP236383.9" -0.21752670516833
"FP325317.1" -0.246599766036504
"FP325330.2" -0.266253357975932
"FP325332.1" -0.0847060570794876
"FP671120.4" -0.17417411092944
"FP671120.6" -0.27501225981208
"FP671120.7" -0.308263702047087
"FPGT-TNNI3K" -0.27120606751116
"FRA10AC1" 0.549255786611972
"FREM3" -0.127859528430302
"FRG2JP" -0.262455452787618
"FRMD6-AS1" -0.0641109305114768
"FRMD6-AS2" -0.287043489181877
"FRMPD2" -0.216205827047641
"FRS3" -0.220749322125893
"FSCN3" -0.167693394428002
"FSIP2-AS1" -0.187134451159506
"FTL" -0.0859438284027685
"FTLP2" -0.140439090335048
"FTLP5" -0.072950055716593
"FTLP8" -0.128891180946833
"FTOP1" -0.0816094305475021
"FUBP3" 0.527053791607493
"FUNDC2P4" -0.153863741139299
"FUT1" -0.105846412236037
"FUT2" -0.135069727103732
"FUT3" -0.187595717563594
"FUT6" -0.171990514729605
"FUT9" -0.175800308673575
"FXNP2" -0.059454039388245
"FXR1" 0.597670571645879
"FXYD3" -0.116676488506593
"FYB2" -0.21956572796247
"FZD10-AS1" -0.167735005935154
"G2E3" 0.60225341560957
"G3BP1" 0.63277094535095
"G3BP2" 0.65489400925518
"G6PC" -0.12584497450402
"G6PC2" -0.18084769093694
"G6PC3" -0.0535821841860419
"GAB4" -0.145481789911431
"GABBR1" -0.0760384982354679
"GABPA" 0.540476442584729
"GABPAP" 0.448402933851979
"GABPB1-AS1" -0.028600640362044
"GABRA1" -0.173895437685607
"GABRA6" -0.23735902323118
"GABRB1" -0.252819294693201
"GABRE" -0.270932428954223
"GABRG2" -0.21052378134115
"GABRG3" -0.204172741969775
"GABRR3" -0.209372784783918
"GAD2" -0.179424526731482
"GAK" 0.097530109876922
"GALNT1" 0.518391807674241
"GALP" -0.125738803113703
"GALR3" -0.131312452756235
"GAPDHP30" -0.173271681227469
"GAPDHP32" -0.123567554443557
"GAPDHP39" -0.234114817646698
"GAPDHP51" -0.24575460255301
"GAPDHP68" -0.033787395596617
"GAPVD1" 0.505262258394703
"GARS1-DT" 0.000475596399387601
"GART" 0.584827968726222
"GAS2L1" -0.0434653187110168
"GAS2L1P2" -0.219950072356117
"GAS6" -0.128278565321631
"GAS6-AS1" -0.237362028061956
"GAU1" -0.19085477385123
"GCC2" 0.500005291705204
"GCM1" -0.105365928044376
"GCM2" -0.231248031942714
"GCN1" 0.587101283855473
"GCNT1" 0.298574728245859
"GCNT2P1" -0.218170766563383
"GCNT3" -0.173018378527358
"GCSIR" -0.186587943466486
"GDAP1L1" -0.20267488675003
"GDAP2" 0.580249762722171
"GDF15" -0.122881273627627
"GDF5" 0.176163792961452
"GDF7" -0.066312025090328
"GDPD3" -0.0894858424308939
"GDPD4" -0.0346006054664972
"GDPD5" -0.137080950818449
"GEMIN5" 0.559808815724314
"GEN1" 0.521089160805775
"GET4" -0.143892031320202
"GFER" 0.0235367258624187
"GFI1B" -0.152058823073319
"GFM1" 0.6586988381054
"GFPT1" 0.548178003402295
"GGA1" 0.0414397216852921
"GGNBP1" -0.153286249819733
"GGT1" -0.153283233341892
"GGT4P" -0.328283670943388
"GGT6" -0.0742532432474056
"GGT8P" -0.023504561584299
"GGTLC2" -0.129139295299743
"GHDC" -0.182036227215604
"GIGYF2" 0.523358843163924
"GIHCG" 0.0531946310538296
"GIMAP7" -0.0436777978033993
"GIP" -0.195540888434743
"GIPC3" -0.190908698217606
"GIT1" -0.0527832507864252
"GJA10" -0.223421028422361
"GJA4" -0.135279263646738
"GJB1" -0.22405184377633
"GJB7" -0.180970119692975
"GJD2" -0.101108338860907
"GJD3" -0.0662921922448731
"GK-IT1" -0.185941664600112
"GK2" -0.163392603195751
"GLB1L3" -0.0565208286731011
"GLI4" -0.140935283308404
"GLIPR1L2" -0.153823994542332
"GLIS1" -0.0682639059611424
"GLIS2" -0.151428321522332
"GLIS2-AS1" -0.0709517943309826
"GLMN" 0.511539419552036
"GLOD4" 0.537149444235774
"GLOD5" -0.235411110092724
"GLRA2" -0.158396998664804
"GLS" 0.53271671007786
"GLT6D1" -0.220459482285439
"GLTPD2" -0.0976961137703801
"GLYAT" -0.187625427888969
"GLYATL1P1" -0.21192941681451
"GLYCTK" -0.00879455912103233
"GMCL1" 0.52131487682756
"GMDS-DT" 0.00599790684628865
"GNA14-AS1" -0.273380717711146
"GNAI2" -0.0254849223153777
"GNAI3" 0.586617585432187
"GNAS" 0.103967203554493
"GNAS-AS1" -0.342469490757503
"GNB4" 0.52657186009629
"GNG5" -0.116651374547285
"GNG5P2" -0.202503246263875
"GNG5P3" -0.277056440047378
"GNG8" -0.100034198707491
"GNGT2" -0.152938860372121
"GNL2" 0.611107434794463
"GNL3" 0.585133955760154
"GNLY" -0.152376016938343
"GNPNAT1" 0.508001227730446
"GOLGA2P11" -0.179543118952281
"GOLGA4" 0.54686139347846
"GOLGA6A" -0.22949083380139
"GOLGA6L2" -0.200873163495385
"GOLGA8S" -0.15425831602555
"GOLGA8UP" -0.270527132815863
"GOLGB1" 0.499467156514276
"GOLT1B" 0.556790556800587
"GP2" -0.217398418515094
"GP6" -0.041975855652377
"GPA33" 0.0199960564770066
"GPAM" 0.596402267437402
"GPATCH11" 0.612881820108243
"GPATCH4" 0.484312902425954
"GPBAR1" -0.176466091722368
"GPD2" 0.493384366009944
"GPHA2" -0.139591289287311
"GPIHBP1" -0.146583071430861
"GPKOW" 0.466792594261054
"GPR1-AS" -0.240729079486603
"GPR101" -0.239424189848779
"GPR143" -0.144509730289146
"GPR149" 0.0245408045995004
"GPR171" 0.163830433344577
"GPR26" -0.232670990355057
"GPR32" -0.149263670061557
"GPR35" -0.161542853355382
"GPR37L1" -0.15695440201769
"GPR4" -0.25612259762187
"GPR52" -0.185195356602029
"GPR78" -0.206205338406577
"GPR83" -0.0663631172541849
"GPR87" -0.19650189114712
"GPS1" 0.0168503998511113
"GPSM2" 0.428759733737507
"GPSM3" -0.139520398003471
"GPX1" -0.0279043520765309
"GPX3" -0.208960161445884
"GRAMD4P8" -0.108214953305287
"GREM1" 0.320077076820342
"GRHL2" -0.244389111809953
"GRIA1" -0.216771984267207
"GRIK3" -0.140908114874052
"GRIN2A" -0.281963473082003
"GRIN2D" -0.234103546775401
"GRIN3B" -0.128843335787325
"GRINA" -0.0948444349670054
"GRIP1" -0.0560003015864708
"GRK7" -0.138405823140472
"GRM3-AS1" -0.216502575953526
"GRM6" -0.117753815791762
"GRM7" -0.0430213004294944
"GS1-124K5.4" -0.03132317700978
"GS1-279B7.1" -0.169819239272572
"GSDMB" -0.175217858392803
"GSDMD" -0.0186240357273839
"GSK3A" 0.017544757648449
"GSPT2" 0.441551199441279
"GSTA9P" -0.202833026682069
"GSTCD" 0.472689991909894
"GSTM5P1" -0.210111698678002
"GSTT2B" -0.181336343276746
"GSTT4" -0.236908058178111
"GSX2" -0.274272665469424
"GTDC1" 0.500341840548595
"GTF2A1" 0.620600427523578
"GTF2E1" 0.579614262642929
"GTF2F2" 0.55377830040771
"GTF2H1" 0.612976247633218
"GTF2H3" 0.53281497364508
"GTF2I" 0.43136072423399
"GTF2IP12" -0.151925731147581
"GTF2IP13" -0.110395310935452
"GTF2IP2" -0.241127046836114
"GTF2IP20" -0.147737034029273
"GTF2IP3" -0.190938678007097
"GTF2IP4" 0.399065473061704
"GTF3C2-AS1" -0.104425320014893
"GTF3C3" 0.497414875945676
"GTF3C4" 0.51870072373947
"GTPBP2" 0.0299423365583716
"GTPBP8" 0.455028988296226
"GUCA1A" -0.189907745463402
"GUCA1B" -0.116455841469907
"GUCY1B2" -0.084079094338846
"GUCY2D" -0.252082899625426
"GUCY2EP" -0.191542581995391
"GUK1" 0.0585909245854829
"GUSBP14" -0.211330089250123
"GUSBP16" -0.164592585526991
"GUSBP2" -0.150266189846304
"GUSBP6" -0.276592091458594
"GUSBP8" -0.221610952613794
"GXYLT1" 0.517661287131324
"GYPA" -0.189341826239278
"GYPC" -0.198521650066927
"GZMA" -0.0604688455847016
"H1-10" -0.122396004139237
"H1-4" -0.0199681888253469
"H1-5" -0.0820655442598868
"H2AC12" -0.136531850296629
"H2AC20" -0.0386249135937122
"H2AC21" -0.10655382808638
"H2AX" -0.0209103988345432
"H2AZP1" -0.116669928389587
"H2AZP6" -0.261428154822493
"H2BC19P" 0.39794029808793
"H2BC20P" 0.414557598647119
"H2BC9" -0.0338109722944245
"H3C10" 0.124534809856248
"H3C11" -0.134441032443138
"H3C5P" -0.228769108393339
"H3P25" -0.114560492074264
"H3P38" -0.218614677825821
"H3Y1" -0.0590540647764623
"H4C2" -0.0640144450436463
"HACD3" 0.4817463504223
"HAGH" 0.0771635481317815
"HAL" -0.18045756976672
"HAO2" -0.199432566033734
"HAPLN2" -0.175162610290789
"HASPIN" 0.518122610183399
"HAUS6" 0.612511108723309
"HAUS6P1" 0.343803074536365
"HAUS6P2" -0.204392409778356
"HBA1" -0.31032657489651
"HBA2" -0.234003002911263
"HBB" -0.0858431615261693
"HBM" -0.265140918903578
"HBS1L" 0.523449633048626
"HCAR2" -0.168865003347242
"HCAR3" -0.176364705147433
"HCFC1R1" -0.265416124159905
"HCFC2" 0.53061891695335
"HCFC2P1" -0.189970701545027
"HCG14" -0.10853346759716
"HCG20" -0.178830640282222
"HCG25" -0.114627248863364
"HCG4B" -0.220192952415712
"HCP5B" -0.139968800954125
"HCST" -0.275062054278442
"HDAC10" -0.11907549647125
"HDAC2" 0.574085171230754
"HDAC5" 0.0537268561928586
"HDAC7" -0.0655256290763346
"HDAC9" 0.365262107491553
"HDHD2" -0.0896777121785108
"HEATR1" 0.53773293585126
"HECTD1" 0.620648616938209
"HECTD2" 0.41217905126801
"HEIH" -0.0413496282834363
"HELLPAR" -0.223974383113697
"HELLS" 0.417631562362693
"HEPACAM" -0.210170929142957
"HEPH" 0.197734076848296
"HERC2P3" -0.209744127699553
"HERC2P8" -0.128891605777316
"HERC4" 0.590305382333366
"HES1" -0.0844011420384888
"HES4" -0.284592753596066
"HEXD" -0.032024952113228
"HEXIM2" 0.0333841701673731
"HFE" 0.0645844240221675
"HFM1" -0.0587694184613318
"HGC6.3" -0.198627621710163
"HGD" -0.0343357038726006
"HGH1" 0.0276078652994454
"HHLA1" -0.118236752089703
"HHLA3" -0.116435801199539
"HIBCH" 0.536281398998423
"HID1" -0.173082711703257
"HIF1AN" 0.556226161976816
"HIF3A" -0.144164753468125
"HIGD1AP9" -0.321875249060589
"HIGD2A" -0.146561082105546
"HIGD2B" -0.239760107926756
"HIPK1-AS1" -0.151242761431002
"HIPK3" 0.529569028303605
"HIPK4" -0.321296962897141
"HJV" 0.233113366889519
"HK2" 0.444853349867406
"HKDC1" 0.316345441685633
"HLA-DMA" -0.0936486158513674
"HLA-F" -0.192076140433426
"HLTF" 0.481348247259198
"HLX" -0.40187607341099
"HM13-AS1" -0.104230887908992
"HMCN2" -0.19347759248775
"HMG20A" 0.4899170389813
"HMGA2-AS1" -0.148243884315465
"HMGB1P27" 0.312514119106063
"HMGB1P28" -0.201466888913054
"HMGB1P29" -0.198955128144225
"HMGB1P45" -0.198932964780068
"HMGB1P51" -0.212931386709843
"HMGB1P8" -0.0728156097809201
"HMGB3" 0.472445329201796
"HMGB3P14" -0.299598963780575
"HMGB3P4" -0.14460531706704
"HMGB3P5" -0.220677492889428
"HMGCLL1" -0.0825977544040569
"HMGCR" 0.568663341519932
"HMGCS1" 0.517918274795635
"HMGN1P12" -0.0610055106570217
"HMGN1P14" -0.23592638290461
"HMGN1P8" -0.223578331965349
"HMGN2P20" -0.151921604755901
"HMGN2P32" -0.184414287844417
"HMGN2P41" 0.245817087090222
"HMGN2P46" -0.109325532520325
"HMHB1" -0.261326027623903
"HMMR" 0.428568574807612
"HNF1A" -0.15451815378215
"HNF1A-AS1" -0.210016367210689
"HNF1B" -0.237318573180895
"HNF4A" -0.174290410640419
"HNRNPA1P44" -0.0666735049048859
"HNRNPA1P5" -0.0210705176580809
"HNRNPA1P54" -0.237108440190911
"HNRNPA1P57" -0.143879303972232
"HNRNPA1P62" -0.100910388362684
"HNRNPA1P68" -0.137068141318656
"HNRNPA1P72" -0.107906168700408
"HNRNPA2B1" 0.622080003344704
"HNRNPA3" 0.526784741201544
"HNRNPA3P16" -0.192632947140287
"HNRNPC" 0.617776867820614
"HNRNPCP9" -0.230964479777384
"HNRNPH1" 0.577792105250663
"HNRNPH3" 0.638008715342081
"HNRNPK" 0.674865448958396
"HNRNPLL" 0.620965955892686
"HNRNPM" 0.655764356925369
"HNRNPMP1" -0.196617076157976
"HNRNPR" 0.60808410001512
"HNRNPRP2" -0.226634705365502
"HNRNPU" 0.62918039586036
"HOMEZ" 0.495845206374965
"HORMAD2" -0.201448131476101
"HOTAIRM1" -0.154920161851308
"HOXA2" 0.00383721118149065
"HOXB-AS1" -0.0466139693388748
"HOXC-AS1" -0.129519798653789
"HOXC-AS2" -0.0610242884072237
"HOXC-AS3" -0.110070542247713
"HOXC11" -0.00731930064371039
"HOXC13-AS" -0.205557964655944
"HOXC9" -0.0592092321274131
"HOXD12" 0.312149359281984
"HPD" -0.158123535200823
"HPR" -0.0641847835675771
"HPS3" 0.467065298839154
"HPS5" 0.64548125149008
"HPSE" 0.321768858225968
"HPSE2" -0.204448052204151
"HPX" -0.134423406873666
"HPYR1" -0.17089390110682
"HRC" 0.122406334889676
"HRG" -0.229721254654889
"HS2ST1" 0.493577843300235
"HS3ST2" -0.189428296000653
"HS3ST6" -0.28179964905367
"HSBP1P1" -0.205668910642539
"HSD11B2" -0.140406309324028
"HSD17B1" -0.205635800868658
"HSD17B12" 0.595570679781249
"HSD17B2" -0.225797272098651
"HSD3B1" -0.288105794504827
"HSD3B7" -0.214092364253453
"HSD3BP2" -0.260703173059067
"HSF1" -0.00451092385049879
"HSF4" -0.202501399043179
"HSF5" -0.166794213315251
"HSP90AA1" 0.490459136746536
"HSP90AB7P" -0.162167107409216
"HSPA13" 0.568210639788422
"HSPA14" 0.522060424402645
"HSPA1A" 0.0305112726675393
"HSPA4" 0.571745282026038
"HSPA4L" 0.281799566768349
"HSPA8" 0.606164522603704
"HSPA8P13" -0.248834357905481
"HSPA8P14" -0.183265877726581
"HSPA9" 0.529432272379323
"HSPD1P8" -0.185303640902009
"HSPE1" -0.0228962343005033
"HSPE1P10" -0.203055659635622
"HSPE1P8" -0.141575944422534
"HTR1D" -0.118338769407303
"HTR3A" -0.269526455229767
"HTR3B" -0.0623630762572418
"HTR3E" -0.227072000503819
"HTR7" 0.331204996281384
"HTT-AS" -0.175506818672193
"HULC" -0.22913288035825
"HYAL2" -0.0467002982281466
"HYDIN" -0.158476792992006
"HYOU1" 0.468039062635775
"HYPK" -0.100633777699441
"IAPP" -0.180852751029403
"IARS1" 0.589104923094536
"IARS2P1" -0.19614825661304
"IBTK" 0.557808424131827
"ICE1" 0.577384569977843
"ICE2P1" -0.183281774001922
"ID1" -0.175664771507069
"ID3" -0.121585205325882
"IDH2-DT" -0.220853464997036
"IDH3A" 0.526743997544568
"IER3" -0.182605729651304
"IFI27L2" -0.0611376312705192
"IFI30" -0.213840459700235
"IFIT5" 0.535742196309702
"IFITM2" -0.253576812339619
"IFITM3P1" -0.170942350279372
"IFITM3P2" -0.135122627176231
"IFITM3P6" -0.210281624333419
"IFITM4P" -0.118646735611697
"IFITM8P" -0.259109213134017
"IFITM9P" -0.0874608746104781
"IFNL1" -0.173362460136249
"IFT74" 0.550384179015711
"IGBP1-AS2" -0.133080380311146
"IGF1" -0.157408595973603
"IGF2BP2-AS1" -0.190860210208569
"IGFBP7" -0.115871757217534
"IGFL1P1" -0.0890088577309421
"IGFL2" -0.214742305605756
"IGFN1" 0.179372774217285
"IGHEP2" -0.107454648949555
"IGHG1" 0.0390406834852918
"IGHGP" 0.121253430307046
"IGHV1-46" 0.219239099559245
"IGHV1-69D" 0.156302307318678
"IGHV2-70" 0.160127412170109
"IGHV3-11" 0.140619479533487
"IGHV3-15" 0.177268521369833
"IGHV3-23" 0.115507773692307
"IGHV3-30" 0.106639564658911
"IGHV3-73" 0.150950559456923
"IGHV4-28" 0.244374854707021
"IGHV4-31" 0.198739262234596
"IGHV4-39" 0.116427438928138
"IGHV4-4" 0.268875377120776
"IGKC" 0.0248287849565473
"IGKV1-12" 0.237373275807956
"IGKV1-5" 0.0837346679832149
"IGKV3-11" 0.0792638791774758
"IGKV3-15" 0.127913478637033
"IGLON5" -0.239998014754559
"IGLV1-47" 0.12685558513121
"IGLV2-8" 0.157150724683481
"IGLV6-57" 0.0627987132125478
"IGSF21" -0.206797709106044
"IGSF22" -0.0818618267749184
"IHO1" -0.215403188757763
"IL11" -0.117350022223407
"IL13RA2" 0.2045691209798
"IL17C" -0.209625736099587
"IL17RA" -0.167587532086818
"IL1RAPL1" -0.184365415631918
"IL23R" -0.144091887062608
"IL24" -0.158534473453892
"IL2RG" -0.198635851245346
"IL31" -0.270846127477927
"IL3RA" -0.146919211858346
"IL6R-AS1" -0.193981694812817
"IMMP1LP3" -0.242782159868458
"IMPG1" -0.110977098903026
"INAFM1" -0.326620529529944
"INCENP" 0.595718448010448
"ING3" 0.60336337566878
"INHBB" -0.202705744018223
"INO80E" 0.116960484067994
"INPP4B" 0.354974785172015
"INSIG1" 0.346935963053748
"INSL3" -0.256370529046509
"INTS10" 0.567338414945474
"INTS13" 0.642649839402107
"INTS4" 0.607324814033473
"INTS6-AS1" -0.120718821517213
"INTS9-AS1" -0.196047251761393
"IPO7" 0.623902840957869
"IPO7P2" 0.36808796744479
"IPO8" 0.69357423659533
"IPO8P1" 0.313513568554876
"IPO9-AS1" -0.11562033835241
"IQCK" -0.0155298368471353
"IQCN" -0.102909206157965
"IQGAP1" 0.495128153595691
"IREB2" 0.508121125845855
"IRF1-AS1" -0.112534587553737
"IRF2BP2" 0.0804964042365624
"IRF4" 0.109676032812517
"IRF5" -0.112028170981963
"IRF5P1" -0.255898565213629
"IRGC" -0.16715859773421
"IRS2" -0.149367660808332
"IRS3P" -0.140689150347693
"IRX5" 0.0574252923955779
"ITCH-AS1" -0.129673964611332
"ITCH-IT1" -0.0882848919293408
"ITGA6-AS1" -0.165490597640145
"ITGA7" 0.219055307236124
"ITGA9-AS1" -0.0831177040080126
"ITGAD" -0.161179283190959
"ITGB2-AS1" -0.265333948532624
"ITIH2" -0.0221393453226383
"ITIH4" -0.234848014667717
"ITM2A" -0.257314242797254
"ITM2BP1" -0.210712035789101
"ITPK1-AS1" -0.162849047632087
"ITPKC" -0.0646576303548086
"ITPRIP" 0.0473111555086905
"ITSN2" 0.548566222619862
"IWS1" 0.535342349745002
"IZUMO2" -0.306689539702901
"IZUMO3" -0.1845037288132
"JADRR" -0.220711852440583
"JAK2" 0.42109484211766
"JAK3" -0.152270456828611
"JAZF1-AS1" -0.176104245338461
"JMJD1C" 0.497181986024892
"JOSD2" -0.130752095638761
"JPH1" 0.346351648656794
"JRKL" 0.572691555189651
"JSRP1" 0.1509174305945
"JTB" -0.142014916549657
"JUND" -0.148713873949942
"JUP" -0.154947733947704
"KANK3" -0.225059691452872
"KARS1P1" -0.162693835030614
"KARS1P3" -0.184077615394712
"KASH5" -0.249883563775537
"KAT2A" -0.0271412964690301
"KAT5" 0.543501914702792
"KC6" -0.204805810105817
"KCNA2" 0.146873790322818
"KCNA4" -0.14816628288458
"KCNC2" -0.168148626913565
"KCND1" -0.0721462502939066
"KCND3-AS1" -0.266112834655484
"KCNE1B" -0.168889199695009
"KCNG4" -0.185505882105013
"KCNH6" -0.214869895289934
"KCNJ12" 0.185532102913712
"KCNJ14" -0.135053544390573
"KCNJ16" -0.199746739477715
"KCNJ3" 0.121907585478416
"KCNJ6" -0.0607581995169242
"KCNK10" 0.201852609993138
"KCNK15" -0.131980858816041
"KCNK16" -0.198594225989458
"KCNK17" -0.182767839101302
"KCNK6" -0.126005911135145
"KCNK7" -0.0682841384386732
"KCNK9" -0.15032451235169
"KCNMB3P1" -0.182999803236292
"KCNN1" -0.0842966535847601
"KCNQ1" -0.165050972059776
"KCNQ2" -0.117702817877152
"KCNQ5-AS1" -0.262233044853819
"KCNT1" -0.147311233974857
"KCNV2" -0.172330540486543
"KCTD8" -0.218607402467155
"KCTD9" 0.489199106555887
"KCTD9P5" -0.103038731817822
"KDELC1P1" -0.180845675604435
"KDELR1" 0.0891627764459019
"KDM1A" 0.557851707843491
"KDM1B" 0.533034570972117
"KDM2A" 0.502162519668806
"KDM3B" 0.502796393933646
"KDM4C" 0.510071624488826
"KDM4D" 0.460963026730593
"KDM5A" 0.524002542324605
"KDM5C-IT1" -0.244154803236509
"KEL" -0.156298722636139
"KHDC3L" -0.240335159078991
"KHDRBS1" 0.603754871416555
"KHDRBS3" 0.205452710267274
"KIAA0087" -0.221296430220658
"KIAA0319" -0.1489816957227
"KIAA0319L" 0.0607281739295181
"KIAA0753" 0.49754671680721
"KIAA0895L" 0.00973026358255659
"KIAA1210" -0.0708553204159407
"KIAA1586" 0.6548065910695
"KIF11" 0.490704460278809
"KIF14" 0.511701438306296
"KIF15" 0.601979945416471
"KIF18A" 0.559039684811375
"KIF1B" 0.457387369573088
"KIF20A" 0.484149755456424
"KIF20B" 0.590688669484738
"KIF24" 0.52559197679301
"KIF28P" -0.140736764820935
"KIF2A" 0.488381112530792
"KIF2C" 0.52510421969677
"KIF4A" 0.622212415078689
"KIF5C-AS1" -0.19089994534647
"KIF6" -0.145052451558619
"KIFBP" 0.624542298163754
"KIR3DL2" -0.204245820095589
"KIR3DX1" -0.262560491078748
"KLB" -0.175820286745854
"KLF17" -0.258077594691373
"KLF17P1" -0.20680991980853
"KLF2P1" -0.182306510016974
"KLF4P1" -0.182666713881725
"KLF6" 0.0947779831044328
"KLHDC10" 0.524041326873657
"KLHDC3" 0.0317409930054652
"KLHL11" 0.444115651112053
"KLHL13" 0.303500817493426
"KLHL14" 0.17344811236715
"KLHL20" 0.509061759202595
"KLHL28" 0.332628582296838
"KLHL32" -0.143470590456678
"KLHL40" 0.158631472565815
"KLHL41" 0.239115088929309
"KLHL7" 0.471244181112571
"KLHL8" 0.514346650910216
"KLHL9" 0.397947590163216
"KLK11" -0.176912523401261
"KLK13" -0.221481228140978
"KLK15" -0.235435951030516
"KLK3" -0.145744468151155
"KLK7" -0.0226258962565165
"KMT2C" 0.475355850726092
"KMT5B" 0.6326833520406
"KNG1" -0.231332014643565
"KNL1" 0.505174398404543
"KNOP1P2" -0.191278255385658
"KNOP1P5" -0.323309154109579
"KPNA1" 0.589622541955519
"KPNA4" 0.609847622760413
"KPNA7" -0.16185827211835
"KPNB1P1" -0.0806479621452421
"KRAS" 0.539000135194008
"KRBA2" -0.118814924033033
"KRBOX1-AS1" -0.2101321772679
"KRT10" -0.101655773658314
"KRT15" -0.157856940977761
"KRT17P5" -0.274024889934324
"KRT17P6" -0.213600692139169
"KRT18P11" -0.179957676377703
"KRT18P16" -0.245756144892043
"KRT18P20" -0.180271670787469
"KRT18P26" -0.209272952665961
"KRT18P35" -0.22406507705552
"KRT18P36" -0.220166336675374
"KRT18P38" -0.200439758606616
"KRT18P40" -0.242487466443344
"KRT18P52" -0.19109751045784
"KRT18P55" -0.13231778512429
"KRT18P61" -0.164046749639506
"KRT18P8" -0.24346484682377
"KRT18P9" -0.26023392268674
"KRT23" -0.235636957619884
"KRT25" -0.0925421041186348
"KRT34" -0.246130239023978
"KRT4" -0.111117007428669
"KRT40" -0.203719998148818
"KRT42P" -0.16490516357727
"KRT72" -0.18513796400024
"KRT77" -0.23686135995665
"KRT78" -0.192519162738773
"KRT81" -0.160531303370579
"KRT86" -0.123226040925087
"KRT8P14" 0.262022682716571
"KRT8P23" -0.215879008355253
"KRT8P29" -0.209997245124904
"KRT8P31" -0.22356992713668
"KRT8P36" -0.100107898701228
"KRT8P39" -0.164422394845873
"KRT8P40" -0.159263749973546
"KRT8P43" -0.206593557032992
"KRT8P44" -0.223328590603315
"KRTAP13-1" -0.104094812310875
"KRTAP5-1" -0.129534010926172
"KRTAP5-4" -0.24642520714205
"KRTCAP2" -0.0343664217296251
"KRTCAP2P1" -0.274184511921356
"KRTCAP3" -0.145512572473897
"KTN1" 0.484428269344733
"KYAT1" -0.216507850976826
"L1TD1" -0.14648569363516
"L2HGDH" 0.492424523356353
"L3MBTL1" -0.246662467837393
"L3MBTL4-AS1" -0.233556683951915
"LACTB2-AS1" -0.222184329775263
"LAIR1" -0.129783049507734
"LAIR2" -0.246487406597882
"LALBA" -0.231497673375748
"LAMB2P1" -0.0524239354662679
"LAMC2" -0.0702831759192557
"LANCL2" 0.537534706127154
"LAP3" 0.453129193324266
"LARGE2" 0.19107404945689
"LARP1" 0.547866460496758
"LARP4" 0.59066851281044
"LARP7P2" -0.120700463306733
"LAT" -0.22622894820652
"LCAL1" -0.209053930943813
"LCAT" -0.153038489254098
"LCLAT1" 0.495055081093811
"LCN8" -0.186140052729498
"LCT" -0.154903261497775
"LDB3" 0.176539761462288
"LDC1P" -0.242198899013422
"LDHAL6B" -0.1635564113829
"LDLRAD1" -0.233370919656507
"LDLRAD4-AS1" -0.236223219910173
"LEMD1-DT" -0.21742076171338
"LEMD2" 0.108609398713421
"LEMD3" 0.527345898505511
"LENG8" -0.142125831060993
"LEUTX" -0.239177649897089
"LGALS1" -0.0727600417840135
"LGALS3BP" -0.190592037333993
"LGALS4" -0.250057618820737
"LGALS9" -0.158248776212635
"LGALS9DP" -0.212659358022128
"LGALSL" 0.447033439054045
"LGALSL-DT" -0.174961326215618
"LGI1" -0.204779917236651
"LGI3" -0.0951068197428846
"LGR4-AS1" -0.149345901770834
"LGSN" -0.0432322985260626
"LHFPL3-AS1" -0.162476775695797
"LHFPL4" -0.123144810275708
"LHX1" -0.157312248139744
"LHX1-DT" -0.220876379151267
"LILRA4" -0.058896219928226
"LILRB5" -0.170649892634259
"LILRP1" -0.21239666109955
"LILRP2" -0.222435902179693
"LIMD2" -0.243900860097188
"LIME1" -0.164528882763352
"LIMS1-AS1" -0.154821092890759
"LIMS2" -0.115139911182582
"LIN28A" -0.250919745668419
"LIN54" 0.533123978071289
"LIN7B" -0.153984217640355
"LIN7C" 0.591911787106823
"LINC-PINT" -0.223311726159624
"LINC00028" -0.163094022265626
"LINC00029" -0.214860166340582
"LINC00032" -0.153205634053529
"LINC00102" -0.14145952760605
"LINC00159" -0.183648496911247
"LINC00211" -0.180947614936142
"LINC00243" -0.160182198905813
"LINC00265" -0.0226677308839006
"LINC00266-1" -0.242817056690937
"LINC00269" -0.215914541035805
"LINC00271" -0.14859795973658
"LINC00273" -0.20245937621435
"LINC00293" -0.254724573597225
"LINC00299" -0.198896690048063
"LINC00303" -0.268255807602248
"LINC00309" -0.205332243877819
"LINC00311" -0.176987197612594
"LINC00330" -0.238274620601588
"LINC00336" -0.209307966463173
"LINC00339" -0.106041329312857
"LINC00343" -0.200227764997994
"LINC00350" -0.198241864928862
"LINC00364" -0.14784022316351
"LINC00365" -0.161164699178844
"LINC00378" -0.295158675143483
"LINC00408" -0.212216965282261
"LINC00426" -0.137845364460135
"LINC00433" -0.233012231877274
"LINC00442" -0.210570178492045
"LINC00448" -0.203303707243188
"LINC00452" -0.217905823937181
"LINC00458" -0.239149147880466
"LINC00466" -0.18605067505828
"LINC00484" 0.279237910585287
"LINC00485" -0.22546169035197
"LINC00486" 0.0421389543422084
"LINC00488" -0.241376463866007
"LINC00494" -0.179546564833166
"LINC00499" -0.166817985386312
"LINC00501" -0.255528002584146
"LINC00507" -0.241192448014918
"LINC00513" -0.110853026013614
"LINC00517" -0.173933879869425
"LINC00534" -0.229457951574894
"LINC00543" -0.234731002376936
"LINC00551" -0.14923497059655
"LINC00558" -0.231611723114181
"LINC00559" -0.158575469989883
"LINC00567" -0.218705887543121
"LINC00575" -0.232363004179816
"LINC00588" -0.205465454349728
"LINC00596" -0.179063162433744
"LINC00598" -0.11847904878852
"LINC00608" -0.212303979862103
"LINC00612" -0.139609609504147
"LINC00616" -0.185723676485264
"LINC00618" -0.157848084600065
"LINC00621" -0.168287431435001
"LINC00642" -0.174759793348336
"LINC00643" -0.0310835445913042
"LINC00656" -0.187430420889301
"LINC00658" -0.258866852649063
"LINC00661" -0.209972429318457
"LINC00662" -0.145244399126125
"LINC00671" -0.189158184721382
"LINC00672" -0.199125049058731
"LINC00677" -0.188007246866854
"LINC00682" -0.22006649785382
"LINC00683" -0.173054364674402
"LINC00690" -0.240852607099922
"LINC00691" -0.171559527901547
"LINC00700" -0.255005271294714
"LINC00707" -0.209072077243003
"LINC00710" -0.207785232413238
"LINC00824" -0.226923173609077
"LINC00836" -0.217168641317655
"LINC00837" -0.147057779078198
"LINC00838" -0.22045883589781
"LINC00841" -0.201664096659229
"LINC00844" -0.174389413591558
"LINC00861" -0.215109449773699
"LINC00868" -0.309342864292135
"LINC00870" -0.0609866972406668
"LINC00885" -0.133968420122862
"LINC00892" -0.207142824611987
"LINC00895" -0.231522618530262
"LINC00904" -0.244354251158751
"LINC00906" -0.17528844463638
"LINC00907" -0.167438960183406
"LINC00910" -0.102190785720878
"LINC00921" -0.153860787461245
"LINC00923" -0.220987022179391
"LINC00924" -0.169307364828443
"LINC00928" -0.21665144236197
"LINC00930" -0.158110429431298
"LINC00934" -0.233717940733176
"LINC00937" -0.142117532298606
"LINC00939" -0.222969889956921
"LINC00942" -0.121752151557693
"LINC00943" -0.174122363518651
"LINC00944" -0.190267920077386
"LINC00964" -0.176203757797902
"LINC00967" -0.198702113482248
"LINC00971" -0.199007898094911
"LINC00974" -0.234670420062866
"LINC00989" -0.313912435074045
"LINC00992" -0.143596680338917
"LINC00993" -0.251244547478573
"LINC00997" -0.178572449833328
"LINC01002" -0.107370569187976
"LINC01007" -0.162928421314904
"LINC01010" -0.186444814747487
"LINC01013" -0.196549820584247
"LINC01016" -0.198250463999657
"LINC01018" -0.132820482566605
"LINC01020" -0.169400042387062
"LINC01023" -0.226320611234366
"LINC01029" -0.215244245855866
"LINC01030" -0.218304081640552
"LINC01031" -0.163157261525995
"LINC01033" -0.156355678634395
"LINC01053" -0.217224002088707
"LINC01085" -0.170425315576313
"LINC01088" -0.215250276522667
"LINC01090" -0.158138956510829
"LINC01098" -0.141101913493544
"LINC01099" -0.188144415584088
"LINC01102" -0.209479205901029
"LINC01107" -0.201041827225932
"LINC01111" -0.143800499341844
"LINC01115" -0.24897100253453
"LINC01118" -0.180731939153091
"LINC01133" -0.124894883539707
"LINC01141" -0.155088363926206
"LINC01144" -0.0823322573540893
"LINC01146" -0.137227483159659
"LINC01151" -0.124144693097435
"LINC01163" -0.208137641023639
"LINC01170" -0.163306301874408
"LINC01176" -0.0919262736410164
"LINC01180" -0.303554280562499
"LINC01185" -0.180759913038018
"LINC01191" -0.260267951964113
"LINC01192" -0.197323260061677
"LINC01193" -0.187110461487914
"LINC01197" -0.129965593409635
"LINC01198" -0.248323763887003
"LINC01205" -0.20518482612934
"LINC01206" -0.219737076243575
"LINC01210" -0.20985437098682
"LINC01220" -0.0828380773625416
"LINC01226" -0.213715172942683
"LINC01227" -0.217729042705588
"LINC01234" -0.201836521455514
"LINC01237" -0.197018575421498
"LINC01238" -0.280772291604625
"LINC01241" -0.197705219297298
"LINC01247" -0.207873016696562
"LINC01249" -0.185211175602508
"LINC01255" -0.162223116700316
"LINC01257" -0.26777300774018
"LINC01276" -0.144792461996198
"LINC01284" -0.224320198456557
"LINC01285" -0.152902713385733
"LINC01287" -0.145522327708352
"LINC01289" -0.199280168009867
"LINC01297" -0.269408274518487
"LINC01299" -0.176485583947873
"LINC01304" -0.24811946099279
"LINC01318" -0.170368715069524
"LINC01320" -0.118009369443817
"LINC01322" -0.244725525964779
"LINC01331" -0.189768215310401
"LINC01333" -0.20489358700598
"LINC01339" -0.182927979205916
"LINC01342" -0.302472273907906
"LINC01344" -0.212659474168289
"LINC01346" -0.229363789174605
"LINC01348" -0.2472871694399
"LINC01359" -0.179458305795448
"LINC01361" -0.322376390211888
"LINC01370" -0.194993369978847
"LINC01378" -0.216113029009048
"LINC01389" -0.031020315666909
"LINC01396" -0.21402138943111
"LINC01399" -0.197411926371226
"LINC01414" -0.219016754780125
"LINC01416" -0.149638345128552
"LINC01422" -0.246712045941792
"LINC01433" -0.20870932394421
"LINC01435" -0.163030128846825
"LINC01440" -0.213022531030691
"LINC01447" -0.206877644652754
"LINC01449" -0.14848651781566
"LINC01450" -0.129187035146904
"LINC01451" -0.141927369014735
"LINC01471" -0.212148182655841
"LINC01478" -0.207671303783389
"LINC01480" -0.197278360677958
"LINC01482" -0.177551979791913
"LINC01483" -0.161449909774727
"LINC01484" -0.184426746338457
"LINC01487" -0.230492937574159
"LINC01492" -0.240851459254498
"LINC01494" -0.169480902806887
"LINC01497" -0.171825563768645
"LINC01498" -0.253823502031362
"LINC01501" -0.206673962773447
"LINC01505" -0.15697115588203
"LINC01509" -0.183194061478482
"LINC01511" -0.131818813085875
"LINC01514" -0.19486476936273
"LINC01517" -0.188813933128497
"LINC01524" -0.153230730307185
"LINC01531" -0.172802582642328
"LINC01539" -0.146826875450662
"LINC01543" -0.225760436171869
"LINC01544" -0.250028444491037
"LINC01545" -0.137501112012125
"LINC01551" -0.118479683410802
"LINC01553" -0.215624384159515
"LINC01558" -0.0831527344584276
"LINC01561" 0.231578576416923
"LINC01562" -0.19453130093231
"LINC01565" -0.22564759551393
"LINC01568" -0.202739950088008
"LINC01569" -0.137905077804694
"LINC01570" -0.270029044933528
"LINC01579" -0.156567881964809
"LINC01581" -0.27017903853072
"LINC01582" -0.234366917388843
"LINC01584" -0.269916353414024
"LINC01586" -0.158219673257997
"LINC01587" -0.213563740180861
"LINC01608" -0.188574112014573
"LINC01618" -0.24083509613825
"LINC01620" -0.230786650701347
"LINC01623" -0.160271589964374
"LINC01630" -0.264452742057795
"LINC01633" -0.274078945235334
"LINC01635" -0.1755971970336
"LINC01640" -0.275204526278782
"LINC01643" -0.272280303684578
"LINC01645" -0.205431323640158
"LINC01646" -0.199174382433189
"LINC01648" -0.193165540877982
"LINC01653" -0.224697670376066
"LINC01661" -0.173134132373942
"LINC01668" -0.189333131353655
"LINC01672" -0.0299999862043505
"LINC01677" -0.193264567664283
"LINC01679" 0.246456484868478
"LINC01681" -0.179316439494772
"LINC01684" -0.218984566805035
"LINC01685" -0.220941666452162
"LINC01698" -0.219993712220666
"LINC01707" -0.246080355596814
"LINC01708" -0.159290458901856
"LINC01722" -0.258612274829245
"LINC01725" -0.151010888036683
"LINC01727" -0.190058366520282
"LINC01730" -0.149385131446963
"LINC01746" -0.246217994926786
"LINC01754" -0.217958572507005
"LINC01762" -0.161351028959517
"LINC01766" -0.247354045050634
"LINC01767" -0.228628442019958
"LINC01770" -0.155042698155951
"LINC01775" 0.46368332060275
"LINC01781" -0.15795480391909
"LINC01788" -0.168620548296697
"LINC01790" -0.197950871058661
"LINC01791" -0.249269183498702
"LINC01793" -0.279630634185194
"LINC01796" -0.178420846951984
"LINC01811" -0.192637742936063
"LINC01814" -0.195252513588178
"LINC01819" -0.172627936019482
"LINC01821" -0.200604542496758
"LINC01823" -0.196810920968064
"LINC01827" -0.0859724589588744
"LINC01833" -0.207872148087882
"LINC01837" -0.261743933347488
"LINC01841" -0.108523012049661
"LINC01843" -0.35020835704769
"LINC01847" -0.198611359106576
"LINC01849" -0.201495314967521
"LINC01856" -0.208808036390536
"LINC01858" -0.178266864718666
"LINC01859" -0.204005252044529
"LINC01864" -0.197070301208878
"LINC01869" -0.178318511474156
"LINC01873" -0.161171051203037
"LINC01877" -0.188860159645625
"LINC01879" -0.222491433738892
"LINC01886" -0.0438389000380158
"LINC01891" -0.22311698305808
"LINC01896" -0.195039806411553
"LINC01898" -0.17536528326341
"LINC01900" -0.279299726606696
"LINC01901" -0.258098828079526
"LINC01902" -0.207356599116281
"LINC01905" -0.250438308131418
"LINC01907" -0.272874573387712
"LINC01911" -0.200413952344093
"LINC01912" -0.156113430190547
"LINC01919" -0.246523797623161
"LINC01924" -0.186269127685628
"LINC01931" -0.155806332338088
"LINC01934" -0.20081184248579
"LINC01938" -0.262579515469508
"LINC01943" -0.0692479063530278
"LINC01945" -0.0195518820972961
"LINC01961" -0.172464793055893
"LINC01962" -0.173741100147053
"LINC01964" -0.214923708727727
"LINC01965" -0.22305173072488
"LINC01968" -0.185737084699454
"LINC01970" -0.182735329506361
"LINC01971" -0.168633292708475
"LINC01973" -0.0949443099318039
"LINC01977" -0.238179541187264
"LINC01980" -0.223374149721884
"LINC01983" -0.248349884695931
"LINC01989" -0.20939131675573
"LINC01992" -0.204316808681542
"LINC01993" -0.212355636463245
"LINC01994" -0.299062047218479
"LINC01996" -0.119945851852116
"LINC01997" -0.249490472889609
"LINC01999" -0.20741691939355
"LINC02026" -0.107183750196539
"LINC02027" -0.234310534109907
"LINC02028" -0.183550683806956
"LINC02029" -0.0282401368175453
"LINC02031" -0.233154657390232
"LINC02052" -0.221529377733427
"LINC02053" -0.182380328333082
"LINC02054" -0.245331716846632
"LINC02055" -0.255126271522488
"LINC02057" -0.265718295151093
"LINC02062" -0.108159968679993
"LINC02064" -0.210241845446541
"LINC02067" -0.214649445997359
"LINC02071" -0.170345182233083
"LINC02073" -0.115799293780665
"LINC02074" -0.0438054174345094
"LINC02078" -0.249213364600957
"LINC02082" -0.251466752085999
"LINC02087" -0.256616879678413
"LINC02092" -0.231199179271064
"LINC02093" -0.233728028540113
"LINC02096" -0.226131193960371
"LINC02099" -0.189812894177243
"LINC02101" -0.199915057360689
"LINC02102" -0.22013722803628
"LINC02109" -0.216975698937737
"LINC02111" -0.204200181985044
"LINC02112" -0.1880002938718
"LINC02128" -0.234866763788836
"LINC02133" -0.150419389684879
"LINC02145" -0.233788017778575
"LINC02147" -0.123645648317734
"LINC02149" -0.163301514608557
"LINC02150" -0.202889913130234
"LINC02154" 0.142080525823368
"LINC02156" -0.171523577127113
"LINC02160" -0.231996184891928
"LINC02165" -0.287017135463333
"LINC02167" 0.151693206162342
"LINC02177" -0.248928720123449
"LINC02188" -0.0599165587941667
"LINC02196" -0.197549651727242
"LINC02199" -0.12513035355453
"LINC02204" -0.230621899832441
"LINC02209" -0.184700009438696
"LINC02211" -0.164789885982568
"LINC02217" -0.220205766942797
"LINC02227" -0.185011859300138
"LINC02228" -0.193906100172745
"LINC02233" -0.197915700031234
"LINC02235" -0.191802060783915
"LINC02241" -0.23236280781131
"LINC02248" -0.198713845514098
"LINC02250" -0.142164950202683
"LINC02254" -0.0923595504782859
"LINC02262" -0.210967838198849
"LINC02265" -0.142826097439625
"LINC02266" -0.196210899719716
"LINC02269" -0.232791923441134
"LINC02273" -0.221366651133084
"LINC02275" -0.25211948021948
"LINC02280" -0.168225230944884
"LINC02282" 0.0347948908739778
"LINC02284" -0.185596766872292
"LINC02288" -0.155879576152464
"LINC02289" -0.0682240200057184
"LINC02290" -0.209996335726503
"LINC02292" -0.222401403714026
"LINC02298" -0.13610259243841
"LINC02301" -0.14953376348699
"LINC02318" -0.198987581796959
"LINC02321" -0.0864481815444174
"LINC02331" -0.182947701424454
"LINC02334" -0.180610408189875
"LINC02340" -0.0641509447865348
"LINC02346" -0.238721930612997
"LINC02347" -0.194730812613416
"LINC02348" -0.142716264055914
"LINC02351" -0.228123569912967
"LINC02352" -0.169853467406672
"LINC02359" -0.177436256055862
"LINC02365" -0.176992739877007
"LINC02367" -0.150709911430622
"LINC02371" -0.185376211833654
"LINC02373" -0.186150023951187
"LINC02378" -0.226836919495346
"LINC02395" -0.258771100335475
"LINC02413" -0.238736129393576
"LINC02418" -0.234692839127627
"LINC02421" -0.187168159630793
"LINC02426" -0.176075267688014
"LINC02427" -0.147924620207211
"LINC02428" -0.0855260563161775
"LINC02435" -0.258101166664795
"LINC02436" -0.244386368968119
"LINC02438" -0.0834321477393915
"LINC02444" -0.144417874179059
"LINC02446" -0.138132611686032
"LINC02453" -0.119176456038266
"LINC02455" -0.227770602055688
"LINC02456" -0.201931712882129
"LINC02457" -0.18274490083898
"LINC02464" -0.165596972553186
"LINC02465" -0.219534307134893
"LINC02466" -0.223927273322915
"LINC02470" -0.165506743283729
"LINC02471" -0.18553325634231
"LINC02482" -0.219276011149426
"LINC02484" -0.20616262574205
"LINC02485" -0.157798770821169
"LINC02487" -0.133895923479373
"LINC02489" 0.28868960077649
"LINC02492" -0.173632701611526
"LINC02504" -0.170262835739524
"LINC02507" -0.2401407810401
"LINC02509" -0.247617799897683
"LINC02515" -0.244830732090989
"LINC02516" -0.178715238434027
"LINC02532" -0.23100784049219
"LINC02546" -0.196314460753016
"LINC02552" -0.180565749671753
"LINC02555" -0.166659613804681
"LINC02558" -0.202852414262045
"LINC02569" -0.113868585889012
"LINC02570" -0.170391528275721
"LINC02572" -0.212817350654392
"LINC02574" -0.137739796115899
"LINC02577" 0.195777261525803
"LINC02588" -0.212580744875199
"LINC02595" -0.290954705746385
"LINC02604" -0.182635374251486
"LINC02609" -0.0354272229472761
"LINC02613" -0.182888071072993
"LINC02615" -0.209620851730281
"LINC02619" -0.221235063514302
"LINC02624" -0.212864105198881
"LINC02626" -0.239676945379847
"LINC02629" -0.273409950624333
"LINC02641" -0.209934799829054
"LINC02649" -0.200597495396017
"LINC02660" -0.198334322324162
"LINC02663" -0.253910092484873
"LINC02664" -0.138345891555839
"LINC02668" -0.13683609334663
"LINC02680" -0.1778281067248
"LINC02681" -0.269351722020317
"LINC02693" 0.415669440914146
"LINC02696" -0.146113229811323
"LINC02713" -0.0435224877367942
"LINC02741" -0.226664641851302
"LINC02742" -0.217003422988564
"LINC02748" -0.229726016102931
"LINC02751" -0.0670818554936203
"LINC02753" -0.163789132001221
"LINC02754" -0.211570666992996
"LINC02755" -0.316632640719354
"LINC02759" -0.2509702819492
"LINC02765" -0.182704476221407
"LINC02767" -0.175599500254433
"LINC02774" -0.228253548912866
"LINC02780" -0.151440981190841
"LINC02785" -0.165395938071804
"LINC02790" -0.0982287400733676
"LINC02797" -0.261221413313579
"LINC02808" -0.22738243236686
"LINC02817" -0.116554160559098
"LINC02822" -0.219337733967612
"LINC02831" -0.178018638298741
"LINC02832" -0.249104497225742
"LINC02840" -0.162969872688375
"LINC02843" -0.212994130884269
"LINC02848" -0.228592842489579
"LINC02853" -0.158834860750551
"LINC02857" -0.250770470172019
"LINC02861" -0.131512027472817
"LINC02862" -0.270374420777239
"LINC02864" -0.243279923836946
"LINC02869" -0.221895281718837
"LINC02871" -0.15823753725465
"LINC02875" -0.0668547554413195
"LINC02884" -0.0888006143456915
"LINC02885" -0.22058474731597
"LINC02886" -0.20409526152503
"LINCR-0003" -0.202641301520725
"LINGO3" -0.215781820678689
"LINS1" 0.0685254841336016
"LIPE" -0.220875197609266
"LIPG" 0.171462419922016
"LIPN" -0.202136723124336
"LIPT1" 0.103313876742644
"LITAFD" -0.228470331894785
"LIX1-AS1" -0.172178971816378
"LIX1L-AS1" -0.0931973334691255
"LKAAEAR1" -0.134721255714266
"LL22NC03-63E9.3" -0.218282672370101
"LMBR1" 0.495931655085747
"LMBR1L" 0.0309938599207174
"LMBRD2" 0.542092519879796
"LMF2" 0.0132416633915221
"LMLN2" -0.183860424762815
"LMNB1" 0.478743397579071
"LMNB2" 0.527069247222929
"LMNTD2" -0.219111618861486
"LMNTD2-AS1" -0.220151136235832
"LMO4" 0.0874638164601263
"LMOD2" 0.147432456734117
"LMOD3" 0.222562944336902
"LNC-LBCS" -0.152168635778358
"LNCARSR" -0.164903403471467
"LNCOC1" -0.167557817467902
"LNCTAM34A" -0.192794844043231
"LNPK" 0.476575554486105
"LNX2" 0.478486209023695
"LONP1" 0.447792800804861
"LPCAT3" 0.372331852273498
"LPCAT4" -0.0181031665957634
"LPGAT1-AS1" -0.172136707070972
"LRATD2" -0.0871746351830463
"LRBA" 0.470449583075773
"LRFN1" -0.15418444323446
"LRG1" -0.230042695121527
"LRGUK" -0.0854268589718083
"LRP4-AS1" -0.22490029708163
"LRP5L" -0.0301791936422517
"LRP6" 0.543982022205745
"LRPPRC" 0.581535382796916
"LRRC10B" -0.194522364070413
"LRRC17" 0.438577893796446
"LRRC19" -0.145605689696694
"LRRC2" 0.182534419445079
"LRRC31" -0.195633639425203
"LRRC37A11P" -0.22852028348738
"LRRC37A17P" -0.192037377083602
"LRRC37A6P" 0.349220537297801
"LRRC3B" -0.0656536105825631
"LRRC46" -0.135297120513725
"LRRC52-AS1" -0.218990827295063
"LRRC53" -0.160803815586233
"LRRC69" -0.267309633301836
"LRRC7" -0.264735499892542
"LRRC71" -0.166564897466408
"LRRC74A" -0.24982228219102
"LRRC74B" -0.219351214719313
"LRRC75B" -0.161789480918979
"LRRC77P" -0.211586776574357
"LRRC8C-DT" -0.0928827281580557
"LRRIQ1" -0.158058368376604
"LRRTM4" -0.230671978366845
"LSINCT5" -0.225417546962356
"LSM11" 0.519051468179566
"LSM12P1" 0.46449319152659
"LSP1P5" -0.0622902056140777
"LST1" -0.147301531336043
"LTB4R" -0.201044887343064
"LTBP4" -0.194061145357677
"LTC4S" -0.261985777114364
"LTN1" 0.58487579759562
"LUCAT1" -0.23806168809151
"LUNAR1" -0.0818415940280001
"LVRN" -0.215197370353562
"LY6G5C" -0.0562964870603394
"LY6H" -0.270812881981626
"LY86-AS1" -0.196549234615088
"LY9" -0.138445312689471
"LYG1" -0.0419712084076114
"LYG2" -0.12081391125121
"LYL1" -0.279285109672297
"LYPD4" -0.296865422175661
"LYPLA2" 0.0467610210304745
"LYRM9" -0.17707372209191
"LYST-AS1" -0.237307632176451
"LZTS1-AS1" -0.165690264885595
"M1AP" -0.0423331598942728
"M6PR" 0.539925569681798
"MACROD2-AS1" -0.180959358539858
"MAD2L1BP" -0.0344037037002057
"MAD2L1P1" -0.159500130429571
"MAF1" -0.0185297301131228
"MAFA-AS1" -0.128654855371088
"MAFF" -0.155379551130628
"MAFG" 0.0708523791775073
"MAFTRR" -0.0969680650469492
"MAGEA10-MAGEA5" -0.140137712462397
"MAGEA5" -0.13191729821529
"MAGEB10" -0.183218597508283
"MAGEB16" -0.207730370970781
"MAGEB2" -0.156246823342629
"MAGEB3" -0.171789749116473
"MAGI1-AS1" -0.214363105825351
"MAGOH3P" -0.120185941660606
"MAILR" -0.185593272592655
"MAL" -0.136538937451538
"MALAT1" -0.0271789590797542
"MALRD1" -0.0935897671988497
"MAMDC4" -0.0777987856019593
"MAN1A2" 0.544711201515784
"MAN1C1" -0.0519239867602524
"MANEA" 0.496766082992329
"MAP11" 0.0581585283876782
"MAP1LC3A" -0.188023510128726
"MAP1LC3B2" 0.0428630527095335
"MAP3K10" -0.165360741532711
"MAP3K11" -0.00871068857893433
"MAP3K19" -0.207574391596503
"MAP3K20" 0.446004665771544
"MAP3K20-AS1" -0.137693890930468
"MAP3K7CL" 0.394819507569654
"MAP7D3" 0.581763873143424
"MAPK1" 0.519418124709382
"MAPK10-AS1" -0.207126434523862
"MAPK11" -0.0749096683179182
"MAPK3" 0.0310569715329845
"MAPK6P5" -0.0976736281899523
"MAPK8IP3" -0.0733368548514579
"MAPKAPK2" 0.0946736285542494
"MAPRE3-AS1" -0.248575927064642
"MAPT-AS1" -0.122973494668334
"MAPT-IT1" -0.178817703090204
"MARCHF10" -0.19514029050825
"MARCHF10-DT" -0.237817082877229
"MARCHF7" 0.539790021751182
"MARCHF9" -0.152509358656146
"MARCKSL1P2" -0.190369816436603
"MARF1" 0.557781754996337
"MARK2P10" -0.208566526756414
"MARK2P13" -0.240625449238448
"MARK3" 0.411889522218424
"MARK4" 0.0569103289497883
"MARS2" 0.46693216326389
"MAS1" -0.187447551036919
"MAST4-IT1" -0.177655865746008
"MATN1-AS1" -0.0667109249586789
"MB" 0.178588034516375
"MBD3L1" -0.183443649012401
"MBD4" 0.53898829035681
"MBD6" 0.00828193748175522
"MBL3P" -0.180880024407191
"MBOAT7" 0.0226881442503882
"MCCC1" 0.581197124976335
"MCHR2" -0.11231282797203
"MCM10" 0.552447330769903
"MCM2" 0.460090269490306
"MCM3" 0.50016266303151
"MCM6" 0.568137507885403
"MCM8-AS1" -0.158943708505361
"MCM9" 0.503256610542095
"MCMBP" 0.505915682419488
"MCRIP1" -0.129462214437485
"MCRIP2" -0.137440318190175
"MDFI" -0.200092943132666
"MDFIC2" -0.051546080031097
"MDGA2" -0.127283952712332
"MDK" -0.101292673703074
"MDM4" -0.00299922070367185
"MDN1" 0.47590215379856
"MDS2" -0.130046537192786
"MEA1" 0.0507932186994806
"MED13L" 0.486536948293286
"MED15P6" -0.134457493658939
"MED21" 0.613662584603847
"MED23" 0.524188154518106
"MED28P8" -0.256203027332293
"MED4-AS1" -0.215435095470978
"MEGF9" 0.487653185242872
"MEIKIN" -0.218442900886853
"MEIS2" 0.337482061667035
"MELK" 0.595093452230401
"MEP1A" -0.262261382200786
"MET" 0.301861712547662
"METAP1" 0.555917950982923
"METAP2" 0.653964593014471
"Metazoa_SRP" -0.253017174845791
"METRN" -0.43865359243945
"METTL14" 0.574089403902389
"METTL14-DT" -0.230162483352741
"METTL1P1" -0.0980311392147391
"METTL21EP" -0.175698466400973
"METTL3" 0.54021208024768
"METTL8" 0.470359173524761
"MFAP1" 0.557162517888628
"MFAP3" 0.527688964675516
"MFFP1" -0.20563094714742
"MFN1" 0.629534919640242
"MFN2" 0.579877751044641
"MFNG" -0.132856573597301
"MFSD10" -0.104621278628039
"MFSD2A" -0.0150636489787281
"MGA" 0.592819808328779
"MGAM" -0.184542361481668
"MGAM2" -0.17757779042415
"MGAT4D" -0.169721370250513
"MGAT4FP" -0.266540916062265
"MGLL" -0.12173903983826
"MGRN1" 0.0514082762878513
"MIA" -0.137517260113727
"MIA3" 0.481260380837638
"MIATNB" -0.00779081946714767
"MIB1" 0.55861220260841
"MICALL2" 0.0191345932305084
"MICD" -0.150386034473603
"MICOS10" 0.0132529558161329
"MICU2" 0.496791924914805
"MIEF2" -0.0164092734154065
"MIEN1" -0.085953071213514
"MINAR2" -0.151279552882919
"MINCR" -0.147792862553392
"MINDY3" 0.501914577507263
"MIR1-1HG-AS1" -0.077002148097775
"MIR1180" -0.0730508466529971
"MIR122HG" -0.191497487814214
"MIR126" -0.140720209576427
"MIR1273C" -0.132956256556181
"MIR194-2HG" -0.226425849632326
"MIR2052HG" -0.123616965050831
"MIR223HG" -0.184239097476942
"MIR29B2CHG" -0.167770484388128
"MIR3129" -0.340154724176735
"MIR3170" -0.27071068962508
"MIR3177" -0.0516852139096914
"MIR320E" -0.170583012750394
"MIR3609" -0.249772004272604
"MIR3616" -0.153148133486887
"MIR3648-1" -0.259169796597196
"MIR3659HG" -0.172118505852072
"MIR3663HG" -0.210409255406287
"MIR3945HG" -0.181333130801801
"MIR3976HG" -0.226416211890107
"MIR4263" 0.35954698967278
"MIR4269" 0.300692150681842
"MIR4307HG" -0.156481041823976
"MIR4432HG" -0.239084267072453
"MIR4482" 0.314899292703483
"MIR4527HG" -0.20103059975094
"MIR4768" -0.192048571674516
"MIR5094" -0.199503767613941
"MIR548A1HG" -0.244185032240005
"MIR583HG" -0.187790945484697
"MIR604" -0.10278313919915
"MIR659" -0.121683330261968
"MIR663AHG" -0.1853399631159
"MIR7-3HG" -0.262590961704344
"MIR7515HG" -0.155567073521612
"MIR8066" -0.284018494355594
"MIS18BP1" 0.531320327780478
"MISP" -0.157331274287169
"MKI67" 0.438692373928419
"MKLN1-AS" 0.00430165576247026
"MKRN2" 0.507657250874294
"MKRN2OS" -0.0764012250433312
"MKRN6P" -0.21091522834679
"MLIP" 0.19647135124509
"MLIP-AS1" -0.16477351468643
"MLXIPL" -0.192119704174218
"MMADHC" 0.571644841033018
"MMD2" -0.167555606251621
"MMP15" -0.0393579514264242
"MMP24OS" -0.253147239560069
"MMP25" -0.145507652995614
"MMP25-AS1" -0.191130929714597
"MMP27" -0.234318223243792
"MMP3" 0.0750687322052486
"MMP7" 0.310803243627505
"MMUT" 0.563828707136744
"MNAT1" 0.557216639517999
"MOB1B" 0.520456738397078
"MOG" -0.0460096411969974
"MOGAT2" -0.260160195536229
"MOGAT3" -0.264527648322901
"MORC1" -0.204694405773771
"MORC3" 0.510723043144258
"MORF4L1P5" -0.20483258740668
"MOSPD3" 0.0459605941204412
"MOV10L1" -0.172426379241089
"MPG" -0.0905401691026593
"MPHOSPH10" 0.594978827670557
"MPHOSPH6P1" -0.22010048519099
"MPHOSPH9" 0.501719275501351
"MPPED1" -0.121956182711444
"MPRIP-AS1" -0.202612701183336
"MPST" -0.110330997626485
"MPV17" -0.0346479586407915
"MPZ" -0.135001651941987
"MRC2" -0.158821659718721
"MRE11" 0.57991609769549
"MRNIP" 0.0116591772744463
"MROCKI" -0.180692386246015
"MROH1" 0.00685538306711448
"MROH2B" -0.206930267402523
"MROH3P" -0.199759146690903
"MROH5" -0.175547952545216
"MROH6" -0.318867592109187
"MROH7" -0.135127327897575
"MROH7-TTC4" -0.188102106426135
"MROH8" -0.135150218854584
"MRPL12" -0.122852915198979
"MRPL19" 0.616563608205258
"MRPL2" -0.174145308660171
"MRPL2P1" -0.199121259735985
"MRPL32P2" -0.10756605126414
"MRPL37P1" -0.29154611944755
"MRPL39" 0.563295764476142
"MRPL41" -0.0274128591458975
"MRPL55" -0.0518506818751928
"MRPL57" 0.0831937953229415
"MRPS12" -0.0178108907844188
"MRPS14" 0.638375539366138
"MRPS15P1" -0.217083930293673
"MRPS17P1" -0.217368687678853
"MRPS21P6" -0.164909906891568
"MRPS21P7" -0.193515969464505
"MRPS21P9" -0.241438512051144
"MRPS30" 0.525457871008591
"MRPS31" 0.533697947448912
"MRPS35" 0.639701453490432
"MRPS6P2" -0.263426232342739
"MRS2P2" -0.342238382912228
"MRTFA" 0.0728959118694108
"MRTFA-AS1" -0.171405230463922
"MS4A10" -0.168601331920026
"MS4A12" -0.223478125510566
"MS4A13" -0.135731450779091
"MS4A14" -0.135325314304799
"MS4A15" -0.180567593426371
"MS4A3" -0.240435617787069
"MS4A4E" -0.199363402242583
"MS4A8" -0.168841990600404
"MSANTD1" -0.26866283379248
"MSGN1" -0.186709179942845
"MSH2" 0.554941807762364
"MSH3" 0.574105499834768
"MSH4" -0.114968235906576
"MSH5" -0.0644639040438879
"MST1" -0.0783234379358324
"MSX1" -0.418671401211443
"MT-ATP6" -0.508810567441772
"MT-ATP8" -0.356330944425466
"MT-CO1" -0.506315023806155
"MT-CO2" -0.536921362037779
"MT-CO3" -0.556950824148499
"MT-CYB" -0.502436596357461
"MT-ND1" -0.485395916065166
"MT-ND2" -0.506756590497363
"MT-ND3" -0.456706151069939
"MT-ND4" -0.549827091958368
"MT-ND4L" -0.42559786959185
"MT-ND5" -0.384520188362123
"MT-ND6" -0.426368315933043
"MT-RNR1" -0.455111914222279
"MT-RNR2" -0.398500304457656
"MT-TA" -0.0632746202147427
"MT-TC" -0.107465274756596
"MT-TF" -0.233088262424212
"MT-TM" -0.0608563140516017
"MT-TP" -0.252467197570366
"MT-TY" -0.0675583733804755
"MT2P1" -0.127485107001675
"MTA3P1" -0.201051823769333
"MTAP" 0.408362401222217
"MTATP6P1" -0.46384088615089
"MTATP6P2" -0.24039881892516
"MTATP8P1" -0.0130631975981143
"MTATP8P2" -0.25302498326769
"MTCL1" 0.415065079815348
"MTCO1P12" -0.43166555249691
"MTCO1P15" -0.176560594181451
"MTCO1P2" -0.263747964285462
"MTCO1P22" -0.14403647519071
"MTCO1P25" -0.261709276423639
"MTCO1P3" -0.257848962957281
"MTCO1P4" -0.320737866935717
"MTCO1P40" -0.313072875038676
"MTCO1P53" -0.37352136094623
"MTCO2P1" -0.270361700127517
"MTCO2P12" -0.322562244308186
"MTCO2P2" -0.296633509242443
"MTCO2P22" -0.302798799958239
"MTCO3P12" -0.266607976986385
"MTCO3P22" -0.298967651264861
"MTCYBP16" -0.201946930044969
"MTCYBP18" -0.166567301436259
"MTCYBP3" -0.15700143546225
"MTCYBP35" -0.180394245094495
"MTFR1L" 0.106257135248602
"MTHFD1" 0.502465068066924
"MTIF2" 0.568873002595059
"MTIF2P1" -0.119521072475277
"MTM1" 0.452810578668268
"MTMR12" 0.464104580436658
"MTMR2" 0.570279988321613
"MTMR4" 0.467688433572853
"MTMR6" 0.443605541949454
"MTND1P23" -0.389435754191093
"MTND2P12" -0.107131853499683
"MTND2P28" -0.282883989065206
"MTND2P31" -0.175542002079234
"MTND2P32" -0.198766155655664
"MTND2P41" -0.268997799998028
"MTND2P8" -0.231931101244731
"MTND2P9" -0.18009691044017
"MTND3P25" -0.260340418965592
"MTND4LP1" -0.128698978266192
"MTND4LP30" -0.1434358660535
"MTND4P11" -0.270989743974465
"MTND4P12" -0.433274402278015
"MTND4P14" -0.157271721572952
"MTND4P23" -0.206180908827442
"MTND4P24" -0.452414933671063
"MTND4P31" -0.217588895519073
"MTND4P35" -0.398699917357785
"MTND5P10" -0.26281809197161
"MTND5P11" -0.253166516644812
"MTND5P12" -0.19782959621158
"MTND5P2" -0.213912061569767
"MTND5P25" -0.221948148202879
"MTND6P22" -0.239961720569945
"MTND6P3" -0.258667368433265
"MTND6P35" -0.263963953071459
"MTND6P4" -0.251705466325367
"MTOR" 0.566435064623768
"MTPAP" 0.526692800757233
"MTPN" 0.493385863759667
"MTR" 0.509583257209757
"MTREX" 0.570145064804633
"MTRNR2L1" -0.234091253957033
"MTRNR2L10" -0.133987450923613
"MTRNR2L12" -0.303104442317334
"MTRNR2L2" -0.144247670386138
"MTRNR2L3" -0.177774440717392
"MTRNR2L4" -0.0795369867610976
"MTRNR2L5" -0.220684034999041
"MTRNR2L6" -0.337789247286784
"MTRNR2L8" -0.222307970729431
"MTRNR2L9" -0.157342782826867
"MUC12" -0.324396574360052
"MUC12-AS1" -0.165921886725012
"MUC13" -0.271430572724259
"MUC16" -0.186134537116497
"MUC17" -0.18944067970844
"MUC19" -0.182107312496016
"MUC2" -0.1783378553229
"MUC20" -0.135719333412383
"MUC20-OT1" -0.042100390124808
"MUC21" -0.20087115970145
"MUC22" -0.270687257132919
"MUC3A" -0.283825627273677
"MUC4" -0.201625383467815
"MUC5AC" -0.187312604226504
"MUC6" -0.178749405868985
"MUCL1" -0.0456226507889011
"MUCL3" -0.204691327624711
"MXD3" 0.00905962774832126
"MXD4" 0.00757502399652268
"MXI1" 0.383145456865375
"MXRA8" -0.135846332162276
"MYADM" -0.118642732084105
"MYB" 0.284224113486886
"MYBBP1A" 0.49945291207691
"MYBPC1" 0.18612575329224
"MYBPC2" 0.158685288914961
"MYBPC3" -0.213610698802111
"MYCBP2" 0.46309382196858
"MYCNOS" -0.218757093396222
"MYF6" 0.196213172057621
"MYH11" 0.200655264917949
"MYH16" -0.19258846612393
"MYH2" 0.142195123246597
"MYH7" 0.230074911921075
"MYL1" 0.139832069962639
"MYL2" 0.206232536697328
"MYL9" -0.164545454866881
"MYLPF" 0.0900445851309655
"MYO15B" -0.267942216456978
"MYO1A" -0.190511368333736
"MYO1B" 0.46301656846934
"MYO1F" -0.162334338639271
"MYO1H" -0.122616104594431
"MYO3B-AS1" -0.156498267125524
"MYO5B" -0.155912039792216
"MYO7B" -0.206269161045111
"MYOC" -0.14880239398613
"MYOCOS" -0.124435008247625
"MYOM1" 0.306702700491889
"MYOM2" 0.26479339864458
"MYOT" 0.0899624173705043
"MYOZ1" 0.197790613603075
"MYOZ2" 0.227242392150515
"MYPN" 0.153598493373762
"MYPOP" -0.0693918302011495
"MYRFL" -0.157049958687956
"MYT1L" -0.224647179679468
"MZB1" 0.13722278336464
"MZF1" -0.16759789861692
"MZT2B" -0.218829152552069
"N4BP2L2-IT2" -0.111119621557962
"NAA15" 0.595490118112133
"NAA25" 0.50153619823766
"NAA35" 0.559428620603458
"NAA38" -0.199534562937584
"NAA50" 0.575312027417961
"NAA60" -0.0448725318174803
"NAA80" -0.0550068550057197
"NACAP2" -0.1132320349783
"NACAP5" -0.17447826254551
"NADK2" 0.549733609105279
"NAE1" 0.554705137913539
"NALCN" -0.144624041441336
"NALCN-AS1" -0.210606707706414
"NALT1" -0.144594987806227
"NANOG" -0.227080811345367
"NANOGNB" -0.255604988944468
"NANOGNBP2" -0.244421097005072
"NANOGP6" -0.170389357054291
"NANOGP8" -0.246384887530044
"NANOS1" 0.345393304714113
"NANOS2" -0.317575737954961
"NAPA-AS1" -0.0505862345016287
"NAPEPLD" 0.478430566034387
"NARS1" 0.641421564107605
"NARS2" 0.639431894840049
"NAT16" -0.140502452449653
"NBAT1" 0.312398236036679
"NBEAL2" -0.040260227234312
"NBPF13P" -0.206663136269346
"NBPF7" -0.168858205612757
"NCAPD2" 0.524779114654954
"NCAPD3" 0.468181429249707
"NCAPG" 0.557353132955985
"NCAPG2" 0.46454923870463
"NCBP1" 0.587762520481777
"NCBP2AS2" -0.0243515764934859
"NCCRP1" -0.17392259382057
"NCF1" -0.132561856223138
"NCF1B" -0.128169856726339
"NCF1C" -0.257356406370153
"NCF4" -0.105457616059495
"NCK1-DT" -0.0246070054157698
"NCKAP1" 0.475469664960513
"NCL" 0.585972602722423
"NCMAP" -0.0565094153528239
"NCOA3" 0.516593659544601
"NCOR1P4" -0.259034766927661
"NCR1" -0.123037852141736
"NCRNA00250" -0.19266811489836
"NDC1" 0.60385172188938
"NDC80" 0.578077238633218
"NDEL1" -0.0697460231564388
"NDP-AS1" -0.194488871732444
"NDST1-AS1" -0.238126595716696
"NDUFA11" -0.0211930988746033
"NDUFA2" 0.0656115941635735
"NDUFA3" -0.153162784070808
"NDUFA3P1" -0.0384933881994253
"NDUFA5" 0.554262484058753
"NDUFA5P2" -0.190935663918464
"NDUFA5P6" -0.199316608188882
"NDUFA9P1" -0.282541613121525
"NDUFAF2P2" -0.20851264023631
"NDUFAF3" 0.0437893387966059
"NDUFAF8" -0.0438522496606273
"NDUFB11" -0.0704614724646801
"NDUFB2" 0.00146708417269922
"NDUFB4P11" -0.220273924062284
"NDUFB4P12" -0.0860853510043969
"NDUFB4P3" -0.151362563719325
"NDUFB4P6" -0.221057091085416
"NDUFC1" 0.0262350066910813
"NDUFS1" 0.560022714350113
"NDUFS8" 0.00947183325743737
"NEB" 0.205455217789621
"NECAP1P2" -0.149108675567414
"NECTIN2" 0.00650014723091862
"NEDD1" 0.597434250250665
"NEDD8" 0.00819135082577461
"NEIL1" -0.0931788376295325
"NEIL2" 0.475354196043712
"NEK1" 0.464256963909876
"NEK2P2" -0.251173613903795
"NELL1" 0.115093430618925
"NEMF" 0.510336219851411
"NENF" -0.0927219760448555
"NEU3" 0.635954800383562
"NEU4" -0.21186100112462
"NEURL4" 0.466714758531901
"NEUROD2" -0.235819250349893
"NEXN-AS1" 0.0340235063264403
"NF1P6" -0.19029626620586
"NFASC" -0.149186754422945
"NFILZ" -0.21318460300929
"NFKBID" -0.129869448331765
"NFKBIE" -0.0906761713051128
"NFKBIZ" 0.0022861513209675
"NFX1" 0.584642920294958
"NFXL1" 0.515340043770257
"NHLRC2" 0.505623145312395
"NHLRC4" -0.209506150018123
"NIBAN3" -0.103761289876871
"NIN" 0.522385797440575
"NIPA2P4" -0.226609144500507
"NIPBL" 0.623782818991572
"NKAPD1" 0.638214017716803
"NKG7" -0.188676017944808
"NKRF" 0.579629731797124
"NKX2-4" -0.0391566950397235
"NKX6-2" 0.128715992878213
"NKX6-3" -0.217017701309064
"NLGN4X" -0.187774662169063
"NLN" 0.506681439189819
"NLRP12" -0.225096487236371
"NLRP13" -0.200289774748063
"NLRP2" -0.274131502941194
"NLRP4" -0.209236220684033
"NLRP5" -0.202952043099204
"NLRP7" -0.224569743328056
"NLRP8" -0.219689170577241
"NLRP9" -0.223891269815751
"NLRP9P1" -0.203806727807833
"NMB" 0.00746599632848865
"NMD3P2" -0.181135110503801
"NME3" -0.0549635887802991
"NME7" 0.518573684068783
"NME8" -0.187832342007933
"NME9" -0.151215251802452
"NMRAL1" -0.0882989601175311
"NMRAL2P" -0.19968881242451
"NNT" 0.54078111260775
"NOC2LP1" 0.0171877885983491
"NOC3L" 0.661765472310843
"NOG" -0.125183974243706
"NOL11" 0.559826449316216
"NOL12" -0.0835328333053619
"NOL4L" -0.0445605636314048
"NOL6" 0.532736711537468
"NOL8" 0.606797841933252
"NOLC1" 0.646919608543941
"NOLC1P1" -0.164554331294742
"NOP58" 0.63803394607278
"NOP9" 0.516916909150995
"NOS2P3" -0.137227132040337
"NOS3" -0.0952836430472308
"NOTCH2" 0.488384204000963
"NOTCH4" -0.163861648307178
"NOVA2" -0.281078796383328
"NOXA1" -0.208913283463017
"NPAS1" -0.188051350012504
"NPAT" 0.523412575348148
"NPBWR1" -0.199774706176552
"NPC1L1" -0.151674904917481
"NPDC1" -0.21483334199149
"NPEPL1" -0.157134405954576
"NPHP3" -0.0127246482577713
"NPIPA1" -0.0214846452671294
"NPIPB11" -0.124578763626601
"NPIPB12" -0.0941209574465204
"NPIPB15" -0.176827258559225
"NPIPB1P" -0.186502027892013
"NPIPB2" -0.169600115439083
"NPIPB3" -0.142426618357439
"NPIPB4" -0.100849377647852
"NPIPB5" -0.154636289109567
"NPIPB6" -0.185627710782534
"NPIPP1" -0.185671064411757
"NPM1" 0.491917318564342
"NPM1P10" -0.113699840040125
"NPM1P13" -0.155806442694376
"NPM1P20" -0.209477029442717
"NPM1P30" -0.240022963542309
"NPM1P43" -0.185521627322201
"NPM1P49" -0.14001871251958
"NPM1P52" -0.18983523932348
"NPM1P9" 0.439859267328138
"NPSR1" -0.238044989012223
"NPSR1-AS1" -0.222783862439822
"NPY5R" 0.0585494937458627
"NQO1" 0.00823504836763429
"NR1D1" -0.0351284641957748
"NR1H5P" -0.220839993193147
"NR2E1" -0.135329751464676
"NR2E3" -0.183149505243088
"NR2F2-AS1" -0.251021910903033
"NR2F6" -0.0824356468178898
"NR5A2" -0.0348655190201706
"NRARP" -0.164899126952983
"NRAS" 0.618244745315937
"NREP" -0.00709835917076076
"NRG1-IT1" -0.117499728040677
"NRG2" -0.254609619288956
"NRIP1" 0.465144420848123
"NRM" -0.0115396032882732
"NRROS" -0.175330470209985
"NRXN2" -0.20106794615016
"NRXN3" -0.168935472210971
"NSA2P1" 0.0185236055022475
"NSG1" -0.0783900809276131
"NSG2" -0.231612903822789
"NSUN2" 0.50698969458367
"NT5C2" 0.499402135693808
"NT5C3AP2" -0.204186260726898
"NT5DC1P2" -0.108707454378954
"NT5DC3" 0.448818894593058
"NT5DC4" -0.193898275812687
"NT5M" -0.0590878149551857
"NTAN1P2" -0.106232667960987
"NTM-AS1" -0.207834507984094
"NUAK1" 0.462444085024802
"NUCKS1P1" -0.23974769459008
"NUDT21" 0.536680929052443
"NUDT5" 0.518749855434752
"NUF2" 0.460358372065183
"NUGGC" -0.194275140059615
"NUP107" 0.444349209497374
"NUP133" 0.589075863879204
"NUP155" 0.603795972949446
"NUP160" 0.543351285759962
"NUP205" 0.578391555756498
"NUP210L" -0.142183391853687
"NUP210P3" -0.216329940073615
"NUP35" 0.514784934413314
"NUP37" 0.548233887563677
"NUP50" 0.508183010597087
"NUP54" 0.557193886380962
"NUP58" 0.456364089439407
"NUP98" 0.581326419354084
"NUS1P3" -0.200712829687297
"NUTF2P4" -0.230377840510581
"NUTF2P6" -0.273728610132469
"NUTM1" -0.164194959072218
"NUTM2F" -0.220922423183691
"NUTM2G" -0.161814459458202
"NWD1" -0.172065491655184
"NXNL2" -0.189504384355285
"OAT" 0.535313145939287
"OAZ3" -0.213007246084747
"OCM" -0.0896930021436557
"OCRL" 0.556729069130988
"ODAPH" -0.00276579077918417
"ODF1" -0.209890116828018
"ODF4" -0.231173073855042
"OFCC1" -0.234060712668038
"OGFR-AS1" -0.155164976206783
"OGFRP1" 0.416640760203814
"OIT3" -0.185322385385386
"OLA1P3" -0.185228308200976
"OLAH" -0.14784523801231
"OLFM1" -0.083265838645698
"ONECUT3" -0.244855466864389
"OOSP3" -0.271238502075265
"OPA1" 0.621508587439232
"OPHN1" 0.425733609993374
"OPN5" -0.164231523668869
"OPRK1" -0.1288582896918
"OPRM1" -0.237816750811714
"OR10A2" -0.211244738043658
"OR10A3" -0.229000528581114
"OR10AH1P" -0.230584280644798
"OR10G3" -0.221354008495695
"OR10H1" -0.243344361867996
"OR10H5" -0.218855952191525
"OR10J1" -0.222164786573337
"OR10J3" -0.221220429525836
"OR10K1" -0.224658817395856
"OR10K2" -0.194740956271802
"OR10T1P" -0.212312647740325
"OR10Z1" -0.228834526048854
"OR11G2" -0.177278211854768
"OR11H4" -0.161806329333085
"OR11H5P" -0.223609183724339
"OR14J1" -0.225057231381458
"OR1D2" -0.209753327106216
"OR1I1" -0.240426917052148
"OR1J1" -0.297205348135669
"OR1K1" -0.173339968594484
"OR1L8" -0.216154354598264
"OR1M1" -0.260341696082534
"OR2A25" -0.262228647480912
"OR2A5" -0.194316249019207
"OR2AG1" -0.234819063772476
"OR2AT1P" -0.294453709690833
"OR2AT4" -0.222502072309651
"OR2B11" -0.182755410945693
"OR2B7P" -0.175578471393218
"OR2F1" -0.210159745167025
"OR2G6" -0.209059357427732
"OR2H2" -0.167206817960446
"OR2J3" -0.214672538078653
"OR2L2" -0.205876298904458
"OR2M3" -0.178778548255189
"OR2M4" -0.202222850749667
"OR2S1P" -0.0756817752116828
"OR2Z1" -0.229699440286983
"OR3A3" -0.159976424450812
"OR4C1P" -0.237303789311505
"OR4D1" -0.187872363150601
"OR4D10" -0.187604868531703
"OR4D5" -0.223537114130461
"OR4D9" -0.244794201973902
"OR4E1" -0.224642776175818
"OR4E2" -0.255140966310586
"OR4K13" -0.236423207577929
"OR4K17" -0.105597677997312
"OR4K2" -0.222734942243883
"OR4Q3" -0.199567791149427
"OR51B5" -0.142356763401293
"OR51D1" -0.17771290200145
"OR51M1" -0.190242383352246
"OR52A1" -0.197298929159487
"OR52A5" -0.242311733859717
"OR52B5P" -0.174615674539538
"OR52B6" -0.185851842017426
"OR56A1" -0.230705942903886
"OR56A4" -0.182882648384349
"OR5A1" -0.25537181745022
"OR5AN1" -0.187808083681575
"OR5AS1" -0.188822302436956
"OR5AU1" -0.201469272892601
"OR5BA1P" -0.257878551750607
"OR5BD1P" -0.23288173677247
"OR5BS1P" -0.253409274755892
"OR5C1" -0.285656746791112
"OR6C4" -0.223661202127422
"OR6C66P" -0.236486347557982
"OR6C75" -0.174805638683022
"OR6D1P" -0.0768285917046692
"OR6N1" -0.20174254771369
"OR6Y1" -0.200828061472194
"OR7A17" -0.209677523607636
"OR7C1" -0.0485740445789858
"OR7D4" -0.251360068395251
"OR7E100P" -0.206502577081161
"OR7E122P" -0.263744260061266
"OR7E12P" -0.314252415092158
"OR7E25P" -0.200374544523633
"OR7E28P" -0.29843596289316
"OR7G2" -0.238380875656552
"OR7H1P" -0.221407857477946
"OR8A1" -0.129673025925823
"OR8B5P" -0.164750182758657
"OR8B6P" -0.189502256015582
"OR8B7P" -0.108562373453311
"OR8J1" -0.235276815658187
"OR9A4" -0.194686620956938
"OR9H1P" -0.20725301271418
"OR9K1P" -0.196011700170676
"OR9N1P" -0.251782604070781
"ORAI3" -0.0878868807515927
"ORC1" 0.476584650091473
"OSBP" 0.579875956852087
"OSBPL10-AS1" -0.269264643818345
"OSBPL11" 0.623154769421614
"OSBPL3" 0.434840962480066
"OSBPL7" -0.0985471034959887
"OSGIN1" -0.0661919749719775
"OST4" -0.0600338035167452
"OSTM1-AS1" -0.209900287855478
"OSTN-AS1" -0.177548861398798
"OTC" -0.196385347000737
"OTOA" -0.238682782099742
"OTOG" -0.0850569795449041
"OTP" -0.166356505038887
"OTUD6A" -0.151386878916542
"OTX2" -0.159567394676381
"OTX2-AS1" -0.240924267900434
"OVCH2" -0.266648467064557
"OVOL2" -0.192464285140067
"OXCT1" 0.458012460430619
"OXGR1" -0.225144754527182
"OXLD1" -0.0408313037516249
"OXNAD1" 0.521104689033856
"OXTR" 0.266932021123335
"P2RX3" -0.242093191476876
"P2RY8" -0.0883867078752038
"P4HA1" 0.452885372887984
"P4HA3-AS1" -0.0793767224604003
"PA2G4P3" -0.202000013560726
"PABPC1L" -0.0658631405056568
"PABPC1P6" -0.274240611528528
"PABPC1P7" -0.131840634809002
"PABPN1P1" -0.104271770827408
"PABPN1P2" -0.0998734779220489
"PACRG-AS1" -0.173598747972089
"PACRG-AS3" -0.192234936636969
"PADI2" 0.223430599658067
"PADI4" -0.173298566085792
"PADI6" -0.288255405569048
"PAFAH1B1" 0.506862075829469
"PAFAH1B2P2" -0.18093400256443
"PAFAH1B3" -0.107892179126108
"PAH" -0.211301666134046
"PAICSP2" -0.254933262863368
"PAIP1" 0.472722819792246
"PAIP2B" 0.367901016529425
"PAK1IP1" 0.606447999888196
"PAK3" -0.0917992581096493
"PALLD-AS1" -0.177860470646345
"PANK1" 0.498559999726893
"PANK3" 0.549520791517881
"PANTR1" -0.212388938388873
"PANX1" 0.510652383774255
"PAOX" -0.242836287152515
"PAPOLA" 0.63111679909744
"PAPOLB" -0.152562359278251
"PAPPA-AS2" -0.210403286765223
"PAQR3" 0.451252570330541
"PAQR6" -0.233201551701633
"PAQR9-AS1" -0.145316137629282
"PARD3-AS1" -0.111150655945863
"PARL" -0.0793010303182767
"PARM1-AS1" -0.196332046077411
"PARP1" 0.515586429685511
"PARP11" 0.52758270767885
"PARP2" 0.595386406319276
"PARP9" 0.352759045357831
"PARPBP" 0.609159639750133
"PARVG" -0.0894375118229271
"PAUPAR" -0.15155625234373
"PAX2" -0.0271274071698215
"PAX5" -0.117737247967942
"PAXX" -0.130068820978968
"PBOV1" -0.237279521669383
"PBRM1" 0.563575924228309
"PCAT1" -0.274881460052531
"PCAT14" -0.170585505653964
"PCAT5" -0.307266237659107
"PCBP1" -0.0160665947825437
"PCBP3-AS1" -0.244615421078901
"PCCA-AS1" -0.158879958347798
"PCDH1" -0.0931902043178237
"PCDH12" -0.1015765387001
"PCDH15" -0.132385080391827
"PCDHGB7" 0.223103063141179
"PCED1A" -0.0543727608918913
"PCED1B" -0.125112226426452
"PCED1B-AS1" -0.186622819975989
"PCF11" 0.518926729002008
"PCGF2" 0.0343264263830645
"PCM1" 0.602421085842928
"PCNP" 0.545063986109665
"PCNPP3" -0.00172522513563069
"PCOLCE" -0.0239826629256207
"PCOLCE-AS1" -0.177716507368972
"PCSK9" 0.295379888141448
"PCTP" 0.0695763013510014
"PCYOX1" 0.55835383569244
"PDC" -0.0820909860073177
"PDC-AS1" -0.199796506152243
"PDCD11" 0.619801382839418
"PDCD4" 0.476356561584814
"PDCD6IP" 0.53910086110425
"PDCL2" -0.167726606498653
"PDCL3" 0.564733666415184
"PDE12" 0.567317817104783
"PDE1A" -0.170669424505695
"PDE1B" -0.181710559661983
"PDE2A" -0.0415921169932841
"PDE8B" -0.0436939786909573
"PDE9A-AS1" 0.0027318052544397
"PDGFB" -0.127836539257207
"PDHB" 0.565423893976843
"PDHX" 0.634385599209167
"PDK2" -0.113556207718697
"PDLIM2" -0.113289318229787
"PDLIM4" -0.0750680196820949
"PDLIM7" -0.0511318975462346
"PDP1" 0.376630309270218
"PDS5A" 0.597927874303455
"PDS5B" 0.4869693632352
"PDXDC2P" -0.207751516761267
"PDXDC2P-NPIPB14P" -0.0728428209651855
"PDXP-DT" -0.15468695192826
"PDYN-AS1" -0.188941961159057
"PDZD3" -0.257373115155687
"PDZD4" -0.106662425992631
"PDZD8" 0.474960098104279
"PDZD9" -0.0860473558607207
"PEAK3" -0.0866758125695021
"PEAR1" -0.105714997805086
"PEBP1P3" -0.211096106331674
"PEDS1" 0.108471762782126
"PEF1-AS1" -0.120645112396168
"PEMT" -0.163561935333148
"PENK" -0.202252418136307
"PER1" -0.166763013962861
"PET117" -0.195855153082367
"PEX11G" -0.0421082825828501
"PEX13" 0.559678591862731
"PEX3" 0.537896034173007
"PF4" -0.208022423631016
"PFDN1" 0.0575603664376072
"PFN1P1" -0.136633721642923
"PGA3" -0.162677713729014
"PGA5" -0.0706948112984536
"PGAP1" 0.402046571028387
"PGAP6" 0.00752542139233279
"PGBP" -0.224349862370416
"PGC" -0.221325943051042
"PGGHG" -0.137589960026097
"PGLYRP2" -0.206757283213208
"PGLYRP4" -0.237638964064711
"PGM2" 0.468413151550554
"PGM2L1" 0.407701935246344
"PGM5P3-AS1" -0.164130288083417
"PGP" -0.197763112978361
"PGS1" 0.131749495178639
"PHBP12" -0.0897100522050202
"PHBP18" -0.198078151127295
"PHBP7" -0.122755172656967
"PHC2" 0.130081170503362
"PHF1" 0.14156565464602
"PHF6" 0.530009036114746
"PHKA1" 0.334927902275485
"PHLDA2" -0.156533797294545
"PHOX2B" -0.222847683668436
"PHTF1" 0.53219017240562
"PHTF2" 0.556330204516241
"PHYH" 0.462437460849075
"PHYHIPL" -0.135009997521413
"PHYKPL" 0.00265386869162788
"PI4K2B" 0.493335237849965
"PI4KAP2" -0.0257153499899147
"PIDD1" -0.01555239022881
"PIEZO1P2" -0.234335264093649
"PIEZO2" 0.300139099679052
"PIGB" 0.0494025895487192
"PIGCP1" 0.585142322414535
"PIGR" -0.19203573033628
"PIGU" 0.0486799651235323
"PIK3CA" 0.550851019048831
"PIK3CD-AS1" -0.221794638840539
"PIK3R3" 0.463069781942084
"PIK3R6" -0.210215856897418
"PIKFYVE" 0.434508242935945
"PIM3" -0.104774276048492
"PIN1P1" -0.229583700128597
"PIP" -0.167175832555894
"PIP5K1A" 0.420798374003781
"PIPOX" -0.245184281777858
"PITPNM2" 0.0546125311825593
"PITPNM2-AS1" -0.143866318544653
"PIWIL1" -0.25677988781678
"PIWIL3" -0.125101328431307
"PJA2" 0.525846287565692
"PKD1L1" -0.149366391843054
"PKD1L2" -0.30022183214288
"PKD1L3" -0.244528561120239
"PKD2L2" -0.179505066685156
"PKHD1" -0.228103087555223
"PKHD1L1" -0.227436821145856
"PKIG" 0.0449734255350829
"PKLR" -0.185515599277131
"PKN2" 0.54938433847239
"PKN2-AS1" -0.125892136158046
"PKNOX1" 0.575232512330701
"PKP1" 0.214364761689144
"PKP2" -0.140329853289795
"PLA2G2F" -0.234456287502997
"PLA2G4A" 0.356417894928028
"PLA2G5" -0.0766696325947676
"PLA2G6" -0.112515630981959
"PLAA" 0.570135055614311
"PLB1" -0.190842360626781
"PLBD1-AS1" 0.326070489344258
"PLCB2" -0.125333064533988
"PLCE1" 0.38839206786137
"PLCE1-AS2" -0.188327135253678
"PLCG1-AS1" -0.165754873375892
"PLCH1-AS1" -0.187730275913693
"PLCL1" 0.314526522123858
"PLCXD3" -0.166529424403916
"PLD2" 0.105616377571601
"PLD3" -0.181312918045341
"PLD5" -0.256172944050049
"PLEKHA6" -0.0575709140835605
"PLEKHG2" -0.137253444235903
"PLEKHG5" -0.0562967814079608
"PLEKHG7" -0.150267793809543
"PLEKHH3" -0.0248557625634331
"PLEKHM1P1" -0.0907583278906188
"PLEKHO2" -0.0433155333306492
"PLG" -0.169112801790022
"PLGLB2" -0.197555068315256
"PLGRKT" 0.380273728285906
"PLIN1" -0.125821186266656
"PLK3" 0.00934105471863586
"PLK4" 0.485108196275666
"PLLP" -0.198741896336952
"PLPPR1" -0.206052803717653
"PLPPR3" -0.149689058535758
"PLPPR4" 0.348702394479458
"PLRG1" 0.597705593285946
"PLSCR1" 0.362355746889975
"PLSCR2" -0.192353743447718
"PLVAP" -0.2067943536516
"PLXNB2" 0.0139028339769377
"PLXND1" -0.0885020605113009
"PMCHL2" -0.175454803536014
"PMF1" -0.0823767945218213
"PMP2" 0.0180877064177626
"PMP22" -0.0284823877713891
"PMPCAP1" -0.12984977863958
"PMPCB" 0.60045895926628
"PMS1" 0.501263124774328
"PMS2" 0.491938319182718
"PMS2P12" -0.0754576458504731
"PNKP" 0.0466924849666044
"PNLIP" -0.211115929784549
"PNLIPRP1" -0.219756205333737
"PNLIPRP2" -0.184919389172912
"PNMA3" 0.228358147858594
"PNMA6B" 0.312117520342373
"PNMA8B" -0.173689478620739
"PNOC" -0.104536526699551
"PNPLA2" -0.0103407492005135
"PNPT1" 0.549190543073101
"POGLUT3" 0.473508596731965
"POLD3" 0.58514257484866
"POLD4" -0.0215521759840853
"POLH-AS1" -0.0333962298072244
"POLN" -0.23539455071343
"POLR1B" 0.534149488180619
"POLR1C" 0.0198826326916777
"POLR1E" 0.513224310715608
"POLR2B" 0.591836036076262
"POLR2I" -0.214449984646829
"POLR2J4" 0.0974072351176912
"POLR3B" 0.650547090695607
"POLR3C" 0.488894380487768
"POLR3F" 0.502279768169568
"POM121B" 0.389596654924603
"POM121L2" -0.176016845799506
"POM121L9P" -0.18750277752637
"POPDC2" -0.0940951748346099
"PORCN" 0.0375635895182623
"POT1-AS1" -0.196272352085685
"POTEA" -0.18415398211419
"POTEC" -0.151227170231763
"POTEG" -0.142853648905866
"POTEH" -0.147416130750238
"POTEM" -0.29858661397334
"POU2F2" -0.206520811871956
"POU3F1" -0.181492356320215
"POU5F1B" -0.230897913210846
"POU5F2" -0.238650176176365
"PP2672" -0.188736663830948
"PPA1" 0.493569383292617
"PPARD" 0.0797878130667966
"PPAT" 0.515546932101444
"PPDPF" -0.276549413765849
"PPEF2" -0.307732947641904
"PPFIA3" -0.1988037093931
"PPFIBP1" 0.469014882153436
"PPIAP15" -0.115004364260512
"PPIAP21" -0.124526433450901
"PPIAP36" -0.158287295596306
"PPIAP47" -0.144920164117846
"PPIAP48" 0.194319758176189
"PPIAP52" -0.124749343205494
"PPIAP54" -0.10687952155019
"PPIAP67" -0.179095591642117
"PPIAP68" -0.180042924708158
"PPIAP72" -0.164108259444369
"PPIAP85" -0.153916266445352
"PPIB" 0.09872097979866
"PPID" 0.596400861665075
"PPIEL" -0.170107779368632
"PPIG" 0.540299991806242
"PPIL4" 0.640038196465387
"PPM1D" 0.485095896010478
"PPM1N" -0.161039513688037
"PPP1CC" 0.572984606840326
"PPP1R12C" 0.106716141866866
"PPP1R13L" -0.145641594673103
"PPP1R15A" 0.0651002670110869
"PPP1R16A" -0.110816935410567
"PPP1R27" 0.147888102358288
"PPP1R32" -0.173619469734122
"PPP1R35" -0.0738346963213908
"PPP1R3F" -0.00363388395690938
"PPP1R42" -0.131485465682218
"PPP1R8P1" -0.281456282147207
"PPP1R9B" -0.0501837978835547
"PPP2R1B" 0.589323203342703
"PPP2R2A" 0.527544806413139
"PPP2R3C" 0.483461490338231
"PPP4R3A" 0.547881046782855
"PPP4R3B" 0.582961599192166
"PPP6C" 0.610005237606095
"PPP6R3" 0.633656550161533
"PRAF2" -0.0803697099069897
"PRAM1" -0.265587951623004
"PRAMEF17" -0.236467392024577
"PRAMEF18" -0.262760102390086
"PRANCR" -0.223392857037087
"PRB1" -0.031371106880933
"PRB2" 0.00619121615036874
"PRCD" -0.131819031569412
"PRDM13" 0.126384652903683
"PRDM15" 0.539464481427916
"PRDM7" -0.216040670727275
"PRDX2P1" -0.126644933773704
"PRDX3" 0.575935777214484
"PREPL" 0.546566521817088
"PRICKLE2-AS1" -0.175128509222521
"PRIM2" 0.546389461881901
"PRIMPOL" 0.458284580749615
"PRKAA1" 0.46644635539052
"PRKAR2B-AS1" -0.17808970632549
"PRKCA-AS1" -0.12580173272869
"PRKD1" 0.337056694322055
"PRKD2" 0.0923825985460221
"PRKD3" 0.547633479094665
"PRKDC" 0.488279230497409
"PRKX-AS1" -0.229976714748257
"PRLHR" -0.223340015620572
"PRLR" 0.196460266154663
"PRMT3" 0.59964613944103
"PRMT5" 0.596651812742408
"PRMT9" 0.539444967035087
"PRNCR1" -0.201052502262122
"PRND" -0.132548229874362
"PROCA1" -0.0103612539698517
"PRODH2" -0.291711321051798
"PROM1" -0.0168040915929218
"PROP1" -0.241554515404881
"PROS2P" -0.156547053161271
"PROX1-AS1" -0.168004881753402
"PRPF18" 0.564848177012937
"PRPF19" 0.587713023948116
"PRPF38B" 0.548496463506108
"PRPF40A" 0.626626233173347
"PRPS1P1" -0.178134186849027
"PRR13P1" -0.113386597040947
"PRR13P3" -0.112867074562149
"PRR14" 0.0713660284515147
"PRR14L" 0.505908158046506
"PRR23A" -0.194753917402421
"PRR23B" -0.231259554416274
"PRR23C" -0.208021772877105
"PRR27" -0.21265084113606
"PRR29" -0.203709862081831
"PRR29-AS1" -0.240366466460852
"PRR30" -0.208830502319204
"PRR35" -0.2136882930314
"PRR7" -0.256923245564854
"PRR7-AS1" -0.115287321176708
"PRRT1" -0.146612413188901
"PRRT2" -0.321150224377187
"PRSS21" -0.160245115920196
"PRSS27" -0.287248106637176
"PRSS30P" -0.270235983358144
"PRSS33" -0.173689503944281
"PRSS36" -0.119479731552329
"PRSS37" -0.187296468204711
"PRSS38" -0.248568719667411
"PRSS41" -0.260013643939116
"PRSS48" -0.094613649606115
"PRSS55" -0.221904321670465
"PRSS57" -0.263183171229447
"PRUNE2" 0.360024343046767
"PSAT1P1" -0.15095804318937
"PSD3" 0.472913595050642
"PSENEN" -0.191803886193158
"PSG1" -0.190888163276372
"PSG2" -0.246889381036252
"PSG4" -0.198108528158835
"PSG5" -0.167719983209945
"PSG6" -0.252223693987795
"PSG8" -0.202693000640287
"PSG8-AS1" -0.19590299955516
"PSIP1" 0.476465707436179
"PSLNR" -0.197980677589685
"PSMA6" 0.048778861841037
"PSMB11" -0.0374923705711064
"PSMB3P1" -0.203208298441433
"PSMC1P12" -0.0221616459379614
"PSMC1P4" -0.0209703201186151
"PSMC2" 0.590353582717216
"PSMD10P2" -0.0767937478822038
"PSMD12" 0.556910125984849
"PSMD5" 0.572482638361893
"PSME2P3" 0.0331664710407367
"PSME2P6" -0.0796754164943887
"PSME4" 0.580713305062762
"PSPC1" 0.505950316103068
"PTCD3" 0.517340744247674
"PTCHD3" -0.0985363566910894
"PTCRA" -0.241392944103854
"PTCSC2" -0.24099264051948
"PTGES3P1" 0.475149033529079
"PTH2R" 0.132483724668494
"PTK6" -0.142251416847703
"PTMS" -0.0105776981263275
"PTOV1" -0.176583582740843
"PTOV1-AS2" -0.20601842010807
"PTPN11" 0.648088310927861
"PTPN12" 0.463518374084522
"PTPN13" 0.398638733554805
"PTPN2P1" -0.0956421884152689
"PTPN7" -0.119953318432612
"PTPRJ-AS1" -0.367243942751921
"PTPRK-AS1" -0.137051621535121
"PTPRN2" -0.0904424792886803
"PTPRVP" -0.172002920764647
"PUM3" 0.566909747809976
"PURPL" -0.272305879330639
"PUS7" 0.459623160304182
"PWRN1" -0.172997871002181
"PWRN4" -0.214510629483536
"PWWP2B" -0.0562653431604767
"PXMP2" -0.0629137780215961
"PYCARD" -0.246983614057412
"PYGL" 0.393164132235465
"PZP" -0.211565460171059
"QPCTL" 0.0112600311407733
"QRFPR" -0.241247105533456
"QSER1" 0.595661239598022
"QTRT2" 0.504037299349597
"R3HCC1L" 0.52597393308629
"R3HDM1" 0.567226574998337
"R3HDM2P2" -0.186163770024371
"RAB11B-AS1" -0.161426828372391
"RAB11FIP2" 0.484884371039378
"RAB19" -0.145606626733328
"RAB20" -0.167260230479025
"RAB23" 0.497526602663969
"RAB26" -0.127325433580739
"RAB34" 0.0136537651028782
"RAB3GAP1" 0.523866608919221
"RAB3GAP2" 0.554664058801796
"RAB40C" 0.00250309518798632
"RAB44" -0.0623743474178418
"RAB5C" 0.0688472608835821
"RAB5IF" -0.038512976847015
"RAB6A" 0.594303106627903
"RAB6C-AS1" -0.207514879479088
"RABAC1" -0.00119236752442575
"RABEP1" 0.572852684757485
"RABGAP1" 0.532736510096925
"RABGAP1L-DT" -0.0762902357278965
"RABGAP1L-IT1" -0.230975861462696
"RABL2B" 0.00314186658111396
"RACGAP1" 0.542675983210318
"RAD1" 0.582855539889198
"RAD17P2" -0.286250001309653
"RAD51AP1" 0.576275850164524
"RAD51AP1P1" -0.18731171342908
"RAD9B" -0.074907393809341
"RALGAPA2" 0.512627702571248
"RALGAPB" 0.488925727873016
"RALY" 0.09178407701698
"RAMP2" -0.232496716990054
"RANBP2" 0.647916134591208
"RANBP6" 0.587167947787841
"RANBP9" 0.556883629332734
"RANGRF" -0.242006012108521
"RANP5" -0.201234894174269
"RAP1GDS1" 0.545773628319915
"RAP2A" 0.37597318348705
"RAPGEF3" -0.139864792397151
"RARA" -0.0764836962383035
"RARA-AS1" -0.069554390433725
"RARRES1" -0.121597843554825
"RARRES2P11" -0.242985819663354
"RARRES2P3" -0.225812847874745
"RARRES2P6" -0.212313919471927
"RARRES2P8" -0.223706121357963
"RASA4" -0.154434315194404
"RASA4B" -0.186171411841808
"RASA4DP" -0.187267173377508
"RASAL3" -0.263286406118561
"RASEF" 0.206646992299393
"RASGRP4" -0.230720989439877
"RASL10A" -0.294038259811338
"RB1-DT" -0.257439090961213
"RBAK" 0.475685793707166
"RBBP4" 0.501784615525205
"RBBP8" 0.466893157204604
"RBCK1" -0.00146974263435481
"RBFOX3" -0.265200964986037
"RBIS" -0.0460421089024962
"RBKS" -0.0763329595335027
"RBM12" 0.625518079448598
"RBM15" 0.594648269904068
"RBM22P1" -0.282683890666246
"RBM22P2" -0.113370177989884
"RBM22P4" -0.173114207631067
"RBM25" 0.508255938605896
"RBM27" 0.497966350263158
"RBM34" -0.0884561043131604
"RBM38-AS1" -0.172593105945056
"RBM7" 0.501641062684035
"RBMS3-AS2" -0.242478379049572
"RBMX2P3" -0.100888462604925
"RBMX2P5" -0.0662972674897488
"RBMXL2" -0.199043658958329
"RBMXP1" -0.129332224096337
"RBPJL" -0.127344235734662
"RBPMS" -0.0903809622424744
"RBPMS2" -0.110050872624774
"RBX1P2" -0.115647084212163
"RC3H1-IT1" -0.188222471554923
"RC3H2" 0.54219445311501
"RCC2P3" -0.18978873638026
"RCCD1-AS1" -0.097901854731874
"RCL1" 0.377017930129255
"RDH10-AS1" -0.13811266805311
"RDX" 0.55871871544221
"REC114" -0.205618897883568
"REC8" -0.0323427359289085
"RECQL" 0.572452121786692
"REELD1" -0.150731239891598
"RELA-DT" -0.0389993239024171
"RELB" -0.0888734516687234
"REM1" -0.130939408691815
"REN" -0.208991594982488
"REP15" 0.413908755426534
"RERE-AS1" -0.208542422150082
"RESF1" 0.560149381077859
"REST" 0.650943777413483
"RETN" -0.253430510697092
"RETNLB" -0.26153357723664
"REV3L" 0.474765017945989
"REV3L-IT1" -0.302105521989797
"REX1BD" -0.0315326323109291
"REXO1L1P" -0.219703174874605
"RFC1" 0.613875581955346
"RFC3" 0.478106990322561
"RFK" 0.487197992593316
"RFNG" -0.140726026193534
"RFPL3S" -0.147084139418961
"RFX4" -0.16746792707381
"RFX5" 0.527440051760513
"RFX6" -0.18158493988334
"RFX7" 0.508597165224847
"RGR" -0.195101800760854
"RGS13" 0.227845752142909
"RGS19" -0.133161073647687
"RGS5-AS1" -0.230634409008112
"RGS6" -0.150159635021059
"RGS7" -0.0951509054614463
"RGSL1" -0.222636053177695
"RHBDD3" 0.0111938873622326
"RHBDF1" -0.121666027457618
"RHBDL1" -0.235617683663865
"RHEBP3" -0.276887064787018
"RHO" -0.164601620301097
"RHOA-IT1" -0.0829100648320776
"RHOC" -0.00230215229459262
"RHOG" -0.151648237986728
"RHOQ-AS1" -0.0497052235233327
"RHPN2P1" -0.322527518328436
"RIC1" 0.524594468388357
"RICTOR" 0.415407639032937
"RIF1" 0.551747377004137
"RIMS1" -0.253875192017493
"RIMS2" -0.0755971248260625
"RINT1" 0.525092418140687
"RIOX1" 0.569410077557181
"RIT2" -0.1947145698787
"RLBP1" -0.0900101347327384
"RLIM" 0.570871832712012
"RLIMP1" -0.331484720331807
"RMDN1" 0.102364979776663
"RMDN2-AS1" -0.218585803325098
"RMI1" 0.531131783624956
"RMND5A" 0.474622273752401
"RMST" -0.21795717005706
"RN7SKP117" -0.253209895841922
"RN7SKP153" -0.199021565250865
"RN7SKP160" -0.016701350138659
"RN7SKP170" -0.125122206683834
"RN7SKP180" -0.162215505158184
"RN7SKP203" -0.233057387014715
"RN7SKP23" -0.0992453236209895
"RN7SKP230" -0.129800395611333
"RN7SKP255" -0.259845780057729
"RN7SKP269" -0.105539794271769
"RN7SKP273" -0.16073001400404
"RN7SKP296" -0.245576815442376
"RN7SKP30" -0.186154636717141
"RN7SKP76" -0.247800779656353
"RN7SKP78" -0.429134647812185
"RN7SKP80" -0.19928985113582
"RN7SKP9" -0.162601063063184
"RN7SKP96" -0.255069132440725
"RN7SL128P" -0.0279254618610904
"RN7SL163P" -0.148897599771123
"RN7SL165P" -0.191928203916103
"RN7SL187P" -0.31307185660573
"RN7SL19P" -0.195498311367179
"RN7SL202P" -0.264185141298842
"RN7SL233P" -0.0654907140072258
"RN7SL297P" -0.206669739014927
"RN7SL313P" -0.137940572460532
"RN7SL316P" -0.118038676142069
"RN7SL326P" -0.128351737111544
"RN7SL32P" -0.270127381399912
"RN7SL34P" -0.193839466608658
"RN7SL350P" -0.247061672623092
"RN7SL364P" -0.243567507441718
"RN7SL376P" -0.236592181065448
"RN7SL377P" -0.31608201118172
"RN7SL37P" -0.142539930696355
"RN7SL399P" -0.258164676780543
"RN7SL403P" -0.0980829596674047
"RN7SL405P" -0.174455884638219
"RN7SL442P" -0.178204711797551
"RN7SL448P" -0.229664985659797
"RN7SL452P" -0.163939269292451
"RN7SL470P" -0.297713363194631
"RN7SL499P" -0.185014863756067
"RN7SL503P" -0.0805109832828608
"RN7SL531P" -0.170119057027641
"RN7SL538P" -0.309044761543258
"RN7SL546P" -0.145141026705748
"RN7SL556P" -0.233229494687223
"RN7SL574P" -0.133029401881004
"RN7SL587P" -0.199886122858523
"RN7SL596P" -0.18508857256536
"RN7SL5P" -0.10262248580168
"RN7SL612P" -0.258511682783043
"RN7SL670P" -0.174973695888878
"RN7SL672P" -0.180620256229686
"RN7SL697P" -0.0907222529839981
"RN7SL743P" -0.170958541953508
"RN7SL745P" -0.144432858750468
"RN7SL752P" -0.171415646854167
"RN7SL769P" -0.124040977452484
"RN7SL774P" -0.213729906711791
"RN7SL827P" -0.159237075241501
"RN7SL840P" -0.180094997763011
"RNA5S9" -0.163282613185549
"RNA5SP122" -0.250048351944411
"RNA5SP202" -0.212534677179488
"RNA5SP226" -0.251406965453958
"RNA5SP227" -0.173389315186153
"RNA5SP242" -0.126471752390952
"RNA5SP25" -0.283455310045647
"RNA5SP298" -0.22225315842087
"RNA5SP327" -0.417171380893644
"RNA5SP425" -0.268603101524616
"RNA5SP440" -0.185373189482827
"RNA5SP450" -0.155504607015854
"RNA5SP452" -0.223529346930438
"RNA5SP469" -0.116523869871363
"RNA5SP474" -0.29629213994596
"RNA5SP477" -0.255577326594401
"RNA5SP498" -0.2968585984907
"RNA5SP74" -0.149573313582459
"RNA5SP91" -0.139563729262917
"RNASE1" -0.158905117863458
"RNASET2" -0.0545308664454518
"RNF121" 0.606516216879794
"RNF126P1" -0.0591618019074824
"RNF130" 0.00889324434159565
"RNF135" 0.0696872380281813
"RNF139-AS1" -0.00785517520892232
"RNF14P1" -0.108967584060569
"RNF14P4" -0.225479454921384
"RNF166" -0.0369793605982458
"RNF169" 0.511394555092548
"RNF181" 0.111466697626224
"RNF20" 0.608373885431176
"RNF208" -0.166034266230858
"RNF213-AS1" -0.0477492958124459
"RNF214" 0.565790610513203
"RNF215" -0.108917687422234
"RNF216-IT1" -0.183867287448371
"RNF217-AS1" -0.221238646534479
"RNF220" 0.0989154942764112
"RNF222" -0.217474757110461
"RNF224" -0.124389923966826
"RNF227" -0.0960945359544971
"RNF31" -0.154985209955752
"RNF40" 0.544453872863962
"RNF6P1" -0.22569810897109
"RNFT1P3" -0.133105887835688
"RNGTT" 0.633689100563777
"RNPEPL1" -0.177769925590094
"RNPS1" 0.119192302227075
"RNU1-1" -0.202878538496708
"RNU1-103P" -0.153081110834591
"RNU1-138P" -0.215116933463315
"RNU1-56P" -0.185753049727601
"RNU1-88P" -0.269137563284969
"RNU11-2P" -0.177254793278731
"RNU2-30P" -0.168227610455937
"RNU2-33P" -0.0744090004932357
"RNU2-68P" -0.089438091327673
"RNU4-1" -0.18357690668088
"RNU4-2" -0.250924996270836
"RNU4-40P" -0.26221051848442
"RNU4-68P" -0.0173668547330689
"RNU4-9P" -0.247013441794495
"RNU4ATAC" -0.126921935419363
"RNU5A-1" -0.0949262473184928
"RNU5B-1" -0.175523522531664
"RNU5E-10P" -0.118876781807739
"RNU6-1010P" -0.237436453669641
"RNU6-1024P" -0.217981112011146
"RNU6-1035P" -0.353829199056438
"RNU6-1098P" -0.14720805915247
"RNU6-1188P" -0.171119214897799
"RNU6-1242P" -0.18421354951829
"RNU6-19P" -0.176689436701267
"RNU6-212P" -0.14204232581581
"RNU6-218P" -0.10352745697578
"RNU6-306P" -0.180919714974763
"RNU6-319P" -0.136518850842322
"RNU6-353P" -0.174575417755161
"RNU6-375P" -0.224049416594193
"RNU6-379P" -0.183069404266398
"RNU6-37P" -0.149997442686627
"RNU6-387P" -0.0556178550895753
"RNU6-415P" 0.0765715793118314
"RNU6-42P" -0.0494502100682772
"RNU6-450P" -0.240973415594442
"RNU6-50P" -0.118560285759441
"RNU6-516P" -0.0245114087432952
"RNU6-593P" -0.11440667472666
"RNU6-672P" -0.11901333578396
"RNU6-731P" -0.139934722374364
"RNU6-758P" -0.199804429052938
"RNU6-795P" -0.0538375215543493
"RNU6-8" -0.0705441506524315
"RNU6-877P" -0.144005369477812
"RNU6-890P" -0.200977810773414
"RNU6-97P" -0.0480613232720737
"RNU6ATAC14P" -0.171563273663655
"RNU6ATAC18P" -0.193786869361641
"RNU6ATAC39P" -0.262645094396826
"RNU7-115P" -0.22129513240452
"RNU7-12P" -0.122453636916021
"RNU7-193P" -0.161959072811541
"RNU7-40P" -0.198181883451925
"RNU7-41P" -0.172197527092422
"RNU7-45P" -0.1842752385889
"RNVU1-28" -0.22844060200289
"RNVU1-8" -0.0734962140734166
"RNY1" -0.202505825925967
"RNY1P16" -0.135644543951768
"RNY3P8" -0.148232155910171
"RNY4" -0.19810916332245
"RNY4P25" 0.0271355771619773
"RNY4P3" -0.128506599935387
"RNY4P34" -0.257167648517192
"RNY4P6" -0.0498484319465694
"RO60" 0.480723086923666
"ROBO4" -0.12631937780873
"ROCK1" 0.556338715944954
"ROMO1" -0.0425227880629093
"RP1" -0.209768477239951
"RP1L1" -0.114763418214625
"RP9" -0.0268218564341228
"RP9P" -0.00842766805507543
"RPA1" 0.594180027415701
"RPA2" 0.546447141296799
"RPA4" -0.140054588632969
"RPAP1" 0.117156707514217
"RPAP3" 0.592259924958066
"RPE" 0.515902112112841
"RPH3A" -0.156507052526873
"RPL10AP1" -0.138066705315161
"RPL10P2" -0.175966569368849
"RPL12P21" -0.265768847469555
"RPL12P29" -0.182770288085424
"RPL12P37" -0.110679076435706
"RPL13" -0.0897827937930125
"RPL13P6" -0.187716322264127
"RPL17P1" -0.209910135619261
"RPL17P40" -0.113245173993675
"RPL18AP15" -0.236743108458249
"RPL19P13" -0.177464988034631
"RPL19P14" -0.218105910081661
"RPL21P106" -0.197585521713942
"RPL21P129" -0.130264157642099
"RPL21P28" -0.112082529142526
"RPL21P33" -0.211383773240778
"RPL21P44" -0.190611660708704
"RPL21P71" -0.153055843680416
"RPL21P89" -0.270392386416851
"RPL21P92" -0.209579992906628
"RPL22P10" -0.127222452710981
"RPL22P18" -0.144402092252893
"RPL22P21" -0.319631148742038
"RPL23AP19" -0.162389462106424
"RPL23AP26" -0.199305087172882
"RPL23AP44" -0.139858823047297
"RPL23AP50" -0.146033706022007
"RPL23AP59" -0.168668669845076
"RPL23AP71" -0.231151398723775
"RPL23AP77" -0.120282881839317
"RPL23AP92" -0.192742748671353
"RPL26" -0.128691001085005
"RPL26P3" -0.221227935440652
"RPL26P31" -0.214449145718637
"RPL26P35" -0.19084780103155
"RPL26P36" -0.174638386627587
"RPL26P6" -0.0550168702743638
"RPL28" -0.0772448284108205
"RPL30P5" -0.143108870203957
"RPL31P11" -0.0432193178894669
"RPL31P44" -0.136019052341227
"RPL31P47" -0.189022669554814
"RPL31P60" -0.161225219004749
"RPL31P61" -0.0786794363980671
"RPL35AP" -0.208593774513868
"RPL35AP13" -0.134979078229211
"RPL35AP17" -0.128107087105814
"RPL35AP32" -0.0712635159026423
"RPL35AP4" -0.0406094841617782
"RPL35P9" -0.145587723348114
"RPL36A" -0.0780433632124937
"RPL36AP40" -0.0258218805266335
"RPL36AP41" -0.0939863277196154
"RPL36AP45" -0.05946515013691
"RPL36AP51" -0.159922918366987
"RPL36P16" -0.21624994379772
"RPL38P2" -0.0813620231032528
"RPL38P6" -0.196201547098625
"RPL39" -0.0619680448285888
"RPL39P16" 0.469624416509298
"RPL41P1" 0.219375447208176
"RPL4P7" -0.0914244382351451
"RPL5P20" -0.219200807149382
"RPL5P8" -0.169404260307735
"RPL6P21" -0.247107097964613
"RPL6P9" -0.131853335596024
"RPL7AP4" -0.132368427559523
"RPL7AP9" -0.12106858514543
"RPL7L1P12" -0.189412684011205
"RPL7L1P5" -0.152150640699559
"RPL7P16" -0.100948098016221
"RPL7P18" -0.180666838138025
"RPL7P2" -0.16676267351765
"RPL7P41" -0.226374443324076
"RPL7P43" -0.187834576273339
"RPL7P61" -0.300458553153601
"RPL9P31" -0.195996883733545
"RPLP0P2" 0.159685216161756
"RPLP1" -0.0492162575106653
"RPLP1P6" -0.187260064967848
"RPRD1A" 0.491563309402791
"RPS10P16" -0.105059334182078
"RPS11P7" -0.0914212570980994
"RPS12P17" -0.150371697304803
"RPS13P4" -0.141510723823373
"RPS14P4" -0.24523002519039
"RPS15A" -0.106870104203893
"RPS15AP16" -0.257212287679522
"RPS15AP25" -0.155354567880453
"RPS15AP38" -0.0943912443775067
"RPS16" 0.0067733826901879
"RPS16P5" -0.151586922311497
"RPS19BP1" -0.0415003841146795
"RPS20P13" -0.155869163074528
"RPS20P31" -0.150077030963706
"RPS23" -0.0215961754832706
"RPS23P6" -0.282424380326801
"RPS24P12" -0.130975729724908
"RPS26" -0.17169427365926
"RPS26P13" -0.147721132717622
"RPS26P18" -0.240754579193979
"RPS26P41" -0.116676856051776
"RPS26P43" -0.258102732051764
"RPS26P45" -0.14096616117212
"RPS26P54" -0.217650143531908
"RPS26P55" -0.159680775814907
"RPS26P56" -0.179668764728956
"RPS27AP18" -0.192506223551129
"RPS27P10" -0.180018532583777
"RPS27P21" -0.133507649794574
"RPS29P3" -0.0957969442778383
"RPS2P15" -0.183849979201952
"RPS2P41" -0.234983250863207
"RPS2P44" -0.195495060021911
"RPS2P52" -0.136954706903635
"RPS3AP26" 0.256599484188763
"RPS3AP27" -0.133822838453334
"RPS3AP3" -0.127819064652281
"RPS3AP46" -0.22766393054319
"RPS3AP50" -0.109252562546928
"RPS3AP9" -0.234291477985889
"RPS3P2" -0.288429769673486
"RPS4XP21" -0.123070387642452
"RPS4XP4" -0.154455767019577
"RPS5P2" -0.226138603435969
"RPS5P7" -0.196328375056402
"RPS6KB1" 0.481694986562399
"RPS6P20" -0.184541656221966
"RPS6P21" -0.218849191052445
"RPS6P8" -0.145129761412357
"RPSAP24" -0.210637916049001
"RPSAP52" -0.117213933682056
"RPTN" -0.219276062698255
"RPUSD4" 0.533940749851769
"RRH" -0.197605939694991
"RRM1" 0.609087341031324
"RRM1-AS1" -0.206046798143752
"RRN3" 0.556304974841181
"RRN3P3" -0.0605599967030496
"RRP1" 0.501776076718465
"RRP15" 0.483212333632374
"RRP1B" 0.578108030677053
"RRP36" 0.108514041352562
"RRS1-AS1" -0.146987257785583
"RS1" -0.233780612064104
"RSBN1" 0.540123653895915
"RSF1" 0.595124628186978
"RSKR" -0.146958699686022
"RSL24D1P2" -0.205518498167784
"RSL24D1P3" -0.149393812659085
"RSPH10B2" -0.237473139241244
"RSPH4A" -0.141245571625329
"RSPH6A" -0.276564873896681
"RSPH9" -0.191861078736084
"RSPO1" 0.161171557428014
"RSRC2" 0.543829565239025
"RTCA" 0.570599310040565
"RTEL1-TNFRSF6B" -0.152958856234682
"RTEL1P1" -0.232850435074259
"RTL8A" -0.101726248504279
"RTL8C" -0.0772289519835273
"RTN4RL2" -0.210475101955142
"RTP1" -0.212227197493557
"RUFY1-AS1" -0.143462712307155
"RUNDC3A" -0.233340715724643
"RUNX2-AS1" -0.246736632536775
"RUNX3" -0.187200141471522
"RUVBL1" 0.511230791997859
"RWDD2B" 0.503331256350206
"RXFP2" -0.159932002209571
"RYR1" 0.196170698062925
"S100A11P2" -0.102399845288386
"S100A11P5" -0.228267909560157
"S100A12" -0.215363009382753
"S100A13" -0.0974738126043173
"S100A8" -0.150413502307609
"S100A9" -0.180481407835453
"S1PR5" -0.173773717340534
"SAAL1" 0.566635617379356
"SACM1L" 0.521776687463247
"SACS" 0.528241652485662
"SAFB" 0.538214739406185
"SAG" -0.24710978135658
"SALL4" -0.1149081297152
"SALL4P7" -0.222071191135431
"SALRNA2" -0.145143897111449
"SAMD12" -0.173690198758772
"SAMD12-AS1" -0.20624797563329
"SAMD14" -0.251233715990662
"SAMD4B" 0.0844862620821012
"SAMD8" 0.573961005060315
"SAMD9" 0.332692558134899
"SAMMSON" -0.195883319167006
"SAP18P3" -0.170148324979801
"SAPCD2P3" -0.169381316723213
"SARNP" -0.267049714130859
"SASS6" 0.605944453981197
"SAXO1" -0.169151999446375
"SBF1P1" -0.209971469428742
"SBK2" -0.0209786357230111
"SBNO1" 0.606717960136382
"SBNO1-AS1" -0.0286851264028399
"SBSN" 0.25259334983808
"SCAF1" 0.0570331550025376
"SCAF11" 0.551025641138305
"SCAMP2" 0.100434989998452
"SCAND1" -0.124641984990091
"SCARF1" -0.119831568782622
"SCARNA20" -0.105301241889626
"SCARNA7" -0.249605746860684
"SCD" 0.386333633422482
"SCEL" -0.203290803617166
"SCFD1" 0.584626658770422
"SCGB1A1" -0.294889822005116
"SCGB1B2P" -0.151891754017148
"SCHLAP1" -0.216359483056636
"SCN11A" -0.209424598137953
"SCN1A-AS1" -0.181468873611757
"SCNN1D" -0.129969424739525
"SCOC-AS1" -0.209422063340981
"SCP2" 0.539765250031538
"SCRN2" -0.07254662204698
"SCRN3" 0.507242287412878
"SCRT2" -0.185300725114577
"SCUBE1" -0.104984814193058
"SCYL2" 0.589705176862994
"SDAD1-AS1" -0.178793122653053
"SDAD1P2" -0.0987624025222237
"SDC4" -0.0476590838612929
"SDCBPP1" -0.257119435402202
"SDHA" -0.0191867780728452
"SDHAF2" 0.0321505713898095
"SDR16C5" -0.192547977907871
"SDR16C6P" -0.263545837545484
"SDR42E2" -0.219578257010784
"SEC14L3" -0.198961773207278
"SEC1P" -0.148760901880318
"SEC22B" 0.582899402227957
"SEC23A" 0.466716528629055
"SEC23IP" 0.615975663982748
"SEC24A" 0.518064092020775
"SEC24B-AS1" -0.0787563393887691
"SEC63" 0.556307330387068
"SEL1L" 0.584408967493397
"SELENOI" 0.610140456181675
"SELENOKP2" -0.151139400909873
"SELENON" -0.0532398243574993
"SELENOO" -0.0792960003682197
"SELENOV" -0.180813936243243
"SELENOW" -0.00321377683789719
"SELENOWP1" -0.183359979736641
"SEMA3F" -0.0395407254976841
"SEMA4B" -0.193338017565651
"SEMA6A-AS2" -0.175662391965736
"SEMA6B" -0.214164437082905
"SEMA6D" -0.154765694532477
"SEPHS1" 0.498224136076515
"SEPTIN12" -0.266758107480319
"SEPTIN14" -0.205481493319694
"SEPTIN4-AS1" -0.144105187505459
"SEPTIN7P9" -0.102064991800913
"SERBP1P3" -0.143645099294737
"SERHL2" -0.0859540872251661
"SERPINB10" -0.188844385496134
"SERPINB11" -0.210948569830646
"SERPINB13" -0.259118077371188
"SERPINB7" -0.20512288158826
"SERPINB9P1" -0.249824573130561
"SERPINC1" -0.244644151199485
"SERPIND1" -0.00894701249573866
"SERTAD1" -0.187904687650688
"SERTAD2" 0.344078239182226
"SERTAD3" -0.0598371586015781
"SESN3" 0.435381224878646
"SET" 0.515169565381715
"SETBP1-DT" -0.0547260785971061
"SETD7" 0.526834018674877
"SETP1" -0.150826139614118
"SETP12" -0.0847211137221883
"SETP22" -0.069247814028288
"SETP5" -0.22806881828576
"SETX" 0.586318114365576
"SEZ6" -0.112436547986164
"SEZ6L" -0.0697809640969805
"SF3A3" 0.633038016867749
"SF3B2" 0.596524799505662
"SFRP1" -0.179092698715407
"SFRP5" -0.110459347284899
"SFTPB" 0.0231585123721074
"SFTPC" 0.0564444938953698
"SFTPD-AS1" -0.192976244433842
"SGCG" 0.257564523464981
"SGIP1" -0.071694399304245
"SGK2" -0.281817748825629
"SGMS1-AS1" -0.0588033105502362
"SGO1-AS1" -0.106495095207943
"SGO2" 0.540025712182642
"SGSH" -0.0801502350532671
"SGSM3-AS1" -0.129106476318321
"SH2B2" -0.139179809640594
"SH2D1A" -0.085059462420979
"SH2D3A" -0.0774134033688157
"SH2D3C" -0.123588894192614
"SH3BGRL3" -0.112371355097707
"SH3BP1" -0.213208056653547
"SH3BP2" -0.00647040549721057
"SH3GL1P2" -0.0614937448227284
"SH3RF2" 0.276087825264212
"SH3TC1" -0.226793475316913
"SH3TC2-DT" -0.215067774184551
"SHANK2-AS1" -0.239111268484527
"SHANK3" -0.114444548785491
"SHARPIN" -0.110987812494642
"SHC1P1" -0.159170892728303
"SHC1P2" -0.0899696297857102
"SHCBP1" 0.573927266944225
"SHD" -0.0845592276120106
"SHISA3" 0.257059800463624
"SHISA5" 0.0595216103493353
"SHISA9" -0.214667906358728
"SHISAL2A" -0.156315976055517
"SHKBP1" -0.0716081697781134
"SHLD2" 0.531204376543824
"SHOC1" -0.146406645575202
"SHPRH" 0.442692365910587
"SHROOM4" -0.0681942809086817
"SI" -0.192516448893057
"SIGIRR" -0.357280244028094
"SIGLEC11" -0.274530295176099
"SIGLEC16" -0.204623490128042
"SIGLEC20P" -0.191578909591037
"SIGLECL1" -0.221947559623794
"SIK2" 0.524161238518803
"SIK3" 0.536123117324777
"SIKE1" 0.600475177610253
"SINHCAF" 0.381100524406291
"SIPA1" -0.0934053982821304
"SIRPG" -0.223747040002283
"SIRT1" 0.560391782174526
"SIRT7" 0.0113790954616286
"SIX2" -0.0843581051858195
"SKAP1-AS1" -0.173749780164737
"SKINT1L" -0.213185345973759
"SKOR1" -0.0689130405087447
"SKOR2" -0.244508167732153
"SKP2" 0.543471128093569
"SLC10A1" -0.218352932861904
"SLC10A5P1" -0.18651550723068
"SLC12A3" -0.193700905694107
"SLC12A5" -0.2881436194087
"SLC12A8" 0.301094602283698
"SLC14A1" 0.184024799419119
"SLC15A5" -0.197487497439709
"SLC16A1" 0.587558108954279
"SLC16A5" -0.113109926963714
"SLC17A2" -0.190463371472121
"SLC17A3" -0.200334786900741
"SLC17A4" -0.199394075495097
"SLC18A3" -0.216981617584657
"SLC1A2" -0.148453460242868
"SLC1A5" 0.0349378685489249
"SLC1A6" -0.111396942971747
"SLC22A10" -0.202546939502908
"SLC22A11" -0.164193211726639
"SLC22A12" 0.0377712984148324
"SLC22A13" -0.247877229676524
"SLC22A14" -0.225056940661069
"SLC22A20P" 0.00596014566260754
"SLC22A31" -0.207930081656459
"SLC22A6" -0.273498912404877
"SLC22A7" -0.221962567472378
"SLC22A8" -0.196980357030411
"SLC22A9" -0.189092411100526
"SLC24A3-AS1" -0.223088007208895
"SLC25A1P1" -0.132933785188987
"SLC25A1P5" -0.0308653241293446
"SLC25A25-AS1" -0.0983273852596946
"SLC25A27" -0.144100506656214
"SLC25A34-AS1" -0.194845636340773
"SLC25A35" -0.245118773762263
"SLC25A3P1" -0.231568699974446
"SLC25A51P4" -0.194350943680835
"SLC25A5P5" -0.0282908690490735
"SLC25A6P3" -0.177623934918375
"SLC26A10" -0.250433239617673
"SLC26A11" -0.0684339232969532
"SLC26A3" -0.207163082140023
"SLC26A4-AS1" -0.124874602499549
"SLC26A5" -0.194957188718255
"SLC26A8" -0.176555074904105
"SLC27A3" -0.00485572743821803
"SLC27A5" -0.124697673263375
"SLC28A1" -0.190931055549444
"SLC28A2" -0.111301178620202
"SLC28A3" -0.134924144460879
"SLC29A2" 0.408311192526167
"SLC29A4" -0.0863945507295763
"SLC2A11" -0.0216738586398617
"SLC2A14" -0.127277003493085
"SLC2A3P4" -0.155810800251092
"SLC2A4" 0.216617285054214
"SLC2A4RG" -0.0560571867875533
"SLC2A7" -0.210726039186586
"SLC30A6" 0.607762213976417
"SLC32A1" -0.018174099690486
"SLC34A1" -0.193841192768945
"SLC34A2" 0.0204025576568322
"SLC34A3" -0.150921229772667
"SLC35B2" 0.0228279955795339
"SLC35B4" 0.510756462948517
"SLC35C2" 0.0484006608416458
"SLC35D1" 0.462316942649603
"SLC35D2" -0.0643610795835736
"SLC35E4" -0.0758043498460491
"SLC35F2" 0.447697523357093
"SLC35F5" 0.52336365957454
"SLC35G3" -0.258542273106885
"SLC36A3" -0.219054206148084
"SLC36A4" 0.444460129045317
"SLC38A1" 0.374824840385693
"SLC39A10" 0.416021653456146
"SLC39A12" -0.150337148957295
"SLC39A13" -0.0168535840197874
"SLC39A5" -0.160506369433416
"SLC3A1" -0.181955997227562
"SLC45A1" -0.191881222848726
"SLC46A1" 0.00265383715743131
"SLC47A1P1" -0.0389980505031577
"SLC47A2" -0.156783635505938
"SLC49A3" -0.100116065676824
"SLC49A4" 0.487968125701259
"SLC4A1" -0.247382966995446
"SLC4A1AP" 0.596655289765103
"SLC4A7" 0.443911356470069
"SLC4A9" -0.210385849844641
"SLC51A" -0.0275461866490433
"SLC52A2" -0.0319596121402649
"SLC5A10" -0.257292089797647
"SLC5A11" -0.219170597370435
"SLC5A2" -0.169225547723782
"SLC5A3" 0.420738704502904
"SLC5A5" -0.202270797465733
"SLC5A7" -0.211375324287819
"SLC5A8" -0.184444941905882
"SLC5A9" -0.167112241827904
"SLC66A1" 0.0735839317148213
"SLC6A1" -0.172518377474936
"SLC6A3" -0.165112672606038
"SLC6A4" -0.170214086972473
"SLC7A10" -0.22154003309565
"SLC7A14" -0.217109128336655
"SLC7A14-AS1" -0.19665798095442
"SLC7A15P" -0.227444846749408
"SLC7A6" 0.442891551176722
"SLC7A8" 0.350118102556843
"SLC7A9" -0.248015498194078
"SLC8A1-AS1" -0.23408829998487
"SLC9A2" 0.287150240013021
"SLC9A3P3" -0.23469767432888
"SLC9A3R2" -0.155060284650345
"SLC9B1" -0.14142677391592
"SLC9B1P2" -0.197709661210113
"SLC9C2" -0.217702253199378
"SLF2" 0.508218565142103
"SLFN14" -0.163353103548458
"SLIT3-AS1" -0.183662029303995
"SLIT3-AS2" -0.190217625666469
"SLITRK1" -0.21311431431557
"SLMAP" 0.60869550967474
"SLN" 0.219350115252285
"SLPI" -0.0446770090711925
"SLTM" 0.563095810522861
"SMAD6" -0.102672704759009
"SMAP2" 0.155857436455562
"SMARCA1" 0.478105653580725
"SMARCA2" 0.526078626515269
"SMARCA5" 0.6233048108688
"SMARCAD1" 0.51955129832427
"SMARCE1P1" -0.0879260564538702
"SMARCE1P6" -0.0636614585639845
"SMC1A" 0.532526023529834
"SMC2" 0.519173048657365
"SMC3" 0.541592288148688
"SMC4" 0.551071899985382
"SMC5" 0.507669569865349
"SMC6" 0.581273558000168
"SMCHD1" 0.481893901408965
"SMG1P4" -0.233547178056394
"SMG1P6" -0.148443348177354
"SMG1P7" -0.0297065841759357
"SMG6" 0.47021965040374
"SMIM1" -0.192314150978905
"SMIM15" 0.520773689768158
"SMIM18" -0.147582285110842
"SMIM24" -0.115455900611413
"SMIM26" -0.110409838098607
"SMIM33" -0.207422966431324
"SMIM35" -0.239034616319047
"SMIM36" -0.229227592888906
"SMIM42" -0.173280148272116
"SMNDC1" 0.530086485680235
"SMOX" -0.0243180720156832
"SMPX" 0.208081411919956
"SMTNL2" 0.232739297133582
"SMU1" 0.6311485435067
"SMYD1" 0.161256079730218
"SNAPC3" 0.491672040317698
"SNCB" 0.29687709330832
"SND1-IT1" -0.151988654595775
"SNED1-AS1" -0.167778616755652
"SNF8P1" -0.224198430656823
"SNHG11" -0.10009833067805
"SNHG19" -0.00926607247916575
"SNHG25" 0.072218251166204
"SNHG9" -0.300874344442631
"SNORA10B" -0.206593755288033
"SNORA11F" 0.376637826935791
"SNORA13" -0.0605685229096764
"SNORA15B-2" -0.216397874568109
"SNORA3B" -0.0245775626223258
"SNORA49" -0.0828523337834178
"SNORA63" -0.162550972213383
"SNORA63C" -0.0573774591499061
"SNORA68B" -0.238876165580756
"SNORA70B" -0.284711786951151
"SNORA77" -0.184282178218288
"SNORA80E" -0.0141053025189323
"SNORD121A" -0.110379998457231
"SNORD13E" -0.216898777441664
"SNORD14A" -0.0513436543712923
"SNORD3A" -0.120344974627755
"SNORD69" -0.0744489302729708
"SNORD89" -0.0407795422753246
"SNORD91B" -0.0322487345924515
"SNRNP200" 0.519609022194654
"SNRPA" 0.0177567185458177
"SNRPD2P1" -0.0664817486604102
"SNRPEP11" -0.0473166030249134
"SNRPEP5" -0.114397013241899
"SNRPFP4" -0.157923375924932
"SNRPGP2" 0.513230554902178
"SNTG1" -0.142581431569946
"SNTG2" -0.235747330485291
"SNUPN" 0.498805650161028
"SNW1" 0.626414385428097
"SNX19" 0.48799911887038
"SNX27" 0.504350993087765
"SNX29P1" -0.16454462907874
"SNX29P2" -0.255745504943034
"SNX31" -0.16379780173683
"SNX6" 0.511895530395868
"SOAT1" 0.489509247411585
"SOAT2" -0.277433529096536
"SOCS4" 0.508258059989715
"SOCS5P2" -0.151393901700121
"SOCS5P3" -0.208965646631504
"SORCS3" -0.111366279803338
"SOX1-OT" -0.209935008775848
"SOX10" 0.0234035443768347
"SOX17" -0.133711603417255
"SOX18" -0.336465888222895
"SOX2" 0.128826147467083
"SOX2-OT" -0.205850367958531
"SOX7" -0.118606802155109
"SOX8" 0.125184290105272
"SP3" 0.54493881310011
"SP4" 0.475443603463247
"SP8" -0.108410431259744
"SP9" 0.153398142201245
"SPAG6" -0.198026747716154
"SPANXB1" 0.0541733914205703
"SPANXD" -0.109794615121036
"SPART-AS1" -0.130573536373089
"SPAST" 0.333195054979579
"SPATA1" -0.0872183225720949
"SPATA21" -0.182714563880132
"SPATA2L" -0.00125526201578687
"SPATA3" -0.242809645327534
"SPATA31D2P" -0.158918891309048
"SPATA46" -0.132419077088974
"SPATA8" -0.233446546316925
"SPATC1" -0.18513078292223
"SPATS1" -0.238241554610796
"SPCS2P1" -0.117072827088206
"SPDEF" -0.213590451732177
"SPDYA" -0.116351014959894
"SPDYE20P" -0.135418479311022
"SPDYE22P" -0.121717857965251
"SPDYE4" -0.269987667668718
"SPDYE5" -0.0684902220332254
"SPDYE7P" -0.173457896182251
"SPECC1P1" -0.193270729001244
"SPEGNB" 0.383822630998308
"SPI1" -0.225537509170892
"SPIN1" 0.552894111899688
"SPIN4" 0.446457451458278
"SPINT2" -0.042423157332457
"SPNS1" -0.182388736070931
"SPOCD1" -0.179530038615126
"SPOCK3" -0.0193261451027612
"SPOPL" 0.488704396104145
"SPRING1" 0.508298565973984
"SPRTN" 0.527209378751939
"SPRY4-AS1" -0.140345385377389
"SPSB3" -0.126224817951578
"SPTA1" -0.19625865950558
"SPTAN1" 0.555781549632254
"SPTBN4" -0.118334785293165
"SPTBN5" -0.106303275143608
"SPTLC1" 0.603739801516676
"SPTLC2" 0.530261937513034
"SPTSSA" 0.554610729275163
"SRARP" -0.228201769958424
"SREK1IP1P1" -0.165718793046711
"SREK1IP1P2" -0.187299268312052
"SRFBP1" 0.543775719994172
"SRGAP2B" 0.469507486483789
"SRGAP3-AS2" -0.170780904440198
"SRL" 0.191042870095061
"SRM" 0.0141058887598493
"SRP14P3" -0.131713983181052
"SRP19" 0.106362463739826
"SRP54" 0.634642411613389
"SRP72P2" 0.00505814754161887
"SRPK2" 0.543169213705126
"SRSF1" 0.597128108402468
"SRSF10P1" -0.285107809998142
"SRSF3P6" -0.124922530741025
"SSB" 0.64242872099599
"SSBL3P" -0.179377472612009
"SSBP1" 0.536402958006397
"SSH2" 0.482780595541895
"SSMEM1" -0.189507887515914
"SSPOP" -0.198037757071356
"SSRP1" 0.554207839128381
"SSTR3" -0.122973792643135
"SSX2" -0.17692777205262
"SSX2B" -0.187654675479698
"SSX2IP" 0.340706100437341
"SSX4" -0.273090731840097
"SSX4B" -0.248695893551156
"SSX5" -0.329767160050778
"SSX6P" -0.336823716320574
"SSX7" -0.190586641972961
"SSX8P" -0.170368200915762
"SSXP3" -0.226660817804298
"ST13P12" -0.132053815083644
"ST13P19" -0.0260394409269034
"ST13P21" -0.211790201275795
"ST20" -0.155551566589326
"ST3GAL3" -0.160059781645805
"ST3GAL6-AS1" -0.12255143391444
"ST6GALNAC1" -0.244496366849034
"ST6GALNAC4P1" -0.175311955056463
"ST7-OT4" -0.164483830172045
"ST7L" 0.610049989077212
"ST8SIA3" -0.0863332332503308
"ST8SIA6-AS1" -0.0605056360299482
"STAB1" -0.189023365829789
"STAC3" 0.180542507992411
"STAG2" 0.609013835580386
"STAM2" 0.47878147800004
"STAMBP" 0.573019713150272
"STAR" -0.239407307169303
"STARD13-AS" -0.185334698974688
"STARD3" 0.0266508687981233
"STARD7" 0.509233911359189
"STAT1" 0.416068890186599
"STAU1" 0.553232003897891
"STC1" -0.146892089356429
"STEAP2-AS1" -0.246316376264353
"STIM2-AS1" -0.0156790834044094
"STING1" -0.0250214277755475
"STIP1" 0.561504407636888
"STK26" 0.504837685980449
"STK32B" -0.113646736101727
"STK33P1" -0.230090379982291
"STK38L" 0.447927882609765
"STK39" 0.460401326912557
"STMN1P2" -0.171118186887843
"STMND1" -0.216536790455266
"STON1-GTF2A1L" -0.176973415643506
"STPG1" -0.0311497178180226
"STPG2" -0.209954086658866
"STRAP" 0.571386451604382
"STRC" -0.250144050057502
"STRCP1" -0.234777413255597
"STRN" 0.541425212386732
"STRN3" 0.566616611010376
"STRN4" 0.027001350626781
"STT3A" 0.484705210622774
"STX18-AS1" -0.116114351857774
"STX1A" 0.0177668383414785
"STX8" -0.0501625288512597
"STXBP3" 0.581747695431975
"STXBP5" 0.432743512766072
"STXBP5L" -0.232483645781268
"STYK1" -0.0739765888373381
"STYXL2" 0.249591742829836
"SUB1" 0.586939256868002
"SUCLA2-AS1" -0.144187783099288
"SUCLA2P3" -0.152390467819794
"SUDS3" 0.542721588414462
"SULT1C2P1" -0.144414331319264
"SULT1E1" -0.078896571044876
"SULT6B1" -0.232988633461583
"SUMO2P14" -0.187821748496993
"SUMO2P16" -0.108982073965284
"SUMO2P18" -0.32135389129317
"SUMO2P7" -0.151123551280078
"SUN5" -0.206954672194162
"SUPT16H" 0.678506056604067
"SUPV3L1" 0.545456604238108
"SUSD3" -0.109958076090308
"SUSD5" 0.380468465188204
"SUV39H2" 0.593548278855422
"SVOP" -0.236316767356487
"SVOPL" -0.209867922369497
"SYCE1L" -0.309288490481087
"SYCP1" -0.173188360165084
"SYCP2L" -0.246166115622603
"SYCP3" -0.085940858385036
"SYNCRIP" 0.638292804742211
"SYNDIG1L" -0.0812721125022052
"SYNE4" -0.162223585462812
"SYNGR1" -0.110663279458216
"SYNGR4" -0.0815719232633784
"SYNJ1" 0.497720214433401
"SYNJ2-IT1" -0.207777618524825
"SYNPO2" 0.205800130222851
"SYNPO2L" 0.235459991482175
"SYNPR" 0.169357804778356
"SYPL2" 0.33372162121733
"SYT17" -0.213173418807317
"SYT5" -0.197086172694418
"SYTL1" -0.101997883095033
"SYTL5" 0.282923714242512
"TACC1P1" -0.199752441802035
"TACR1" -0.12424000147807
"TAF1" 0.550088464392545
"TAF10" -0.0946131497643789
"TAF13" 0.63418338628408
"TAF1B" 0.533939296378045
"TAF1D" 0.480397585121278
"TAF5" 0.622773916727934
"TAF8" 0.100488510635245
"TAFA1" -0.215673901505431
"TAFA2" -0.191947442165102
"TAMALIN" -0.128158795907081
"TAOK1" 0.54912838870452
"TAPT1-AS1" 0.0324598265438733
"TARID" -0.15501045782228
"TARM1" -0.198907526122762
"TARS1" 0.643636586521338
"TASOR" 0.526226091292926
"TASOR2" 0.570689256800446
"TAT" -0.204204679927502
"TATDN2P1" -0.165495460246777
"TAX1BP1-AS1" -0.217394758400722
"TAZ" -0.0393283827496517
"TBC1D10A" -0.120190342117645
"TBC1D10B" 0.129876092471143
"TBC1D17" 0.0804477333567653
"TBC1D24" 0.0935428739306993
"TBC1D27P" -0.165354439941313
"TBC1D3P5" -0.190336092714072
"TBCE" -0.108778475122687
"TBKBP1" -0.12617961013974
"TBL1XR1" 0.496198434913874
"TBPL2" -0.216521156265751
"TBX18" 0.415346374882638
"TBX19" -0.081534593344621
"TBX20" 0.225598166543536
"TBX22" -0.174340606712802
"TBX6" -0.127255672271866
"TCAF1" 0.471074972282211
"TCAF1P1" 0.511232815058098
"TCEA2" -0.0969849098579236
"TCERG1L" -0.203196460095612
"TCF12" 0.529889668784373
"TCF15" -0.279814475390039
"TCF21" -0.236701868459171
"TCF23" -0.10392616496514
"TCF7L1" -0.125629950658234
"TCF7L1-IT1" -0.217357555465277
"TCL6" -0.209991759862755
"TCP1" 0.548027012266534
"TCP10L" -0.184139654091885
"TCP10L2" -0.224387250337322
"TCP11L2" 0.454450722179862
"TCTE1" -0.167004112247032
"TDG" 0.560252932887173
"TDGF1P5" -0.151800294274301
"TDP1" 0.509577423521325
"TDP2" 0.586604221600301
"TDRD12" -0.0432728844469585
"TDRD5" -0.202594065755058
"TDRD7" -0.0273644375187353
"TDRKH-AS1" -0.142761340982517
"TEAD1" 0.464592058957464
"TEDDM1" -0.261810858548781
"TEKT1" -0.232612068311349
"TEKT3" -0.266887335652894
"TEKT5" -0.197892980265087
"TENT5C" 0.335654028796159
"TEP1" 0.547491705528482
"TERB2" -0.261333519213534
"TERF1P3" -0.158770086428588
"TESC" -0.216975527735947
"TESPA1" -0.159335063241491
"TET1" 0.370553111001878
"TET1P1" -0.231673014793392
"TEX101" -0.290496252363848
"TEX11" -0.105648553457008
"TEX22" -0.115418363353678
"TEX26-AS1" -0.158419316799854
"TEX264" 0.0222548627258112
"TEX37" -0.234579813543469
"TEX45" -0.268743735863642
"TEX46" -0.190798707156023
"TEX48" -0.176203306234044
"TFAM" 0.593235258426805
"TFAP2A-AS2" -0.188158478054226
"TFAP2B" -0.164750736426132
"TFCP2" 0.532968014770266
"TFEB" -0.184202107743607
"TFPI2-DT" -0.202842708010917
"TFRC" 0.476467959354649
"TGFB1" -0.133672719308268
"TGFB1I1" -0.0450538187295441
"TGFBR1" 0.441697773518089
"TGIF2LX" -0.236746970473398
"TGM4" -0.208189213333986
"TGM5" -0.222932339498244
"TGM6" -0.163212307226079
"THAP12" 0.560001447459906
"THAP12P4" -0.197945743848321
"THAP12P9" -0.243429406954372
"THAP3" 0.131330255846229
"THBD" -0.0704819497944684
"THEM5" 0.24611058198384
"THRAP3" 0.634488992006543
"THSD4-AS1" -0.234335937052303
"THUMPD1" 0.545407617508898
"TIAL1" 0.516185820568933
"TICAM2" -0.0509608217435946
"TIE1" -0.155670376538619
"TIGD2" 0.529949422532122
"TIMM17B" 0.00680542125538802
"TIMM21" 0.592764517501942
"TIMP4" -0.0617158893439646
"TINAGL1" -0.190917959409139
"TINCR" -0.103826195568792
"TIPIN" 0.479914555394454
"TJAP1" -0.0727171882338701
"TJP1" 0.406968696940629
"TJP3" -0.153743095821241
"TLK1" 0.610201576570097
"TLNRD1" 0.0594512971822544
"TM4SF20" -0.158864810117211
"TM4SF4" -0.150026776086487
"TM6SF2" -0.133541564167652
"TMA7" -0.158794357601573
"TMBIM4" 0.00133694175957776
"TMBIM7P" -0.232364721943242
"TMC2" -0.231076194459739
"TMC4" -0.0806798270875942
"TMC7" -0.0610907589578777
"TMC8" -0.181727805807743
"TMCO2" -0.24470913807576
"TMCO4" 0.0774303861493989
"TMED2-DT" -0.0218347308280343
"TMED8" 0.504481446470548
"TMEM105" -0.146973532689817
"TMEM107" -0.0885019404526966
"TMEM108-AS1" -0.19045685396813
"TMEM115" 0.0924120529445734
"TMEM121" -0.170677971722694
"TMEM121B" -0.0985393850801228
"TMEM123" 0.366850921442046
"TMEM131" 0.493877679708477
"TMEM132D-AS1" -0.0488885550452097
"TMEM134" 0.010929508681043
"TMEM139-AS1" -0.146704220205439
"TMEM147" 0.121537029462133
"TMEM150B" -0.198570979801024
"TMEM175" -0.00718707504362977
"TMEM181" 0.54826520674062
"TMEM182" 0.493368912081428
"TMEM184A" 0.170595257274836
"TMEM184B" -0.0263632488935561
"TMEM184C" 0.561551404251259
"TMEM191C" -0.233743136622994
"TMEM204" -0.165065104008438
"TMEM205" -0.229630034559967
"TMEM211" -0.212703537511664
"TMEM213" -0.182770175689346
"TMEM217" -0.0656606304436543
"TMEM219" 0.000519680838940273
"TMEM222" 0.0290805160691949
"TMEM225" -0.213192437149519
"TMEM225B" -0.115582638476111
"TMEM229A" -0.198952093588218
"TMEM230P2" -0.0137965928705884
"TMEM233" -0.177741967331445
"TMEM234" 0.0430017477915854
"TMEM235" -0.237301379112942
"TMEM237" 0.491977777222551
"TMEM238" -0.296657665996474
"TMEM239" -0.237864953002788
"TMEM249" -0.158747025594249
"TMEM254-AS1" -0.0935916213153872
"TMEM255B" -0.161366575978894
"TMEM258" -0.0698224509191367
"TMEM263" 0.561326681443772
"TMEM270" -0.290244784252809
"TMEM271" -0.146948779926437
"TMEM30CP" -0.121364906456203
"TMEM33" 0.52581386139923
"TMEM40" -0.14595559077534
"TMEM51-AS1" -0.205935553778964
"TMEM53" 0.0551840351579724
"TMEM54" -0.144485478674319
"TMEM63B" -0.00977074156389501
"TMEM80" 0.07266945140149
"TMEM82" -0.228084254787857
"TMEM86B" -0.210652149698999
"TMEM88" -0.209508458446386
"TMEM91" -0.380386824472645
"TMEM94" 0.0767740149050282
"TMEM95" -0.156761286223652
"TMEM99" -0.0599362128455255
"TMIGD1" -0.235905797143839
"TMOD1" 0.249033919301494
"TMPO" 0.504549366540525
"TMPOP1" -0.197926899126571
"TMPRSS11B" -0.223448259957448
"TMPRSS11GP" -0.247731737757322
"TMPRSS12" -0.196346811136854
"TMPRSS4" -0.217144211372519
"TMPRSS6" -0.147085650772849
"TMPRSS9" -0.0847538227412333
"TMSB10" 0.0517250742425129
"TMSB10P1" 0.0447998760433693
"TMSB4XP4" -0.118712267163753
"TMTC1" 0.274795267177405
"TMTC3" 0.492195648675701
"TMUB2" 0.145114523472737
"TMX1" 0.487723081804447
"TMX2P1" 0.538212249949621
"TNFAIP8L1" -0.0851964994624553
"TNFRSF14" -0.17156125473167
"TNFRSF25" -0.222593753458999
"TNFRSF4" -0.288240413188683
"TNFSF12" -0.102724377177054
"TNIP2" 0.0958650274698275
"TNK2" -0.0925070857199542
"TNK2-AS1" -0.104611711106852
"TNKS" 0.48981231475676
"TNKS2" 0.541197330904774
"TNNC1" 0.192102409605047
"TNNC2" 0.194056055387026
"TNNI1" 0.16501957236858
"TNNI2" 0.146111800105806
"TNNT1" 0.133159066601693
"TNNT2" -0.0733726332438091
"TNPO1" 0.564446172110568
"TNRC18P1" -0.195998614215193
"TNRC18P2" -0.0881961570160278
"TNS2" -0.0667597594341613
"TOMM70" 0.579796248660248
"TOP1" 0.516039232413851
"TOP2A" 0.507381711951195
"TOP2B" 0.607183565641646
"TOPAZ1" -0.17405005586817
"TOPBP1" 0.542568622466059
"TOPORS" 0.632857191156707
"TOR1AIP1" 0.59460831270606
"TOR1AIP2" 0.589072525172194
"TOR2A" -0.160382037907954
"TOR4A" -0.152472865500152
"TOX4" 0.615618752581667
"TP53" -0.272709831512526
"TP53BP1" 0.615859027599864
"TP53I13" -0.241410777396025
"TP73" 0.165362660956323
"TPBGL" -0.117332173097091
"TPGS1" -0.120400154057991
"TPH1" -0.1151470565369
"TPH2" -0.206436753021592
"TPM3P2" -0.181992131129931
"TPO" -0.202805151151904
"TPPP3" -0.111033684904739
"TPR" 0.627534195691879
"TPRG1LP1" -0.192467240447558
"TPRKB" 0.628166068840538
"TPRX1" -0.187149678403247
"TPT1-AS1" -0.155490999535936
"TPT1P7" -0.168452261016336
"TPTE2" -0.174619459224628
"TPTE2P5" -0.109017423974836
"TPTEP1" -0.154910965895833
"TRA2A" 0.559935169141987
"TRA2B" 0.593017928140802
"TRAK2" 0.438769165764653
"TRAPPC1" -0.0362445057667785
"TRAPPC11" 0.550671604184373
"TRAPPC6B" 0.50901056850129
"TRAPPC8" 0.465690643040686
"TRAV35" -0.208231347594866
"TRAV8-2" -0.211326799315333
"TRBV11-2" -0.219468967265406
"TRBV12-4" -0.0542751181288085
"TRBV19" -0.10345202400623
"TRBV2" -0.163701988490923
"TRBV30" -0.0744370725958777
"TRDN" 0.163289970458385
"TREML1" -0.169110254220901
"TRGC2" -0.0193038737623913
"TRIM11" -0.00303896391675091
"TRIM15" -0.148221454288224
"TRIM23" 0.454737017848248
"TRIM26BP" -0.242009944766953
"TRIM31" -0.214332230454174
"TRIM32" 0.50917203831302
"TRIM34" -0.173216135079815
"TRIM37" 0.457109135143351
"TRIM49B" -0.163726313989098
"TRIM50" -0.325274188393219
"TRIM52-AS1" -0.0481953010907269
"TRIM54" 0.0945359315534355
"TRIM60" -0.187753009847746
"TRIM60P17" -0.213715076932652
"TRIM63" 0.165836374146491
"TRIM7-AS1" -0.210229409200751
"TRIM72" 0.149217610362778
"TRIM73" -0.132925022761415
"TRIM75P" -0.196869485005536
"TRIM80P" -0.135393097532695
"TRIOBP" -0.0318472386137337
"TRIP11" 0.567040241544263
"TRIP12" 0.597973514859749
"TRMT10C" 0.675522794155323
"TRMT112P3" -0.164370868632167
"TRMT6" 0.484334975159908
"TRMT61B" 0.543107149085607
"TRNT1" 0.539990156175062
"TRPC2" -0.176811502077199
"TRPC5" -0.206024527280461
"TRPC5OS" -0.19163594852275
"TRPM1" -0.114152247168977
"TRPT1" 0.0414622379871888
"TRPV2" -0.137115134386772
"TRPV3" 0.244425930261164
"TRPV5" -0.244275276799743
"TRUB1" 0.549563564274109
"TRY2P" -0.201048972177856
"TSBP1" -0.233414986676537
"TSBP1-AS1" -0.121598166774022
"TSC1" 0.487581528064596
"TSC22D1-AS1" -0.0538731205759807
"TSFM" -0.0703016801993658
"TSGA13" -0.323550183651427
"TSIX" -0.251401632378426
"TSKS" -0.246678280693386
"TSNAX-DISC1" -0.184305395316374
"TSPAN10" -0.0806050570965283
"TSPAN16" -0.20147361460266
"TSPAN19" -0.20157769831103
"TSPAN31" -0.0464969841256713
"TSPAN32" -0.153715503012605
"TSPAN4" -0.0362675758392585
"TSPAN7" -0.101119248975222
"TSPEAR-AS2" -0.136133301867867
"TSPO" -0.0937018802931807
"TSPYL6" -0.188012419735802
"TSR1" 0.531356037834701
"TSR2" 0.477649155394487
"TSR3" -0.117164593041303
"TSSC2" -0.395121783295354
"TSSC4" 0.119344183062571
"TSTD2" 0.532013572673036
"TSTD3" -0.0347721087942498
"TTBK1" -0.114538984638138
"TTC16" -0.190232908654905
"TTC23L" -0.137314251306967
"TTC27" 0.611997163464036
"TTC3" 0.508827079530256
"TTC39C-AS1" -0.160857720735066
"TTC41P" -0.0804208008242182
"TTC5" 0.450111414011413
"TTC7A" -0.0298378135155185
"TTC9B" -0.122740873307353
"TTF1" 0.487346539808874
"TTF2" 0.598566221705432
"TTK" 0.556001182546898
"TTL" 0.493215607483522
"TTLL1-AS1" -0.0329246500138073
"TTLL10" -0.245920912699907
"TTLL10-AS1" -0.27688639334397
"TTLL3" -0.14264311639029
"TTLL4" 0.454970461395859
"TTLL6" -0.350757158581477
"TTLL7-IT1" -0.211804670351106
"TTLL8" -0.206323284202858
"TTN" 0.1965686912604
"TTPA" -0.137887208528766
"TTR" -0.209924773424067
"TTYH1" -0.0245633103033892
"TUBA3C" -0.118245018752815
"TUBA3E" -0.238525376589092
"TUBA3FP" -0.125395275923527
"TUBAL3" -0.158320552316424
"TUBAP6" -0.109392010661869
"TUBB3P1" -0.234180092681447
"TUBB4AP1" -0.169659560538537
"TUBB8P11" -0.0406838297379042
"TUBG2" -0.026588486244151
"TUBGCP5" 0.49278770643672
"TUBGCP6" 0.0439883396016141
"TUFT1" 0.416997061086272
"TULP2" -0.132525742682312
"TULP4" 0.492537525993173
"TUSC8" -0.178236256079185
"TUT7" 0.597780039659456
"TVP23C" -0.0443668201485635
"TWNK" 0.48129232944419
"TXK" -0.125695692237184
"TXLNB" 0.293956167401488
"TXNDC8" -0.188676457377176
"TXNDC9" 0.629491158346455
"TYROBP" -0.14521851145498
"TYW1" 0.529860512953441
"U62317.2" -0.116628236060171
"U91319.1" -0.230543662117217
"UBA3" 0.581620357271919
"UBA52P5" 0.00272791957843109
"UBA6" 0.537637839303129
"UBALD2" -0.170570206000035
"UBAP1L" -0.0774367744304743
"UBE2E1" 0.56524320971221
"UBE2FP1" 0.305193245427588
"UBE2I" 0.0576249112754679
"UBE2K" 0.552468729004058
"UBE2V1P1" 0.0190049752472035
"UBE3C" 0.562170890575012
"UBE4A" 0.523238440812739
"UBL5P2" 0.0217762874219076
"UBLCP1" 0.5386031400231
"UBOX5" 0.0451872198249176
"UBQLN4P1" 0.409426748493114
"UBR3" 0.547318847259871
"UBTFL8" -0.230859071235071
"UBXN4" 0.52075353648922
"UCHL5" 0.588849381847273
"UCKL1" 0.0393131474414879
"UCKL1-AS1" -0.0783944345228629
"UCN" -0.177709342108827
"UFL1" 0.521200788937568
"UGDH" 0.512083612927582
"UGP2" 0.556891392052144
"UGT2B15" -0.159896973730384
"UGT2B26P" -0.195501999998209
"UHMK1" 0.502631388809163
"UHRF1" 0.485896196082589
"UHRF1BP1" 0.524621855213117
"UHRF1BP1L" 0.516839477931422
"UHRF2" 0.525326999539835
"UICLM" -0.172528232618935
"ULBP1" 0.406076019387091
"UMODL1" -0.133469919342777
"UMPS" 0.599470097260687
"UNC119" -0.0112022973252878
"UNC119B" 0.574497057377173
"UNC13B" 0.484505893000793
"UNC45B" 0.150927442790914
"UNC5A" -0.180491810652448
"UNC5B-AS1" -0.125245777589361
"UNC93B1" -0.0481856166869004
"UNC93B6" -0.137594497831157
"UPB1" -0.236753888984387
"UPK1A" -0.207646385172705
"UPK1B" 0.00980819176611513
"UPRT" 0.509762466304252
"UQCR10" -0.151091035427408
"UQCR11" 0.0927923762454094
"UQCRBP2" -0.225180736354996
"UQCRFS1" 0.10723279871681
"UQCRQ" -0.0661750261077874
"URB1" 0.465309861867784
"URM1" 0.0931755882880269
"USF3" 0.468404524126341
"USH2A" -0.153614179134629
"USHBP1" -0.196758491742588
"USP12-AS2" -0.168378888648575
"USP12P2" -0.277050373491546
"USP13" 0.598519225102155
"USP15" 0.545530602086853
"USP16" 0.620659831920185
"USP18" 0.293410326057194
"USP24" 0.531387749088614
"USP26" -0.208984107264015
"USP28" 0.515521913188377
"USP29" -0.193968941611905
"USP3-AS1" -0.120004239334318
"USP34" 0.532725063247342
"USP37" 0.444788417785965
"USP38" 0.555132446800231
"USP46" 0.496489387261841
"USP47" 0.586015023135548
"USP48" 0.52708377413143
"USP50" -0.146338425004289
"USP51" 0.395392842114839
"USP6" -0.0471150007721845
"USP6NL" 0.481203827213186
"UTF1" -0.267717657624182
"UTP20" 0.620910084791657
"UTP25" 0.494721661410441
"UTP3" 0.608114911021899
"UTRN" 0.513144599764992
"UTS2B" -0.211795379942974
"UVRAG" 0.494690688955086
"UXT" 0.043424066758468
"VAMP2" -0.29130023667816
"VASN" -0.28754439288395
"VASP" -0.0198796830341999
"VAT1L" -0.225976885002071
"VAV3-AS1" -0.22050885485921
"VBP1" 0.555617876126398
"VCP" 0.612763525144712
"VCX" -0.201956280695592
"VCX3B" -0.240776435554778
"VDAC1P4" -0.0657739087021721
"VEGFA" -0.040730941345364
"VEGFD" -0.191417972433075
"VENTX" -0.201382583230668
"VENTXP1" -0.229824980906758
"VEZT" 0.506682694026564
"VHLL" -0.129265815629448
"VIL1" -0.196280176557352
"VINAC1P" -0.280063154296353
"VIPR1-AS1" -0.213890202892431
"VKORC1" -0.161601643730839
"VN1R10P" -0.265713758175843
"VN1R53P" -0.304344709431663
"VN1R54P" -0.2314369536279
"VN1R7P" -0.276385364427148
"VN2R19P" -0.118429460842101
"VN2R3P" -0.168995764553299
"VNN2" -0.125842190465177
"VNN3" -0.251049421004207
"VPS13B-DT" -0.0862609181590522
"VPS13C" 0.490213485813719
"VPS13D" 0.479613779890491
"VPS26A" 0.560674498283056
"VPS28" 0.015948335114452
"VPS33B" -0.110508046346581
"VPS33B-DT" -0.224090449513033
"VPS45" 0.553605062519244
"VPS4B" 0.605252415113886
"VRK1" 0.679884154591633
"VRTN" -0.274570833804007
"VSIG1" -0.137477726912511
"VSIR" -0.125845340288437
"VSTM1" -0.285126186652979
"VSTM2B" -0.209365851466723
"VSTM2L" 0.251238218883692
"VSX2" -0.151313554296337
"VTA1" 0.592905106568355
"VTI1A" 0.548223048563177
"VTRNA1-3" -0.201099019311205
"VWA1" -0.297138636230459
"VWA3A" -0.268762919962043
"VWA3B" -0.168218476347688
"VWA5B1" -0.213237101736693
"VWA7" -0.0788399777912002
"VWC2" -0.254953573109786
"VXN" -0.177890480569375
"WAPL" 0.656709055207658
"WAS" -0.155295569953233
"WASF3-AS1" -0.250758350274013
"WASH2P" 0.0215182636262735
"WASH3P" -0.0778031885883103
"WASH6P" -0.03952995337035
"WASH9P" -0.194092317487013
"WASHC1" -0.051422146911509
"WASHC4" 0.536846597211068
"WASIR2" -0.278405109596662
"WBP1" 0.0475108371014712
"WBP2" 0.0488322151262998
"WDHD1" 0.570178138719033
"WDR12" 0.561014084792886
"WDR13" 0.0857411036439103
"WDR20" 0.539089409640061
"WDR24" 0.00573252633684566
"WDR26" 0.558209443888964
"WDR3" 0.674709882844493
"WDR4" 0.508456912343111
"WDR43" 0.633424504496201
"WDR47" 0.582954195537043
"WDR70" 0.610913854569138
"WDR86" -0.263153573789564
"WDR93" -0.234858851078947
"WEE2" -0.153778139956066
"WFIKKN1" -0.227632074345008
"WFS1" -0.00678866960781977
"WHRN" -0.069395146150529
"WHSC1L2P" -0.142055401452237
"WNK1" 0.489017160015606
"WNK3" 0.439525674004444
"WNT7A" -0.14162829981452
"WNT8A" -0.243057242932499
"WT1" -0.176977911318787
"WT1-AS" -0.149716655404956
"WTIP" -0.0364736308565663
"XACT" -0.214856872994482
"XCL1" -0.133486390457028
"XIAP-AS1" -0.246633418437055
"XIAPP2" -0.172878738961921
"XIRP2" 0.177149241859518
"XKR3" -0.240832451231014
"XKR4" -0.196509826426358
"XKR8" 0.0423508914006828
"XPNPEP1" 0.545803974294502
"XPO1" 0.559954563472182
"XPO4" 0.496266736706159
"XPOT" 0.523743491792968
"XRCC2" 0.48826592612168
"XRCC5" 0.581172753144934
"XRCC6P4" -0.0648485936053927
"XRN1" 0.468787234825455
"XXYLT1-AS1" -0.190352237621034
"XYLT2" 0.102370089067038
"YAP1" 0.357917362706505
"YARS2" 0.537856742007043
"YEATS2" 0.475343863297719
"YEATS4" 0.483478128514348
"YES1" 0.525141683480732
"YES1P1" -0.221420044000418
"YIPF3" -0.0636492868470381
"YLPM1" 0.604243571027755
"YME1L1" 0.540622141085702
"YPEL3" -0.189024280105526
"YTHDC1" 0.605046904826385
"YTHDF1P1" -0.174862079958397
"YWHABP1" -0.0909381289439108
"YWHAEP7" -0.206382433961016
"YWHAG" 0.612726092679898
"YWHAQP5" -0.25123244456053
"YY1P1" -0.187221206339458
"Z69666.1" -0.193150116413812
"Z69706.1" -0.285933822574801
"Z73420.1" -0.0516546737662983
"Z75741.2" -0.217283835625952
"Z80897.1" -0.129868807876311
"Z82195.2" -0.217244753191389
"Z82195.3" -0.180505095892625
"Z82196.2" -0.195546278231845
"Z82206.1" -0.259035759089087
"Z82209.1" -0.16181362155633
"Z82215.1" -0.124008088825183
"Z82217.1" -0.216211134933683
"Z83847.1" -0.17487932573354
"Z85996.3" -0.179370465823289
"Z93241.1" -0.141676475508108
"Z93930.2" -0.0524549141428447
"Z94057.1" -0.181057763410045
"Z95114.1" -0.252881146557486
"Z95114.2" -0.205339462700912
"Z95114.4" -0.233734945399732
"Z96074.1" -0.230365483783806
"Z97192.1" -0.186700446791348
"Z97192.2" -0.251061134598332
"Z97192.3" -0.356974968887379
"Z97353.2" -0.275181167570536
"Z97633.1" -0.110659724146157
"Z98259.3" -0.239616317900268
"Z98742.2" -0.177732290684115
"Z98742.3" -0.194377283624231
"Z98752.2" -0.296669401079967
"Z98885.2" -0.302396392307089
"Z98885.3" -0.244548433444079
"Z99129.3" -0.180316054307534
"Z99289.1" -0.145975195638099
"Z99916.3" -0.157076333745352
"ZAN" -0.272952296468653
"ZBED8" 0.448890807014807
"ZBTB1" 0.49773072124372
"ZBTB11" 0.555640482897446
"ZBTB21" 0.466228108822716
"ZBTB41" 0.466998403246623
"ZBTB45" 0.0238451128316399
"ZBTB7A" -0.0121579855868343
"ZC3H13" 0.537179975833459
"ZC3H3" 0.0550548614220515
"ZCRB1P1" -0.158669978767498
"ZDHHC1" -0.19337772768471
"ZDHHC18" 0.149995154016114
"ZDHHC19" -0.237421221815382
"ZDHHC8" -0.0449239498740134
"ZFAND2A-DT" -0.048686216327071
"ZFP36" -0.124529862832232
"ZFP42" -0.058993866976443
"ZFP91" 0.573879234751201
"ZFPM1" -0.172746741473005
"ZFR" 0.569456055062841
"ZFR2" -0.0619368398004026
"ZFX" 0.52396877632239
"ZFYVE16" 0.504692016007178
"ZFYVE9" 0.45755270699254
"ZG16" -0.221004306963831
"ZG16B" -0.228873716005475
"ZGLP1" -0.125683748927498
"ZHX1-C8orf76" -0.21922335628633
"ZIM3" -0.242705644078743
"ZMPSTE24" 0.610015743863842
"ZMYM1" 0.505636344829965
"ZMYM2" 0.52476207452489
"ZMYM4" 0.623836895659241
"ZNF100" 0.47181115641039
"ZNF101P1" -0.249810726452474
"ZNF106" 0.532927516286065
"ZNF137P" 0.475840481122523
"ZNF14" 0.471923802076604
"ZNF143" 0.646234931049589
"ZNF146" 0.560097617732125
"ZNF148" 0.567202084354638
"ZNF197" 0.488133664772447
"ZNF205" -0.210338684081831
"ZNF213" -0.151962461918968
"ZNF213-AS1" -0.0847198527818496
"ZNF234" 0.476816543020568
"ZNF256" 0.515474997454433
"ZNF280C" 0.458730945190301
"ZNF296" -0.15794967995122
"ZNF321P" 0.0225694197802745
"ZNF326" 0.527236839035119
"ZNF330" 0.543430461676145
"ZNF33A" 0.521968992371945
"ZNF33BP1" -0.240767543940604
"ZNF354C" 0.440525762678501
"ZNF358" -0.138563939986345
"ZNF37A" 0.522687067528278
"ZNF407" 0.554028978123226
"ZNF41" 0.478908374524016
"ZNF410" -0.159590300961969
"ZNF426-DT" -0.0619930359708825
"ZNF43" 0.439142461734352
"ZNF444" -0.125343027200289
"ZNF446" -0.0744632087937123
"ZNF451" 0.527873135005444
"ZNF467" -0.213237692566256
"ZNF480" 0.534036735461607
"ZNF484" 0.575905293453682
"ZNF486" 0.454832787017638
"ZNF488" -0.155756323238628
"ZNF501" 0.463442255109606
"ZNF510" 0.545618403970891
"ZNF511" -0.185282412056559
"ZNF518A" 0.470626357675608
"ZNF524" -0.141327939890695
"ZNF534" -0.127380948368404
"ZNF536" -0.112416686990386
"ZNF541" -0.144520554406444
"ZNF546" -0.024448578085109
"ZNF555" 0.50488679562481
"ZNF557" 0.450213137176523
"ZNF562" 0.504993851738813
"ZNF567" 0.305673016467185
"ZNF569" 0.547817291599516
"ZNF574" 0.0571368684909659
"ZNF575" -0.167497562902068
"ZNF579" -0.149502196143464
"ZNF580" -0.28211368894896
"ZNF587P1" -0.186419699102213
"ZNF594" 0.413125139454781
"ZNF614" 0.464843842956149
"ZNF616" 0.549461610990167
"ZNF628" -0.0217462685807879
"ZNF638" 0.620288074812799
"ZNF644" 0.584209133655657
"ZNF664" 0.460090442289349
"ZNF670-ZNF695" -0.0644041958819113
"ZNF672" -0.0467754873396018
"ZNF683" -0.125959341118263
"ZNF687-AS1" -0.0397102496691707
"ZNF688" -0.205235626821938
"ZNF692" -0.068606469852631
"ZNF716" -0.251948994028942
"ZNF720" 0.510283491146518
"ZNF724" 0.606913209068281
"ZNF735" -0.20317184683796
"ZNF77" 0.52724463094595
"ZNF770" 0.476965148859077
"ZNF771" -0.163696585005358
"ZNF772" 0.468054887698986
"ZNF786" 0.506035847039156
"ZNF787" 0.00756753768118654
"ZNF808" 0.487076384504646
"ZNF84-DT" -0.283709071598568
"ZNF840P" -0.214451927578258
"ZNF845" 0.501888044691
"ZNF847P" -0.236167447996718
"ZNF852" 0.421676122360402
"ZNF853" -0.0482759146603721
"ZNF865" -0.0475962514807845
"ZNF90P1" -0.214596477954462
"ZNF93" 0.44717490866493
"ZNHIT1" 0.0450918560331466
"ZNRF3-AS1" -0.12174354101174
"ZPBP" -0.18479002806247
"ZPLD2P" -0.173907214051049
"ZRANB2-AS2" -0.123712169832551
"ZRANB3" 0.545629386999382
"ZSCAN10" -0.291332650547196
"ZSCAN16-AS1" -0.104044669986566
"ZSCAN21" 0.603715348454897
"ZSCAN25" 0.537164296573692
"ZSCAN29" 0.524910835706539
"ZSCAN4" -0.204379827607445
"ZSCAN5B" -0.077518272981459
"ZSCAN5C" -0.185314537197042
"ZSWIM5P3" -0.194660141854036
"ZSWIM7" 0.13479610089308
"ZUP1" 0.519054444550308
"ZW10" 0.596881735437238
"ZWILCH" 0.504747308851541
"ZYG11B" 0.451600829396018
