# Supplementary material for: A ubiquitination-related risk model for predicting the prognosis and immunotherapy response of gastric adenocarcinoma patients
Source: PeerJ. 2024 Jan 31;12:e16868. doi: 10.7717/peerj.16868 (PMC10838090; doi:10.7717/peerj.16868)
Supplement: Supplemental Information 3 [file peerj-12-16868-s003.zip › R codes and matrices/DrugPredictions.csv]

	Camptothecin_1003	Vinblastine_1004	Cisplatin_1005	Cytarabine_1006	Docetaxel_1007	Gefitinib_1010	Navitoclax_1011	Vorinostat_1012	Nilotinib_1013	Olaparib_1017	Axitinib_1021	AZD7762_1022	SB216763_1025	KU-55933_1030	Afatinib_1032	Staurosporine_1034	PLX-4720_1036	NU7441_1038	Doramapimod_1042	Wee1 Inhibitor_1046	Nutlin-3a (-)_1047	Mirin_1048	PD173074_1049	ZM447439_1050	Alisertib_1051	RO-3306_1052	MK-2206_1053	Palbociclib_1054	Dactolisib_1057	Pictilisib_1058	AZD8055_1059	PD0325901_1060	Obatoclax Mesylate_1068	5-Fluorouracil_1073	Dasatinib_1079	Paclitaxel_1080	Crizotinib_1083	Rapamycin_1084	Sorafenib_1085	BI-2536_1086	Irinotecan_1088	Oxaliplatin_1089	BMS-536924_1091	GSK1904529A_1093	Tozasertib_1096	PF-4708671_1129	PRIMA-1MET_1131	Erlotinib_1168	Niraparib_1177
TARGET-40-PARDAX	-3.1047271783059	-3.71872219303832	2.23493660141752	1.19256946636073	-4.51061971083169	3.18805566940208	0.924677997860087	1.21648450576984	3.41959711119382	4.11359244918769	2.84295724399198	0.65364129122089	5.41818673646463	4.44063459352086	2.05730697819369	-2.70236725243621	4.77020367159626	2.71633506918325	4.52590523196477	1.84001873521851	4.68385578871325	4.67436615711377	4.24015423020951	2.61599889886417	1.77970314656631	2.71785542978098	2.97589138055589	4.16953122939589	-1.88187892006203	1.10765514873773	-0.0406625360792114	0.2626108938189	1.71520824793237	4.78416162272879	2.66412202418412	-3.2302511515447	2.99743474057291	-2.54920404238862	2.24706733438329	-0.839851084365314	1.8398561068863	3.69722253144268	2.05766695722931	4.41148672362115	2.28043771318444	3.81128650037227	5.15068939960621	2.40421371022413	4.16595934428525
TARGET-40-0A4HX8	-2.16520401919029	-3.52487098333224	3.58718186148349	1.8220727949494	-3.95013334513751	3.3536914128308	0.255328020323114	1.36702300439014	3.71859248649067	4.07160004815038	2.9424134454343	0.173529023235215	5.32533043857017	4.80052741313237	1.87042234074948	-2.54690808344025	4.35339476485338	2.78448577811964	4.18316461485099	1.59154627305715	4.72084991025348	4.15038386641861	3.5563444630329	2.56583305437854	0.826921973502166	3.02089410340908	2.23307676191225	4.6660138860956	-1.34596532227436	1.16956258487524	-0.0258466389218723	0.956907972953591	1.4278857037668	5.19210958144655	2.31554538422578	-2.43091130181479	2.97865314395313	-1.67805683619507	2.31207343442468	0.0650546947157835	2.53522667395059	3.6394243516208	2.55100016429026	4.08501321677146	2.19528445613599	3.90897487017172	3.78938813912938	2.74276150161529	3.90584479304014
TARGET-40-PAUYTT	-1.94596725999719	-0.757639222041801	4.18699845274595	3.39702508776757	-2.92534633660177	3.93343989378236	2.22721260691657	2.34691048292115	4.67847344148511	4.76454535240584	3.64903861790175	1.03734982473215	5.59084321165401	4.52263659634161	2.69808958453323	-2.07638985017175	5.15960258985627	2.72901450107614	4.516136876691	3.38555107442669	4.93296652626921	5.18073681045526	4.92269874361651	3.09749027356722	3.00124436654207	3.06981381270648	3.82835952039234	4.90651674933952	-0.389334592840494	2.54696430683691	0.0402978656983288	1.36497538031803	1.57779178128801	6.56866743513972	2.47162082365435	-0.578539578811083	3.63372970372046	-0.709084759358916	3.64184185128324	-0.60141147947177	2.86803257394117	4.72017302129294	3.23831191196118	4.50320790241292	3.29800563866112	4.46850355154385	4.58813387718698	3.11167524704984	4.52770703813554
TARGET-40-PAKXLD	-1.9697773454596	-4.0455083544751	4.41550535003263	1.84138140044579	-4.79416513695027	2.73940838143689	2.17191040390884	1.34627248977419	4.17236792436544	4.59188293802709	2.9854199447565	0.491342127750641	5.33094754246203	4.88394626989977	1.12109119601855	-2.7790413308873	4.85299910259528	2.80074679028995	4.66849943534128	2.16840968211411	4.8956027912652	5.1617404609674	3.85336656743984	3.12805307218402	1.98810188804825	3.06831227508	2.68313879281961	3.62115658865099	-1.67237987471173	0.947390875395641	-0.081914342131455	1.04888507912655	1.59452708469783	4.78850945914997	1.66462373580864	-3.34824464493328	2.69522028148822	-1.82078655418764	2.67142671230812	-0.216870009937927	2.87431431875292	3.59375435394859	2.05019484768758	4.52390111921865	2.60513810803946	4.11283780165293	4.75882183337267	2.62093490919262	4.5491161372166
TARGET-40-PAMTCM	-2.5757714187298	-4.52532653889503	3.59575133030635	1.5523069198951	-5.18623221171616	2.83417977162059	2.01685314856371	1.67935531401687	3.92647345892921	4.27714930304976	3.20991416389229	0.269106655190385	5.50617266579913	4.37614843831132	1.30860819694749	-3.15178741097084	4.3448236760135	2.71995726317188	4.88479063107492	2.06351156484715	4.98811252645616	5.06297769595794	4.01101627824823	2.82779967365937	0.66185633030256	2.87679676552763	3.29418009034892	3.83454929749145	-1.21216789000732	1.35802612493728	-0.00839342790093767	1.27048295351483	1.5308964411596	4.90176414920713	1.62014647753351	-3.57332064641346	3.03016128545174	-1.86157149119848	2.67475648333535	-1.37920323658874	2.54445537152289	3.63648201232841	1.95177629852134	3.9527593909765	2.52519524808406	4.18490816831836	5.08060134106054	1.84634069320235	4.3467213517325
TARGET-40-PAPWWC	-2.75441054643322	-4.13222532567389	3.06772159679618	0.996683570700602	-4.84558937658804	3.30811573966575	2.30237886260302	1.51316689278132	3.50590279367313	4.32283546477093	3.15814865659082	0.189819393191217	5.31921071318291	4.58610187189051	1.82301468884881	-2.71786300303175	4.42394229240172	2.79721089457	4.83465925222622	1.68889055981921	4.15092669494859	4.81133979586017	4.16970213953787	3.41029164164573	1.79176474360118	2.97133366423618	3.15948855678488	2.78256334914077	-2.47728165129251	1.00440611962089	-0.217213360570208	0.458958053946636	1.33783919916846	4.36746461838609	1.20397301937456	-3.10005923300832	3.46552796099211	-2.76432595387971	2.2485371171286	0.301536861931073	2.42988193375948	3.47398706797852	2.18063893872283	4.15972502924961	2.77142411355182	4.00438937787356	4.6577966943964	2.55893277591891	4.32662437920397
TARGET-40-0A4HXS	-3.09337503053217	-4.62660606332086	2.41970963266337	0.919736470777151	-5.36251038225233	2.97799280670939	2.65287402013718	1.2231753832904	3.15191059441569	3.82683954755815	3.27679651123703	-0.280873794114961	5.16980730808558	4.56578537275722	1.77774592662483	-3.02082236274794	4.0459998445126	2.7600301050652	4.49528262356397	1.87893613466943	4.17557762562911	4.46637701607114	3.24310350541111	3.01222078373781	1.28437520933662	3.0972002928174	2.55328126214691	2.85074488003856	-2.05127960624284	0.91152306808767	-0.173539559470831	0.421992673771078	1.43348503122962	3.10884762312047	1.37792916290835	-4.206144455084	3.00482574874372	-3.01161766422675	2.59864733272543	0.445150953690139	1.85528552445601	3.35074433660937	1.98908770794829	3.91531380754728	3.05978122215986	3.90864830933642	4.16138742038014	2.94054297034294	3.53163023248616
TARGET-40-0A4I4O	-2.43530834891714	-4.58462421485837	3.57244403103737	1.22720309390518	-5.05864270163357	3.33637098899894	2.13407769353141	1.71047596562489	3.39132410092741	4.16336214522826	2.8797372870938	-0.62208291033773	5.40939764069422	4.25638050292676	1.66709402909383	-3.09952049762909	4.38079585898588	2.68476539073883	4.44864833918956	1.82218875417405	4.78734071446556	4.80977448693319	3.89701488122865	2.69365129434815	1.31627792399013	2.89495764345325	3.11689046084949	3.41234150519466	-1.2685087710384	1.57167378405237	-0.191233619268224	0.919737849175833	1.64748850299443	4.4270210300362	1.40140741955583	-3.01105379290785	3.1179832591738	-1.98278361752504	2.77899358543236	-0.334798798150114	2.72307994013619	3.77829325005729	2.11040691431667	3.96519267354846	2.69658938865668	3.65548803213431	4.81463724524625	2.51139419331231	4.13130755894882
TARGET-40-PAUUML	-1.11119446688835	-4.49303352697751	4.17121845377258	2.74400619230254	-4.97306256968337	3.36918160571612	2.06884426704814	0.96795891092542	3.35609372424217	4.55784729276996	2.86272891515454	0.401845079332369	5.55328941315379	4.45489263617131	1.88024826164289	-3.10947117040622	4.95386807805982	2.71084788189976	4.49007532021363	1.98405912002025	5.39693858867467	4.86875625633241	3.32883545477702	2.58562302331723	1.77510196211717	2.82607920087647	2.72773486700252	3.88982270829909	-0.948508780831245	1.07194366613321	-0.0695737088710944	1.38881031743573	1.70337903235653	4.82230812568694	1.90356475328712	-4.09932133579938	2.38085289780388	-1.92158781618708	2.61113380986902	-1.28363189063135	3.75511928151992	4.37928815264029	2.0739777167361	3.98423285128563	2.16169292077069	3.88590391677185	4.55921354207981	3.22223901226954	4.54017546732854
TARGET-40-PASEFS	-1.49245214593757	-4.53884928931149	3.5324959209211	0.791693548526679	-5.05045163176656	2.88335882528402	0.440785593726018	0.735966677153023	2.54720764983105	4.36723952773746	2.58018195581363	-0.0774396688148613	5.21306948548816	5.11030884121488	1.43414727598204	-1.6958662178826	4.95395660763915	2.80002321922975	4.50080068202611	0.694954387457914	5.11978973586664	4.41095454072121	3.46898401567684	3.04698095553874	1.4613118118446	2.90681577569415	2.65728266529004	3.85285540303176	-1.59244636820712	1.52827098482873	-0.138475383744564	1.1262220597596	1.44886621367147	5.47397184462418	3.28851346113415	-3.68078999860059	3.1433851236104	-2.52195987692308	1.94914100237266	-0.923720225063582	3.22728634135634	3.63151580191968	2.49917003233343	3.30292098582087	1.74517251384447	4.12353709024478	3.73968574041097	2.5782881273972	4.11903929262254
TARGET-40-PANGRW	-2.85512400882555	-3.43623474192434	2.88187489149709	1.75463773424688	-4.12240998251516	3.42637391549097	1.95914765318445	1.59888019704288	3.94298775552039	4.32172519773163	3.08154615730081	0.552026364864894	5.05439594978612	4.03205176449284	2.16956111166103	-2.83673998146946	4.33905930517883	2.67572657412739	4.29799217466647	2.41570505388086	4.49378821606132	4.67679965433437	4.3052753700924	2.90683241079038	1.53042236735225	2.90291869532869	3.55238497013275	4.03272201905611	-1.384075066423	2.21284469486633	-0.224779738223781	0.169767780807506	1.09831573145195	5.18655785709531	2.62508106630992	-1.85023733238734	3.42593791889935	-1.70532116463261	2.83569232780378	-0.139201173017465	2.01538345904164	3.64823663709296	2.39743957618259	4.64937155548614	2.96966217962084	3.91101266410474	4.46720967780093	2.43439480858587	4.28874770972391
TARGET-40-PAVDTY	-2.79726005402275	-3.18184906682124	2.64461186568976	1.33927858824454	-4.55212566637264	3.32460678881574	2.10184398087187	1.44057127019933	4.07907980929311	3.99601445002355	3.47261985045401	-0.306123333819222	5.34773994213756	4.38130283183499	2.22243460233326	-3.18909746083598	4.35121399145623	2.72334971534812	4.46536579775147	2.02103867175127	3.9977871733264	4.72544817193848	4.37317591026741	3.06393220931254	1.94320900447816	3.09382984656249	3.20691201712017	3.54689062059454	-1.87680781515516	1.52965710700994	-0.118028097578439	0.185778226288869	1.23879207373302	4.53110093299221	1.14117514543814	-2.38212521075435	3.30184402115118	-2.09027555880816	2.67711284899672	0.298278165071801	1.84596414405387	3.54462752250255	2.07206954861998	4.78471866058725	3.64497077453067	3.98797603634941	4.89429779452066	2.59617317032017	4.27546427710382
TARGET-40-PAPNVD	-2.61955897068908	-3.6132250511712	3.65933583711271	1.58506406061203	-3.89046362449914	3.22762935915429	0.549665659701643	0.99472403934976	3.13120088611145	4.66907788712197	2.176058431356	0.341749242159157	4.92341719469004	4.58445770477543	1.55632368050546	-1.82298274957902	5.26843026626835	2.78155423202805	4.37349625213929	2.0144192730917	5.10431833459744	4.57207221015987	4.38450776560128	2.59900317625584	1.74687902374647	2.75971978742612	2.91848746032294	3.44800120568519	-1.38223806191932	1.76902032693356	-0.356493571171878	0.459842651030659	1.65287779855752	4.87845159797611	3.36096818162366	-2.25725480330618	3.4969971841199	-2.37019589722536	2.68641943835263	0.00508525718161756	2.45575772191681	4.00859596812378	2.63007265734602	3.92179701954897	1.8030929401506	3.34557281333027	3.98615708665678	2.51566331705875	4.21395886442333
TARGET-40-PAPKWD	-2.66216631262024	-3.80662059178202	2.88508752653305	1.70043750351098	-4.89174755266264	3.20477442747269	1.49814787596347	0.877813777373477	3.47723022977676	4.23098644489427	3.35158549503268	-0.0517272862731817	5.56064696077343	4.99193094765772	2.02287222443339	-2.37308698564198	4.92795142883773	2.83955203793758	4.79752804319865	1.48102353268594	5.52847497075968	5.08568615578993	4.5719999610783	3.39411977457716	2.04116607191803	3.02352268157818	3.4796666413669	3.79749417419984	-1.78847923600617	1.49723494256382	0.115984679654558	0.693116050103758	1.45551719536829	5.29766182384521	2.46886053851702	-3.31169940534118	3.52561699191519	-1.96340592931849	2.33923764229923	-0.219301081050476	2.41017169620291	3.9107633440084	2.04939123532824	4.27883146853083	3.2449505329006	4.23947792963166	4.83922093342018	2.54769657597256	4.66362662863638
TARGET-40-0A4I0W	-1.32527805313844	-2.32438818591329	4.35113028001995	2.48187676013829	-3.57833400521001	3.7308985177967	3.20452894158819	1.99704795239688	4.40377430604356	4.69029608930633	3.65097287272626	0.948795606586073	5.1601424641333	4.15306250352043	2.27947058800419	-3.03464226085274	4.75111832170744	2.6798250934827	4.29574081604456	2.93397917817442	4.33737860633397	4.80950137890128	4.59263004689497	3.05354714475678	2.14281586355889	3.08859951736654	3.445654576824	4.79071438005197	-0.53855117128938	2.12332684366237	-0.08877804801108	0.91021909694911	1.25747745833725	6.41903998582172	1.69017779102303	-0.692517996756496	3.51628607266046	-0.821887812109129	3.24893693235394	-0.267215131491914	3.09772363642559	4.35578962854052	2.71253474008867	5.1144406596446	3.67363624934087	4.17517856900604	4.63554714141157	2.91645803650357	4.79486455923233
TARGET-40-PALZGU	-2.99088205561019	-3.58140822984914	3.09590155143956	1.32482747656725	-4.7195019824803	3.42158236650121	0.910096606482874	1.59929953463447	3.27347299918601	4.0862898939251	2.8666547799993	-0.457450058037526	5.40598398271843	4.43873289431632	1.72511688543357	-3.27222853845378	4.37378934369667	2.7634310061819	4.69033816050993	1.64534402689491	4.64145070532856	4.94944779761669	4.09677733529417	2.8538612523881	1.97572474952342	3.04457114552917	2.84125452628487	3.3375898236307	-2.19599654831561	1.01754529469209	-0.0839631694708469	0.405059999293149	1.62123073032631	3.93696910645136	0.743763633289591	-3.49964298789903	3.25006536656511	-2.53870852549641	2.5194035338686	0.545899521367286	2.25065023283925	3.43660312941321	1.72973154828714	3.78698787971573	2.71228386956529	3.85889305631312	4.50371719456243	2.63903269755687	3.7764796154019
TARGET-40-PANPUM	-3.32368425685642	-5.02184873276597	2.42406819135509	-0.241009067232247	-5.34716490117635	2.90084503367849	1.77668069317974	1.0916110564253	3.04491396708288	3.43811957578524	2.78335890300904	-0.428490066253823	5.28624791937291	4.73694467209057	1.39460003279011	-3.60136243140275	3.98824558454907	2.77229488401849	4.51437715802106	1.14839268906573	4.27361225498192	4.3805144927264	3.11052712641115	2.71977750089511	1.30277083636177	3.01611644546897	2.05196324566297	2.80805975306897	-2.32529236306287	0.55493892108472	-0.0761425573777696	0.710001353782225	1.37241630713172	3.38556707155642	0.882386072343898	-4.57975653183457	2.92819838038079	-2.87279428355671	2.07223299542866	0.0601368818847448	1.56256232120384	2.89099369382014	1.92532284464843	3.82573040271054	2.42538576251716	3.92533150311681	4.03440930407269	2.7660179886431	3.38031884099085
TARGET-40-PAVALD	-1.81375326960572	-3.58571071458193	4.03298062121851	2.40044862397572	-4.90900597289967	3.54470319779942	2.77202310923537	1.50914123295482	3.68997809864827	4.2431405934964	3.22367300715342	1.08297708572188	5.57688955059606	4.57757184824573	1.92733682233447	-2.74987501335029	4.52034607934069	2.78721247103241	4.60257167922614	2.28796725804151	5.5258376733874	4.77890380108735	3.82970461818906	2.9963404843972	1.32261903011994	3.07372786432708	3.17552439510837	4.19753613186563	-0.938519837576269	1.65625359763174	-0.0286322373952563	1.19957689483239	1.56096954841837	4.6154222591795	2.12924833923615	-3.23879969030246	2.85311173668231	-1.57792352613119	2.77844211347491	-0.83257363603921	3.03881110982096	4.05276268770081	2.43966092119436	4.27544851927662	2.79812127383551	4.27219162440758	5.11556002759251	2.84043308561851	4.63239786100751
TARGET-40-PAVCLP	-3.30459221304503	-3.96362890997343	2.2033525317297	1.02752955708719	-5.13843401350317	3.21987086978702	0.737484403963287	1.23680415282285	3.61299269811656	4.03148753338618	3.28922047964991	-0.0666825258778658	5.23516089053348	4.31953265629649	1.93605926931493	-3.47656135808846	4.03505205796473	2.75198807002872	4.62653150786549	2.05686497633975	3.91498030274687	4.41234497912173	3.94095182366054	2.93373414117974	1.45061578598694	3.05035786475961	2.76432120918938	3.46824894164118	-2.16532054128246	0.905601498525688	-0.2614053561924	-0.0811493136602763	1.36071703168032	3.61059041684471	1.06858594168483	-3.96532779914574	2.92651659224387	-2.75416620727869	2.43830600783279	0.601153984515429	1.62391525194964	3.07368849935851	2.04676838551608	4.48401537161572	3.17695167844316	3.83288978928288	4.08007696753616	2.60534940647687	4.08396796650674
TARGET-40-PARKAF	-3.31397484665783	-4.48975172575649	2.08118803400866	0.775676498782641	-5.00261487608914	2.69190390462245	2.03886331433128	1.27235200074349	3.08161217336366	3.88604519025172	2.87796200564062	0.0753453031059301	5.08129045710845	4.02634866023709	1.36720576411004	-3.48494387995365	4.09806959626845	2.65581055015669	4.51319393652793	1.92559609103715	3.65290242340097	4.86034936364387	3.92047811469509	2.83546322035295	1.63663551388688	2.74265307392501	2.90302933072624	2.91892714720124	-2.39867334327598	1.0244280875539	-0.247606291087944	-0.0525867538115543	1.22952663314693	4.29204292265678	1.36413621966844	-3.58207410108936	3.11144781209483	-2.71794061878767	2.31382161194363	-0.396963835093508	2.01366617821945	2.95444080030163	1.7330343046057	4.31129342318394	2.60738606564481	3.78518737643324	4.87712862468756	2.16614131002427	4.13883030029804
TARGET-40-PATEEM	-1.9772104018817	-3.2851631903037	3.15287101539702	2.05002652814475	-3.49599600991749	3.51491791776237	1.82955652290458	2.19062110776952	3.44455124364155	4.4929816857976	2.66356592988456	0.848090461568856	5.11210819157134	4.25390385645118	2.4005683927433	-2.48425426907672	5.05975887501815	2.70724791878323	4.40223143414646	2.63113635863755	5.24792038262632	5.30730550174277	4.00637877659559	2.69024703927103	2.84519508054048	2.81539263025951	3.38902451922709	4.44573340060278	-1.40490563695972	1.84536446751425	-0.178202920544066	1.33883279987431	1.54165568703025	5.8952179956562	2.72100868566442	-1.84637573451246	3.95997401381898	-2.55370854758555	2.79627827384008	-0.269633982707856	2.97907337614038	4.72468453931909	2.78725335919232	4.16758480906333	2.19757634951351	4.04659798511821	4.81950254582445	2.89963559151657	4.47426568556484
TARGET-40-0A4I4E	-1.81453167481293	-2.72669751632342	4.45337703251182	1.80338456564463	-4.02932845054372	3.52653714540634	1.86394711371668	1.16819783621445	3.80892889116771	4.4387055270632	3.00453635245338	0.498406793297753	5.58154414181201	4.78827201404981	2.14312813878953	-2.48183592538995	4.59581686028941	2.78956216026548	4.52296147712701	2.64490712657345	4.53786604475816	5.16821123593401	3.97663894117931	2.79910772340038	2.52219643005884	3.14018553530772	2.90084441783823	3.88340336674536	-0.956358291537407	1.36297980732199	-0.00380797353807871	1.09525555670707	1.9537027585186	5.27832931705759	2.15717859177933	-2.21961358269269	3.31218595245597	-1.61524240043812	2.87571821735318	0.057480890952367	3.0076674379448	4.16354993139564	1.97020314604885	4.31637350060306	2.72688037478889	4.22080876929292	4.72885863888985	2.79796368228865	4.62688178723994
TARGET-40-PASEBY	-2.25170468246799	-2.79118363747381	3.37459192423719	1.82008191971819	-4.05942955138785	3.36919510600221	1.67916544537854	1.65749452133782	3.89051024748247	4.57958844725489	3.18331160206318	-0.0431205989993551	5.22123645242059	4.23891634110974	2.00190791416965	-2.62026468003847	4.44755608603878	2.71899600295116	4.5432114864236	2.49795321282908	4.5865291426641	5.25010139016358	4.61095383803428	2.88130125984853	2.26159859811448	2.96753609394925	3.09048092052026	3.56152092252532	-1.61649638086057	1.69333267499667	-0.140850733208578	0.246295132814546	1.64625682290955	4.71236758341328	1.22479605773486	-1.81532571576827	3.62838838665107	-2.19926931280158	3.05766744471307	0.363023847692125	2.81360434472612	3.91832837129676	2.08588004753256	4.59221661271485	3.05451920777646	3.72322437989594	4.99113943332353	2.60273825725819	4.36808539278673
TARGET-40-PATMXR	-1.7310812088106	-3.88112373039975	3.7224050092896	2.18564765112948	-4.30558391318866	3.01000708243267	0.855001306925184	1.20243378825667	2.8327902609878	4.48995054498023	2.71595416251473	-0.356344271524143	5.24045534660886	4.15612884323723	1.88683580413133	-2.89391815193582	4.55570697387433	2.66377829601497	4.38435762243288	1.63131961111355	4.30038089364954	4.84270968711705	3.58944557866899	2.57569038943421	2.35152672253347	2.69299729807962	2.63146918570553	3.63328867220399	-2.11600230526745	0.746787718153313	-0.266537924874006	0.955005093971961	1.5713679237671	4.65429197437708	1.64952281318264	-3.11000142483367	3.4024972045687	-2.50180406774349	2.27148327030545	-0.661370196495564	3.36387189003093	4.0065139527895	1.90886433989193	4.17945016816967	2.27897639123345	3.95653570703438	4.44703743733358	2.57961960629787	4.41895924070409
TARGET-40-PAMEKS	-2.59772062959642	-5.26318649391915	2.54912868700646	0.573258712391017	-5.72248780588495	2.91703367425921	2.18002442690997	1.24316136551881	2.678897856836	4.22469568433312	3.17079786538026	-0.278802379054504	5.16497150197928	4.16481347307993	1.495982630056	-4.53882424301449	3.90951030972047	2.61571682879232	4.39499503656714	1.08420018794646	4.60874752195233	4.65503396626735	3.01756940106827	2.68333793092938	1.56859452987019	2.80440298900061	2.37044491439038	3.66012905846304	-2.2110121338414	0.656027485574426	-0.268890670569141	0.709136091971736	1.30105883644931	5.03558848868461	0.201229535406901	-4.58756506303806	2.68275934008389	-2.99311699116474	2.41725543678183	-1.04684085116445	2.24107952359325	4.20013205800761	1.58840829608597	4.18847910409663	2.59047015469344	4.41532624039028	4.4675015621065	2.65113229519466	4.59886744069595
TARGET-40-PAUVUL	-2.52473465759619	-2.71097065650958	2.78814285176839	1.74893454933741	-4.16625898338845	3.16204021853963	1.40993890306192	1.06172141843308	3.47593294068023	3.8083873188284	3.23832230001656	-0.205231553086196	5.28982593878248	4.23969974857024	1.83426967178235	-2.96660128271891	4.35789679715464	2.74038535179439	4.4767970422292	1.53018805522771	4.96091572176543	4.60455287626097	4.3718766855461	2.88052142208385	2.48285456536041	3.01496839926054	3.4347718663049	4.00557201563848	-1.35184616745404	1.89742960790795	-0.0442626838781734	0.639965973085297	1.09617727753715	5.11066975748042	2.48318762949848	-2.18515348142985	3.48449368721793	-1.68030111725208	2.89392059733638	0.0465711157810151	2.29458697179267	4.04094101129689	2.49243523516806	4.02134213246369	3.18984338512616	4.06429954437199	4.51811305332388	1.99990152944137	4.08152016229738
TARGET-40-PATUXZ	-1.72881991387028	-3.1818528630338	3.4539997797173	2.0650118048786	-3.71138316910191	3.09283209678831	1.95344541175703	1.11825202887971	3.41646121511243	4.62486827100044	2.46254214572554	0.431498117545813	5.06480618258914	4.34404198405314	1.60476273860119	-2.47660812565466	5.06235665898631	2.71210211416225	4.34847235642656	2.39097480542107	4.89304161057588	4.9115758034092	4.45614338906421	2.53544973208827	2.63542141509917	2.70132377371079	3.09093913226039	3.80147186595279	-1.07115060414691	1.75787988601031	-0.329338498711804	0.801265441019426	1.44816948121719	5.53785324927058	2.36512038080772	-1.92562772334248	3.16671020690759	-2.0770484876082	2.80508850818329	-0.285676927826728	2.9545522503753	4.02057509100642	2.41714861485254	4.52284196869915	2.19723998333977	3.23292015917391	4.8265660370118	2.75147641736449	4.18240960998382
TARGET-40-PALHRL	-2.65046763566712	-3.93845556691375	3.31648664916693	2.52328199420225	-5.14240494300356	3.37952545329256	2.58343783254766	1.55995912993836	3.74896225199916	4.63801428946359	3.11184743211516	-0.0681445294497056	5.5699669380932	4.64824093787603	2.15056368889042	-2.7210718023169	4.49614993838193	2.82305836095817	4.98600229427445	2.24826534962384	5.47009513478073	4.82326207082551	4.76096999452541	3.4669140664514	2.08730173869074	3.13993326261337	3.33174043145904	2.95125633566792	-1.77765023222135	1.38124618642422	-0.39098882178722	0.620244171567708	1.1546134941742	4.27267522236442	1.92668259008368	-2.96519589807835	3.52378953493112	-2.39149507276669	2.84149929834577	0.457927664255775	2.47536535522347	3.64960528564174	2.39673855717804	4.36020108238598	3.20730706047137	3.57846927152778	4.5843372213079	2.82957058398147	4.51567162884764
TARGET-40-PASFCV	-2.4801789538316	-4.41927506101355	2.71816654602088	1.36256143230651	-5.02507969423289	3.18078274747133	2.72680636869967	1.6286755797732	3.73924365495319	4.15220553728242	3.09695681005655	-0.0949565951031754	4.93687033045963	3.96572366812398	1.56662690707427	-3.56545884875513	3.99671403840218	2.68282215186523	4.49727575862875	1.5895039493246	4.1493019169674	4.43954630306196	3.93237648085114	2.93073951459636	1.68060526915158	2.9970607873545	3.44592107798679	3.83648863390445	-1.41553687664722	1.82394981616856	-0.377216966121049	0.0956427736246388	0.973520299642776	4.54221113631168	0.903448097964068	-2.97749674043732	3.03813573294719	-2.25768935928983	2.62649384319356	0.634032762211988	2.71960190036901	3.0655950677613	1.94601307083756	4.40044950152151	3.18378271677483	3.8345898522428	4.32824405898972	2.35119883621401	4.36335255236202
TARGET-40-PANMIG	-2.56428300466797	-3.23235046086736	3.40316940576585	2.10191723279449	-4.28103339372943	3.23679964439816	2.02284893385986	1.61501981269565	3.99984480698486	4.35416647188926	3.2150211622113	0.707339706893489	5.1467244151742	4.12959368780739	1.69823289268366	-3.1394691368752	4.321240201344	2.66975426072117	4.29706824145708	2.45850392224994	4.96074579717647	4.81967275408625	4.04969634328205	2.78352325830796	1.97612328591981	2.93704490178834	2.98930157546681	4.42176064668319	-1.41470680618821	1.55952883431754	-0.13716152230801	0.753076135166899	1.21043116481077	5.02099957386705	1.66656006377657	-2.47662981731918	3.31392021355416	-1.65568909522728	2.94013479675792	-0.0866632261659275	2.28367917453691	3.88222822347167	2.40072309198286	4.46627780513549	3.15713685020951	4.04537392235375	4.16310426242391	2.72564944586647	4.36981895135653
TARGET-40-PANGPE	-2.53454274348452	-3.52749736370086	3.01477585875485	1.81516619424596	-4.49884788922081	3.21483122463203	2.26136490364168	1.59369364579345	4.03379049883628	4.3714033056507	3.23354012185393	0.232205829826579	5.22373083787813	4.09824368021275	1.88331702340224	-3.12404407542824	4.58038499311078	2.66504250164153	4.46662869894224	2.27427092936246	4.8304274198394	5.1035409507446	4.04897690481792	2.80480410289163	1.66011329952054	2.88622081758185	2.97211754079407	3.88376168793045	-1.68891597546055	1.32029335041325	-0.272036233348359	0.596167371746732	1.57066447325059	4.75150037662908	1.56956413483165	-2.71261347180592	3.25373633728096	-2.27317095653733	2.89720409853562	-0.175423333312072	2.69247478482158	4.00073359655823	2.06125266343235	4.54070237346803	2.82807205196662	3.87986343004034	4.99914519528646	2.58593760946509	4.47983457666606
TARGET-40-0A4I0Q	-2.66348543354612	-4.54808678099578	3.08838058091053	1.4866512705484	-5.43819780256558	3.14009193558364	2.32773224758286	1.457541620656	3.42216853493586	4.46008213736134	2.76873574873368	0.498526315202801	4.96980914086085	4.08355070900995	1.59836409599196	-3.32397509639082	4.4451214343938	2.66873941498314	4.40157916086767	2.17931852608112	3.9206383543721	4.69196870539738	3.90821236199273	2.86544332186152	1.36663899343502	2.85984347903066	2.4450156235353	3.24989606471057	-1.70004785203623	0.825125385238008	-0.320521774066234	0.935802848668551	1.34942613699171	4.04038664737718	1.36437939886343	-3.90956805087025	2.64560302798025	-2.27912622545426	2.69099488378552	-0.26699332145294	2.33918421880468	3.51899153151067	1.9047360606664	4.36314186847462	2.59755082755006	4.03310139742337	4.54601675635251	2.78820906159965	4.22497277631398
TARGET-40-PATAWV	-2.25590602050641	-4.24615147862297	3.38332116412396	0.484366225297035	-4.052723165609	3.09240677608872	2.18166508960123	1.67076813775507	3.37296701921892	4.24279514178892	2.75188002963288	0.00143938133134114	5.14737323861367	4.1117248084703	1.58251563831329	-3.07989845965805	4.73296249466908	2.66122806344986	4.5894663091499	1.5651781659553	5.58328138576992	5.12492667928854	3.56415344376049	2.74524908560725	2.67530857184502	2.82173070876235	3.53790917220612	3.84609157161347	-1.07055948098711	2.04904886688096	-0.151469271257495	1.11778666831997	1.48460064695574	5.08395100047548	1.74142386035156	-3.06842899998617	3.51081140446272	-1.96418929778461	2.75745646992169	-0.839443370651589	3.01795006305042	4.02183189173522	1.86342545502304	3.95653486436505	2.3136944246313	4.10089768082605	3.83226970917377	2.40170113369337	4.38517330035485
TARGET-40-PAPIJR	-2.60813411276492	-4.10652374396649	3.42321290541424	1.52442965383395	-4.4648694749806	3.28320969576765	2.10688138164049	1.37681463288474	3.53579068898697	4.52803453146067	3.23261460367089	-0.656457957427567	5.09341645227669	4.34103204696611	1.84838404933959	-3.26415956804384	4.56743341921411	2.73193785221457	4.50622274542506	1.7547468850462	4.43825337463277	4.51713248018594	4.40926790245601	3.12323344863667	1.91006739141399	3.02278684771158	3.29445356534054	3.23406841815257	-1.25620467235727	1.61477453688225	-0.220067476931564	-0.880495701624927	1.27764154312484	4.12189283275874	1.02089782360314	-2.71440389407325	3.03679329416006	-1.82533416166025	2.56308444566593	0.659307715935641	2.69851870493243	3.55527819060259	1.9218212725807	4.5005171882533	3.40444483715976	3.73878808644683	4.35672923776772	2.63585048530015	4.3535684144508
TARGET-40-PAUXPZ	-1.74014415134545	-1.58021728917693	3.98748453854824	2.6667697903331	-3.87975579469346	2.96990132872128	2.01183759304872	1.51082388156724	4.32058188991302	4.38434037391298	3.42340394637442	0.467014658574111	5.37164113045947	4.34646913337418	1.61002393392792	-3.0823765550794	4.44975867302139	2.73818830282595	4.51593228050371	3.286180946578	4.84289159777941	4.91430122911498	4.75430430621605	2.94237625291179	2.96824808708504	3.0641854097247	3.10195665232319	4.55787308355783	-0.53986003308206	1.63457475694862	0.148330632874021	0.281639816718219	1.50639109592043	5.55728728311232	1.52605209360862	-1.35182388742617	3.65192309034732	-0.642562167756136	3.31555986687552	-0.0038018157225892	2.78759041218911	4.3003336309748	2.26435577219376	4.80241994006387	3.57222869807688	4.106480022562	4.74138261793852	2.21542560418241	4.58720402075914
TARGET-40-PARGTM	-2.47075521592364	-4.57103501036907	3.23631534078501	1.91726166519847	-4.91096337962102	3.11573826828143	2.14667121311855	1.54905972600326	3.25112290430022	4.56337594112063	2.89460399310101	-0.444692875310008	5.22316189634869	3.87607866180577	1.70858983058642	-3.45567462034276	4.45112741801563	2.63688546878479	4.62555476474417	1.17488175191694	4.54862361768809	4.81218352746312	4.13844251695291	2.98736433709523	2.31238018462268	2.68687652824858	2.6914223126486	3.14870814574711	-2.46341115294606	1.11163677468177	-0.217881020322359	-0.13619976567194	1.44285935004734	4.45796239477935	1.10924039115646	-3.49749358219913	3.18634855834554	-2.77536863437965	2.62085284450002	-0.203922316011226	2.91047732204891	3.81932457099204	2.02606347908868	4.61766513435886	2.58424298901751	3.71187361622645	5.00244529172858	2.83778670162064	4.72311161245137
TARGET-40-PARBGW	-2.71264595854347	-3.84883839420681	3.00144376754508	1.43792734507793	-4.7725213641846	3.08167171009537	1.56995876621416	1.23115768694905	3.49721317241772	4.12626815451218	3.56655860848106	0.0403717576801554	5.10417156264193	4.30937547004276	1.81202029070293	-3.4263142360042	4.35346343300154	2.7492240976303	4.50993959686025	2.09505010772434	3.61645232990087	4.87575365978116	4.51970641006178	3.36315197402941	1.89114194732865	3.01952575424833	3.03495254049372	3.18717065148236	-1.92921025789064	1.29315244177804	-0.198984415420752	-0.665030311863637	0.890792159139812	4.82794730724944	1.48195953457644	-2.94516528432619	3.43878881789716	-2.1406551654617	2.48866620322642	0.215518616987575	2.2624011776142	3.21776426889238	1.9170815869334	4.85581331883919	3.50451825815033	3.978996530938	4.37322583820617	2.1174725699659	4.26056574939273
TARGET-40-PALWWX	-2.86512898341677	-4.96272045819931	2.63573699173225	1.38918943874857	-5.47567660863231	3.07258224853911	3.24084699845662	1.73837367400313	3.72685133893282	4.25468029088739	2.94288932617549	-0.0373066329288436	5.39289290888837	4.25339117914385	1.80880778384409	-2.93961867298928	4.50609936139811	2.75491719604601	4.88181540501459	1.26666379341875	5.42684854949678	4.41389568977321	3.90277700337348	2.86344490936041	1.40887693984149	3.02686069306079	3.86742272841663	4.01139645808253	-1.26430700865956	2.20392849984277	-0.209839150778746	0.717542577083785	1.25935920857008	4.0049369335272	1.83483476073834	-3.94735004158254	2.81038677941063	-2.21313948750073	2.75805694843424	0.379005194745687	2.21844332568407	3.31841724638936	2.34798044615809	4.2095917402378	2.79495224876216	3.6740206642784	4.30646252017651	2.39097407326284	4.33428835318404
TARGET-40-PATMPU	-2.97900729893136	-4.46225465555115	2.49623407299647	0.198438061787873	-5.00690108345199	3.00181265714581	0.913078000688322	0.86952048418982	2.59004479355695	3.76773626187731	2.89151682506669	-0.910593334238646	5.23665928861596	4.16796684828878	1.44316130784604	-3.74092245718405	4.25755919541285	2.66127311245042	4.39697935397304	1.0456654232793	4.33395137661346	4.80957344871376	3.42499049404298	2.6420816913884	1.66529898316761	2.75719038262307	2.36329773105851	2.99956867628787	-2.20132826086181	0.575551101728596	-0.174817386972117	-0.0226955033856902	1.47491434981867	4.37826723612931	0.898771277770392	-4.03345426486728	2.78517422495323	-2.57364433694648	2.15420482892489	-0.746993526192773	2.14782016946252	3.32889136343085	1.44088531963109	4.04897150719563	2.38773541231644	3.62916437004244	4.5541238924693	2.37146124576818	3.91842243885717
TARGET-40-0A4I65	-1.69871085072616	-3.30894916269798	3.40673059708757	2.47115700162771	-4.1209406035472	3.68229599188845	1.07194066192494	1.45879964677819	3.83220534391691	4.18109180743411	3.28859713882075	0.550110107975671	5.50100008579864	4.38871744851682	2.29520083976188	-2.78479577777202	4.44111644048928	2.74217054444405	4.40132263892065	2.39385578738841	4.41144676380108	5.11119539426171	3.6745749420859	2.92223095427243	2.38744859179269	3.05826027001139	2.89898250502585	3.89917659413065	-1.63879695770083	1.23116133911351	-0.0496203921912803	1.20838504150572	1.68115050258881	5.30914277233535	1.96537820898522	-2.11856305249038	3.4097264854996	-1.406637864482	2.88579897945513	0.0320783387416119	3.11837689114953	4.23434935246014	2.19894965918316	4.65515356552446	3.18235311049746	4.15150004435084	4.79696795783125	3.01882845056228	4.30979004199982
TARGET-40-PANZHX	-3.31963691387677	-3.97890577964056	2.07405797179713	1.32859086202394	-4.83586330632289	3.14505360882209	1.65920814915828	1.68389106502823	3.54030452699705	4.22525831696776	3.10815574322113	0.00312537450310391	5.04138305183509	3.97348991886615	1.93536434625895	-3.37867867618559	4.0669622138953	2.72381734352107	4.65713766659175	2.04104228578304	3.96518029719594	4.81283612702346	4.1678736984218	3.02883328378128	1.13528925830752	3.00134493099955	3.14969732245415	3.36651045820701	-2.15581432500239	1.34454032456684	-0.338914493713791	-0.238778572959407	1.46666921702101	3.87296454702864	1.7689591503044	-3.42003850009842	3.22168547662358	-2.87986244404678	2.51351622612644	0.564268364020918	1.85466634417731	3.04330022131776	2.06852534621637	4.40542509653917	2.9884233321483	3.68093912265646	4.48645212010008	2.37071075328768	4.26681855709806
TARGET-40-0A4HLD	-2.22492092248715	-3.62731583245309	3.52464821877278	2.12190930885342	-4.064434078459	3.19506573244629	1.99373497093183	1.50125643458791	4.04402749621148	4.17144306099142	2.32450979727922	0.666213977819748	4.93837686275335	4.21336525814565	1.79507862914031	-1.93004394166069	4.50088591137346	2.73125500040661	4.31244567740754	2.09838062250569	4.91589550553912	4.44694452737141	4.28082851051808	2.47628904169887	1.69558081675097	2.86351305150946	3.14704310867125	4.6299527503205	-0.608470519797639	2.31759090195414	-0.204992101924263	1.0654259764179	1.32982296457075	5.03409838940335	2.81764506972521	-2.05463565180612	2.98719343795629	-1.2150963316968	2.8774003265758	-0.0684547896186478	2.54719424050845	3.42826155059158	2.97571189253395	4.20418937750492	2.49350414641626	3.53316526527024	4.20703711500399	2.55005264412577	3.89264491420929
TARGET-40-PAKZZK	-2.30496995324395	-3.60714548043175	3.15689553565664	1.6938858892498	-4.38098552765001	3.0857931553353	1.44913908122496	1.51659516957924	3.41842064026392	4.0777732685717	2.85672883783761	-0.0850648756643144	5.07571737659077	4.11598329048081	1.7398843323028	-3.31306459935311	4.2966463332873	2.69760533738619	4.34438359655754	2.18932944724972	4.65474914063066	4.64290402784097	3.79474793835736	2.6288457635879	1.64982972592035	2.8973713497306	3.03871729371416	3.81418337045792	-1.59048101793107	1.36394574495582	-0.227313325077371	0.405443588217593	1.04234059013812	4.74875031847044	1.66602408320693	-2.45685046933939	3.1233432051715	-2.17729636396393	2.57001033308369	-0.235884034688166	2.40104791476146	3.69914131046302	2.14071867923277	4.22802219885842	2.71173784346531	3.70685272294603	4.52668861679624	2.41224739634295	4.09513782018535
TARGET-40-PAPXGT	-1.39101351414198	-1.93056447202234	3.84116520074698	2.26286310706825	-3.34976576459852	3.60979182651609	0.811511380725346	1.64466676818878	3.5779117715733	4.90691426354589	3.41158985754931	0.39617756901856	5.18254754216284	4.48279858957133	2.15843377263482	-2.57187929201879	4.90477935047855	2.75469185641738	4.60535483458195	2.77244665776696	5.07826773266087	5.59683606284481	4.41752111991835	3.34400345742813	3.27038761541471	3.02825469604075	2.80276417763369	4.04490745194134	-1.50275491311975	1.3518375127483	-0.144390347284581	0.60006637184434	1.66839068514349	5.81590951042154	1.29000937945585	-1.43683016307624	4.00980595576342	-1.92844996129485	2.92986957160193	0.907776400689538	3.67009505639384	4.67092670034207	2.20262594336283	4.63599529340758	3.70637302879745	4.0684950272755	4.42876148608322	2.80873212611439	4.71394310655968
TARGET-40-PAMHYN	-2.28941241126225	-4.15876487712514	3.39515626481855	1.99034303927811	-4.8883058485567	2.93696430149103	1.12731311286823	1.38017457560972	3.19765161163567	4.4009690208091	2.97186088707608	-0.38744506518622	5.12079119929985	4.00163596006193	1.50415374671088	-2.94401673682863	3.86742894052053	2.68006075091489	4.38625865457363	1.89040937329641	4.58501747551142	4.80648117475963	3.99918471235716	2.91415497653468	1.07194570954639	2.94331210641231	2.61982997577204	3.28896107293995	-1.96096692987296	1.25285001074076	-0.310482353793636	0.546464880430564	1.088039925567	5.40500819858376	1.27019902025438	-2.82387152506484	3.08885053788533	-2.22547060338696	2.40826321500925	0.145288090716643	2.66227296034868	3.70624566168537	1.78955161665107	3.96402259919217	2.93069738830787	3.67888041222037	4.51194252028461	2.12500106945018	4.39748799823558
TARGET-40-PAPFLB	-3.84581276278026	-5.37226030301062	2.09753430362028	0.604037564060421	-5.60052956600959	2.91122654208977	0.536406527752355	1.24044045625798	3.37378027850165	3.51556836055846	2.65397154332293	-0.481920241506199	5.3664680290757	4.37745778854864	1.20280025229199	-3.33299194226258	4.13939647851031	2.75308083685576	4.61569402445953	0.858940307278228	4.56540992406534	4.22177542000115	3.34578561874393	2.76452952698843	0.56818148062414	2.841067622667	2.79547341368096	3.06188611095727	-2.18780773961491	0.860365551262975	-0.185193026149603	0.7641432630177	1.250329574169	3.40862146197832	1.82210937344687	-4.23526237776924	2.49094888686605	-2.62871863222683	1.7531417881153	-0.900467910613473	1.25991018893739	2.67394700160185	1.63801305093383	3.70631415248547	1.9722663941697	3.74107382413211	4.4069833315744	2.22098052715305	3.51940511376563
TARGET-40-PAKUZU	-2.49363819808068	-3.03620029597972	3.2218510115602	2.23770666056386	-4.23678137807083	3.35269354348228	1.4778350057201	1.57270954417799	3.94529870520527	4.36423562624725	3.29444179806163	0.403011871837265	5.30639740156962	4.23236712904134	2.07145140895266	-3.02321427058624	4.45999703875799	2.68829883788766	4.41152726163791	2.72873773429802	4.57002576823708	4.79552115711864	4.54450214425179	2.97252554951552	1.9254599533838	2.9895097864709	3.35670129038863	3.86691855793099	-1.4483893401163	1.53873713101449	-0.205185218397223	0.0298794918714709	1.4323818449785	5.03669098094031	1.07030996673065	-2.25653917309032	3.54246740791504	-2.01605782726284	3.06508623041943	-0.335905866313675	2.59646954022785	4.07535844271799	1.92961241868034	4.747148996962	2.98267557653494	3.94555562821299	4.446256278721	2.59513925063645	4.30589186535363
TARGET-40-PAMHLF	-2.61607142188062	-4.2313092384838	3.44950313215856	1.47586956703801	-4.75204240329832	3.18931874971966	2.4233577387197	1.55227947446639	3.68697788082606	4.20001236515962	2.98050120827916	0.287953890812883	5.23605518096965	4.18347762744077	1.60155156007291	-3.21581682196212	4.31930347453788	2.70146894223467	4.34034138635929	1.97646202320098	4.81026113118016	4.55165094008019	3.6922979824221	2.78906347709509	1.44382109328101	2.95581549838776	2.82512745735768	3.49339778589823	-1.51523370011092	1.21654573864548	-0.195241795996582	0.997441212575757	1.50306412201754	4.42390384891286	0.843174772724046	-3.23908762467606	2.97111921616009	-2.36801761515703	2.8411348106526	-0.209482141200429	2.31644503986199	3.97777040000847	2.24269990606247	3.96670080351693	2.45474984786755	3.82048837708416	4.67851044787913	2.67412791992494	4.11346516111249
TARGET-40-0A4HMC	-2.28897129743552	-4.23789826449366	3.49525596669009	1.4901804989889	-4.78038781516249	2.80726015974858	2.07552354111729	1.13639367966811	3.65091816013093	4.42279574597755	3.1456121111003	-0.689687507940524	5.05451110482224	4.32411343937712	1.23583689094603	-3.54372472620498	4.28917586491192	2.72918018841997	4.35390789800256	1.58393601512032	4.17666432847094	4.2097656196283	4.03700371009273	2.93033006674069	1.7234204016348	3.04530841233288	2.89510241294316	3.23549321860379	-1.88269246668607	1.21209222812051	-0.229706849105743	-0.549049245598098	1.09300993251741	4.08540009010015	0.522189328738655	-2.87663598599443	3.20943120700934	-2.09768134681149	2.52010909598304	0.697170098943495	2.81066390516498	3.0356845715176	1.98096740787745	4.40586006609981	3.34387403741503	3.58065404854182	3.83584263121968	2.10399537339326	4.03729934006357
TARGET-40-PAMYYJ	-2.25557162160016	-3.42834905591016	3.40505298248541	2.62252869298788	-4.27913477317525	3.18392399674795	1.79659938426946	1.37450606667123	3.66458130964696	4.525175471384	3.02079874843891	0.656081436060561	5.43398400755577	4.41864802626757	1.89104216542427	-2.51256450594691	4.71033132787878	2.76398058129783	4.68704443289215	2.1335246812011	4.71813110778408	4.72605457915131	3.94143150965269	2.95653368207081	2.01320704659826	2.95828323786704	2.99787075607902	3.7934109524627	-1.80452313856509	1.44434949640933	-0.102711090914677	0.898064370721411	1.41531318701189	4.71448139521412	1.96253644054095	-2.30777456510222	3.65178734165909	-2.12227215471769	2.68401482296435	0.328377784543334	3.06155796934113	4.0650794829448	1.680398615729	4.66317501135403	3.04500078664318	3.80808944067711	4.70509530783947	2.65050663477397	4.65444302535227
TARGET-40-0A4I5B	-2.78900853511178	-4.91768565255745	2.86492651392667	1.17856886539053	-5.08920495441528	2.78475645039869	0.975344710862692	0.981415470401162	3.02808401286666	3.83348889290387	2.8163938154325	-0.873956684817915	5.01756065501954	4.08350028014813	1.3116360407464	-3.56696463467171	3.97582027292551	2.70459941035296	4.35373147999011	1.16765190274248	4.48607715652392	4.16445849739004	3.06947197236668	2.51368884449653	1.25777120033637	2.89596834469578	2.41409313242975	3.01496112238691	-2.19594118563735	0.820384990869517	-0.298355454018409	-0.134397630789343	1.1151841649098	3.59964468849554	0.969479745337656	-3.83542613943407	2.74185750126624	-2.83521821355248	2.12116573573502	0.635499821463902	2.63294617826725	3.30556083385199	1.66489997823345	3.6260987626913	2.5836595602586	3.38056107806427	3.98558967365647	2.45269336920825	3.89807735406291
TARGET-40-PATKSS	-2.35644820961226	-4.35214553481637	3.33505758577337	1.54505324557193	-5.30872698036828	3.46872412352654	1.06798411889988	1.02164913356205	3.77900783934046	3.85462646847908	2.84601784532642	-0.151422173421063	5.52783995096827	4.75981655078832	2.06013507836193	-2.68835397636847	4.39627322373152	2.77854297594062	4.53460217879106	1.48972489432039	4.78928375573409	4.63994286535166	3.615584748374	2.83230837495604	1.82347864243369	2.99421008752015	2.83653507456737	3.58468955334759	-2.23378589577892	1.0059782346168	-0.0366235951895462	1.03928251488506	1.92330371381923	4.78476825917292	2.07165329462044	-4.04013854838509	3.06026229235462	-2.21095161017507	2.63180688623291	-0.359698524041336	2.30647718032424	4.10630429253363	2.19126547821576	4.09400640871067	2.37221105604348	4.30588977883118	4.62675046294532	3.04169006595692	4.03988088621058
TARGET-40-PANXSC	-2.52616372424898	-3.40941324519296	3.58678995461048	1.91542133329023	-4.23822758937403	3.26760632869993	1.44639824678314	1.28986269052777	3.74193242176595	4.53859704257758	3.16432691457208	-0.427630861290675	5.25639037133944	4.51131585742749	1.77942896089096	-3.27637811295087	4.6409556888061	2.75188996999843	4.53414074661919	1.969609057126	4.56535168099076	4.89967388390483	4.09232650153704	3.03791925740772	2.00489047235298	3.04980179039232	3.21055303811826	3.64410788593198	-1.5353060397	1.67993852758967	-0.115561932173962	0.395111308471309	1.43576000712143	5.09339886837503	1.64344360812087	-2.33830011776883	3.62392185848178	-1.76572070121274	2.74636420464748	0.717336131998549	2.60425536349543	3.83419474442732	1.79609139469037	4.15135414743458	3.26895695656173	3.72124318113167	4.64816845571489	2.44952200547085	4.29912935682486
TARGET-40-PARFTG	-2.80016719316392	-3.61967757109414	3.10862838913883	1.54538399661885	-4.55252404187932	3.56471175123162	1.69761934295052	1.80385616682128	3.60801307102658	4.56837252369609	3.14214316335308	0.132390780213099	5.19126167598286	4.26862924956722	1.99339506714449	-3.14433992014128	4.6499253734134	2.71448175211554	4.68469930907712	2.29354474706469	3.92379255544736	4.69063048307173	4.32998351760355	3.18137943161672	1.72928339518897	2.87749946026992	3.1221237950988	3.01092723540034	-2.4343639991239	1.00753597131577	-0.299554061527559	0.265481955660761	1.18856871135279	4.43635712716034	1.17857593762835	-2.55980345804901	3.49343929626024	-2.62955729310413	2.60067852983763	-0.0918772750266221	2.82967480025181	3.45493332498588	1.94112342018157	4.48283097099973	2.86910156746777	3.89504074883134	4.98096684337434	2.74999040999335	4.49737193827104
TARGET-40-PASSLM	-3.25362505008962	-4.61917136732229	2.46550360389669	1.12554513606392	-4.90992753559905	3.56859523305773	0.899350394448535	1.21714024587093	3.32272519164	3.79151092005646	3.03967968646062	-0.063888612197549	5.41848522964564	4.59458480312577	1.78204738505969	-2.8362699570488	4.64940581004268	2.72446365775348	4.5312167016389	1.67283231129925	4.90717227102099	4.70248679527536	3.7409570810169	2.92194762664056	1.3815252533508	2.90672253800072	3.25823812810951	3.52146603461606	-1.64434320301619	1.68508064396779	-0.0191962639646874	1.0318243739699	1.56793910014197	4.04080573490769	1.69361363313156	-3.72442196860891	2.78764712459649	-2.01561669332593	2.55266251234102	-0.608625655907211	1.89876729620995	3.0409956125071	2.23757555636802	4.08284989180587	2.51601474698593	4.01725064208692	4.33971329990361	2.81845042009144	3.58821016636667
TARGET-40-PANSEN	-1.18384789300215	-3.40176392758911	4.44864338482477	2.42870859626446	-4.29010777225486	2.88728809151544	1.79685837974825	1.42964706007566	3.50467557154689	4.57848638349714	2.83076257332965	0.290583640959211	5.15373725560148	4.16118111756739	1.26700467387719	-2.76424076400593	4.45915122798709	2.68225262736179	4.36260079400839	2.1072461552137	5.04516730613277	5.01677985250294	3.7187208158937	2.64715467710363	1.89219176605754	2.89278586660143	2.85953172633969	4.24183093083855	-1.03945096078554	1.55670800607205	-0.156152522347294	0.760918116595272	1.63137278356195	5.63687910274014	1.34686312534449	-2.62662045458381	3.19119549885685	-2.08648558271768	2.68600898807967	-0.233319978426812	3.78560604468255	4.52961053061776	2.04082307943532	4.21067038373509	2.61698057704062	3.75940741450503	4.63282534198033	2.71378894101767	4.63128502702917
TARGET-40-PANZZJ	-2.70475330654151	-3.49378225515955	3.10912661329834	2.13091823625255	-4.51870306364895	3.23728375285593	2.5037500291277	1.6923852793695	4.0008089965583	4.52135197640344	3.35267022491533	0.572488381819855	5.21771013093396	4.37647083890194	1.84875042695258	-3.049980278653	4.60010621516787	2.75611555075763	4.5157863750399	2.87100480316373	4.8161246305144	4.79640611449032	4.13509995137534	3.12765394958552	1.62685114656612	3.08790050909094	3.3102421449596	4.11729222910246	-1.298614642824	1.7736966313034	-0.21837341322875	0.984871618950637	1.36020465886327	4.89860166317451	1.51629708965091	-2.15156491184635	3.40347898634028	-1.60683538896267	2.65535694792164	0.0315084743768379	2.17740962434959	3.68883064457608	2.35824532690241	4.49068663729382	3.40679160225534	3.99279823313084	4.85661181332232	2.51478868751297	4.71823743208497
TARGET-40-PAUTWB	-2.78292629355357	-4.11262935983369	3.22122738357753	1.03011802580995	-4.55721463005033	3.16855887476987	1.65783054860896	1.30947293536645	3.33321647040047	4.08429352960776	3.0873605066328	-0.287251212499302	5.17074377759463	4.37836174695516	1.69208424493026	-3.24820634636411	4.00121697753154	2.73273613192313	4.39486801013106	1.88123671816639	4.03788263623118	4.42839480783535	3.99099268649842	2.82176082017149	1.548612228473	3.04040806386759	2.61138870335565	2.88538668744822	-1.85190484165695	1.19215236150729	-0.200145832023217	-0.51852080209688	1.30825669446228	3.88299091594816	1.06900734863043	-2.98243135025731	2.87562437399364	-2.44627031308181	2.16040618436791	0.744517823217316	2.49191603316591	3.38726537374797	1.88662266413794	3.92891748739228	3.13059336028395	3.54060345401093	4.21496428219968	2.48959874818491	4.05337708960925
TARGET-40-PALFYN	-2.00588885745923	-3.11157037800259	3.75655937969564	2.22062052490126	-4.15466368554259	3.70871073787195	2.7822371596869	1.78216841297489	4.17838668006828	4.63996758259728	3.26192922289349	0.602695849583363	5.10858871662128	4.14508810966145	2.30785145894217	-3.02110917651	4.57704301714434	2.73709320109883	4.63475426385011	2.93169013193068	4.70050336259033	4.87586299624253	4.72256262759465	3.19261696388153	1.95901726034741	3.15869030071423	3.36922015734328	3.54471979434369	-1.42683266836388	1.93547136899826	-0.376151963517274	0.69835905097387	1.23891924231807	5.40658346709756	1.02862239340555	-1.45724776221101	3.71534712161521	-1.73019556587923	3.28275056652727	1.02805356126768	2.96145295238848	3.86130457319526	2.38115163062691	4.90353581449369	3.48450021254473	3.6049757862961	4.36293405206124	2.85947756232997	4.71974188343217
TARGET-40-PATMIF	-2.68813818855344	-4.36418170153939	2.48073830773968	1.56101390941103	-4.74876892571519	3.16436893866599	1.85657877228696	1.34106648205713	3.02052143151925	4.09698592594428	3.00450519407209	-0.718132470131941	5.08979773752265	4.04225388745022	1.75634944900412	-3.51449968078018	3.95190775663358	2.70007997590043	4.6252391390662	1.5422590407928	4.18692445565608	4.55041544620623	3.99535093234278	2.97275650620927	1.5086468153463	2.98679406515804	3.13477604523916	3.20959084922742	-1.85998683585084	1.8980898956639	-0.360198998469633	-0.412085017710748	1.15147501852443	4.10180875712349	1.28797876541865	-3.08142508157075	2.8055075076224	-2.40104322205747	2.43936106329902	0.638260325259002	2.50924370637741	3.426881119899	2.10389494554555	4.32002803848414	3.0649650936606	3.57523506973806	4.56281130755048	2.49436398704292	4.06722561702331
TARGET-40-PALKGN	-2.39538858641695	-3.68293522014094	3.27114763552263	2.05782683458287	-4.61289845467496	3.27081240970012	2.2879822599207	1.70227077692811	3.82912589060849	4.51857652397031	3.23685117024869	-0.301616990439151	5.62842905410154	4.67824836436327	1.82420297964712	-3.06973971295279	4.25879149374534	2.83974391329057	4.78974281753393	2.11778995450507	4.50434259032714	4.08478136257946	4.41310273700654	3.12994051338323	1.50969467300398	3.32882440072253	3.06495710394884	3.19368325438488	-1.86850870065331	1.34780175726624	-0.224996235356993	0.381703190863765	1.22845486550479	4.85620450163325	1.4095606079536	-1.93400203873069	3.47902756287257	-2.36644185741605	2.57881072692922	1.29308425519521	2.6164455048672	3.74117319877795	2.08502718544032	4.46768679573344	3.49342980788294	3.48830678929207	4.39007345661663	2.45396156688378	4.72785140555028
TARGET-40-PASYUK	-2.86713600183132	-4.29950750683877	2.55529450253347	0.778781350943582	-4.50041810363668	3.0814735692448	1.26247046178608	1.4632634152302	2.95628439632709	3.75707221712898	2.82896634301873	-0.134409217929532	4.62790217187692	3.95896006034753	1.50962250165502	-3.46018118769824	4.22441963669793	2.68778413816339	4.26381354371217	1.58092455669046	3.50381718736603	4.24356000727213	3.6354365916314	2.78123436713358	0.882880587574173	2.97601108654824	2.62632159761348	3.29471905293018	-1.75886596471199	1.31290695594601	-0.4060686009516	0.0011388584042562	1.26393723276855	4.0132226988289	1.09581745631765	-3.06737656897185	2.93244864099329	-2.4501670194508	2.40207855966985	1.04005545243061	2.29327234441912	2.89054836481752	2.01129054119367	4.14700740564909	2.820878623364	3.49161940319392	3.60242752006601	2.15656684544231	3.57300490895465
TARGET-40-PAKFVX	-2.926864343397	-4.37053403416653	2.6929365697353	1.50188839334161	-5.43811811463314	3.08754681149665	2.93656413118188	1.35590136073434	3.50883669556216	4.23945735471398	3.40547176469722	-0.0301557729286355	5.34460679194642	4.27768224261115	1.58738952999868	-3.48400298615525	4.15048819132882	2.75179920034974	4.90284391460648	1.56225168005696	3.92929980771706	4.37202129995428	4.69709764596003	3.35817020735923	1.56785308287992	2.97779490003153	3.23985838928919	3.02336431560375	-1.83782074900956	1.35530161069591	-0.247618033335812	-0.555465557349469	0.883761453297865	4.05956006633311	1.23641223114119	-3.36223056141397	3.54954386203777	-2.28045956630401	2.56103897133304	0.312128876052142	2.15684521279816	3.03935901643427	1.70139741997358	4.44711585953051	3.45669514225647	3.65662544377568	4.96517994560555	2.18113693061831	4.62953996742766
TARGET-40-0A4I48	-1.92100930447363	-3.2116817021603	4.09275848148277	2.13420830872767	-3.89670631946861	3.15885797598436	2.44501221042774	1.55966663918262	3.71853951517128	4.40627459069725	2.87921297492102	-0.176897189666363	5.26549045346846	4.3141409043073	1.95007720274982	-3.16688985997762	4.25948797790388	2.76437085948223	4.52899456712602	2.06484754906827	5.07773061061678	4.41549237397933	3.80151585682091	2.66353491991641	2.15695448362304	3.07676680170862	2.76427982327423	3.9944172134835	-1.32827673957205	1.29764461630869	-0.186352651280793	-0.245977877967276	1.65965766010456	4.3871608937743	1.54531139956721	-1.99396168069872	2.99242238916486	-1.94812675598986	2.50877407292138	1.1167154089573	3.33374427649852	3.90823371740536	1.96369551076539	4.24546681739645	3.06785013631307	3.29769431393393	4.77438335397431	3.03604582042785	4.55337620305677
TARGET-40-0A4I4M	-1.78101331765273	-2.0196791462136	3.87864909976163	2.47454591326641	-3.16723875081315	3.673297569494	1.91603234002434	1.81225804543648	4.16024525840032	4.77595393608949	3.38339705033226	0.402834739083467	5.23846626437842	4.45411158465756	2.24156714497604	-2.6281195694543	4.65968397717031	2.77721407365343	4.4519167154517	2.8752662139868	4.500726222575	5.1995424794448	4.7021501617633	3.0048377236702	2.61241679705732	3.18056357339487	3.44679680598575	4.09765616743668	-1.09024124273623	1.95669831525809	-0.106307598394586	0.155175718227075	1.68770761673816	5.15553375539859	1.6659268969868	-0.686183433520559	3.50494856658197	-1.81677491067416	3.03266951872681	0.888755309442502	3.39393331429786	4.09260603171904	2.73071288602866	4.84349182270627	3.4072964453029	3.78170822785163	4.77743059441153	2.89341675623193	4.50982313681864
TARGET-40-PALKDP	-1.69917979607791	-4.2293158375016	3.94340970974837	2.24786300885504	-4.39078787611374	3.02941698507255	2.3846960820033	1.50727251715301	3.30853826042306	4.69924804164856	3.25787014181237	0.490988503284457	5.43458341541189	4.44066286831751	1.47085845159469	-3.8147890629212	4.67160832107025	2.68725792445144	4.68250557954696	1.78007694683825	5.527015140028	4.79129799507001	4.02818594038031	2.91023934047553	2.40896736989454	2.82920037928715	3.1534381388567	3.84206201337344	-0.848945612927357	1.54220737102617	-0.0394821376208299	0.954287605247636	1.63559882215199	5.60051830189156	1.58077763742013	-3.04323591402307	3.3807732582064	-2.14072589623845	2.5946022769416	-0.932979685888061	3.35303341337941	4.92544508627964	1.79619766448219	4.08871706658726	2.69676477513789	3.92603139104449	5.20067857808237	2.52674515850315	4.74901263335104
TARGET-40-PAMRHD	-3.10274534265748	-3.68585206073521	2.25609576123078	1.3525709344379	-4.35020942399869	2.99665716290338	2.10669183426982	1.4643140652383	3.21530867159351	4.03381616470045	2.86367865235088	-0.023456148040907	5.14254198750551	4.35523972861881	1.55601284097895	-3.26812872782584	4.28022501928526	2.69533687722129	4.43306317199104	2.03628437947782	4.55844276566707	4.59015025935805	4.23018978059122	2.73968482262515	1.75875372533758	2.88783412294036	2.91287588734433	3.78673828084053	-1.68641115381135	1.35159356383641	-0.235726036965024	-0.0230684251837712	1.0648885458548	4.31021442168438	1.51026428363315	-2.7056834207445	2.96673254837719	-2.57053170156145	2.41672889329769	-0.292516350352361	1.90685651632988	3.04406542351783	2.3637217868566	4.31732968930176	2.57563855431675	3.62733203014011	4.31739170327926	2.22649618285321	3.52817747381142
TARGET-40-PARJXU	-2.78377121643847	-3.80008430213835	2.656291241276	1.49938299717941	-4.74178891711256	3.74568676151209	3.91283725707823	1.68224387203091	4.19646004889531	4.00503724306866	3.1854596426908	0.0244110887250679	5.3312384892985	4.09009718756827	2.51289670458001	-3.48014624511187	4.81624332773032	2.65138716882653	4.66080317026018	1.73680981157445	4.41990930009989	4.82929487862397	3.88854121362306	2.89199602656838	2.06493612786964	2.94773341135076	3.39792735247945	4.18179769428944	-0.991577729992062	1.75657639722519	-0.0126638457926642	0.381556308436976	1.23141912771462	4.96838694030001	1.84821038162472	-2.83734732946322	2.74746097162157	-1.6444326587923	3.47046314762822	-0.017785896954627	2.3910104009498	4.36880955991702	2.07236489979625	4.56997006614279	3.0081236236591	4.44439814919017	5.0742667729662	2.90208607350876	4.11911428169697
TARGET-40-PASNZV	-3.34469137842159	-4.31169917364546	1.7923384961619	1.08703070270458	-4.96709113661625	2.8140875125803	1.40314804971262	1.34436098074423	3.20864877890775	3.71761916132444	2.89163963421289	0.266768502715358	5.08420041972617	4.14575552524791	1.75395813651473	-3.10164670399694	4.24409783204437	2.72154417792949	4.42735341492476	1.68160764969574	4.59713635500303	4.82184924219394	3.86793272911138	2.61820661894403	1.53496347923926	2.84570838607864	2.94929116330592	3.42742060970008	-2.11089073629126	0.95551220575683	-0.233214896824371	-0.00746117905653243	1.49847588407197	4.49611718929019	1.76561666972847	-3.77718637496668	2.96631438673328	-2.84849076707521	2.21168662181405	-0.111590571659394	1.73142395634539	3.28300429457194	1.88746957642882	4.34017370959366	2.50352034708732	3.51603815514581	4.85080439147093	2.27512877183559	4.00850880177482
TARGET-40-PANVJJ	-1.72046386151823	-3.74512922888425	3.48375101080714	1.77699134146317	-4.27117237341776	3.28790618284878	2.60943710355921	1.89226697568798	4.03661662503888	4.47010752819906	3.14049297516706	0.749417997997186	5.08387876061791	4.29765069732169	1.8099999659989	-3.05144025528773	4.29782337856024	2.71660772436978	4.43332949855217	2.94978182888741	4.67928613050573	5.14283394370596	3.64549276991273	2.89000012277111	2.07667125909767	3.05644575729072	3.10799010678567	4.05094188115756	-1.11033558615146	1.5736361514047	-0.301918856506875	1.69700552543898	1.69089195158281	5.58860733768066	1.20342665969944	-2.72693439795104	3.34822116064574	-2.00125974484235	3.09776094548252	0.164631924558524	2.96319491452657	3.94151083219581	2.05592222888492	4.26834875116359	2.8084647001634	3.95135192029066	4.55221503890757	2.76089073243013	4.5432759399757
TARGET-40-0A4I42	-1.67705354241553	-2.83394030599958	3.85558102382253	2.65117278857446	-3.21844180539211	3.60822615027685	1.95112728812975	1.7195938200605	3.40772406036488	4.72737117878568	2.94427240774818	0.375895285144558	5.29182337716198	4.41483348737477	2.49783464314159	-2.20187608808414	5.04162781811898	2.71522230212497	4.45782548997653	2.24715215605968	5.06785199638242	5.33995115357936	4.41182533165379	2.99022125964036	3.59364441524976	2.85404838491471	3.14985881849255	3.80738891653753	-1.81361116142983	1.43365797492351	-0.201452458320703	0.616052822406436	1.61029619700374	5.26698376021851	1.65294653337028	-1.59993084946067	3.52433074193944	-1.94054081440428	2.7750256888978	0.315219096285261	3.63168686415737	4.22909823894294	2.29495594622402	4.68571836607706	2.9579493025414	3.76729028022396	4.81867336496381	3.2988102792737	4.70145148525763
TARGET-40-PASRNE	-2.91774058454361	-4.45602594927161	2.34837411588192	1.24939595037754	-4.73892594906384	3.0746134205539	1.41282182232569	1.18425885550525	3.37544255743274	3.77847470524393	2.95832477861989	-0.538882187435644	4.98521286648821	4.05994724728409	1.81405068155032	-3.58484514505034	4.22353325870383	2.67611105785704	4.31841850666871	1.21585273758258	4.32935656445647	4.54951703725292	3.87545349299505	2.66792319686782	1.50832982370966	2.81932584784465	2.89583592576224	3.26465815615121	-2.04013883281022	1.37757616938389	-0.290620366657506	-0.233913424803719	1.12850184042757	4.17436418680481	1.14052469318724	-3.45551253397839	2.63699133192129	-2.41819503805239	2.40862359388275	-0.24669800217639	2.13646981302732	3.61798086046529	1.96050856874288	4.37169700982614	2.364665538471	3.62439080101501	4.11860613228302	2.39890441320382	3.53320537898297
TARGET-40-PATJVI	-2.73461050094516	-4.02929140069957	2.96807573766421	1.10492767051458	-4.79007826824241	3.31922104410223	2.63755519773184	1.56567761000221	3.29415091741287	4.28712173037974	2.65859739102459	0.00931791656648162	5.15697439867449	4.30829076457455	2.07993637269539	-3.69153676777158	4.22440811564987	2.69136165140247	4.70652446245472	1.50789592269728	5.57170717276622	4.99801295983027	4.04248983301102	2.90455805855248	2.28535040018221	2.81889895193922	3.79813438993644	3.44452460100501	-1.67019792640279	1.95028016847785	-0.412711430234741	-0.468612727836145	1.48222872080263	4.49891575045985	1.03170395899893	-3.17612218319643	3.1603102928325	-3.01108964906266	2.54507823147775	-0.166847034061396	2.22512988926756	3.78282615455248	2.26170643497975	4.39548557916584	2.42220133417327	3.63330883446166	4.23784869091432	2.90347458848121	4.85166526478893
TARGET-40-PAMLKS	-2.94790335204886	-5.09097037171782	2.92551103033879	1.13185209161842	-5.7136998538272	2.76871273162346	1.58684177283701	0.539384980043191	2.89123187678036	4.66760899851358	3.72589991047351	-0.588015480232523	5.7190720970279	5.45258836015972	1.3772229899537	-2.82239336174889	4.29275297109157	2.91889464903782	5.081430429092	1.20951656488569	4.90326154907485	4.64605921951652	4.47441805584153	4.13382059569384	0.428149257172255	3.2861488749237	2.62330714821158	2.39636062740468	-2.53301745381515	0.874915549033735	-0.0735618395705817	0.717758583469406	1.03665794430975	4.33913412538131	2.11703965965907	-4.41403798700563	3.08427059910278	-2.57945966619588	1.91895553038543	-0.408000763547356	2.35480224342526	2.9366696069187	1.47649880166713	3.8880968981678	3.73210628819301	4.33637770320851	4.55899858583064	2.19696472976184	4.6390297569486
TARGET-40-PAMJXS	-2.70078830727458	-4.20615952761183	3.37463562072003	1.51152609214137	-4.85505267488197	3.17973595858623	1.86972734145567	1.54277141110274	3.33770922149658	4.255082761681	2.92189713885475	-0.404363236653924	5.29595454439723	4.09343010563056	1.71959401110992	-3.08906844554553	4.34490475618766	2.70490147303866	4.71755043266599	1.33866712779797	4.73995607352957	4.60638523777018	3.77856986602075	2.84922308910323	2.07652970266688	2.80311642000779	2.90989093541572	3.23207149941947	-1.93951782729588	1.23671954105977	-0.278659063839226	0.314104933358546	1.3924750299775	4.17344633987181	1.31695100479569	-3.2918459157694	3.28780615262	-2.50725014560719	2.68616892620667	0.247706500253071	2.61660721364807	3.73385885348332	1.65802299425247	4.16452205782924	2.51631683410847	3.58804556694838	4.65502612157112	2.73943841889757	4.44799685191099
TARGET-40-0A4I9K	-1.96717343384165	-3.65784209321826	3.3065006308389	2.06095683273969	-4.54191008027578	3.12483501848783	1.80293125295664	1.5660555448803	3.60559688350178	4.64512628383047	2.91976923690271	0.178032149547531	5.15556970878344	3.93862437216345	1.89842968647096	-3.52286483825546	4.12669619851306	2.64851732622385	4.44761718105774	2.40299375061676	4.43968894931781	4.78394114152684	3.97067922122604	2.7101211029201	2.39008811893626	2.80899478009489	2.32851940579313	3.85216874235901	-2.31442483515208	0.977280178558857	-0.378874435039298	-0.0211235797809781	1.60731895227944	4.4001913602807	0.939197880556819	-3.16132274450122	3.41518519268304	-2.95079873409831	2.7955800325048	0.380141443403266	2.94702553938482	4.10450119663135	2.21250745493109	4.54045134656667	2.6402665999642	3.7710795219056	4.39876287069036	2.83320404637288	4.54602182112695
TARGET-40-0A4I8U	-2.82479158787932	-3.53407164484565	3.04660221501148	1.28785257572639	-4.69633527826243	3.08358421068877	1.19141581683466	1.19261059354591	3.74996642286488	4.05108387353774	2.90853786582095	-0.307724308836117	5.07970312024961	4.31905013822279	1.67171941209362	-3.05671281561206	4.29951133167975	2.73013103461608	4.35275345770249	1.85585769651447	3.70970499549062	4.3496603183274	3.8565648681249	2.82653992583028	1.0144034509034	2.9293865867754	2.99879376432711	3.58945329598548	-1.44707054687898	1.36802833088879	-0.192939258617999	0.461858291404488	1.13929005883172	4.19402866012242	1.91536056744238	-2.78181739080128	3.10702611562022	-1.98122198361455	2.49932196620877	0.0909057632559467	2.16551099101282	3.37187593061293	1.95582099036399	4.05020705696501	2.8135611444331	3.80925006848713	4.52831252202281	2.31885962135939	3.62569861974732
TARGET-40-PASUUH	-2.45911956882336	-4.06207387284991	3.0935819203912	2.00067576103203	-4.96216280157765	3.39238820504916	1.77222120517981	1.41323746098155	3.74254718896922	4.43374058454197	3.37569856910029	-0.0253429948152863	5.3686525971901	4.76658144816427	1.89378114213412	-2.51040299093396	4.6296034701846	2.86957767193856	4.73598655510418	2.07320111003823	5.02737394683076	4.81305813208148	4.55860168555398	3.38268123859625	1.99443150979922	3.22345258463851	3.60159394761571	3.00861488030969	-1.39733964985675	2.01047849979374	-0.306899527558175	0.624586991782754	1.25944890888495	4.11710844892619	1.93492699529734	-2.93936682513643	3.51149986004709	-2.33860585522711	2.70066223557006	1.36235759714877	2.91687783771162	3.4791019277086	2.14104324547439	4.2403276116176	3.61335636374263	3.37350534623388	4.38500405990123	2.53298230582995	4.2794861435612
TARGET-40-0A4I3S	-1.84251309835519	-3.53671301370921	4.28400826069621	1.43561240436174	-3.869605259279	3.98970547406002	2.11118862285574	1.4679509116909	3.57439107539386	4.62859775636406	3.09310993297047	0.3820267707469	5.2293793431963	4.78068914344244	2.31406285329869	-2.43041861228799	5.13730624542506	2.77476505459334	4.46881026020942	2.35051634224804	4.73836412728076	4.35744159051086	4.26547924067895	3.07642286600265	1.63019248362376	3.06695346462115	3.43315479453539	4.34729319797179	-1.14512782557921	1.71968091318612	-0.105429790115421	0.785405541607198	1.82981142036589	5.56434495135875	2.46642250567413	-1.92204782445377	3.23293796075983	-1.71755278728571	2.7876781530694	0.1367255718283	3.45203702087918	3.65604635102071	2.77410738810915	4.46708730674217	2.77431190211201	3.87011290829027	4.38574652794374	3.00990661801686	4.48770662805638
TARGET-40-PAVECB	-1.99084285054306	-2.71599521602476	4.12465739097827	2.49714136515476	-3.5733545251963	3.79848850620304	2.7494661388512	1.83602848724108	4.41146832197142	4.73169250160184	3.52574532806383	0.904206934595434	5.29325438860465	4.45062021626854	2.18122661239167	-3.42544461676178	4.64311813126727	2.69164753601043	4.40995869203531	2.93765695963905	5.16030405052387	4.8686724215228	4.58381444984483	3.1226485774501	2.2098259032942	3.09697055167997	3.61453775713889	4.91017929439643	-0.489641278967271	2.05362347519585	-0.14205015035823	0.854149771567845	1.34924461252141	6.53221910201472	1.47553918178502	-1.50667895761058	3.68145548740544	-1.31798184949103	3.332086785422	-0.0580233015344023	2.75429560926821	4.60355938372684	2.5366081339537	5.14751899800746	3.52574957201977	4.24038892613776	4.59751322402297	2.99520761101689	4.7733720537382
TARGET-40-PAUTYB	-3.42781171835103	-3.97744663909763	1.97826701364155	0.944796715442528	-4.93621657593598	3.15100418941449	0.913126064746923	1.46309222812628	3.19662238250446	3.74838439892705	3.24245517097164	-0.142618099262126	5.26573949192868	4.44381849169551	1.82191343168288	-3.63796428989555	4.01338721934434	2.77311554148113	4.61795484187362	2.29272503551629	4.18782873088223	4.20446627933598	4.36303640513222	3.05916168860911	1.54901388010848	3.05848953513952	3.00456824902424	2.99556559890592	-2.17062792828237	1.15802595147767	-0.187528016755275	-0.527598385343702	0.902257465580234	4.24387821886675	1.39295337870572	-2.96539944652773	3.2133916904468	-2.62640181289129	2.41847949118337	0.326460614250254	1.23126545804676	2.96751864781221	1.90287512421452	4.25406357697362	3.21977773768235	3.65499524767967	4.0329195528144	2.18541118825852	3.6217857019193
TARGET-40-PATPBS	-2.89545194043184	-4.1673335144005	2.42142960033117	1.61130707114165	-4.68962550540989	2.99230883019996	1.71588965870528	1.48065193026324	3.22574338324173	4.11704101815718	2.67841357154934	0.0442280987187553	5.00982060725836	3.86852186592983	1.64135851911769	-3.44835176267976	4.07042155957183	2.63997122914186	4.37665268278975	1.61434692616906	4.74318193895748	5.06595395440055	3.68257708465008	2.54514234536089	2.12781324976406	2.7004182038367	2.97293535984767	3.55461879472186	-1.79286407336628	1.36012921980539	-0.315076624913366	0.248244360533934	1.51258505293397	4.32885088224256	1.08054546821022	-3.23055588372293	3.0849392302613	-2.63114274653043	2.73893852026542	-0.439599173715777	2.31483430795658	3.59604227283304	1.76898988096687	4.35850659503918	2.30502364875699	3.85268986264511	4.3551657052701	2.46570069352204	4.30868214459512
TARGET-40-0A4I6O	-2.17255388686003	-3.32144981128709	3.22635485620823	2.09174947245743	-4.29497151781036	3.10557163450708	2.88343389637924	1.62453659240673	3.9916201405299	4.67264799626941	2.82680483241776	1.0924628111128	4.97835784463381	3.96612289432898	1.84101354806989	-2.22341750157974	4.80522173736288	2.65551810730134	4.33223061579887	2.6644289330551	4.80139750625973	4.9309382240486	4.43603165345987	2.72432467699639	2.1324941861976	2.85088304586425	3.0856804216675	4.43100576188771	-0.802996282308218	1.79103210567049	-0.203938496225303	0.982619873890931	1.6721470445002	5.7064815201217	2.4765030750918	-2.51879248880326	2.93500115492718	-1.87066713646406	3.13832008379777	-0.515293136057705	2.70456438879019	3.96915265434842	2.82429721366845	4.90003186516625	2.57515132409971	3.92635114757498	4.85812029638555	2.62075517350773	4.64148454508971
TARGET-40-0A4HY5	-3.09264106647298	-5.043554022896	2.65624088820112	0.981186365082136	-5.47163016155162	3.1997031574574	1.43430221083545	0.795497969035298	3.09509623885006	3.85211761598677	3.07773471267334	-0.328402598430404	5.22581885543171	4.35257269437742	1.7756817485938	-3.48745434380188	4.29104276515379	2.7634209949123	4.76210906643229	1.60030416761809	4.48737510917811	4.1523326704483	3.58488020072011	3.00837719897874	1.31987937821025	3.10866655910855	2.94329643513931	3.06504831446711	-2.1649379570675	0.900736672878383	-0.185174321464323	0.160320726743641	1.27206339505834	3.29461458717882	0.769681040113939	-4.40206372788784	2.58269344576355	-2.63837929913204	2.43254203068788	0.0191840886884176	1.98831171561079	2.73783692362377	1.76314737572566	4.11069054379372	2.99657960657596	4.04653583967662	3.71355734025228	2.68093810686336	4.17417297027077
TARGET-40-PAUBIT	-1.33626509046042	-4.82712466310069	3.78378997565777	1.72363029431469	-4.89582815884666	3.4647864784201	3.19616266193622	1.35245828728044	3.06034591051544	4.48432902465973	2.57484164263177	-0.400373986286103	5.10701053494099	4.10315825787532	1.94454493723617	-3.15575187287757	4.35247604593018	2.6805974364163	4.57638800197843	1.42178031423381	4.43918816210378	4.51344247655613	3.81427792612541	2.87172302839135	2.50147321245091	2.91046731865213	2.64931461053789	3.04820436082016	-2.02760786792989	1.39249893478537	-0.363185179043025	0.820218072590158	1.36189156379484	4.55750402887942	1.38893088025315	-3.79219301021923	2.880575782167	-2.07134935616214	2.56696210423181	0.225243542451872	3.45916689744077	4.12905437861805	1.9823977256557	4.12512261775736	2.59187553375908	3.54226690246682	4.543008495255	3.16929402594603	4.1735560964275
TARGET-40-PALECC	-2.56197352702471	-3.25595951492221	3.00271476999078	1.70966245577783	-4.15175744991045	3.31179975314786	2.85325735830398	2.00398213954227	4.04235052458899	4.77870759154455	3.30137321013045	0.0270307953420224	5.19554050930293	4.0701142774957	2.12486358721512	-2.85000455855621	4.58731087930643	2.68870430651998	4.58704362083342	2.45535740719921	4.5540569329922	5.19738473707181	4.64538517415411	3.06912031827488	2.71059399070122	2.962277046133	3.41031327835936	3.42991596123973	-1.52882383910638	1.78128525154394	-0.234634767352089	0.341504822815186	1.40541758033208	4.20424831741289	1.2430055714144	-2.24020655706152	3.81771729896204	-2.0659204488783	3.11286882572997	0.367162329971411	2.71790071495423	3.7361925889327	2.3122977996434	4.96806489130304	3.42002239931281	3.74916425819963	4.79706121419828	2.44053803314083	4.56938423575508
TARGET-40-PASKZZ	-2.74608805537386	-3.81817466052334	2.72394211122918	1.55640388404906	-4.60990374348305	3.24629387230102	1.97225397270708	1.41181589709754	3.46524386847609	4.11228791279263	2.99470542894196	0.118763125983945	5.18515819737733	4.1531528963989	1.82585821900926	-3.34761097616234	3.90091458938959	2.66841990625397	4.17023923013477	2.0691433366888	4.215634103108	4.40911343021188	3.68172437273566	2.70919894010012	1.58358493101782	2.89543249440207	2.65919578212093	3.76276195814575	-1.23343454265904	1.39794393172634	-0.218788824036205	0.142259047235212	1.19704801875545	4.70097642477286	1.31573510233939	-2.84566021658279	2.75901347828973	-1.86957928730408	2.73933246240136	-0.301085277955796	2.26704506173619	3.72503764485591	1.87990082772203	4.37426109501049	2.65686780238192	4.00965832535371	4.14205412635773	2.66805513978987	4.02774449409994
[truncated: 149 more columns]
