# Supplementary material for: A ubiquitination-related risk model for predicting the prognosis and immunotherapy response of gastric adenocarcinoma patients
Source: PeerJ. 2024 Jan 31;12:e16868. doi: 10.7717/peerj.16868 (PMC10838090; doi:10.7717/peerj.16868)
Supplement: Supplemental Information 3 [file peerj-12-16868-s003.zip › R codes and matrices/01 single gene exp and prog.R]

rm(list = ls()) 
options(stringsAsFactors = F)
getwd();dir()
library(survival)
library(survminer)
library(dplyr)
library(ezcox)
library(ggplot2)
library(org.Hs.eg.db)
library(GenomicRanges)

writer_genes = c('METTL3', 'METTL14','WTAP', 'RBM15', 'RBM15B', 'ZC3H13', 'VIRMA',
                 'TRMT61A', 'TRMT61B','TRMT10C', 'TRMT6',
                 'CPSF1', 'CPSF2', 'CPSF3', 'CPSF4', 'CSTF1', 'CSTF2', 'CSTF3', 
                 'PCF11', 'CFI', 'CLP1', 'NUDT21',  'PABPN1',
                 'ADAR','ADARB1','ADARB2')

#1. TARGET±í´ï·Ö²¼£¬Éú´æÇúÏßºÍCOX
if(T){
  load(file = 'TARGET_OS_expclin_TPM.Rdata')
  TARGET_OS_exp_TPM = log2(TARGET_OS_exp_TPM+1)
  tmp = TARGET_OS_exp_TPM[row.names(TARGET_OS_exp_TPM) %in% 
                            writer_genes,]
  tmp = as.data.frame(t(as.matrix(tmp)))
  tmp[,1:26] %>% 
    tidyr::gather() %>% # gather you gene column want to plot 
    # use ggplot 
    ggplot(aes(x = value)) +
    facet_wrap(~ key, scales = "free", ncol = 4) +
    geom_histogram() + # this place can change to geom_density
    theme_light()
  
  colnames(TARGET_OS_clin)
  row.names(TARGET_OS_clin) = TARGET_OS_clin$TARGET.USI
  tmp = merge(tmp,TARGET_OS_clin[,c(5:8)],
              by = 'row.names')
  row.names(tmp) = tmp$Row.names; tmp = tmp[,-1]
  colnames(tmp)[27:30] = c('DFS_status','DFS_time',
                           'OS_status','OS_time')
  tmp$OS_time = tmp$OS_time/30; tmp$DFS_time = tmp$DFS_time/30
  tmp = na.omit(tmp)

  a <- apply(tmp[,1:26], 2, median)
  a=data.frame(a)
  tmp_KM = tmp
  for (i in 1:26) {
    n=colnames(tmp_KM)[i]
    tmp_KM[,n]=ifelse(tmp[,n]>=a[n,],"high","low")
  }
  print(tmp_KM)
  
  table(tmp_KM$DFS_status)
  table(tmp_KM$OS_status)

  tmp_KM$OS_status = ifelse(tmp_KM$OS_status == 'Dead',1,0)
  getwd()
  for (i in writer_genes){
    print(i)
    fit <- survfit(Surv(OS_time, OS_status) ~ tmp_KM[,i], tmp_KM)
    p <- ggsurvplot(fit, linetype = "strata",
                    pval = TRUE,conf.int = F,
                    palette = "hue",
                    surv.median.line = "hv",
                    legend.labs =c(paste0(i, "=H"), paste0(i, "=L")))
    pdf(paste0(i, "_OS_TARGET.pdf"),width = 5, height = 5)
    print(p, newpage = FALSE)
    dev.off()
  }
  #DFS
  table(tmp_KM$DFS_status)
  tmp_KM$DFS_status = ifelse(tmp_KM$DFS_status %in% c(
    'Censored','None'),0,1)
  for (i in writer_genes){
    print(i)
    fit <- survfit(Surv(DFS_time, DFS_status) ~ tmp_KM[,i], tmp_KM)
    p <- ggsurvplot(fit, linetype = "strata",
                    pval = TRUE,conf.int = F,
                    palette = "hue",
                    surv.median.line = "hv",
                    legend.labs =c(paste0(i, "=H"), paste0(i, "=L")))
    pdf(paste0(i, "_DFS_TARGET.pdf"),width = 5, height = 5)
    print(p, newpage = FALSE)
    dev.off()
  }
  tmp_cox = tmp
  tmp_cox$OS_status = ifelse(tmp_cox$OS_status == 'Dead',1,0)
  tmp_cox$DFS_status = ifelse(tmp_cox$DFS_status %in% c(
    'Censored','None'),0,1)
  res = ezcox(tmp_cox, covariates = writer_genes,
              time = 'OS_time',status = 'OS_status')
  res = res[order(res$p.value),]
  getwd()
  write.csv(res,file = 'writer_genes_unicox.csv')
}

#2. GSE±í´ï·Ö²¼£¬Éú´æÇúÏßºÍCOX
if(T){
  load(file = 'GSE21257.Rdata')
  tmp = exprSet21257[row.names(exprSet21257) %in% 
                       writer_genes,]
  tmp['PABPN1',] = exprSet21257['PABPN1L',]
  tmp = as.data.frame(t(as.matrix(tmp)))
  tmp[,1:26] %>% 
    tidyr::gather() %>% # gather you gene column want to plot 
    # use ggplot 
    ggplot(aes(x = value)) +
    facet_wrap(~ key, scales = "free", ncol = 4) +
    geom_histogram() + # this place can change to geom_density  It seems your data is too big for client-side DataTables. You may consider server-side processing: https://rstudio.github.io/DT/server.html

    theme_light()

  colnames(pData21257)
  tmp = merge(tmp,pData21257[,c(6,8)],by = 'row.names')
  row.names(tmp) = tmp$Row.names
  tmp = tmp[,-1]
  colnames(tmp)[27:28] = c('OS_status','OS_time')
  tmp = na.omit(tmp)
  a <- apply(tmp[,1:26], 2, median)
  a=data.frame(a)
  tmp_KM = tmp
  for (i in 1:26) {
    n=colnames(tmp_KM)[i]
    tmp_KM[,n]=ifelse(tmp[,n]>=a[n,],"high","low")
  }
  print(tmp_KM)
  table(tmp_KM$OS_status)

  tmp_KM$OS_status = ifelse(tmp_KM$OS_status == 'Deceased',1,0)
  tmp_KM$OS_time = as.numeric(tmp_KM$OS_time)
  getwd()
  for (i in writer_genes){
    print(i)
    fit <- survfit(Surv(OS_time, OS_status) ~ tmp_KM[,i], tmp_KM)
    p <- ggsurvplot(fit, linetype = "strata",
                    pval = TRUE,conf.int = F,
                    palette = "hue",
                    surv.median.line = "hv",
                    legend.labs =c(paste0(i, "=H"), paste0(i, "=L")))
    pdf(paste0(i, "_OS_GEO.pdf"),width = 5, height = 5)
    print(p, newpage = FALSE)
    dev.off()
  }

  tmp_cox = tmp
  tmp_cox$OS_status = ifelse(tmp_cox$OS_status == 'Deceased',1,0)
  tmp_cox$OS_time = as.numeric(tmp_cox$OS_time)
  res = ezcox(tmp_cox, covariates = writer_genes,
              time = 'OS_time',status = 'OS_status')
  res = res[order(res$p.value),]
  getwd()
  write.csv(res,file = 'writers_GEOcox.csv')
}

  
