# Supplementary material for: A ubiquitination-related risk model for predicting the prognosis and immunotherapy response of gastric adenocarcinoma patients
Source: PeerJ. 2024 Jan 31;12:e16868. doi: 10.7717/peerj.16868 (PMC10838090; doi:10.7717/peerj.16868)
Supplement: Supplemental Information 3 [file peerj-12-16868-s003.zip › R codes and matrices/DEseq2_all.csv]

	baseMean	log2FoldChange	lfcSE	stat	pvalue	padj
ACTA1	883.705633390106	-4.49638008732037	0.515733147943399	-8.71842367559791	2.82101613522996e-18	5.41169630301839e-14
TNNC2	659.735627785652	-4.90659501831601	0.558162719966478	-8.79061757942323	1.48740052859704e-18	5.41169630301839e-14
MT-ND4	524883.674021261	1.31585252510496	0.154787502394102	8.50102563031664	1.87922869471912e-17	2.40334557767629e-13
MT-CO3	245834.917875017	1.26382663761154	0.15180419068999	8.32537383762011	8.40630233286124e-17	8.06311504012218e-13
TP53	21149.1281716457	3.93482602667515	0.484948506299029	8.11390482817336	4.90185369587552e-16	3.76138841499312e-12
MT-CO2	237158.440256914	1.26740780512789	0.158493036513235	7.99661507540149	1.27886246998304e-15	8.0434172718876e-12
MT-ND1	199180.444335317	1.30982054363962	0.164485249063862	7.96314898201651	1.67715323520475e-15	8.0434172718876e-12
MT-ND2	176800.17052375	1.32959622679748	0.166739239201761	7.97410515462779	1.53488817434727e-15	8.0434172718876e-12
MT-CO1	558395.091475252	1.21634591942777	0.154572941946734	7.86907400550686	3.57275792340477e-15	1.37076003247271e-11
MT-CYB	222221.630434471	1.31552613965267	0.167033784521429	7.87580873786581	3.38545789351032e-15	1.37076003247271e-11
MTND1P23	3184.22037373961	3.12479139126866	0.399663824869052	7.81854948291226	5.34354804704838e-15	1.86378098110096e-11
MT-ATP6	175299.000989776	1.31941877069043	0.171098818837603	7.71144289396144	1.2440312222597e-14	3.97747882536982e-11
LINC01630	18.1994320314012	3.49462243591457	0.456941763876021	7.64785080328692	2.0436612888476e-14	5.67204014768205e-11
PKD1L2	28.5809335299143	2.73675613037739	0.357922684291617	7.64622151790642	2.06970996084001e-14	5.67204014768205e-11
KLHL41	368.688559105271	-4.39972153968022	0.582349037154039	-7.55512804001844	4.18448003276624e-14	1.07030630278095e-10
MTATP6P1	24816.5443121727	1.46317335410185	0.196097360632796	7.46146378197168	8.55664845941615e-14	2.05183082151512e-10
TTLL6	18.6988683826717	2.95397337608203	0.398507849715169	7.41258516787903	1.23860860088052e-13	2.7953938935284e-10
DPP6	33.5653667253002	3.48741336305225	0.476866242399972	7.31318984858479	2.60874022092765e-13	5.56052978090728e-10
DMBT1L1	8.79920442172397	3.39796856533163	0.465250193607328	7.30352961056373	2.80315151017452e-13	5.6604481047824e-10
MTND4P12	3611.08085584493	1.74819061502804	0.241721059236912	7.23226441480478	4.75006194032923e-13	8.6783631649815e-10
PPEF2	11.9104689645644	3.41540255715734	0.471840904897515	7.2384622056012	4.53800627074052e-13	8.6783631649815e-10
MT-ND3	67148.6937816583	1.26950977914602	0.176353072926865	7.19868249572546	6.07971349628133e-13	1.06027439869012e-09
MTND4P24	100.046209467446	1.55021911834034	0.216075631831431	7.17442825551808	7.26099871246137e-13	1.21122929391742e-09
MTCO1P12	5551.62088242053	1.24309171149008	0.174385672010925	7.12840508715763	1.0153857738818e-12	1.6232210827718e-09
BEND2	12.3297193374282	3.8910117535417	0.55071104076802	7.0654326234595	1.60116361609877e-12	2.45727377835446e-09
TEKT3	55.8101165740228	2.72291518457998	0.387222274947724	7.03191774013409	2.03713900971054e-12	3.00611201482939e-09
TNNI1	490.68735346247	-5.40391450078644	0.777825795525552	-6.94746115630582	3.71918420423239e-12	5.28496075421422e-09
AC013460.1	9.82709119667242	3.1160259487734	0.449825835330714	6.92718315408114	4.29302635840089e-12	5.88251936759882e-09
TSGA13	5.07867278921338	4.14322118991417	0.598745743185043	6.91983406491409	4.52172977315553e-12	5.98224848988477e-09
AL022322.2	32.1073306689518	1.77135748936358	0.25660682585729	6.90300222313148	5.09148328124973e-12	6.51149796839028e-09
EYS	43.6080292340692	2.55106672525512	0.370034660717135	6.8941291075574	5.41957869482616e-12	6.70751534788372e-09
ACP7	7.45139063529919	2.97574063098636	0.432991284397787	6.87251854301197	6.30781777747169e-12	7.56287639588301e-09
MUC3A	21.3663618831246	2.84871551826757	0.416168615126712	6.84509935329991	7.64228132074744e-12	8.88519416463991e-09
AC015522.1	3.61655533203111	4.33571716986727	0.637857972727925	6.79730810814314	1.06591980757234e-11	1.20282780168023e-08
Z95114.1	20.6168989216545	2.54670689464563	0.375160691370495	6.7883095250259	1.13455039363584e-11	1.24369414150361e-08
METRN	923.540785045199	1.22863197771175	0.182300451943714	6.73959918701187	1.58824144044105e-11	1.64692052284869e-08
TMEM91	144.944907449802	0.892603844341922	0.132413402004778	6.74103852652103	1.57258497914091e-11	1.64692052284869e-08
ADGRF1	11.2396866324926	3.0550237279726	0.454216026144282	6.72592676640205	1.74478307154181e-11	1.76163400278539e-08
EXD1	11.6963493939865	3.07367047992423	0.459839003137294	6.68423178319766	2.3213914417812e-11	2.28371347299537e-08
XACT	152.785416154097	2.46463453346087	0.369456946575894	6.67096547054525	2.54126013702522e-11	2.43751319193116e-08
MT-RNR1	59617.6532288625	1.44715286925798	0.217935119459164	6.64029217892593	3.13061950685496e-11	2.9295726492562e-08
AL031595.2	26.8122170281338	2.36444244479427	0.357191309696823	6.61954079118321	3.60316408767382e-11	3.22271801513268e-08
AL451074.1	10.2341931075606	2.37480357295415	0.358960257567305	6.61578412342452	3.69587386727755e-11	3.22271801513268e-08
AP004147.1	11.4581840109728	2.84710225932428	0.430318704239989	6.61626425082477	3.68389608728917e-11	3.22271801513268e-08
BPIFB1	7.18183155649596	3.26887590257285	0.495952823549284	6.5911025149109	4.36572290925697e-11	3.69196061387441e-08
LINC01643	5.7645651880088	4.59743868155958	0.697739117679449	6.58905107234034	4.42646514552149e-11	3.69196061387441e-08
MT-ND4L	31815.0328604153	1.22639491724264	0.186587048708156	6.57277622286028	4.93856532502647e-11	4.03144544309129e-08
AC138123.2	7.27966133208435	3.24095640207216	0.493743545926676	6.56404813553444	5.23662848591952e-11	4.10028010447499e-08
IL13RA2	325.215849783261	-3.13146764640399	0.476888324661588	-6.56645903131757	5.15258150558636e-11	4.10028010447499e-08
MUC16	29.0099870313668	2.65388671361038	0.404829928215465	6.55555957858405	5.5433611450128e-11	4.25364274101412e-08
LINC01322	25.898505383634	3.35711158850184	0.513867896923518	6.53302455475536	6.44545713260361e-11	4.84887948640397e-08
MTCO1P53	104.678290372737	1.51899157239602	0.232927324991804	6.52131119631186	6.96954124851252e-11	5.14231517464769e-08
AL136537.1	10.2721508542091	3.48914633257381	0.537118210471733	6.49604922072817	8.24566895348111e-11	5.96908642902282e-08
LINC00989	15.99184863077	1.98311252074495	0.305733516002791	6.4864086432933	8.79065404970608e-11	6.24575970231617e-08
LINC01361	12.9717848343961	3.68059312893916	0.569169491577787	6.46660297750014	1.00230532044204e-10	6.99189967807265e-08
AC034114.2	11.6199540699422	2.85196234129797	0.441215577618537	6.46387499890973	1.02055186153257e-10	6.99205594132505e-08
CDH16	2.79380653659437	3.22524267515411	0.502666568974031	6.41626651586757	1.39656870092953e-10	9.40037742957249e-08
AGL	1288.72986789592	-0.88872253246481	0.138610350512583	-6.41166066731888	1.43942949421418e-10	9.40369260172171e-08
AL354919.1	5.9792628190059	2.73725184052476	0.42696456067609	6.4109579403742	1.44608091198577e-10	9.40369260172171e-08
SUPT16H	8630.19116968737	-0.698470287631463	0.109060254051199	-6.40444398106352	1.50918351738115e-10	9.65047400189376e-08
MT-RNR2	410411.193706783	1.14361696577075	0.178848384045006	6.39433770608159	1.6124470745051e-10	1.01417634274651e-07
DNAH17	111.059369614785	1.1290779896129	0.176754107314972	6.3878458428177	1.68238807935059e-10	1.04109973291039e-07
BLOC1S1	187.227706198866	1.35982940643973	0.213023776635516	6.38346304772543	1.73127386810073e-10	1.05434578567334e-07
OR10H1	6.11875333749512	3.20596736408629	0.50328593854386	6.37007140187943	1.88940219235886e-10	1.11524144483434e-07
TSIX	31.5380776886677	2.6202695622399	0.411248170661279	6.37150448116659	1.87182822036106e-10	1.11524144483434e-07
RHPN2P1	14.8513467460788	2.94331193890455	0.463741811339814	6.34687635863783	2.19730582914134e-10	1.27733382949494e-07
VAMP2	2384.17402248296	1.19624927836901	0.189103643463628	6.32589228033088	2.51773414788055e-10	1.44175979181691e-07
AC011487.2	6.54391785093602	3.06167479869901	0.485073530246481	6.31177462341283	2.75853759043145e-10	1.52342212178431e-07
DMRTC2	4.6725496632519	3.38225542007772	0.535963698845052	6.31060541481847	2.779460174757e-10	1.52342212178431e-07
MT-ND5	181010.372945782	1.16109888333933	0.183907555989596	6.31349199923582	2.72808435838168e-10	1.52342212178431e-07
NOC3L	721.271950830692	-0.686107453398949	0.108907798731515	-6.29989276608533	2.97851633782094e-10	1.60953149765037e-07
MT-ND6	67529.5268916725	1.18712604803206	0.188729145116167	6.29010451619095	3.1725230008027e-10	1.69055819405274e-07
LINC01551	6.80375614673197	3.08948936504969	0.492053182442744	6.27877122898028	3.41259288375564e-10	1.79357467357607e-07
DYNLRB1	208.354686389399	1.18665164498099	0.189772669742461	6.25301655181111	4.02599450776037e-10	2.08736934161138e-07
MOGAT3	8.59633925203468	3.28838519414641	0.526502110710638	6.24572081906371	4.21850085248578e-10	2.15801629609762e-07
HLX	470.381314374397	1.10619991112773	0.177192017418617	6.24294439017716	4.29409602836218e-10	2.167783977897e-07
CNGB1	17.0374438399191	2.31290149110963	0.370959693124854	6.23491321018313	4.52028632704363e-10	2.25233539622965e-07
MTND4P35	137.696797937176	1.61697650891107	0.259443895424144	6.23247082482941	4.59135069578862e-10	2.25841477109387e-07
LYPD4	7.4701360433086	3.47947509402347	0.559109136164562	6.22324850187988	4.86965146694409e-10	2.34894760875105e-07
RIMS1	107.985943979087	3.33484461275368	0.535946771962896	6.22234294002717	4.89784994135803e-10	2.34894760875105e-07
CELF2-DT	8.49969262899308	3.29377934953247	0.529935606183912	6.21543317923305	5.1183251365814e-10	2.40936886144864e-07
SPATA21	15.1431005960002	2.21923830294595	0.357107541871457	6.21448175335592	5.14943171576585e-10	2.40936886144864e-07
LINC01304	7.77374855129121	3.29291894504	0.531864126565431	6.19127852503303	5.96781477351272e-10	2.75864035440196e-07
KIAA1586	555.441870998766	-1.01123844722394	0.163491844040418	-6.18525317369312	6.20028790907851e-10	2.83198150247161e-07
BX322562.1	45.6798107198252	1.7680380319321	0.28668127586116	6.16726023219028	6.94833558258596e-10	3.06785144152342e-07
HELLPAR	228.685141781256	1.55517514397123	0.252173961157857	6.16707267011485	6.9565792324794e-10	3.06785144152342e-07
RBFOX3	36.0999372237989	2.11539311060789	0.342916085724871	6.16883604668555	6.87945138743832e-10	3.06785144152342e-07
AC008026.3	29.2742579963761	1.68824808478007	0.274392423391077	6.15267748254805	7.61856364720122e-10	3.32160717559283e-07
AL355377.4	15.7148332336009	2.4489670830875	0.398311514399521	6.14837129872951	7.82826092983079e-10	3.37468412466088e-07
PADI6	6.37369433131841	3.51104032206579	0.571560471534494	6.14290262697758	8.1026958965964e-10	3.45417926071905e-07
MYH7	165.554825424211	-4.08425009718256	0.666870491235248	-6.12450265960529	9.09672945309006e-10	3.83532108710667e-07
DCST2	26.7175772222115	1.51649648227117	0.247888889267989	6.1176460419398	9.49677150702484e-10	3.9178777678497e-07
HNRNPA1P54	41.4825794254169	2.14822251540666	0.35108130549116	6.11887469314642	9.42384706283175e-10	3.9178777678497e-07
PKHD1L1	30.0721724637207	2.74395047455315	0.449103506089448	6.10983979716835	9.97312000396698e-10	4.07062441693831e-07
AC090970.1	23.905349689301	2.27269098420787	0.372154661219591	6.10684540873414	1.01619578106481e-09	4.10404037180143e-07
AL033519.4	9.03681217892555	2.75646961500118	0.451533470811132	6.10468501936186	1.03003609434236e-09	4.11660362829514e-07
SAG	9.4795324210765	2.50995608675282	0.411314252851974	6.10228327695739	1.04563839372802e-09	4.13587713939825e-07
PADI2	304.444077930084	-2.57835986466424	0.423033415819518	-6.09493190902976	1.09484043456885e-09	4.28630030133706e-07
LINC02436	6.10714289354078	3.38690917509545	0.556644051160979	6.08451517272385	1.16844337632665e-09	4.46288954307704e-07
SIGIRR	460.200732005293	1.09964287388721	0.180669195473611	6.08649897955529	1.15406393002109e-09	4.46288954307704e-07
VWA3A	14.9691089284088	2.33094591948811	0.383149878852214	6.08363997522545	1.17484255701718e-09	4.46288954307704e-07
IZUMO2	5.1308232099981	2.80606242684299	0.461780375238543	6.07661688826308	1.22744541166616e-09	4.61699981464662e-07
AC016687.2	18.0760646302103	3.08352855319474	0.508261893773319	6.0668104199249	1.30475415400235e-09	4.81341371409694e-07
FP236383.5	55.8732342271265	3.03976595756108	0.500924478972953	6.06831186168726	1.29261720336356e-09	4.81341371409694e-07
FP671120.6	41.2176741010884	2.41597615949862	0.398368831466757	6.06467165265721	1.32223496503007e-09	4.83144656221986e-07
AL031590.1	30.3173757020358	2.51286832089133	0.41461165415884	6.06077589880924	1.35466465979908e-09	4.85742233668331e-07
NANOG	10.2038766667118	2.61373891560453	0.43118770157105	6.06171953903431	1.34673901600555e-09	4.85742233668331e-07
AC110285.2	58.7641570949472	1.6112510948309	0.266191487947353	6.0529775285285	1.42192709552097e-09	5.05139600683826e-07
AP003472.2	7.93888871191372	3.8234738916126	0.63196377784004	6.05014721679252	1.44713530358845e-09	5.0937835039246e-07
RNU4-2	37.9043892866323	2.77475234803323	0.459058759192927	6.04443830439382	1.49931411251921e-09	5.22947132318405e-07
AC100784.1	5.1289235015796	4.84662132526876	0.802413695074057	6.04005309857212	1.54063519904824e-09	5.32518474611566e-07
AC008938.1	5.11815332881449	3.01901380805492	0.500308127311914	6.03430894532068	1.59644382157202e-09	5.35399055821476e-07
AL590807.1	5.85418347444993	2.66524231436791	0.441947120689134	6.03068147658018	1.63269709727403e-09	5.35399055821476e-07
FKBP6	7.44312183521307	2.4767245102039	0.410609867569102	6.03181926646487	1.62124041054263e-09	5.35399055821476e-07
FP671120.7	225.85504380152	2.36156519340881	0.391565762210818	6.03108193135986	1.62865585059413e-09	5.35399055821476e-07
PIWIL3	11.5190849502535	3.02755678885579	0.50151414694441	6.03683227542409	1.57168932664561e-09	5.35399055821476e-07
ZNF580	883.993884448272	0.890581029549004	0.147583252607598	6.03443150773299	1.5952327233124e-09	5.35399055821476e-07
IPO8	1979.00118719414	-0.546605154385441	0.0907481110867549	-6.02332266577856	1.70872310952552e-09	5.55581182569199e-07
SERPINB13	11.8207661754454	3.58222149620987	0.596305204340591	6.00736245488781	1.88565655251726e-09	6.07957856726302e-07
AC007614.1	10.1907760480343	2.6937135404568	0.449051205745806	5.99867789238635	1.98930511886162e-09	6.36030579128031e-07
MTCO3P12	1997.7721434671	1.56912207158447	0.261813088211346	5.99329117693999	2.0563617358163e-09	6.52036617504662e-07
CCDC60	11.3601129747125	2.59682877692957	0.433644700742452	5.98837890209077	2.11942853519956e-09	6.66525529590176e-07
AL138694.1	4.26432104155605	3.18071980357804	0.531746812110655	5.98164338955387	2.20897476300859e-09	6.89038493758949e-07
SSX6P	10.6142598055232	3.44898487199634	0.577434801235392	5.97294251163493	2.33012028078768e-09	7.20965522685331e-07
OR6C66P	3.28969091996311	3.87563971250721	0.649288412497986	5.96905726008045	2.38628361866539e-09	7.3243634877868e-07
LEUTX	3.74862949833889	4.21420941624343	0.706964070584272	5.96099517866671	2.5070636539072e-09	7.57389852042972e-07
POLR2I	208.236934617475	1.38838160813909	0.232888060333721	5.96158345837732	2.49805273488299e-09	7.57389852042972e-07
LINC01837	9.08628502182238	3.29531241826631	0.553255125230573	5.95622574105023	2.58129720953147e-09	7.7372367217261e-07
LINC01249	7.16831280769277	3.89461965381056	0.654289573519557	5.95244034359376	2.64173441835007e-09	7.85700964564628e-07
AC124248.1	7.15214037391781	2.34270159956789	0.393788178433726	5.9491415127947	2.69552518637661e-09	7.95532421736242e-07
KIF15	650.061720964892	-0.77846549489999	0.130912784013552	-5.94644366297643	2.74030787577187e-09	8.0257551350946e-07
AC093802.1	9.19645356892738	2.78036026312265	0.468146859884899	5.93907703195157	2.86631170344024e-09	8.33119553984027e-07
CD177	8.66346557859315	3.42847825068016	0.577576289131978	5.93597471917124	2.92104812613905e-09	8.42645514703587e-07
AC004584.3	12.638060282864	2.36043486101052	0.397737970316618	5.93464802752301	2.94476542771222e-09	8.43147874365932e-07
WT1	8.14110696208048	2.84317490108811	0.48060744882089	5.91579449728356	3.30277376055501e-09	9.38648302749735e-07
MTRNR2L12	851.774882040235	1.37828250825418	0.233331756442302	5.90696495526104	3.48467843051873e-09	9.8306365693906e-07
AL161901.1	3.47329114727262	4.3243369773004	0.732905934901254	5.90026191817238	3.62924972521063e-09	1.01637535917632e-06
LINC01180	7.69878894153332	3.40054115405403	0.576851775545989	5.89499989115128	3.74681628416685e-09	1.0416963795263e-06
ANKRD26P1	13.3563944994198	3.70255691901682	0.628870677456033	5.887628493023	3.91776553566817e-09	1.07549273022527e-06
ATP5MFP4	12.5538377356513	1.64990751912738	0.280403662602861	5.88404410916757	4.0036106438273e-09	1.07549273022527e-06
LINC00378	5.78398970349004	3.4378163479251	0.584280995986129	5.88384077445967	4.00853494988438e-09	1.07549273022527e-06
MSX1	1818.24772164336	1.31610690055257	0.223648592459268	5.88470907006607	3.98754787433412e-09	1.07549273022527e-06
TSSC2	47.390075500693	2.21603841425598	0.376600464191231	5.88432204674797	3.99688914866862e-09	1.07549273022527e-06
GRHL2	15.803401666114	2.26178128179937	0.384892434292168	5.87639839156328	4.1928856450947e-09	1.10943754169206e-06
PLD5	17.9187994419809	2.6042119624452	0.443082445273026	5.87748846795429	4.16537723213169e-09	1.10943754169206e-06
WAPL	1929.22124582675	-0.546052371036508	0.0930125878921648	-5.8707362456099	4.33864043281889e-09	1.14014121565728e-06
LINC00466	8.47710582658096	2.79717795056886	0.476583548751184	5.86922892722263	4.37826550440171e-09	1.14272729664885e-06
AC005772.2	11.1391014149108	2.90571254585936	0.495318563540988	5.86635099053563	4.45490251521661e-09	1.15487327568457e-06
LINC01287	22.2610174476144	2.81457061406889	0.48015394099197	5.86180883625397	4.57851950341587e-09	1.17895340797018e-06
AC012409.5	16.4170107160917	2.6621616802067	0.454410416836029	5.85849615583817	4.67077425099844e-09	1.19469063792038e-06
LINC02275	4.50881027772315	2.89649544957709	0.494564314820512	5.85666082808318	4.72266234407999e-09	1.19996282222064e-06
AL353576.1	6.1600777749771	2.8406235837655	0.485276668879103	5.85361663961055	4.80996639757323e-09	1.20925111813978e-06
JSRP1	21.5091544542385	-2.83700629299666	0.484693829897197	-5.85319250628461	4.82225404841103e-09	1.20925111813978e-06
LINC02395	4.88721000661438	2.36485810554436	0.404452558938001	5.84705932323417	5.00339107907878e-09	1.24652665929231e-06
CTR9	1948.61974811296	-0.535687041835923	0.0917581930772692	-5.83802954124023	5.28217933595598e-09	1.30749273924273e-06
CA10	4.37033257321984	3.07512813620567	0.527074626559253	5.83433157517015	5.40066293256656e-09	1.32825150470373e-06
MTRNR2L6	30.5597966854613	1.65067579158475	0.283062184525154	5.83149527498281	5.49328676636491e-09	1.34242632716639e-06
SASS6	316.681902261654	-0.625818941562806	0.107348901658085	-5.82976566966738	5.55052636747271e-09	1.34782939962548e-06
POTEM	17.8232420949709	1.64348464854123	0.28199892742529	5.82798191307533	5.61016571821693e-09	1.35374357302408e-06
PDZD3	6.203108164479	2.78890245289725	0.479622375321531	5.81478804242111	6.07107621204778e-09	1.45580613142273e-06
LRRC74A	5.94781053130543	3.03026580170055	0.521315396262051	5.81273030382036	6.1462039639216e-09	1.46466712722845e-06
LINC01843	9.98129640273468	3.03138743341696	0.521663691760421	5.81099946440043	6.21009623271244e-09	1.47075779111406e-06
AL590822.1	6.22580522501517	2.87277150571018	0.494626689791535	5.80795894156244	6.32390189551131e-09	1.4885223559821e-06
SLC7A14	6.99866342453925	2.73214175820363	0.470609614509502	5.80553748578052	6.41598477092805e-09	1.50098833967193e-06
Z98885.2	5.87831233794033	2.64131270393897	0.455729606699906	5.7957891370403	6.80006606616794e-09	1.58120081673131e-06
AC015983.1	3.74703962480854	3.24506860226285	0.560983725554693	5.78460382082238	7.26834225566841e-09	1.67990655013994e-06
ABCB11	11.1451295243387	2.28514803345249	0.395423748993049	5.77898530189865	7.51524908499424e-09	1.72657222541302e-06
FAM229A	121.873646754409	1.17804686438411	0.204399563238792	5.76345098647712	8.24111937867945e-09	1.88206563810592e-06
AJ009632.2	35.1650354039817	2.51477940542897	0.436759648062137	5.75781076980627	8.52117985577124e-09	1.93450951199039e-06
AC136424.2	30.3260513515543	2.21669816694566	0.38559592207157	5.7487593619681	8.99006593817026e-09	2.0289521167634e-06
GUSBP6	4.94885660660991	3.13117018632201	0.545158113160186	5.74360008726856	9.26845378924622e-09	2.07954834229246e-06
LINC02532	7.67475064389014	2.68997614302208	0.469252809715894	5.73246677979555	9.89804252408087e-09	2.19513408971914e-06
MIR4432HG	9.30391504014907	2.71052686310365	0.472808006424874	5.73282775729462	9.87699226953529e-09	2.19513408971914e-06
AC106799.2	3.67048046594045	4.09214026705031	0.714083845057109	5.73061594289819	1.00066601565334e-08	2.20646856451561e-06
LINC01707	9.86987061645493	3.0148122179267	0.527919749991337	5.71073959247816	1.12486253202445e-08	2.4661486152104e-06
AC104806.2	9.73431341242282	2.29103665454451	0.401296561322133	5.70908618552907	1.13584366227327e-08	2.47607464718401e-06
DLAT	1225.61563995164	-0.616901522231521	0.108096992188844	-5.70692587961929	1.15034845220596e-08	2.49352650089186e-06
RANBP2	3910.00709512812	-0.593453912398809	0.104051551285851	-5.70346049688842	1.17399255197682e-08	2.53048158661207e-06
FP325330.2	2.70018576520026	3.54353149622205	0.621641024773788	5.70028578392413	1.19606745146167e-08	2.56366033018045e-06
LINC00700	4.5900553366023	3.51233452354576	0.616335149423496	5.69874122355525	1.20695265888356e-08	2.57261959241031e-06
LINC00501	5.39742093793008	2.9826243444813	0.523620898086166	5.69615222651118	1.22541474342332e-08	2.59754074369737e-06
AC126323.1	6.82125209364536	3.13295103004158	0.55013692448665	5.69485684489372	1.23475478747188e-08	2.60295807312822e-06
WDR3	1854.06793658358	-0.596612898734472	0.104833233112426	-5.69106647788537	1.26248339949527e-08	2.64686888461393e-06
CD5L	4.36098858628815	2.79450206998511	0.491206788881874	5.6890542501381	1.27744884113166e-08	2.66368911346188e-06
MTCO2P12	1359.33563704441	1.33726033932219	0.235177454001206	5.68617576460087	1.29915687201285e-08	2.69431090316308e-06
C8orf17	5.17256622208391	2.89556149775134	0.50979062437424	5.6799033942721	1.3477083962941e-08	2.77997462583955e-06
AC132872.1	195.488118415374	1.39585628866782	0.24590681889217	5.67636267654663	1.37588910852386e-08	2.80791156525185e-06
AC243967.3	5.26457976387186	2.92254323182115	0.514814134609945	5.67689003728588	1.37165583360839e-08	2.80791156525185e-06
MTCO1P4	2.38975888928262	2.9364629562828	0.517503943197139	5.67428131685593	1.39272101902111e-08	2.81234354404121e-06
OR4D9	11.356825177218	2.97907515319875	0.5249759338899	5.67468899216918	1.38940848155848e-08	2.81234354404121e-06
PLPPR1	11.1173756916034	3.33850866746088	0.588480710574256	5.67309787300092	1.40238053084121e-08	2.81702271344423e-06
AL132996.1	10.3982321896264	2.55601386155391	0.450846582137277	5.66936506302633	1.43327680490695e-08	2.86409016530546e-06
CEACAM5	3.32910596311058	2.84384512876824	0.502120651298106	5.66366892382576	1.48170163215832e-08	2.94551536378334e-06
ANTKMT	401.390433594685	0.938424682609146	0.165771129666693	5.66096572120843	1.50523495342141e-08	2.9467869711856e-06
LINC01492	10.0590025868662	3.15682300993245	0.557603358056326	5.66141319689392	1.50131443644096e-08	2.9467869711856e-06
OR5C1	4.34147617555691	3.22894986409809	0.570390219677624	5.66094886045389	1.50538287161461e-08	2.9467869711856e-06
LRRC7	197.809778525909	1.86485731524876	0.329709796853558	5.65605672941845	1.54890290571229e-08	3.01658668951591e-06
AL389915.1	8.29829338343293	2.49557106158102	0.441414671168572	5.65357525379575	1.57144261885668e-08	3.04028415282336e-06
MTND6P4	590.857348315062	1.43411043430971	0.253691160326824	5.65297755137458	1.57691908778859e-08	3.04028415282336e-06
ADAM5	5.79349898385521	3.53303374533207	0.625289350322473	5.65023815535963	1.60225697681038e-08	3.0736896714642e-06
TTLL10-AS1	2.51535349916241	2.60687910957114	0.461505875109439	5.64863688669825	1.61725047676265e-08	3.08701736527128e-06
SLC9C2	10.8470891476003	2.2182549508951	0.393020639182089	5.64411822114861	1.66029963343678e-08	3.15350079386479e-06
DIAPH3-AS1	4.26988207603628	3.56650977965386	0.632669758418386	5.63723764601898	1.72799573864334e-08	3.26591194603592e-06
MIR3129	17.9086902152541	2.48378096486834	0.440960663794936	5.63265880337887	1.77452315676644e-08	3.3374083311597e-06
OR7E122P	8.92452237512206	2.39055919728586	0.424834938714576	5.62703059338523	1.83338221198017e-08	3.41462987024482e-06
TMC2	15.0424587669098	2.52448417268488	0.448624929465888	5.62715980962186	1.83200986666625e-08	3.41462987024482e-06
NARS2	462.871680422533	-0.549387202689552	0.0976856440626471	-5.62403214885109	1.86550908782952e-08	3.44105707561323e-06
PRNCR1	26.459442634225	2.04014553129407	0.362706149257753	5.62478892477851	1.85734940655363e-08	3.44105707561323e-06
ANKRD30A	4.46815457412356	3.44851704427263	0.613269411787927	5.62316818348859	1.87486705728685e-08	3.44177150176673e-06
AC012213.2	12.534583036235	2.14142783739882	0.381184739161238	5.61782153742784	1.93380081417635e-08	3.5330540875002e-06
AC040168.1	12.7063686074302	2.44438661420099	0.43542548668953	5.61378855607482	1.97944073623306e-08	3.59929870744331e-06
AC107909.1	4.4985212735796	2.60350622767815	0.464286271653445	5.60754514322895	2.05216496571034e-08	3.71393458676456e-06
SNHG9	117.668473496014	1.44995361354219	0.258701032943612	5.60474613125425	2.08560424916233e-08	3.75673137218831e-06
PPIL4	996.955260844883	-0.613565317258907	0.109499135573796	-5.60338046545947	2.10211102741246e-08	3.76877073779131e-06
HIPK4	14.3955067284723	1.49964500934911	0.267764033277417	5.60062152856579	2.13584606080918e-08	3.80530205430208e-06
MYLPF	429.819700090416	-2.94955414924753	0.52669700930204	-5.60009663460246	2.14232346477246e-08	3.80530205430208e-06
AC091078.1	7.53989695874971	2.48593971477244	0.444125971695245	5.59737523406594	2.17621357964733e-08	3.84768600969258e-06
AC016026.2	46.4340089016524	1.86082635772719	0.332675439483563	5.59351889822672	2.22512993006844e-08	3.91612660674018e-06
SLC22A6	4.86682453955071	3.00096758191339	0.53679252848091	5.5905539341353	2.26346364371534e-08	3.96540226568157e-06
SUN5	2.79045004457368	3.8732332050507	0.693015783311927	5.58895381363538	2.28441696927113e-08	3.98391935727389e-06
PRSS27	25.9449574563888	1.25930699918501	0.225519020584264	5.58403896896351	2.34996013741748e-08	4.07967966480979e-06
SLC25A35	332.272516851348	1.4571247783437	0.261357868940994	5.57520913469291	2.4723267110588e-08	4.27278193347716e-06
REST	1905.35068273092	-0.491990130640975	0.0883051048643911	-5.57148005652127	2.52584282925563e-08	4.34569559776013e-06
MIR7-3HG	6.26068890755057	2.83636392307122	0.509478360024597	5.56719214322327	2.58876888348039e-08	4.43407570323625e-06
CHEK2P2	5.27286184259283	2.8336664900479	0.509431764870346	5.56240636225164	2.66079810215705e-08	4.5371929237982e-06
C3P1	12.8769509130188	2.44693152053912	0.44004406864306	5.56065106861818	2.68770085352862e-08	4.542688046138e-06
MTND2P28	9270.71084516837	1.40804036708146	0.253184257391083	5.56132668591047	2.67731481126193e-08	4.542688046138e-06
UBTFL8	5.49730895219196	3.14816244721102	0.566329416250101	5.55888914981019	2.714970517475e-08	4.56865236157734e-06
Z82195.2	8.05067004186009	2.7330549706904	0.492655518928694	5.54759840432433	2.89620162637027e-08	4.85233920519424e-06
AC011466.4	19.582489610644	1.50568945950251	0.271536747079399	5.54506701467641	2.93841607281503e-08	4.88044196821188e-06
ACSM2A	6.97194162965946	2.79978879955632	0.504884804764687	5.54540119475615	2.93280914119685e-08	4.88044196821188e-06
PABPC1P6	4.33950551043463	4.07880983328239	0.737383278061084	5.53146505302838	3.17567138079847e-08	5.25176654599546e-06
AC016168.4	4.65709033258142	2.44195895170262	0.441602333195614	5.52976913421542	3.20652502548146e-08	5.28003200225954e-06
AC021752.1	27.4621379144749	1.82673824069952	0.330515436135178	5.52693774929289	3.25868520407301e-08	5.34299039421663e-06
NCOR1P4	3.69421814503749	2.9309942415949	0.530528152322493	5.52467240195245	3.30100956962488e-08	5.38935464501267e-06
AL121890.3	4.00221583119228	2.70915882200237	0.490697281983927	5.52103898160804	3.37000998825071e-08	5.47869378047521e-06
AL022318.5	6.98347628598999	2.62956036828113	0.476457721209902	5.51897944187725	3.40974077123112e-08	5.51989553459174e-06
AL022323.3	72.443110039969	1.72379947268921	0.312534298677278	5.51555294885954	3.47685042818881e-08	5.60488741085379e-06
DBF4	845.111536102517	-0.681751636757694	0.123643177050456	-5.51386378950362	3.51040320653386e-08	5.63529873745124e-06
AC064805.2	3.22625448252651	3.01286125636371	0.547494895811479	5.50299423686526	3.73394631688688e-08	5.96917993083329e-06
PPP1R27	63.5346414311551	-2.88489343002385	0.525423180215118	-5.49060935766618	4.00549390600906e-08	6.35381074042144e-06
VRTN	5.74593100350889	2.83553329555354	0.516442277372754	5.49051349935653	4.00766856721137e-08	6.35381074042144e-06
MTND5P11	589.913960733609	1.33793884365616	0.243839733700643	5.48695991154058	4.08909884371889e-08	6.45623272991616e-06
AL022311.1	194.2971942546	0.968417865023903	0.176708173862953	5.48032297461783	4.2455011474266e-08	6.67570256243099e-06
LINC02054	5.55725817962313	2.41883456204202	0.441489304652281	5.47880670392933	4.28203833514827e-08	6.70567203284219e-06
AC135178.6	92.8151685119014	1.52622113263119	0.278668662642447	5.47683086486637	4.33010735743847e-08	6.72604165922436e-06
EFCAB3	5.11144958770514	2.5942632482902	0.473640389128235	5.47728468229897	4.31902063273513e-08	6.72604165922436e-06
LINC01085	4.37349636584018	3.19080306791648	0.582739660808681	5.47552068703978	4.36226994093196e-08	6.74867785579583e-06
AC092969.1	21.1244687402325	2.92212993737728	0.534293741323535	5.46914498780891	4.5221172185821e-08	6.94000285301358e-06
CATSPERD	8.56895218214159	2.17781237525767	0.398163850145032	5.46963862858066	4.50954085557804e-08	6.94000285301358e-06
ZAN	15.2088541023217	2.35927527099772	0.431739826516785	5.46457640943624	4.64013480395874e-08	7.09275107663287e-06
AC105235.1	22.7680615948938	1.68590401249119	0.308665958444094	5.46190458121589	4.71053264400964e-08	7.17178595050468e-06
AP005901.5	4.38500951059213	3.53716583343473	0.648228949872622	5.45666131407705	4.85170507219289e-08	7.35752444683101e-06
AC006441.1	26.2265834986591	1.62145622116737	0.297297756609255	5.45398068138969	4.925455533654e-08	7.42469172462917e-06
BHMG1	6.88411383765104	2.1795685395451	0.399704351928267	5.45295173552741	4.95405187141311e-08	7.42469172462917e-06
KDM5A	2565.93694061643	-0.628579969053593	0.11527215900204	-5.45300768629196	4.95249276576889e-08	7.42469172462917e-06
MTCO1P40	926.717269329267	1.30489434715464	0.239333969759986	5.4521902948555	4.97531727969722e-08	7.4275485630406e-06
MRS2P2	28.3076403323412	1.61126105115138	0.295663748720614	5.44964020149097	5.04718222671868e-08	7.50562947645409e-06
PKD1L3	18.8974990059683	1.80743953231024	0.331708512417438	5.44887895441063	5.06882946349858e-08	7.50871737552317e-06
AC060765.2	9.28556218783182	3.01003342804172	0.552571325482351	5.44732107735449	5.11341098393609e-08	7.54562458541062e-06
AC012464.2	5.21582196751602	2.09345118016405	0.384444625917898	5.44539067275485	5.16918049375044e-08	7.59869532581314e-06
ARHGAP26-AS1	2.33387779315803	3.33253961524773	0.612322808685865	5.44245546299321	5.25511018397709e-08	7.69552719193316e-06
BRCC3	785.150867198016	-0.516602541950858	0.0949443911091854	-5.44110648260168	5.29506505226989e-08	7.7245536448836e-06
Z95114.4	5.43653138099501	2.05307542050384	0.377410314793242	5.43990277962748	5.33096545144639e-08	7.74746785892589e-06
MTCO3P22	32.7898982141968	2.06381925851916	0.379537240540251	5.4377253088035	5.39650868404892e-08	7.78375370980846e-06
VRK1	746.398754435781	-0.774379312207855	0.142393711303671	-5.4382971348812	5.37922113797169e-08	7.78375370980846e-06
OR5BA1P	6.32807620624683	2.13807216256106	0.393251322732141	5.43691028858252	5.4212416103584e-08	7.79014145560377e-06
LINC00299	22.6537452771626	1.90296992287863	0.350227329964888	5.43352776914758	5.52506807317973e-08	7.90971219267487e-06
AC073320.1	6.15163822080609	2.09891477190576	0.386769727808464	5.4267814179738	5.73793255955298e-08	8.18391295585016e-06
LIMD2	1528.81382063075	0.966387353924141	0.178110359539551	5.42577846916054	5.77024906307054e-08	8.19097173881653e-06
LINC01907	10.9058308470019	1.93740098574259	0.357104556219493	5.42530458376952	5.78557964192999e-08	8.19097173881653e-06
Z98752.2	4.04010097658993	3.6441284225797	0.671956681227473	5.42315974286158	5.85546197974219e-08	8.25943050649884e-06
AC012370.2	8.82930458957905	2.47575090868213	0.456919553640995	5.41835184980363	6.01509522752336e-08	8.37976489819061e-06
AL355499.1	5.09178577095039	2.58316386336726	0.47680677449775	5.41763246985797	6.03934009285658e-08	8.37976489819061e-06
AL512646.1	2.7965427933113	3.7298684869871	0.688671944570965	5.41603083498743	6.09365967262277e-08	8.37976489819061e-06
CRX	7.41332691457876	1.96187568824699	0.362225089537658	5.41617835128736	6.08863691889925e-08	8.37976489819061e-06
KLF17	8.68011871442375	2.30566822659015	0.425699927095394	5.41618186858059	6.08851720824414e-08	8.37976489819061e-06
MT-ATP8	9656.74005795764	1.13517516904627	0.209538337240806	5.41750585594128	6.04361707966102e-08	8.37976489819061e-06
TRPV5	3.77020585719032	2.85165358495436	0.526199345593015	5.41934080465382	5.98191891351809e-08	8.37976489819061e-06
ENOX1-AS1	7.56347063862835	1.86284827966742	0.34419575287484	5.41217683282921	6.22631561557779e-08	8.53160897224547e-06
AC090502.3	5.99346560989332	2.41936004986209	0.447474934203754	5.40669401777142	6.41986789350099e-08	8.64249373578781e-06
KRT77	2.22524630082873	3.4085802020324	0.630311573576014	5.40777029159426	6.38141953979782e-08	8.64249373578781e-06
LINC00303	4.88676912327803	3.18239968840704	0.588466817564387	5.40795095563538	6.37498747845696e-08	8.64249373578781e-06
LINC02848	11.7994466480841	2.13151273057384	0.394231453583439	5.4067546138165	6.41769723662096e-08	8.64249373578781e-06
NLRP2	46.8972934424925	1.91937458280108	0.35489546567591	5.40828150381005	6.36323544747147e-08	8.64249373578781e-06
LINC02073	16.6328708191141	2.11122457182297	0.390788221246114	5.40247749814686	6.57267046951601e-08	8.81726041622101e-06
AL132986.1	4.27426509250521	2.46299551465681	0.456017958640083	5.40109324203339	6.62359842222969e-08	8.85462023225389e-06
AC046158.4	6.54660994784928	2.16374907018877	0.400833693453052	5.39812172861213	6.73421728730317e-08	8.97124009242919e-06
LINC02832	5.3077451932012	2.84962851747807	0.528179911539491	5.39518534351719	6.84528544723714e-08	9.06274609269327e-06
Z97192.3	6.03005737677891	2.08007434848088	0.385551816145919	5.39505784014681	6.85014821821109e-08	9.06274609269327e-06
AL645730.1	6.77327551707644	3.43050875459842	0.636445368520475	5.39010718637676	7.0415671962667e-08	9.28397967763452e-06
SVOP	6.84067261371828	2.03638063405673	0.378069478853423	5.38626032503998	7.19387479654513e-08	9.4523080246249e-06
STRC	5.26853771745331	2.20541345218927	0.409785688458566	5.38187036371394	7.37158470030265e-08	9.65275051865228e-06
SLC12A5	60.0515912428196	1.62269477019637	0.30157547550958	5.38072523123593	7.41863551860157e-08	9.68131935177506e-06
RNF217-AS1	23.9469031268003	1.68393484092267	0.31303144044572	5.37944315920775	7.47165799319151e-08	9.71746109236538e-06
HCFC1R1	1727.07389981845	0.838172622350536	0.155836846554627	5.37852658650101	7.50978936513576e-08	9.73405704635688e-06
XIRP2	111.930293038496	-4.10094350882025	0.76291629068015	-5.37535186876689	7.64332683474025e-08	9.87378857469627e-06
LINC00293	7.81612951392489	3.8930421251708	0.724551692747245	5.37303571869352	7.74219848168021e-08	9.96795064250418e-06
MTCO2P2	374.038014677186	1.25643566025627	0.234038802228869	5.36849295198319	7.93972933575405e-08	1.01203852300623e-05
SUMO2P18	2.93900713740432	3.15751183163488	0.58808645920781	5.36912860719196	7.91179864031467e-08	1.01203852300623e-05
SYCE1L	80.6228896349689	1.19355297317582	0.222305915744201	5.36896631464004	7.91892071738846e-08	1.01203852300623e-05
AL353688.1	5.56133898056364	3.52188060362344	0.656904960702627	5.36132441419902	8.26139991832203e-08	1.04955341280219e-05
VINAC1P	2.97856938578895	3.34390057349834	0.624092672157192	5.35801928572573	8.41392608809975e-08	1.06540297763077e-05
AL157396.1	7.73121445601712	2.5329851587008	0.472839353786089	5.35696772787383	8.46302294718846e-08	1.06809474149599e-05
AATK	185.039858479814	0.865190958468389	0.161750632321733	5.34891855475079	8.84813459044988e-08	1.1130373109239e-05
LINC02078	3.66205283526206	2.14002490200993	0.400170932218209	5.34777698656784	8.90410828658335e-08	1.11641804781485e-05
AC092071.1	3.1833884642222	3.70425227547264	0.693063244347006	5.34475360753366	9.05401282407065e-08	1.13151566782123e-05
SOX8	271.731716320373	-2.48667981844756	0.465640017817332	-5.34034817304528	9.27682419564471e-08	1.15559712309838e-05
LINC01994	3.34857362279381	3.78332414853173	0.709240996829683	5.33432805695559	9.58990094459727e-08	1.19073051631509e-05
LYL1	277.357756684174	1.07199709418357	0.201020177035428	5.33278355433264	9.6718571713839e-08	1.19318374306909e-05
TDRD12	20.9022449439257	1.80220305925499	0.337930496728731	5.33305835578872	9.65722591481518e-08	1.19318374306909e-05
RN7SKP78	8.08701408751076	1.79989441768741	0.337664901746723	5.33041606745813	9.79880123261219e-08	1.20496989388344e-05
LINC02774	3.29935357935419	3.73622475991128	0.701979347675305	5.32241407426624	1.02399156629376e-07	1.25519119565472e-05
OR2AT4	6.02660821689117	2.72652795301702	0.512480823950736	5.32025360870696	1.03622700337183e-07	1.26614399485245e-05
AL109653.3	5.04102600805077	3.53797981298531	0.665273478227052	5.31808335786059	1.04866027078594e-07	1.27032809004033e-05
HULC	154.228445903636	1.37616278281683	0.258730630694136	5.31890166666694	1.04395535319161e-07	1.27032809004033e-05
LINC02165	6.15860875291805	3.42961293125733	0.644915860922381	5.31792306418419	1.04958428999605e-07	1.27032809004033e-05
LINC00707	6.60849747120117	2.64634134219911	0.498016248564202	5.31376506254286	1.07383047936222e-07	1.29558660382674e-05
AL392086.3	11.7110130408459	2.26233577080129	0.425989047334986	5.3107838921085	1.09154704836467e-07	1.31283340453315e-05
CEACAM22P	8.51992827486328	2.07591683897898	0.391308695176315	5.30506187204355	1.12634785653648e-07	1.35045588161673e-05
DPP10	6.69434402864219	2.91596559417406	0.549777361333459	5.30390263269757	1.1335278888876e-07	1.35483067018538e-05
HAUS6	1004.88300855236	-0.690381219279116	0.130214410695138	-5.30188030336718	1.14615984673485e-07	1.36144627986613e-05
SLC7A9	9.91455687714583	1.84139796529928	0.347287415203592	5.30223061558332	1.14396200046363e-07	1.36144627986613e-05
DUX4L32	4.34051566977082	2.96965722262945	0.560274507731355	5.30036112950077	1.15573846315289e-07	1.36534967267163e-05
GTF2A1	2126.4985608587	-0.619808855315978	0.116939972886851	-5.30023087927082	1.15656330601371e-07	1.36534967267163e-05
PCAT1	40.7947807825154	1.81553312332659	0.342682362957286	5.29800573236063	1.1707429216701e-07	1.37784949925511e-05
MUC12	23.5699714279812	1.4802653770897	0.279628653321367	5.29368274498137	1.19877330229698e-07	1.4065240149611e-05
AC005480.1	31.3402729324485	1.5304628410764	0.289200834494848	5.29204157985813	1.20958381247384e-07	1.41488116259707e-05
CCDC33	7.82047831496659	2.49055961967256	0.470880677465741	5.2891523030349	1.22884538257855e-07	1.43304288125809e-05
MUC13	12.5913674285681	2.12939842825946	0.40294712114149	5.28456047093023	1.26006922062453e-07	1.46500229659701e-05
OR7D4	4.06738062588625	2.4432862221287	0.462394093654208	5.28399098444337	1.26399474308996e-07	1.46512647456593e-05
FAM71D	18.439890873396	1.51912684387341	0.287612957406221	5.28184424503453	1.27889905171096e-07	1.47793734689742e-05
AC008551.1	10.5141857084002	2.45343597545724	0.464742499238405	5.27912979656003	1.29798838583019e-07	1.49549310507949e-05
PPP1R8P1	5.9650725337798	1.99082606067103	0.377216377784983	5.27767662783143	1.30832076867347e-07	1.50288451891302e-05
AC078883.2	4.08555705029917	2.79231690071195	0.529300339286037	5.27548670095026	1.32404213637657e-07	1.51640372078687e-05
SHISA9	12.481495059854	2.38661822352743	0.452514594739831	5.27412430730458	1.33391473403311e-07	1.52316388692406e-05
LRRC37A11P	10.2324664174514	2.18844257883015	0.414992169493886	5.27345511482571	1.33879008595735e-07	1.52419463584349e-05
OR2A25	4.19695342238014	3.72500992963574	0.706649030977712	5.27137201968827	1.35407691431502e-07	1.53703754353622e-05
SAMD14	205.138512895668	0.979019880921823	0.185806424797396	5.26903136955221	1.37145528182396e-07	1.55217182294218e-05
EFCAB8	10.9526424516644	2.21280759398302	0.420131006076587	5.26694664754079	1.38711498230633e-07	1.56527766253374e-05
AC044798.3	4.07295361182791	3.1052882270318	0.590029061302467	5.26294115102907	1.41768967329343e-07	1.59166326052419e-05
HECTD1	5286.3076010108	-0.573398463559726	0.108953158345651	-5.26279799747188	1.41879436781419e-07	1.59166326052419e-05
AC068057.3	4.35147316955961	3.55819881209659	0.676401842915918	5.2604806585941	1.43679317614469e-07	1.60248383107974e-05
MMP7	55.1215521811007	-2.82349122525547	0.536701661781659	-5.2608207246508	1.43413811899076e-07	1.60248383107974e-05
RP1	33.1945686679836	1.6905787483872	0.3218658221951	5.25243325575105	1.50102865545134e-07	1.6692743890928e-05
GAPDHP51	4.83252607769659	2.55868883405418	0.487203217905066	5.25178968451056	1.50628399575091e-07	1.67027740072182e-05
AL645608.7	137.751118640016	1.47445892247971	0.281531189529118	5.23728445486218	1.6295643865504e-07	1.79970423403028e-05
CYP2T3P	5.13786230083479	2.74493822816247	0.524146740862137	5.23696517438512	1.63238479277123e-07	1.79970423403028e-05
OR4E2	5.85216861941648	3.95010173205614	0.754502505369952	5.23537258517028	1.6465237788234e-07	1.81009105507499e-05
USP12P2	3.61166028774463	2.65322110769029	0.506911534979998	5.23409100918364	1.65798750919998e-07	1.81748590758501e-05
LTN1	1541.32471476529	-0.868136469278098	0.165970957588124	-5.23065289189015	1.68912408499669e-07	1.84236280900606e-05
RBM22P1	3.09227200695171	3.972022293592	0.759392533327517	5.2305258733416	1.6902851637348e-07	1.84236280900606e-05
ELAVL3	12.4687179464485	1.71478388690073	0.328080126766668	5.22672282469671	1.72540853999679e-07	1.87531868141804e-05
AL034546.1	3.9115800161586	2.7102090553651	0.518763350289329	5.22436493220568	1.74753831943129e-07	1.88861500760095e-05
EIF3A	8808.48039653586	-0.618592456246136	0.118410843968404	-5.22411998356502	1.74985293361485e-07	1.88861500760095e-05
LGALS4	15.5260166772121	1.8397339328709	0.35219195091275	5.22366830957662	1.7541287492263e-07	1.88861500760095e-05
MTND3P25	8.69912381737458	1.8081696611357	0.346184385968556	5.22314042580748	1.75913881405852e-07	1.88861500760095e-05
VN1R7P	3.39569545045439	3.49838904989155	0.669828525634176	5.22281287823531	1.76225447056361e-07	1.88861500760095e-05
TPH2	7.72950886214521	2.6953811029159	0.516261242036841	5.22096350344185	1.7799462047504e-07	1.90226172806848e-05
MTCO1P2	189.714713420905	1.28812396601151	0.246776662950955	5.21979651806666	1.79119820464077e-07	1.9089694865959e-05
LINC01378	4.48892532667062	3.05404777641871	0.585406119467389	5.21697275593451	1.81870997672153e-07	1.93292093287742e-05
AC025430.1	18.6087042108143	1.74304363668353	0.334272722609118	5.21443575496813	1.84377588149122e-07	1.95414776920369e-05
AL157938.3	14.2452127987624	1.50388143051964	0.288835429471876	5.20670692397199	1.92221322728178e-07	2.03166817881873e-05
CICP27	4.78702010445308	2.20949932319394	0.42456696643311	5.20412443237514	1.94913377974436e-07	2.05446197053439e-05
AC010745.2	4.56352892235981	3.21219209297846	0.617554110365439	5.2014747194827	1.97713369553212e-07	2.06153559300545e-05
AC087359.1	8.17824371684177	1.81613784956306	0.34915618457221	5.20150560067614	1.97680514136099e-07	2.06153559300545e-05
DPPA4	10.6988462412008	2.24740744886643	0.432072796231318	5.2014555613523	1.97733755108819e-07	2.06153559300545e-05
LINC01344	9.45384040095721	2.55883761693616	0.491814403751812	5.20285212758317	1.9625302461313e-07	2.06153559300545e-05
AP003327.2	4.31544820522521	2.56920878117661	0.494244826319816	5.19825123978967	2.01172109692958e-07	2.09169927712459e-05
RUNDC3A	18.4733190509197	1.41271812046228	0.271803259024773	5.1975760906293	2.01903904465133e-07	2.09363435205777e-05
LINC02177	3.27128590420969	2.86021690124516	0.55037871966031	5.19681593614388	2.02730915727859e-07	2.09654367755547e-05
AC064862.6	3.94674109168272	3.92414860968981	0.755464635803426	5.19435116313093	2.05435048593852e-07	2.10746698112308e-05
LINC01544	4.16801138149557	3.25369839391885	0.626287492352881	5.19521535021422	2.04482993648359e-07	2.10746698112308e-05
RB1-DT	6.83503105989769	1.98807860297491	0.382717400121204	5.19463866117742	2.0511784409775e-07	2.10746698112308e-05
ALB	7.56514405834016	2.13434608700798	0.410997639252239	5.19308600139691	2.06836578666353e-07	2.11618640365119e-05
AC215522.2	6.20629013885713	2.05477468205297	0.395850052302797	5.19079047760544	2.09403159535172e-07	2.1310798466541e-05
C12orf40	5.76348214123615	2.41310917914128	0.46485770879295	5.19107058675473	2.09088333964586e-07	2.1310798466541e-05
AC093765.2	4.86695866680288	3.72332651606882	0.717381782217528	5.19016039766091	2.10113006005377e-07	2.13264701095458e-05
AC009312.1	7.43069690850369	2.84190535337747	0.547807308377869	5.18778283881013	2.12812559407e-07	2.13479888820188e-05
AC108690.1	11.9231809820025	2.81257483637316	0.542027896238142	5.18898539335961	2.11442979597429e-07	2.13479888820188e-05
DDR1-DT	4.81867008375817	2.84982111727136	0.54946321505553	5.18655487607729	2.14219921275503e-07	2.13479888820188e-05
DRC1	9.71672730253232	1.94716603057911	0.375402488897417	5.18687565524158	2.13851412466075e-07	2.13479888820188e-05
HSPA8P13	12.2152453454138	2.67942451486945	0.516550922450465	5.18714496173685	2.13542508193301e-07	2.13479888820188e-05
MTATP8P2	118.516774050507	1.14499327998254	0.220737696592629	5.18712162742018	2.13569256425725e-07	2.13479888820188e-05
OPRM1	8.7564200650569	2.16363536560101	0.416982722898343	5.18878899960679	2.11666067453007e-07	2.13479888820188e-05
FRS3	411.612117518387	0.921961596993552	0.177827527974696	5.18458310416788	2.16498593939704e-07	2.14635699061618e-05
LINC01568	8.31433012274021	2.38347796097528	0.459702924278078	5.18482227346784	2.16220955427853e-07	2.14635699061618e-05
AC073316.1	2.74093808815499	2.92989940367582	0.565373570556791	5.18223623504438	2.19241284492713e-07	2.15953682485342e-05
AC135012.1	2.66885044796933	2.71071463609041	0.523057014659945	5.18244581396681	2.18994999248886e-07	2.15953682485342e-05
KNOP1P5	4.78676249473194	2.98391952277214	0.57582366776425	5.18200221668171	2.19516605857334e-07	2.15953682485342e-05
AL121936.1	5.74447161313029	2.27683482424363	0.439656864107164	5.17866320333091	2.23481515528732e-07	2.19291951567541e-05
AC096570.1	3.40188374789992	3.47247171061871	0.670864196415289	5.17611720699002	2.2655116559355e-07	2.21232804500723e-05
AL109840.2	15.864909459635	1.78875426862234	0.3456134548459	5.17559210598412	2.27189316269932e-07	2.21232804500723e-05
TP53I13	2263.76687566697	0.73013520836619	0.141065435951414	5.17586185050791	2.26861281466855e-07	2.21232804500723e-05
ANKRD1	168.858202575749	-2.97537337481998	0.574974263267605	-5.17479401236291	2.2816255966511e-07	2.21618048776488e-05
AC009831.4	3.03278283215939	3.47787173777095	0.672151626979425	5.17423688074686	2.2884434577848e-07	2.21672935636432e-05
TMPRSS4	5.68090457587429	2.14272715518977	0.414149216817855	5.17380467758352	2.29374606947803e-07	2.21672935636432e-05
AL590483.3	6.81599783588833	2.73496710952207	0.528729993999897	5.17271034471066	2.30722535194463e-07	2.22334331895044e-05
LINC01584	6.88694667407954	2.99773912700138	0.579574564801822	5.17230967170966	2.31217969677386e-07	2.22334331895044e-05
GNAS-AS1	39.3681111626064	1.93810383275187	0.374762438082356	5.17155305816951	2.32156331305513e-07	2.22387003300737e-05
LINC01722	4.74080344907171	3.3926989011491	0.65605908406148	5.17133133824754	2.32432007515822e-07	2.22387003300737e-05
AC034268.2	4.97327136514937	4.18997947668275	0.810741864043152	5.16808081895194	2.36510040776519e-07	2.24669062016157e-05
ANKRD20A9P	3.40567481844615	3.53193411689426	0.683480892999869	5.16756818378966	2.37159460256323e-07	2.24669062016157e-05
NEU3	576.501257411566	-0.498799488174136	0.0965074564827808	-5.16850724651658	2.35971140622072e-07	2.24669062016157e-05
RNY4	8.50371939234714	2.93598723511581	0.568139248163129	5.16772471644629	2.36960978146017e-07	2.24669062016157e-05
ATP8A2P3	3.39824243891335	2.89649566667561	0.560597779093521	5.16679832617105	2.3813797321636e-07	2.2504038468946e-05
AP005060.1	6.40919252204	2.9499868750814	0.571532545734949	5.16153786358384	2.44929336589046e-07	2.30889529653855e-05
TRIM50	11.3399732357484	1.84576284581982	0.357739043170589	5.15952306871816	2.47579718060528e-07	2.32815956932065e-05
LIN7B	181.963038803576	0.829023227941329	0.160828320217021	5.15470923791686	2.54024775838415e-07	2.37711428648597e-05
ST6GALNAC1	10.2207604791187	1.80303360813827	0.349773155101524	5.15486560886849	2.5381289296868e-07	2.37711428648597e-05
AC005357.2	3.06362633205136	3.45304675934872	0.670294625360917	5.15153580037949	2.58361891255466e-07	2.39981403720899e-05
NUCKS1P1	18.2276107292839	2.38093589452058	0.462117682165607	5.15222850457243	2.57409117076473e-07	2.39981403720899e-05
PAQR6	106.75230498529	1.16794078235713	0.226735852070125	5.15110765101194	2.58952488181125e-07	2.39981403720899e-05
SOX18	1705.63161356438	1.1341016711513	0.220127910889212	5.1520121486188	2.57706336988724e-07	2.39981403720899e-05
AC068228.3	3.8721268213591	2.2174999082946	0.430687631298575	5.14874295695136	2.62237954137894e-07	2.42264279292337e-05
PLLP	197.271298613507	0.848332922067189	0.164775138660874	5.14842790582114	2.62678708748696e-07	2.42264279292337e-05
DLGAP3	43.7273180428689	1.28550982431168	0.24984888385445	5.14514935780366	2.67308050361592e-07	2.44185904005315e-05
SBNO1	2464.94242131835	-0.468693073705624	0.0910834653214552	-5.14575364531306	2.66448908454123e-07	2.44185904005315e-05
SNX29P2	3.61846669345168	2.82855532130475	0.549681326427203	5.14580937229517	2.66369813428264e-07	2.44185904005315e-05
USP13	1519.64071766061	-0.702210711396767	0.136476409992573	-5.14529002803476	2.67107814746874e-07	2.44185904005315e-05
PBOV1	5.33271868134435	3.04746167582151	0.592666810627179	5.14194758535	2.71904982649514e-07	2.47795213047836e-05
LINC00507	6.7338241989852	2.47718621250635	0.4821626544713	5.1376567420441	2.78185415174308e-07	2.52918005307884e-05
AC093426.1	2.78215706228282	3.41141754470757	0.664097977413392	5.13691904016145	2.79279196560252e-07	2.53312173390714e-05
MAFF	535.206306608904	1.12218345888869	0.218524118917135	5.13528421690709	2.81717949356325e-07	2.54921522711182e-05
OR1I1	6.95211873287895	2.17072348333268	0.422837541016102	5.13370567361713	2.84092255205079e-07	2.56465118951842e-05
AL590426.1	4.11924737709259	3.31895875172843	0.646633297280434	5.13267529786523	2.85652467016549e-07	2.57268267653144e-05
AP003680.1	4.31982391149674	2.02393044252012	0.394680698954917	5.12801980912501	2.92805639477648e-07	2.62478363781284e-05
KNG1	9.6540260101018	2.58609908790711	0.504266194490093	5.12844032807342	2.92152469685885e-07	2.62478363781284e-05
PCAT5	6.84206632200737	2.39154717301844	0.46649863159562	5.12658989982105	2.95037208293291e-07	2.63862297682721e-05
AC022154.1	17.016216004864	1.33353379314992	0.260371020725408	5.1216674936966	3.02845566415753e-07	2.69741463868672e-05
AC103810.3	34.2584017537505	1.3236109248111	0.258438978293644	5.12156073960013	3.03017100444126e-07	2.69741463868672e-05
C20orf204	54.8249344236181	1.02942147518482	0.201167852876481	5.11722653726833	3.10061133690141e-07	2.74737078898144e-05
CIR1P1	6.15233369088716	2.01948234871506	0.394617938588807	5.11756347401978	3.09507917572784e-07	2.74737078898144e-05
GRIN2A	53.728873190482	1.77387970187708	0.346818386499731	5.11472220311034	3.14203022008408e-07	2.77127065411416e-05
NIPBL	3608.46339212464	-0.58621412745205	0.114605788666829	-5.11504815133059	3.1366093166988e-07	2.77127065411416e-05
LINC02754	6.76233044054618	2.30538542250609	0.451016073892481	5.11153716232224	3.19547946152758e-07	2.81194863533093e-05
AC008083.3	5.9980542644787	2.24874723610377	0.440002947455031	5.11075493723504	3.20873990227654e-07	2.81715615173098e-05
CPLX1	127.659050968259	1.34317896320404	0.262839727061453	5.11025855269588	3.21718225128938e-07	2.81811943916026e-05
AC005725.1	5.41479071553407	3.36133547917746	0.658076519940689	5.10781858541375	3.25899317362877e-07	2.83532406105703e-05
AC069281.2	9.47396129038088	1.42577911463709	0.279119305133762	5.10813508207113	3.25354027057454e-07	2.83532406105703e-05
AL365205.2	11.3026451339797	2.40088815562752	0.470009960857626	5.10816441261505	3.25303538248171e-07	2.83532406105703e-05
AL157944.1	8.77006127167906	2.6435696533285	0.517754856571985	5.10583265376084	3.2934105862033e-07	2.85878470499687e-05
AC090236.2	7.8600268861038	2.00395476562934	0.392851767450378	5.10104556391607	3.37782224438786e-07	2.92121261522358e-05
ADGRE1	53.0305225485462	1.82205913293317	0.357223477417574	5.10061417604782	3.38553074845576e-07	2.92121261522358e-05
MTCO2P22	99.6480403581906	1.49576847965631	0.293261104833237	5.10046663196906	3.3881711204277e-07	2.92121261522358e-05
NDUFA9P1	39.5350928450487	1.2565311204618	0.246383323377067	5.09990328581938	3.3982707658095e-07	2.92335099712585e-05
NANOGP8	4.1042425646748	2.21120830292158	0.433651282628754	5.09904707191788	3.41367660280099e-07	2.93003423310214e-05
MAP3K7CL	347.71099194808	-1.57456925269642	0.308891007528706	-5.09749139443657	3.44184056886124e-07	2.94761377467632e-05
TOR2A	624.016328163482	0.656505940663469	0.128820352506732	5.0962905153451	3.46373453239271e-07	2.95975730076416e-05
SEC14L3	3.97317233340509	2.13495349068338	0.41905325302323	5.09470687861486	3.49281240087655e-07	2.97797185298734e-05
AL121989.1	19.7535153540703	1.66522709744162	0.327044091426557	5.0917510546604	3.5477171676065e-07	3.01311044947076e-05
LINC02241	20.1355773007327	2.79164947129766	0.54828594567599	5.0915940729719	3.55065629714214e-07	3.01311044947076e-05
NANOS2	2.36847857876242	2.99691780788381	0.588643820402637	5.09122444508784	3.55758603385788e-07	3.01311044947076e-05
CLN3	64.2404381651273	1.14642851922534	0.225204359668551	5.09061423549979	3.56905473891324e-07	3.0161657085437e-05
MUC17	13.467776519327	2.55082244430843	0.501263167679447	5.08878890128161	3.60357477224109e-07	3.03864512717745e-05
AC005162.2	13.1114099353937	1.90120322251516	0.373648974790298	5.08820671482416	3.61465248432794e-07	3.04130201460987e-05
AC118758.2	8.90258708700244	1.48471568896764	0.291903221316821	5.08632855187366	3.65061424296074e-07	3.06483843894255e-05
CORO7	276.313555718436	0.790639915288465	0.155469982584452	5.08548275458246	3.66692151794261e-07	3.06699075434342e-05
LINC02199	7.06370629519893	2.81509150734487	0.553630358160641	5.08478530096799	3.68042154232957e-07	3.06699075434342e-05
MDFI	15331.921475825	1.35108257728672	0.265698057168284	5.08502994596978	3.67568070155214e-07	3.06699075434342e-05
RSPH10B2	5.63791534400327	2.01216866529387	0.395742407126753	5.08454143164241	3.68515322478254e-07	3.06699075434342e-05
GREM1	1944.97386720286	-1.74520076863847	0.343510529254855	-5.0804869720418	3.76468553938232e-07	3.12640021838704e-05
CACNG1	19.5863306872815	-3.59806214567305	0.708368272176452	-5.07936660491308	3.78695316667024e-07	3.13810004634205e-05
VSTM2B	7.18853211323516	3.75826326819704	0.740115876625278	5.07793899157207	3.81551163022193e-07	3.15495117923976e-05
AC092999.1	9.84535418828992	1.80099987346922	0.354904708618041	5.0746012372789	3.88309452207032e-07	3.20392876404886e-05
AC010328.1	12.8661726665301	1.94349625153089	0.383114734837252	5.07288306819235	3.91833293855405e-07	3.21915802684161e-05
EGFL7	1107.90176721279	0.861967231448517	0.169914250402252	5.07295432494868	3.91686539989794e-07	3.21915802684161e-05
CYP2A13	2.97410806687716	3.58308073560769	0.706548998173783	5.07124169005812	3.95228450184318e-07	3.22632552089824e-05
MOGAT2	3.04221629029834	3.4737100091179	0.684936168026323	5.071582099581	3.94521995263971e-07	3.22632552089824e-05
OSBPL10-AS1	9.02786023649385	2.59373930852941	0.511380733671509	5.07203173241863	3.93590735690079e-07	3.22632552089824e-05
DRC7	6.1233174139645	2.29671386884826	0.453064004883738	5.06929229444663	3.99297619229661e-07	3.25262245371218e-05
PRPF40A	3686.8858512623	-0.509395446809956	0.100501891168197	-5.06851603376742	4.0092921449153e-07	3.25899389245689e-05
DRICH1	10.4866838013237	1.83244745839369	0.361845416031147	5.0641720945166	4.10178988409274e-07	3.32471857988354e-05
RNU6-1035P	1.74688849102482	2.67534649309271	0.528316567940782	5.0639079965264	4.10747936212057e-07	3.32471857988354e-05
AC111200.1	3.54850518366924	2.95595965243571	0.584047038568901	5.06116709311418	4.16697817674178e-07	3.36577793067478e-05
G2E3	1053.22062034693	-0.616916590806823	0.121902651376702	-5.06073152503007	4.17650962218362e-07	3.36638959399829e-05
AC009264.1	10.385119208427	2.08804891360386	0.412824965519164	5.0579521298523	4.2378277605429e-07	3.40865278173479e-05
SPATA3	3.13738372315664	2.95416949472909	0.584111013140812	5.05754801445068	4.24681523404887e-07	3.40873556662664e-05
AL110114.1	28.7254528588778	1.27150734719729	0.25143741732501	5.05695357804971	4.26006884850609e-07	3.41223510460612e-05
AMELX	13.9493256999202	4.99706283217729	0.988334638132335	5.05604340815201	4.28043944769041e-07	3.42140875603204e-05
AL031708.1	28.7116475668407	1.35566870174839	0.268175032013218	5.05516375469873	4.30021633704584e-07	3.42295436106718e-05
KMT5B	1742.04267828417	-0.503203343404567	0.0995352083048028	-5.0555311228528	4.29194625207208e-07	3.42295436106718e-05
CYP4F3	7.2233412742081	2.277079980421	0.450740425937466	5.05186544048062	4.37515890218019e-07	3.46821738842866e-05
RASL10A	36.8504161472548	1.02493335381	0.202876500944648	5.05200626508063	4.37193356900933e-07	3.46821738842866e-05
AC079915.1	24.4788512900762	1.58197947313144	0.313292622500411	5.04952673480003	4.42905952578463e-07	3.50370570774802e-05
EXTL3-AS1	23.2039506919437	1.27907951002484	0.253382699671386	5.04801437384513	4.46425567056102e-07	3.52428183770401e-05
TPR	4778.02682427732	-0.549740654670075	0.108955655903558	-5.04554490642209	4.52230659640823e-07	3.56277899762617e-05
C9orf139	30.4103375304657	1.40175449608151	0.27828985230773	5.03703057965428	4.72809268732181e-07	3.71062672917802e-05
GRM7	12.0403358966755	2.33617360007999	0.463804324598089	5.03698106330597	4.72931548092906e-07	3.71062672917802e-05
AC104248.1	4.90396054530115	2.9002176481012	0.575984353132982	5.03523686420628	4.77258316892174e-07	3.72174183825245e-05
AL117353.1	6.36582253175689	2.91882215746945	0.579661891168456	5.0353873558702	4.76883498021053e-07	3.72174183825245e-05
LINC02649	15.5409790893889	1.41784065436498	0.281556962978201	5.03571511557593	4.76068152540475e-07	3.72174183825245e-05
LINC00433	2.01956407322347	3.28769026328526	0.653101502487775	5.03396524240395	4.80436819024517e-07	3.73892889158492e-05
AL162718.2	7.60200346856815	2.7551271080021	0.547906129595893	5.02846556952034	4.94420265428021e-07	3.83996403313297e-05
CYP2F1	4.85946328695009	2.19782118825245	0.437243457522158	5.02653876334119	4.99411572164618e-07	3.86308947363708e-05
KIF20B	855.470761509685	-0.748912401928609	0.148988462399637	-5.02664696223105	4.99130004604467e-07	3.86308947363708e-05
STXBP5L	19.2674192484525	2.06624840855418	0.41127551050321	5.02400059275607	5.0606080594156e-07	3.90664686952914e-05
DENND6B	201.260962728276	0.877388524199383	0.174707940997462	5.02203001872782	5.11281898227294e-07	3.93902662435474e-05
GPR1-AS	6.11326423513377	2.5609711693183	0.510096324230025	5.02056385758906	5.1520019639328e-07	3.96125970641703e-05
AC026462.4	3.26883403346872	3.55056719067421	0.70726215332472	5.02015719911436	5.16292105764505e-07	3.96171584437336e-05
MTND4P11	2.31117506699952	2.9389349076269	0.58557206627475	5.01891240530581	5.19648361045448e-07	3.9795107122217e-05
ATF7IP	3025.78930711739	-0.516168694902142	0.102877798979835	-5.01729916484039	5.2402934725084e-07	4.00506652708625e-05
SLC4A1	22.693904468457	1.90707132390539	0.380151789430462	5.01660488501852	5.2592570615684e-07	4.00552271560811e-05
SMG1P4	11.4181881895506	2.06367967708107	0.411377316579829	5.01651304996203	5.26177039817157e-07	4.00552271560811e-05
FPGT-TNNI3K	13.2036543929198	1.59479461049398	0.31802205571103	5.01472958197304	5.3108105155155e-07	4.03484885245116e-05
AC006504.2	2.16895692714086	3.0375829638274	0.605833388140645	5.01389164626598	5.33400317051919e-07	4.04446046725908e-05
AC004834.1	13.1945742845573	1.55803767970925	0.310846482575733	5.01224162743953	5.37995874606135e-07	4.04870414482418e-05
AC097374.1	6.04453374290911	2.1858890596467	0.43614862374531	5.01179859488256	5.39236275446388e-07	4.04870414482418e-05
AL590552.1	1.60412783004231	2.89799730616427	0.57820376828949	5.01206921348414	5.384782711874e-07	4.04870414482418e-05
HCST	22.4059412573501	1.78728806388911	0.356592018785185	5.01213703542197	5.38288462614292e-07	4.04870414482418e-05
TP53BP1	1297.88944329968	-0.579078010919899	0.115529442324334	-5.01238471570053	5.37595844739629e-07	4.04870414482418e-05
SARNP	28.2664581766015	1.36492253589508	0.272369369903609	5.01129233576495	5.40657073661097e-07	4.05144334866314e-05
OR1M1	3.23108850560887	2.80668330389969	0.560115655008984	5.01089958618398	5.41761796994339e-07	4.05180796594187e-05
ZNF213	785.347187736201	0.677320588691549	0.13533506755026	5.00476780299393	5.59294070336316e-07	4.17479291762518e-05
MZT2B	584.672056453616	0.991982563602346	0.198276079550434	5.00303700704361	5.6434101960718e-07	4.20428580568323e-05
LINC01030	4.2718137697979	3.02643354357817	0.605001988823522	5.00235304922439	5.66347499461188e-07	4.21105707593554e-05
AC022730.1	4.09885270554896	2.30553137998134	0.460945290172583	5.00174625738799	5.68133358799911e-07	4.21185359767676e-05
OR9K1P	2.58283880878606	3.30292366399894	0.660377242863493	5.00157099550702	5.68650184689071e-07	4.21185359767676e-05
ALMS1	1114.89773904889	-0.506721318639176	0.101364788470144	-4.99898758027227	5.76321143838506e-07	4.26044572748593e-05
AC126323.2	4.1075917597503	3.0260150642827	0.605446595775069	4.99798840293901	5.79314682231101e-07	4.27433969483858e-05
AC079341.1	3.37335713840647	3.13430663746401	0.62753066943723	4.99466685871283	5.89374158745225e-07	4.30990860076427e-05
ANKRD40CL	2.96270249177097	2.7244228017385	0.545479883715304	4.99454312262123	5.89752134751542e-07	4.30990860076427e-05
DIP2B	1710.07129440625	-0.512905109357577	0.102685672687122	-4.99490431270169	5.88649463212665e-07	4.30990860076427e-05
LINC02604	320.42468311738	0.971383293862936	0.194454357874193	4.99543082748187	5.87045633916317e-07	4.30990860076427e-05
RANBP6	940.506160283269	-0.722343037224165	0.144620052432004	-4.99476403912789	5.89077465961012e-07	4.30990860076427e-05
CFAP97P1	2.18568506340606	3.33793467147631	0.668432847337088	4.99367241567201	5.92418493947026e-07	4.32116356602006e-05
ASIC3	109.996771336046	1.16743729253557	0.234109539367411	4.98671389337704	6.1414907875196e-07	4.46270032281751e-05
MUC22	7.63699998322602	2.50364766090089	0.502040535858962	4.98694324875043	6.13420742876942e-07	4.46270032281751e-05
AC005343.4	31.6430194229046	1.50117963498681	0.301127681945643	4.98519307586538	6.18999683833154e-07	4.4894443987952e-05
LINC01226	17.9137387022914	1.96143144223517	0.393536095381128	4.98412080939001	6.22441820970795e-07	4.50589157456349e-05
LINC01210	4.49391194391453	3.50036721060851	0.702472960676089	4.98292091874911	6.26315524190938e-07	4.52539505021351e-05
IMMP1LP3	3.89947394633995	2.46367121359871	0.494483252702337	4.9823147702876	6.28281225222782e-07	4.53106499400799e-05
LINC00934	3.32424932408713	3.65246579296104	0.733479320582226	4.97964385698259	6.37013878909568e-07	4.58542429495748e-05
NOVA2	359.019440004455	0.931206072539403	0.187160399440642	4.9754439257581	6.50982776182171e-07	4.66404819492163e-05
SELENOV	3.65607554404095	2.87455986065942	0.577703344236165	4.9758407828851	6.49650309333792e-07	4.66404819492163e-05
STAR	20.588248798708	1.33775567535622	0.268881274096287	4.97526530939141	6.51583348314436e-07	4.66404819492163e-05
AL136985.3	5.07707608121614	2.27044191411198	0.456427452477108	4.97437632594164	6.5458037964745e-07	4.67138311963733e-05
CEACAM8	5.39963795549306	2.51228516303605	0.505059157681266	4.97423940310278	6.55043166879059e-07	4.67138311963733e-05
LINC00904	5.31317507135794	2.97942091961284	0.599212080040114	4.97223106619176	6.61867508130179e-07	4.71129326241755e-05
CATSPER4	5.01297346296392	2.89828154084512	0.583240867961823	4.96927033075267	6.72053203366756e-07	4.7749380099208e-05
AC113414.1	6.14687851732441	2.22446650787451	0.447765893803048	4.96792305680378	6.76738024319751e-07	4.79422660378706e-05
PLD3	16238.7783548143	0.83298159438318	0.167677116651493	4.96777145872852	6.77267135625038e-07	4.79422660378706e-05
AC016251.1	4.8539582401222	2.85510300738848	0.574813211272917	4.96701006761116	6.79930596023071e-07	4.80421679145804e-05
NEB	1731.19624548207	-2.57893474044871	0.519453633412453	-4.96470632712084	6.88051039119418e-07	4.85265702534829e-05
LINC02217	6.45263066624926	2.91605880295331	0.587586205049024	4.96277614739103	6.94926594771738e-07	4.8921557177261e-05
MYT1L	29.5707247926087	2.20157839446067	0.443840756622898	4.96028893608616	7.03884038036628e-07	4.94613899035738e-05
TCP10L2	2.33776530561218	4.21067612499062	0.848973666167707	4.95972524565779	7.05929521723048e-07	4.95144386836347e-05
CYP4F22	12.105893428156	2.01161911153708	0.405698888746073	4.95840429278611	7.10745371796438e-07	4.97612548899889e-05
AL096706.1	3.21583298452892	3.61580355509088	0.729486768926168	4.95664035197442	7.17225620417514e-07	5.00496796828023e-05
LINC01684	41.5406725653721	2.03542054850955	0.410650771282157	4.95657305635747	7.17473970483522e-07	5.00496796828023e-05
AC099489.1	75.4976865341011	0.993050738035262	0.200391329377248	4.95555741419226	7.21232207607384e-07	5.02205374033984e-05
ABO	72.4283572391439	1.46855365314535	0.296367499349939	4.95517779907218	7.22641782137131e-07	5.02275312595205e-05
HIGD1AP9	6.73928904364944	2.33884591488374	0.472393362340793	4.95105583891852	7.38119192575459e-07	5.1210522715267e-05
AC009299.1	3.57931625000961	3.20295749710175	0.647122694510399	4.94953665552565	7.43903669556185e-07	5.15186860827836e-05
ALKAL2	20.9236024382056	-2.87565786305337	0.581647163981771	-4.94399017329945	7.65395632407905e-07	5.2911593204674e-05
MARCHF10	19.3063992940346	1.59405858422712	0.322522478137809	4.94247282679629	7.71378594088583e-07	5.32292851068285e-05
LINC01847	5.57628855343277	2.49591123857693	0.505036153632906	4.9420446845695	7.7307490992978e-07	5.32505656539962e-05
NPM1P30	3.62763712171451	3.19407688524526	0.64696997991923	4.93697850655145	7.93422114151038e-07	5.45541689133206e-05
AL358473.1	10.3934642885711	2.0804624642634	0.421539750714791	4.93538856237312	7.99913438898034e-07	5.47775927610848e-05
LINC01023	45.7627381393254	1.21989344540796	0.247185441829981	4.93513467612314	8.0095471470192e-07	5.47775927610848e-05
LRP4-AS1	43.9108825229768	1.22110485272141	0.247408014442083	4.93559133674415	7.99082727356596e-07	5.47775927610848e-05
AC021393.1	3.39161267419406	3.33641302605873	0.676435417091404	4.93234526424553	8.12481373432566e-07	5.54670335489097e-05
ZNF724	79.2483475526014	-0.928993672717316	0.188365821445319	-4.93185900493628	8.14507023080394e-07	5.55065558694947e-05
LINC00924	24.1857214491581	1.66354803392995	0.337370800988118	4.930918825985	8.18437405379436e-07	5.55531312669597e-05
LINC01900	3.43757102303778	3.58828477871563	0.727749794921828	4.93065721729412	8.19534295021742e-07	5.55531312669597e-05
LINC01919	4.06595997269515	2.24902822818864	0.456118883479134	4.93079394353012	8.18960844018639e-07	5.55531312669597e-05
AC007786.2	7.1501119869328	2.50779730552514	0.50874564731883	4.92937348700993	8.24937353853345e-07	5.58207609440764e-05
OR5A1	5.69970023041705	3.05481850850122	0.619764534915153	4.92899857349765	8.26521779490807e-07	5.58295090030348e-05
IRF5P1	5.12535442534247	3.25119968876464	0.659840929687242	4.92724767817248	8.33960141611865e-07	5.62329503571571e-05
DIAPH1-AS1	4.27372535432126	2.50196496294506	0.507900265862961	4.92609500547126	8.38892210596674e-07	5.64662762174782e-05
FABP1	2.56334127158968	2.77279029410382	0.563120355128271	4.92397454443325	8.48038729240749e-07	5.68823460223423e-05
LINC02558	1.88619373078196	2.11861934872834	0.43025822028363	4.9240647798239	8.4764755382059e-07	5.68823460223423e-05
AC069368.2	9.78075410328545	1.40534097730508	0.285606177543512	4.92055525336448	8.62990322899263e-07	5.77842054427156e-05
AC026624.1	5.81565009213964	1.70255126017653	0.346177771456842	4.91814148843693	8.73697543960022e-07	5.83992224200595e-05
AC026765.3	5.3315265043071	2.19543907270316	0.446432592753598	4.91773922500077	8.75494335495966e-07	5.84175498608239e-05
MGAT4FP	5.23877924297003	2.46981846262402	0.502415506168229	4.91588820866733	8.8380823545941e-07	5.88699141838041e-05
KIR3DX1	5.37599393651003	1.88595784022674	0.383733615600409	4.91475795592179	8.88922129784286e-07	5.91079295553443e-05
ATP2C2	14.4147695962938	1.28008755775356	0.260613515606752	4.91182337482884	9.02333188479514e-07	5.98958779280165e-05
CARS1P1	1.95269927143101	3.02830492573193	0.616979584995745	4.90827411372585	9.18813747431118e-07	6.06749174659031e-05
CYP2G1P	4.40985335667577	2.27620139326575	0.463717539207285	4.90859456633205	9.17313943209296e-07	6.06749174659031e-05
GPR4	641.653356551234	0.998135388597455	0.203335322896887	4.90881453540473	9.16285793542395e-07	6.06749174659031e-05
GNG5P3	2.89919790541442	2.11308692597432	0.430681904999866	4.90637498683623	9.27750745996757e-07	6.0950364506263e-05
NLRP9	6.29751488297923	2.35973999010773	0.480940365073475	4.90651266035286	9.27100071971738e-07	6.0950364506263e-05
Z82217.1	36.0325968289532	1.41012176647382	0.287372725358021	4.90694363815159	9.2506601945383e-07	6.0950364506263e-05
AC103702.1	22.3691324227332	1.76550993483647	0.359895942868182	4.90561221881602	9.31363722030182e-07	6.09788940667781e-05
FAM110A	589.348937930713	0.731441063561815	0.14910229430432	4.90563251876548	9.31267392762986e-07	6.09788940667781e-05
MMP25-AS1	235.895125369357	0.925865180544718	0.188773503360838	4.90463525897985	9.36011043094219e-07	6.11226487749601e-05
ZNF205	356.204775566448	0.726262628906601	0.148081435823694	4.9044812732049	9.36745575095175e-07	6.11226487749601e-05
DACH2	7.9249398832671	2.58572808787124	0.527308525464491	4.90363414017163	9.40796443854932e-07	6.11843441840307e-05
WNT8A	3.36328317270599	2.64318172782474	0.539026997123338	4.90361659421659	9.40880524111296e-07	6.11843441840307e-05
AC244034.3	3.43369824294873	2.99711755676079	0.611393050595242	4.90211256710041	9.48114776942756e-07	6.13428661837482e-05
CDH20	19.1837811521286	2.36537206462053	0.482490000157641	4.90242712563514	9.4659736020138e-07	6.13428661837482e-05
LINC00598	31.479458236393	1.40716647024769	0.287044231212274	4.90226354420992	9.47386177883516e-07	6.13428661837482e-05
AC107398.3	14.591967509719	2.35564119495419	0.480597492335835	4.90148457393137	9.51151196308086e-07	6.1435720452445e-05
CASC19	40.2167480126385	1.80697684899776	0.368787715474665	4.89977505533776	9.59464420513173e-07	6.18685233980318e-05
TMEM51-AS1	43.3582523414398	1.29890882791816	0.265231733793026	4.89726025367599	9.71820912567821e-07	6.2560155960553e-05
KCNQ5-AS1	8.97210723416122	2.75488686728709	0.562662877894005	4.89615891774907	9.77280438198388e-07	6.2806228764418e-05
CYP2G2P	3.0727380291027	3.83548402151856	0.783621857509393	4.89455977365025	9.85260280410614e-07	6.32131792282843e-05
SYNDIG1L	4.99651360608209	2.19071588173855	0.447637404355722	4.89395180211005	9.88310527173602e-07	6.33030216962764e-05
AC087565.1	6.87972342627146	2.98126654012564	0.609414478292984	4.89201790623091	9.98073617159675e-07	6.37252169730955e-05
AC105384.2	7.52505596205812	1.81870139055323	0.37177141163455	4.89198828537415	9.98223874705616e-07	6.37252169730955e-05
AC107081.2	6.59181340044254	2.08302815633054	0.426124878368075	4.88830449024212	1.01708135788677e-06	6.47222201654132e-05
PPDPF	6163.47087565983	0.883832309961202	0.180806453314913	4.88827856393942	1.01721528291876e-06	6.47222201654132e-05
PSG2	2.92826591771368	2.83674152316132	0.580359730360547	4.88790206274133	1.0191620533983e-06	6.47387259979013e-05
POT1-AS1	33.2512328492967	1.42349003392303	0.291270661970643	4.88717272207288	1.02294345405334e-06	6.48715231432472e-05
PGA5	1.91824124808059	2.64155926503501	0.540730228303789	4.88517032480556	1.03339481333868e-06	6.54261696425168e-05
LDB3	225.045545084565	-2.19800760384586	0.449981097779204	-4.88466652197994	1.0360405119059e-06	6.54856117303025e-05
C12orf42	6.57772314655488	2.47900753254625	0.507659905358531	4.88320528444229	1.04375106552516e-06	6.57135736533636e-05
FAM153B	3.29304952409759	2.71313556048123	0.555627681408555	4.88301006458722	1.0447853605586e-06	6.57135736533636e-05
TMEM270	2.95302936867946	2.87097490213064	0.587940407679239	4.88310526820764	1.04428083873441e-06	6.57135736533636e-05
AC012435.2	15.5089985423106	1.54603080434621	0.316756723467254	4.88081448571377	1.0564859099331e-06	6.63348868316424e-05
XKR3	4.67221170625736	2.59356447705506	0.531412656498449	4.88050942208343	1.05812158211393e-06	6.63348868316424e-05
AC010476.2	4.32454730962068	2.70425651380382	0.554172078705848	4.8798137216134	1.06186086971144e-06	6.64607112368984e-05
MYL2	93.5818706542583	-4.04697963238103	0.829472133482304	-4.87898202847506	1.06634778891882e-06	6.66328430251605e-05
AC068193.1	9.54425554271733	1.68623370372742	0.345666867614819	4.8782046001771	1.07055844955358e-06	6.67871805431255e-05
ADGRE3	6.96963057063258	1.93232606679537	0.39641807819392	4.87446504861496	1.09103698976971e-06	6.77343303988584e-05
LINC01727	6.71441329697599	2.68709277956806	0.551246521029819	4.87457548856386	1.09042683221098e-06	6.77343303988584e-05
LINC01977	37.5499722153543	1.63485742724891	0.335388368562183	4.8745203486262	1.09073142774482e-06	6.77343303988584e-05
AC003681.1	188.236704015751	1.00069038656288	0.205426974776355	4.87127061892584	1.10882842161044e-06	6.87276575960062e-05
AL021877.2	5.84450323405803	2.79402490778584	0.573662342024955	4.87050430733049	1.11313774546117e-06	6.88834772259815e-05
CYP3A43	5.59614890889313	2.15168148475737	0.441823875738744	4.86999821175278	1.11599258615766e-06	6.89489332578273e-05
BRICD5	68.4004523847314	0.913141061407154	0.187550813329122	4.86876620366735	1.12297171797236e-06	6.91889756403841e-05
CPSF2	2957.04709470851	-0.463435224129608	0.0951906196362279	-4.86849676891097	1.12450361061167e-06	6.91889756403841e-05
VSX2	2.956726763618	2.88290864405414	0.592172571171829	4.86835896223504	1.12528789844397e-06	6.91889756403841e-05
AL359232.1	16.7474931179602	1.69650284279384	0.348549010422975	4.86732939145368	1.13116408931526e-06	6.93164595235302e-05
AL591543.1	3.14502215894336	2.37669967021138	0.488379193282521	4.86650476290149	1.13589187379973e-06	6.93164595235302e-05
NANOGNB	2.49447309383202	3.22946809743783	0.663465325116787	4.86757630757773	1.12975215013728e-06	6.93164595235302e-05
PGP	917.017382214309	0.757439855647862	0.155646302915282	4.86641726440579	1.13639463706572e-06	6.93164595235302e-05
RN7SL538P	3.06947570007561	3.63796851464267	0.747481169188798	4.8669701185794	1.13322155067816e-06	6.93164595235302e-05
AC006238.2	15.6702633345412	1.30723369473845	0.268684267880231	4.86531535713568	1.14274451402166e-06	6.94631698203369e-05
AL592146.2	2.66015071768886	2.79684642306577	0.57481098372421	4.86568020142022	1.14063828242652e-06	6.94631698203369e-05
PRSS57	4.23540977943913	3.42411285012991	0.703817448885672	4.86505819875761	1.14423132708976e-06	6.94631698203369e-05
AC007106.2	2.59485300095893	2.80834514525766	0.577452082611714	4.86333884632646	1.15422004342626e-06	6.99588632008454e-05
LINC01905	5.85918983466286	3.31544623193713	0.681794846944415	4.86282090103188	1.15724549656554e-06	7.00316056257574e-05
AC090376.1	4.07137257282224	2.55145329278769	0.524944907165163	4.86042108031144	1.17136333794071e-06	7.07743262783799e-05
AL033543.1	33.2386772473291	1.36100908684538	0.280068433506478	4.85955903635923	1.17647497236441e-06	7.08599925662563e-05
SLC35G3	6.10141703221581	2.42101739498746	0.498196783879813	4.85956046551178	1.17646648023004e-06	7.08599925662563e-05
OPA1	2240.38386871024	-0.465948914823568	0.095912223037154	-4.85807647939794	1.18531627786925e-06	7.12806107100464e-05
AC234782.2	12.4957929615403	1.87369218740137	0.385851081430681	4.85599827906142	1.19781741380941e-06	7.19196568319647e-05
AL359764.2	6.67626620467909	2.35195906692661	0.484693368242048	4.85246801592729	1.21934453535592e-06	7.25311500589157e-05
AP001269.4	9.64919543588059	1.57134887955166	0.323785283714664	4.85305836486508	1.21571892464966e-06	7.25311500589157e-05
DDIAS	384.709246813219	-0.657941103597607	0.135586018642179	-4.85257337140313	1.21869673614349e-06	7.25311500589157e-05
LRRC10B	69.5819437496331	1.40745129879474	0.289973676160696	4.85372092194592	1.2116622015174e-06	7.25311500589157e-05
MTND5P10	19.8984686378199	1.48950750575222	0.306908228300099	4.85326676968646	1.21444149118437e-06	7.25311500589157e-05
TTLL10	7.3646086231104	1.61144158344862	0.332076285549705	4.85262469369384	1.21838129071554e-06	7.25311500589157e-05
AC079160.1	7.49811846355212	2.8847870235951	0.594606168547916	4.85159282931763	1.22473861595274e-06	7.2532265039676e-05
DYDC1	2.90438892805218	3.80481037594029	0.784247175111273	4.85154489131625	1.22503473677145e-06	7.2532265039676e-05
TLK1	1529.77605761715	-0.556473552842186	0.114695368036873	-4.85175262407535	1.22375203504862e-06	7.2532265039676e-05
AC079363.1	3.00878448768018	2.84483607838107	0.586810842303242	4.8479610008824	1.24736914283302e-06	7.36703621950811e-05
MUCL3	5.60748174518349	2.52726636729866	0.521317458364468	4.84784525580146	1.24809694338371e-06	7.36703621950811e-05
AC009094.1	6.29365798982355	1.95399747286471	0.403151736144268	4.84680406328566	1.25466231262469e-06	7.38307192461217e-05
AC114776.1	2.60476069278044	2.69173836064146	0.555350040027598	4.84692206109806	1.25391659684751e-06	7.38307192461217e-05
SGK2	15.0894865655073	1.92241319290921	0.396697366500169	4.8460447566606	1.25947115010663e-06	7.4000198493325e-05
BAD	281.98387441253	0.872661171915612	0.180138064364179	4.84440184808127	1.26993676910098e-06	7.45010153212497e-05
WASF3-AS1	4.1833921619353	2.64782923367574	0.546716844067966	4.8431455193039	1.27799619827837e-06	7.48593589913682e-05
AC003001.1	3.11817690076592	3.3329861332058	0.688550718553761	4.84058188219808	1.29459499652021e-06	7.57160460845897e-05
AL390860.1	2.91105449937946	2.56845271353106	0.530660264287091	4.84010747814633	1.29768927642075e-06	7.57814984298859e-05
AC106872.12	4.03396525572792	2.58042131746532	0.533626961153207	4.83562770495861	1.32726130519045e-06	7.69230128342025e-05
AP001496.4	3.22583828343984	3.52438176319188	0.72881247717004	4.83578680880569	1.3262000113923e-06	7.69230128342025e-05
ASTN2-AS1	3.85079440970869	2.8953018097897	0.598724328004186	4.83578447436907	1.32621557722666e-06	7.69230128342025e-05
OR10K1	4.19242677463099	2.3943053650975	0.495104082514182	4.83596368856223	1.32502110242687e-06	7.69230128342025e-05
SYCP2L	14.1852465059401	2.0484326068914	0.423513761341737	4.83675571816544	1.31975455142039e-06	7.69230128342025e-05
MROH6	223.419467071441	0.878348810460944	0.181661885610131	4.83507482877279	1.33095559138917e-06	7.70207740193487e-05
AC119674.1	26.3144039785308	1.82854841079757	0.378246726233599	4.8342742553396	1.33632250943152e-06	7.72148881315651e-05
AL109806.1	5.37644916044519	1.93060175203203	0.399442590611481	4.8332396129231	1.34328942801162e-06	7.73843625893722e-05
OR4K17	3.68502333974977	2.75192739851262	0.56936028888759	4.83336729347476	1.34242778629736e-06	7.73843625893722e-05
CYP4F23P	3.86646390601761	2.52059196379862	0.521579478929785	4.83261337077631	1.34752327979628e-06	7.75118825726296e-05
FBN3	17.9376051713567	1.78760561840475	0.370035673091673	4.83090077091536	1.35916734170609e-06	7.80646308371819e-05
AC022816.1	7.17648586525641	2.18445823568543	0.452272281577376	4.82996266776898	1.36558651510121e-06	7.83160804557371e-05
AC009019.2	1.76750273716574	2.76724936259716	0.573073223864006	4.82878844685621	1.37366247088716e-06	7.85444232794752e-05
ZNF688	340.999754949366	0.764971545720964	0.158410673606018	4.82904041948284	1.3719256139166e-06	7.85444232794752e-05
AP001993.1	6.25272515675176	2.35520415694285	0.487776887392495	4.82844558202224	1.37602924808837e-06	7.85626698830453e-05
KRTCAP2P1	41.5762812412555	1.08837212032862	0.225490007790267	4.82669778139765	1.38815529874279e-06	7.9137227855668e-05
LINC-PINT	82.8212444425117	0.922792605181346	0.191237663597875	4.82537062951024	1.39743150795368e-06	7.94663039868628e-05
TCAF1P1	63.6680309202781	-1.00767427965879	0.208832309746012	-4.82527957902851	1.39807009125374e-06	7.94663039868628e-05
AL354714.1	3.8544489921028	2.03499140129244	0.421893153567392	4.82347576414835	1.41077916321538e-06	7.99586053937717e-05
AL590666.3	4.41038744800866	2.4722927845402	0.512556009687014	4.82345877877791	1.41089936277487e-06	7.99586053937717e-05
AL442071.2	10.4663295838914	1.94609362597829	0.403498774877183	4.82304717423403	1.41381515771475e-06	8.00056727965217e-05
ACTG1P24	13.6779944425676	1.63198802580878	0.338621892446809	4.81949945414452	1.43918846824014e-06	8.10827370939348e-05
LINC02869	5.4449438150704	2.61509453461622	0.542577866121789	4.8197589653044	1.43731769688331e-06	8.10827370939348e-05
YES1P1	55.5393186510914	1.19408143378591	0.247733232580063	4.82002927645165	1.43537155669867e-06	8.10827370939348e-05
AC092868.1	3.50105832092691	2.71177898665227	0.562744438539289	4.81884635535664	1.44390691174523e-06	8.12292910306882e-05
LINC01553	3.44862322780718	2.93459890225148	0.609028738461341	4.818490026703	1.44648754796572e-06	8.12553261388006e-05
APOB	11.4021092166893	2.23939190617349	0.464925081453903	4.81667261136034	1.45971894712952e-06	8.15737363890666e-05
JRKL	518.156040611199	-0.686948055309008	0.142622608462184	-4.81654390363468	1.46066038260194e-06	8.15737363890666e-05
LINC01498	4.32763081501305	2.5687271629012	0.533295527721426	4.81670486508	1.45948311803172e-06	8.15737363890666e-05
SELENOI	1546.42522617818	-0.536064860146379	0.111291135717986	-4.81677949180766	1.4589376112015e-06	8.15737363890666e-05
AC092809.2	12.2290076015972	1.62966326706036	0.3383936253078	4.81588051659669	1.46552200833272e-06	8.17262832757288e-05
RGR	3.032640375728	2.71225029060332	0.563422666457207	4.81388210321374	1.48026157428785e-06	8.24284409589285e-05
HTR3A	5.79945453389791	2.95092675646256	0.613275700649222	4.81174576677124	1.49617601396269e-06	8.31938914894296e-05
UTP20	1255.54815680697	-0.474804029258731	0.0986873235051342	-4.81119572803116	1.50030003035604e-06	8.3302476504588e-05
OR56A1	4.80503076657483	2.79943968075784	0.582069084407264	4.8094629241623	1.51336361671317e-06	8.39063900035179e-05
LIN28A	10.1267223852249	1.93651496327854	0.402709475854634	4.80871466748789	1.51903846021492e-06	8.40211345631771e-05
MSANTD1	14.0778604820833	1.33513773904321	0.27765549247732	4.80861274210979	1.51981305254111e-06	8.40211345631771e-05
LMOD2	66.6263823466139	-3.26214700482017	0.678452404526381	-4.80821791338102	1.52281717999419e-06	8.40660816472473e-05
AC079177.1	5.98406002840107	3.19246174502425	0.66413178198698	4.80697029055423	1.53234751735587e-06	8.44706568942421e-05
FNDC7	8.10297876395711	1.95757300788389	0.40735480399033	4.80557241183379	1.54309374463195e-06	8.49410010047258e-05
OR4K13	4.11858432643635	2.72163730518034	0.566712340575883	4.80250227551894	1.5669503811567e-06	8.61306379281362e-05
NLRP12	24.1909543152976	1.41268758368201	0.294304206556107	4.8000930744858	1.58591907689338e-06	8.68002242841204e-05
SLC8A1-AS1	31.2125468174515	1.59267803351627	0.331787996443041	4.80028828827656	1.58437389135398e-06	8.68002242841204e-05
SOAT2	4.99642628809095	1.93924912907499	0.403970030524226	4.80047771503855	1.58287589575436e-06	8.68002242841204e-05
G3BP2	4403.61162022083	-0.467612708183066	0.0974308207446061	-4.79943312197699	1.59115356628826e-06	8.69626622190623e-05
PTPN11	4406.1904300199	-0.41816449985025	0.0871595094148549	-4.79769221577308	1.6050415769798e-06	8.7596913490731e-05
RPL7P61	6.73100952203886	2.51673179172441	0.524607727928171	4.79735935584425	1.60771019024879e-06	8.76179216893118e-05
DNAJA1	7760.04226386808	-0.545021853304738	0.11363132698314	-4.79640489796976	1.61538596475063e-06	8.79113663965779e-05
AC005772.1	2.41488697929032	3.18695398639993	0.664809672384549	4.79378402388298	1.63664470120811e-06	8.88971169486942e-05
AL160412.1	2.25781662437848	3.34571185951106	0.698014532141073	4.7931836737675	1.64155204866362e-06	8.88971169486942e-05
LINC00534	17.407534501742	2.02415072656474	0.422269868673596	4.79350026304945	1.6389624427731e-06	8.88971169486942e-05
OR7E12P	3.85240516528354	2.27834151387188	0.475344200470723	4.79303526079773	1.64276737604254e-06	8.88971169486942e-05
INCENP	1410.05431163617	-0.540379863137082	0.112779048062031	-4.79149161500157	1.65545940272123e-06	8.94097245213605e-05
LINC01965	8.25077857074059	2.80791145730007	0.586060350603557	4.79116434750847	1.6581623154246e-06	8.94097245213605e-05
ZNF847P	4.02380617382121	2.5218993434818	0.52637881123772	4.79103506760054	1.65923121065522e-06	8.94097245213605e-05
OR2AG1	5.42744454408764	2.4751090274844	0.516680904348025	4.79040159343148	1.66447839940084e-06	8.95666798735089e-05
CPLX2	3.30253205732258	2.71686972700857	0.567406152335165	4.78822747308479	1.68260863139995e-06	9.04154696931677e-05
AC108482.1	2.54232623175254	3.05454286578478	0.637978564144395	4.7878456071346	1.68581258880919e-06	9.04609392934858e-05
LINC00868	3.08851263336216	2.56886314926212	0.536706302283814	4.78634802373475	1.69843439584806e-06	9.08840062280369e-05
RNU5B-1	3.9398033295475	2.81263684987137	0.587626356541441	4.78643753562305	1.69767743408677e-06	9.08840062280369e-05
DDX10	1399.84586097064	-0.704979600769467	0.147318835082702	-4.78540032151155	1.70646861079577e-06	9.11867426050158e-05
VWA1	4420.23223833673	0.943262510653997	0.197145584959652	4.78459870580946	1.71329286907618e-06	9.14240716381722e-05
AC078983.1	10.7340638248334	2.27966835432548	0.476515074890892	4.78404246675189	1.7180436102092e-06	9.15502488790225e-05
PYCARD	184.12151847185	1.14926708406125	0.240320504613864	4.7822264933566	1.73364181943282e-06	9.2253308857391e-05
AL391097.1	1.94089650302777	3.37063764453668	0.705238932936797	4.77942649947086	1.7579592301476e-06	9.34177587023171e-05
AP001029.2	29.7203893627148	1.09847792059728	0.229891808786258	4.77823862623393	1.76837441340043e-06	9.3841246360905e-05
AP003175.1	4.38602476660286	2.27559439677423	0.476370941020992	4.77693788772467	1.77984720351205e-06	9.43196100236833e-05
RGS6	23.0364878671801	2.21987672881869	0.464739295329831	4.77660647835516	1.78278171841329e-06	9.43448085384314e-05
AC114980.1	32.6023419721851	1.22558827632618	0.256607274426886	4.77612444566681	1.78705825106895e-06	9.44408593922347e-05
RLIMP1	5.91587900843117	1.60705619686406	0.336534464242916	4.77530941884175	1.79431149964739e-06	9.46937404497542e-05
HSPA8P14	19.3783348662195	1.47485148780359	0.308986428434719	4.7731918041675	1.81328947525345e-06	9.55638424410015e-05
AL591506.1	5.47466291668779	2.75187716965408	0.576808672782793	4.77086649265821	1.83435098151195e-06	9.65412127677214e-05
AC040160.1	114.004332136829	0.909424074466101	0.190762729849903	4.76730478318096	1.86706757540309e-06	9.79942293645557e-05
PIWIL1	9.30351848438852	2.06460634356313	0.43306876309351	4.76738688982131	1.86630709910609e-06	9.79942293645557e-05
ASS1P5	4.80599501478673	2.10578392662057	0.441787564525126	4.76650792306493	1.87446362161405e-06	9.81139778587537e-05
PURPL	22.5246216259196	2.49628611559079	0.523713163494855	4.76651398053949	1.87440729321383e-06	9.81139778587537e-05
AC005324.2	7.87293913119457	2.05868952144944	0.431998532230098	4.76550119469596	1.88384781040189e-06	9.847082962083e-05
ADCY10	28.3179015448673	1.53392106191409	0.321992504225645	4.76384090245515	1.89942285974781e-06	9.88860314510104e-05
LENG8	3372.91194092608	0.631835229981765	0.132623406527778	4.76413060502581	1.89669630545128e-06	9.88860314510104e-05
USP16	2141.71910382382	-0.636952854453357	0.13370603499069	-4.76383025267115	1.89952316259793e-06	9.88860314510104e-05
DDX3P1	3.42341625864093	1.99520572197153	0.418964848657792	4.76222701824134	1.914681091337e-06	9.95400669801173e-05
AC016493.1	2.28678266189274	2.94774883618477	0.61925584756526	4.76014695343531	1.9345205219927e-06	0.000100299660631478
AL590483.4	1.71923612786734	3.09476132911933	0.650138463312014	4.76015726458272	1.93442169006201e-06	0.000100299660631478
UQCR10	592.795789379913	0.968919367694753	0.203560731697605	4.75985402299551	1.93733027576466e-06	0.000100309785007102
AC087741.1	63.3556834930496	1.03061399385095	0.216583780115067	4.7585003517041	1.95036552912986e-06	0.000100848617595856
NWD1	11.2249444501326	1.75337291716531	0.368591026288507	4.75696040356907	1.96529699675804e-06	0.000101483916385755
AL359697.1	16.0169175297793	1.62382670198174	0.341697073121358	4.75224059471243	2.01174783954333e-06	0.000103603663570146
HTR3E	8.52819602074087	2.22490400869867	0.468159157488538	4.75245218022495	2.00964309289112e-06	0.000103603663570146
ASAP1-IT2	90.8599227343826	1.07204988872055	0.225609509276894	4.75179389448877	2.01619834594722e-06	0.00010369367552139
OR7A17	4.85682215941866	2.47806976189968	0.521595950302603	4.75093750337217	2.0247570926556e-06	0.000103994451638444
LINC02346	4.99924199137502	2.68698259100914	0.565624193292953	4.75047323447403	2.02941155905746e-06	0.000104094162147537
MTCO2P1	3.94655822933161	3.47284631021937	0.731210201372781	4.74945002640747	2.0397059096181e-06	0.000104482505519783
AC010627.1	7.5159543497011	2.06474034594553	0.434811976002496	4.74858205362238	2.04847776451976e-06	0.000104791928521773
MAD2L1P1	24.4631405712209	1.24259694866131	0.261769456052958	4.74691343825052	2.06544291958818e-06	0.000105519105853315
SMIM35	4.26927407448699	2.21109399171679	0.465866787633592	4.74619365537565	2.07280268978183e-06	0.000105754282977207
TPT1-AS1	435.114787926079	0.594936180134056	0.125429877047537	4.74317757569499	2.10391689371425e-06	0.000107199175911202
AC012409.2	3.11008679013313	3.12682590035383	0.659480318088717	4.74134832320074	2.12300567262572e-06	0.000108028327110917
SNF8P1	4.84914545556305	1.78896103444141	0.37744623968474	4.73964460723102	2.14093396713986e-06	0.000108796309294378
ABCC11	17.82671624179	1.54065375654489	0.325192004652238	4.73767415712594	2.16185046674867e-06	0.000109568978676019
WT1-AS	2.13752933308793	2.95997071790433	0.62474162355653	4.73791181233259	2.15931736711257e-06	0.000109568978676019
UTS2B	10.0022073864832	2.0845810462317	0.440030577884279	4.73735497258991	2.16525705510896e-06	0.00010959685677225
AC005863.1	3.80949085727971	2.75411817048741	0.58185847499412	4.7333128051718	2.20884677361156e-06	0.000111655894813116
AL132796.2	3.06154959295038	2.80308754355014	0.592426360948328	4.73153750123996	2.2282564114241e-06	0.00011234101673733
PCM1	3562.54855329441	-0.57944027884867	0.12245830695322	-4.73173517799835	2.22608710846437e-06	0.00011234101673733
EIF2S2P3	35.183441092302	1.11082628506525	0.234787200743451	4.73120460377665	2.23191421382963e-06	0.000112377759372705
LIPE	186.457220996725	1.01227875251526	0.213977535559608	4.73077115253187	2.23668552078975e-06	0.00011247039760962
GABRG3	9.95569099823643	2.39274655488585	0.505910139072523	4.7295880633514	2.24975853154617e-06	0.000112979693167319
ELF3-AS1	57.9919297862754	1.15818820265635	0.244908346580857	4.72906790979445	2.25552936568422e-06	0.000113121431598963
AC005410.1	9.70687048128991	1.6572818175457	0.350578235135098	4.72728096456716	2.27546308782549e-06	0.000113972183146998
LINC02096	4.48530931900062	2.94104273286418	0.622253983864972	4.72643455747224	2.28496385794491e-06	0.000114298837467761
HTR3B	4.40531829722775	2.37739018868734	0.50302893656425	4.72614996052753	2.28816695666026e-06	0.000114310028159094
POU5F1B	13.1147827631834	1.95450163917506	0.413635635990554	4.72517711027126	2.29914884074745e-06	0.000114709289431674
PSG6	4.09748947045796	3.29128178989896	0.696900598053834	4.72274209419565	2.32685848908862e-06	0.000115941012533588
KRT23	2.81276330025989	2.54154303590365	0.5383631834954	4.7208708058421	2.34837071433124e-06	0.000116861140333005
AP005203.1	3.08625851440324	3.36755192711788	0.713462401355238	4.72001316498408	2.35829379814435e-06	0.000117202925069177
AC055714.1	6.55236593359624	2.40759767869626	0.51016587327368	4.71924486686452	2.3672173428837e-06	0.000117494214481784
AC097504.1	3.7587017818119	2.61085916705981	0.553316914171295	4.71856019614023	2.37519689128912e-06	0.000117737957529832
AGGF1P10	3.68348257377914	2.88033948719718	0.610562651002168	4.71751667493817	2.38740838475791e-06	0.000117823931134509
CD40	636.821082845773	0.995001079805075	0.210906610815076	4.71773300969449	2.38487184995916e-06	0.000117823931134509
LINC02681	2.52454033831368	2.54901856195594	0.540333753903953	4.71748903994815	2.38773259277094e-06	0.000117823931134509
RFC1	2730.48128632518	-0.555727389861122	0.117804676816534	-4.71736271325286	2.38921516987641e-06	0.000117823931134509
TSPAN31	811.965495641937	0.858322397361351	0.182047543107235	4.71482549399613	2.41917992333661e-06	0.000119148493091984
AC098487.1	23.4645900243684	1.07743341469273	0.228592215005419	4.71334255485116	2.43686025970685e-06	0.000119614943227522
AF131216.5	1.8894472470251	3.14528700937511	0.667352064915293	4.71308500375186	2.4399435276795e-06	0.000119614943227522
AL139128.1	11.790128285311	1.40072715195345	0.297191884374769	4.71320794947107	2.43847121850488e-06	0.000119614943227522
AL591441.1	4.05926652351176	2.78445525763693	0.590804819029553	4.71298670550899	2.4411212903576e-06	0.000119614943227522
AC004083.1	9.57580083460086	2.11510061369392	0.448817910888466	4.71260295630121	2.44572441679006e-06	0.000119687638646664
AC010261.1	2.25242910166657	3.11323651267876	0.660668189786926	4.712254291648	2.44991392287265e-06	0.000119739933094083
ZCRB1P1	23.3855691936493	1.27148749983307	0.269857261372099	4.71170385917407	2.45654186969216e-06	0.000119911122028599
ZNF716	24.8289669275107	2.64151931477154	0.560761567875992	4.71059264060638	2.46997492658647e-06	0.000120413631522672
AC008742.1	10.3126591034086	1.47360879361009	0.312918776699533	4.70923735914082	2.4864538192576e-06	0.000120451734448808
AC104066.3	5.4564563245522	2.39451806792375	0.508445136758943	4.7094915356797	2.48335526295369e-06	0.000120451734448808
AL359220.1	34.8617860804226	1.31160016917889	0.278497097074633	4.70956495761033	2.4824608981672e-06	0.000120451734448808
AP000438.2	3.42166123973119	3.14533946453551	0.667883852804385	4.70941085239373	2.48433843622963e-06	0.000120451734448808
WDR47	803.134518852305	-0.505558491173125	0.107336932169861	-4.71001435342943	2.47699346712386e-06	0.000120451734448808
AC011379.1	6.54356315437796	1.87223372999635	0.397591532340141	4.7089376350064	2.49011239517373e-06	0.000120476850271918
VKORC1	297.24448752866	1.070107287835	0.22726343570678	4.70866457029046	2.49345005163294e-06	0.000120486395630984
AL031283.1	20.6595893556269	1.43235358804486	0.304218816367376	4.70830044357002	2.49790743642415e-06	0.000120549955488409
FADS6	6.85083323049816	2.18615326664079	0.4645742947031	4.70571293239096	2.52980295785006e-06	0.000121935866939489
AC120349.3	3.91666664758458	2.09165782973844	0.444539601712575	4.70522271059855	2.53588967179963e-06	0.000122047194393757
HBA1	228.631582318263	2.04032801396821	0.433649643830647	4.70501485011023	2.53847476024235e-06	0.000122047194393757
AC017007.4	2.61117946057219	3.3723087611932	0.716858233562499	4.70428963957654	2.54751377354948e-06	0.000122175576187216
LINC00499	6.48117758380963	2.14732811375527	0.456444322066899	4.70446889125842	2.54527671315411e-06	0.000122175576187216
APOBEC1	2.12724062572411	3.39140946695428	0.721100900187592	4.70309975493306	2.5624114448652e-06	0.000122602801400977
ZNF511	156.322905340727	0.889757456076028	0.189186611564003	4.70306777377329	2.56281300918977e-06	0.000122602801400977
SKOR2	3.31112336362149	2.65941578270179	0.565510064709131	4.70268514861828	2.56762204376961e-06	0.000122679894088803
MIR548A1HG	3.80823925831954	2.60055676587912	0.553142422884542	4.70142346399262	2.58354100753476e-06	0.000123286962482694
SIKE1	2285.3196269191	-0.453946078926125	0.0965624594886292	-4.70106168929531	2.5881230497357e-06	0.000123352195092186
AC013549.1	11.3573928106767	1.89248173602955	0.402678315186184	4.6997359049606	2.60498147519672e-06	0.000123981752667409
AL583859.3	2.72767369591552	3.31719376404926	0.705858680095652	4.69951543784903	2.60779509481063e-06	0.000123981752667409
IGLON5	211.707814910232	1.815466982296	0.386457079902251	4.69771955725379	2.63082317450356e-06	0.000124786309964669
MB	195.475843227165	-2.45743147594707	0.52311503036615	-4.69768852603415	2.63122278941323e-06	0.000124786309964669
HRG	3.61718680431732	2.64174551731966	0.56312660037126	4.69121067194837	2.71593135843362e-06	0.000128644615344472
TEX45	7.35298374756422	1.76357067743082	0.375956251488126	4.69089334317538	2.72014748959372e-06	0.000128685448499682
AC044810.2	2.10028386907429	2.76774849595813	0.590092043288504	4.69036742223101	2.72714887735048e-06	0.000128699287794964
IL6R-AS1	12.6911208649227	1.59519316880303	0.340089201698756	4.69051402054222	2.72519553264974e-06	0.000128699287794964
AL449403.2	4.94249135302536	2.43469333990136	0.519187417422422	4.68943055667398	2.73966388102023e-06	0.000129131061576294
AL121895.1	6.3665471631005	1.74182399436003	0.371574919934084	4.6876791218014	2.76320818745065e-06	0.000129968239244295
CES5A	5.97301795958276	3.02474405612435	0.6452641934553	4.68760561457357	2.76420056880509e-06	0.000129968239244295
AC100803.4	10.8335764732679	1.67525584164672	0.35756744280079	4.68514646782327	2.79759799135337e-06	0.000131333174337674
AL031293.1	5.64866201976255	2.09074527439059	0.446266991169909	4.68496508986606	2.80007653994884e-06	0.000131333174337674
ACSM2B	4.68506091736545	2.30394516753102	0.491830281835797	4.68443130205678	2.80738303715448e-06	0.000131515097663621
AC025822.1	3.87189067918492	2.63683796533757	0.5629245544991	4.68417649268093	2.8108773201441e-06	0.000131518207490206
NKAPD1	1598.85680212252	-0.481419732902514	0.102791487365108	-4.68345915836927	2.82073678270732e-06	0.000131818767530002
AL844892.2	4.56283101615053	2.18254575260131	0.466070559960062	4.68286551458718	2.828921256707e-06	0.000131879977953921
KIF4A	1583.0357270909	-0.575284869123017	0.122843747881912	-4.68306184923656	2.82621190296461e-06	0.000131879977953921
RPS15AP16	14.6664759925525	1.44569886138505	0.308836286227098	4.68111723219591	2.85315713416064e-06	0.000132848397774686
AC044839.1	8.0569724319178	2.27262865282366	0.485733564913456	4.67875563268638	2.8862117329947e-06	0.000134224588557343
PER1	3643.3408220541	1.30705952298784	0.279469672218572	4.6769279564818	2.91204506278545e-06	0.000135262025331585
AC092447.5	4.61257623203159	2.11309987332916	0.452014742082747	4.6748472485491	2.94172492337989e-06	0.000135655240547255
AIPL1	3.64425051338298	2.66024679309793	0.569039692963699	4.67497579868763	2.93988286418197e-06	0.000135655240547255
FAM83A	6.55439966234958	1.76043540398284	0.376518759909849	4.6755582760454	2.93155011363186e-06	0.000135655240547255
HMGB1P51	4.56266914177205	2.26249290517609	0.483845801299806	4.67606187570114	2.92436403355162e-06	0.000135655240547255
MPZ	56.223223113511	0.982598978490158	0.210173368553818	4.67518308932918	2.93691482379185e-06	0.000135655240547255
NEDD1	717.711229650197	-0.453640673163631	0.0970208236600887	-4.67570420503702	2.92946604857503e-06	0.000135655240547255
RPS26P18	2.68852348917891	3.00055059359522	0.641953067310843	4.67409651326163	2.95250472155199e-06	0.000135825837711973
VIL1	6.92693745329326	1.98015066977416	0.423623826115742	4.67431373709644	2.949381717081e-06	0.000135825837711973
AC104619.4	2.83795845950169	3.1894817774665	0.682480219740831	4.67336881745481	2.96298986122736e-06	0.000136097921714427
DLGAP1-AS3	4.74347736592819	2.44078367033391	0.522294528230278	4.67319402828931	2.96551365895851e-06	0.000136097921714427
LINC01886	4.52251871892983	2.92374597849263	0.625764557620431	4.67227800438337	2.97877397976605e-06	0.000136543155653147
AC093746.1	2.75578811139132	3.10892779607227	0.665722101102202	4.67000838777168	3.01187437485142e-06	0.000137895685131175
AL583825.1	4.38782739634365	3.04585973712011	0.65237472812716	4.66888063837815	3.02845256917624e-06	0.000138489439477455
AL357093.2	10.688409474512	1.31724530287792	0.282179779891107	4.66810663537352	3.03988122399423e-06	0.000138681477908427
GFM1	1533.2422765396	-0.421216766085339	0.0902318408515607	-4.66816106277027	3.03907621774916e-06	0.000138681477908427
OR10Z1	4.65216767522005	3.17373734279826	0.680072938440429	4.66676023027237	3.0598604194112e-06	0.00013942715523937
AL163534.1	4.66746839132611	2.22814674648567	0.477567820437246	4.66561324095425	3.07697980605919e-06	0.000140040906546943
PARP2	1138.94717535196	-0.641964896483228	0.137609017023321	-4.66513685200174	3.08411712072397e-06	0.000140199433140778
NRAS	3996.91470787708	-0.491308332842883	0.105331440680871	-4.66440342662198	3.09513643995422e-06	0.000140533845907365
AL445933.1	8.25905029823433	1.60608915128598	0.34436734376477	4.66388343832934	3.10297185210301e-06	0.000140723074526757
AC020741.1	3.363085415186	2.19447977522968	0.470576932692125	4.66338152759694	3.11055290773993e-06	0.000140900334605972
AADACL3	2.42419488812373	3.13585213474667	0.672492413604886	4.66302975514175	3.11587680253011e-06	0.000140975053399378
AC142384.1	2.92243965633218	3.03832676975438	0.651661237090819	4.66243286668122	3.12493040605499e-06	0.000141163530173715
TMEM239	2.44220514247424	2.84955876575778	0.611195534756741	4.66227026166335	3.12740116891228e-06	0.000141163530173715
C6	8.2238650946825	2.69322602430933	0.577816503266964	4.66104032868891	3.14615063247575e-06	0.000141842962768739
LINC01191	7.14332998124819	1.80476845341519	0.387361451935389	4.65913281870966	3.17544272572579e-06	0.000142995552884884
AC068308.1	4.04936759444566	2.20834113020927	0.474080013409499	4.65816121276085	3.19046327254666e-06	0.000143490710080996
CALR4P	4.16776876585622	2.37447422973677	0.509795731642625	4.65769735279249	3.1976583292739e-06	0.000143490710080996
SLC5A11	14.6531484208129	1.78014634752904	0.382191309807176	4.65773632693836	3.19705319242658e-06	0.000143490710080996
PRMT5	1289.19137661498	-0.630622080312169	0.135432592975175	-4.65635388394108	3.21858515618666e-06	0.000144261047532025
AC092159.1	2.70553282214032	3.68326750720862	0.791507931184312	4.6534814903212	3.26376913936897e-06	0.000146023196010283
CUX2	19.5334838483949	1.49613827974464	0.321517053651473	4.65337145496011	3.26551208530306e-06	0.000146023196010283
SLC10A1	8.66116832603586	1.72978654471124	0.371819199776642	4.6522249140183	3.2837263378838e-06	0.000146666738539683
WDR86	567.786388123272	1.3360872839042	0.287220598847006	4.65178085857239	3.29080686319663e-06	0.000146812077814262
AL391097.2	4.20069802852066	2.65130010857474	0.570157743201777	4.65011681449086	3.31747074422284e-06	0.000147829732919393
HMGN1P8	4.03174955302997	2.20067652986962	0.473316200292832	4.64948490778067	3.32765030656322e-06	0.000148111321707553
MIR3976HG	7.92738198580875	2.64877115433595	0.569763188500327	4.64889836303356	3.33712592245695e-06	0.000148189247994104
SPATS1	13.1874115111447	1.64697831403955	0.354257777288102	4.6490957139951	3.33393483771943e-06	0.000148189247994104
ADAD1	3.65097701508186	2.91494647683482	0.627078925328586	4.6484523065536	3.34434926999745e-06	0.000148338321898257
CCDC30	172.104172965857	1.04296067362749	0.224402991825619	4.64771287201895	3.35635656364442e-06	0.000148698998010792
CCT8	7007.90251189544	-0.661785497693092	0.142399682569286	-4.64738042776951	3.36176841511185e-06	0.000148766976681195
AC092117.2	17.4638730732574	1.62789711635913	0.350338466176567	4.64664110146182	3.37383390435288e-06	0.000149128900239985
CYP7A1	3.50123821226021	2.67495395776904	0.575910634011346	4.64473791556407	3.40508442626133e-06	0.000150337024375568
LRRC69	36.8002263074661	1.03599038646141	0.223167352730022	4.64221300198288	3.44697242400975e-06	0.00015201148389883
GSX2	3.26700128785652	2.40257676368426	0.517789793486718	4.64006203657602	3.48304602042009e-06	0.000153425977801903
AP000894.2	2.90969399047532	2.9509067002701	0.636296190775918	4.63763062398925	3.52425882593368e-06	0.00015506334675986
CASP1P2	6.04539975658397	2.74760675550772	0.592525935550046	4.63710799925929	3.53317824454595e-06	0.000155256140630845
MT-TF	21.6141242807102	1.76672346490868	0.381013922867604	4.63690001565266	3.53673383145303e-06	0.000155256140630845
INAFM1	1318.11019640954	0.906041635113968	0.195486087549675	4.6348138963277	3.57258741854747e-06	0.00015665081312847
AC093117.1	3.55592152269511	3.0853302811196	0.665965347480345	4.63286910166247	3.60632577330815e-06	0.000157949658612459
TNFRSF25	232.346088897875	0.903087069823448	0.194940520230623	4.63262880777714	3.61051554076682e-06	0.000157952850345041
AC063923.1	1.45585159483833	3.10043961769036	0.669345638554098	4.63204574603317	3.62070122248203e-06	0.000158185173176303
Z98259.3	3.36811643665552	3.08721523473258	0.666518376033748	4.63185314275007	3.6240719165421e-06	0.000158185173176303
SLC5A10	10.4308912033239	1.38706350525402	0.29964383008044	4.62904076777307	3.67363447867595e-06	0.000160166288685637
AL157938.1	5.35134480353918	1.91192329862895	0.413172778063514	4.62741835894873	3.70252111198388e-06	0.00016124248297785
ACTC1	270.424808747092	-2.64846661404658	0.572611553866789	-4.62524131090571	3.74162528602215e-06	0.000162760699941963
DKK4	2.32544857233698	2.94904071969479	0.637695514503112	4.62452793319812	3.75452488855332e-06	0.000163136870214185
AC009899.1	5.70274616253777	2.10759979495473	0.456066212384465	4.62125835618363	3.81419423260967e-06	0.000164695115897873
LINC02093	4.86985646558388	2.90225080612659	0.627992393813458	4.62147445529203	3.81022255977242e-06	0.000164695115897873
LINC02435	2.29739409411971	3.12193395504234	0.675466964240675	4.62188992255433	3.80259784614163e-06	0.000164695115897873
PPP6R3	2796.19080091261	-0.383447550812267	0.0829766078604022	-4.62115240306485	3.81614298832876e-06	0.000164695115897873
REV3L-IT1	8.54298034533525	1.70008913884329	0.367803012165851	4.62228171768391	3.79542096816103e-06	0.000164695115897873
TRIP12	5853.01801397402	-0.549774494869878	0.118960497301487	-4.62148786648529	3.80997620693143e-06	0.000164695115897873
OR1J1	2.29824304477557	2.8837314684644	0.624114464652644	4.62051695928786	3.827850507617e-06	0.000165014764523305
LINC01746	2.93517049575986	3.70124981015874	0.801415751152037	4.61838915049796	3.86730478600053e-06	0.000166341796776326
Z69706.1	12.5106482460613	1.21920829738772	0.263983878918765	4.61849527471675	3.86532780687864e-06	0.000166341796776326
CYP4F8	3.28266772503715	2.27095470431868	0.491822599100931	4.61742650392655	3.88528217312686e-06	0.000166927907207568
VSTM1	4.45759436564529	2.57020544029251	0.556679322480093	4.61703055332079	3.89269976075524e-06	0.0001670595209406
OVCH2	3.29146431005212	2.0343703788859	0.440712991461145	4.61608897015067	3.91039357926673e-06	0.000167631363637683
SRSF10P1	9.28132415707736	1.84362427264168	0.399471039406717	4.61516378103347	3.92785439725532e-06	0.000168004447780931
ZIM3	3.99970631218043	3.01528780260752	0.653328058703864	4.61527369357064	3.9257761458433e-06	0.000168004447780931
AL035420.1	6.96704231217294	1.97228091292889	0.427454511828433	4.61401355782273	3.94966643592423e-06	0.000168561570797669
LINC01185	5.0524213331271	1.59922261504288	0.3465983369807	4.61405161078985	3.94894297254928e-06	0.000168561570797669
LINC02466	5.8955698337145	2.66078302025654	0.576813042038515	4.61290370767808	3.97082288901678e-06	0.000169276179758785
ARHGAP23	4349.41426052806	0.629924502653743	0.136587510217226	4.61187484603771	3.99053248585819e-06	0.000169927591437205
PCOLCE-AS1	30.0352133849446	1.31966070989906	0.286222712797598	4.61060793184592	4.01493121777928e-06	0.000170777013339842
AC092943.2	9.67809355196962	1.83598429991664	0.398319408748137	4.60932673526223	4.03975037080347e-06	0.000171642416917627
AC108471.2	28.3674367205984	1.22957588898149	0.266779980835783	4.60895111068459	4.04705474534252e-06	0.00017176255466212
NKX2-4	2.53375692360034	2.48938525216708	0.540242939385643	4.60789965158633	4.06756872745172e-06	0.000172442441288553
AP005328.1	3.74089579294232	3.04379603433933	0.660596018744029	4.60765119373018	4.07243067964795e-06	0.000172457999874231
ZSCAN4	3.52641685127155	2.55742586062897	0.555099140516482	4.60715154098323	4.08222501122516e-06	0.00017268216869424
AL031595.3	60.4241029673668	0.999802775366036	0.217027160882253	4.60680944864995	4.08894381457743e-06	0.000172775889134242
NR2F2-AS1	52.1059211562989	1.56827020321724	0.340467123295713	4.60623095715213	4.10032969317463e-06	0.000173066390910925
AC010636.2	1.65460619472493	2.61245264405396	0.567312599167812	4.60496144081085	4.12542293055715e-06	0.000173770229703731
LINC01284	3.25780448512462	2.92915897355148	0.636092085588467	4.60492912884088	4.12606352490679e-06	0.000173770229703731
RUNX2-AS1	6.73730238612914	1.68139376083209	0.365232736678955	4.60362281903021	4.15204147859382e-06	0.000174672560755712
LINC01640	3.7676207705413	2.58229020454775	0.560995110292729	4.60305296279731	4.16342296956162e-06	0.00017476810620697
LUCAT1	188.103070544406	1.45422246145551	0.315924161756829	4.60307452702794	4.1629917328135e-06	0.00017476810620697
AC110615.1	2.58668558427197	2.2491170987345	0.488820347809794	4.60111185799013	4.20241660412701e-06	0.000176212150656329
LINC02087	18.023862313155	3.07622252122388	0.668666485181012	4.60053343393026	4.21410371926808e-06	0.000176509298468513
ZFP42	4.91285228140404	2.24284442655479	0.487551014986476	4.60022512027178	4.22034594555862e-06	0.000176577985706922
MTRNR2L8	579.719548229116	1.15681887062006	0.251483199280276	4.59998470645664	4.22521959503805e-06	0.000176589324839678
LINC02663	2.43923172205739	3.38754623474686	0.736607115145759	4.59885081896954	4.24827846224015e-06	0.000177359847400183
OR10J1	3.47980731270449	2.77177359582092	0.602856538014052	4.59773332632633	4.27112187342584e-06	0.000177926311528479
RPS6P21	3.5141732081019	2.34247276440232	0.509463330257574	4.59792221594834	4.26725240676551e-06	0.000177926311528479
AC007224.2	4.89362790638567	2.07894653489955	0.452480735719018	4.59455258707531	4.33678754512384e-06	0.000179939781155501
AC025287.4	7.87390439722108	1.61785922426511	0.352130781284209	4.59448395384473	4.33821506943046e-06	0.000179939781155501
OR5BS1P	2.40920509477028	2.61655278724576	0.569437416213982	4.5949786802603	4.32793516351853e-06	0.000179939781155501
PRRT2	244.768578124713	1.24662076513318	0.271307692740261	4.59485963166788	4.33040673620388e-06	0.000179939781155501
LINC01685	2.86416431974567	2.80012149450245	0.609524054030682	4.59394748408321	4.34938879766195e-06	0.000180208423326021
AC007389.2	6.63138085996692	1.95048621590848	0.424636693820479	4.59330586426682	4.36278883109914e-06	0.000180568628999764
A1CF	5.09628202121765	2.25764960618491	0.491719330638215	4.59133791477071	4.40413601910155e-06	0.00018208349853973
LINC01570	6.3391111762276	2.57539092576329	0.561073015935237	4.59011724431346	4.42997103713572e-06	0.000182954465857682
CENPF	3763.61705596227	-0.667102865869356	0.145343955932242	-4.58982185802314	4.43624455786863e-06	0.000183016553711555
CFAP97D1	6.21007748101241	1.72469409208302	0.375822328379534	4.58912087400325	4.45116639498017e-06	0.000183434909856288
AC092337.1	1.82046511446706	3.18050841633681	0.69322933748829	4.58795992082568	4.47598541299492e-06	0.000184259798648472
AC018521.3	2.75581265750989	2.26027077464291	0.492742122151495	4.58712716658712	4.49386974799007e-06	0.00018427055486712
AC040160.2	27.1192973262387	1.10679553006881	0.241273577530354	4.58730517198706	4.49004113824098e-06	0.00018427055486712
GPR26	2.08015002702029	2.96185674185869	0.645699211978125	4.58705336310529	4.49545805915565e-06	0.00018427055486712
HMGN2P41	22.2040455428056	-1.99256209750933	0.434348973811926	-4.58746818260496	4.48653778343926e-06	0.00018427055486712
AC016027.3	4.59080534716071	2.25398717962434	0.491594431267072	4.58505433801344	4.53868384398464e-06	0.000185843845295794
AC092661.1	5.63640713096091	2.65744330928949	0.57977040937301	4.58361321365707	4.57009259237401e-06	0.000186930429095537
C2orf73	4.52051182022536	2.13969070953823	0.466873074633943	4.58302443595807	4.58298459518197e-06	0.00018725811497694
AC104170.1	8.52734576380963	1.28293114625228	0.279999088190424	4.58191187172642	4.60744071578449e-06	0.000188057104194153
CLPS	1.81873521826223	3.26800981593787	0.713543588425159	4.57997222447278	4.65037683633979e-06	0.000189607872560945
AC104623.2	5.05123390520682	2.83861838117767	0.619858537050021	4.57946162149671	4.66174313738891e-06	0.000189869531796391
PKHD1	19.3104303781616	2.04232160019927	0.446014791170431	4.57904455329792	4.67104704426864e-06	0.000190046725288924
AC079331.2	27.0399423476231	1.45217250759781	0.317270911045475	4.57707421967111	4.71524203464843e-06	0.000191641621973894
AC007402.1	4.78715229097705	2.81481348689905	0.615018415094042	4.57679545492737	4.7215270353407e-06	0.000191693997634832
CLVS1	10.566729445356	1.81354387372961	0.396299334353854	4.57619712303201	4.73504406965744e-06	0.000192039572748993
AL132639.1	2.6764190809292	3.25807546163422	0.712143677735551	4.57502546676273	4.76162062229309e-06	0.000192913514694318
SETX	3105.81706032931	-0.43804011747939	0.0957571887447072	-4.57448806947772	4.77385808629822e-06	0.000193205288182493
TMEM205	318.593514168352	0.981773610784534	0.214677651600877	4.57324553097788	4.80226828522846e-06	0.000194150292201644
CHST8	35.1802639653776	2.01697563249079	0.441119354972875	4.57240338641412	4.82161561551181e-06	0.000194667483428544
KRBA2	718.62235420522	1.18308455034363	0.258778309052599	4.57180725337825	4.83535620995655e-06	0.000194667483428544
LINC00672	22.4399626215114	1.24220937991723	0.27169601789162	4.57205589377742	4.82962060922459e-06	0.000194667483428544
MMP24OS	883.061858096677	0.740099219032194	0.161878401152883	4.57194544646645	4.83216758696411e-06	0.000194667483428544
C4orf48	446.926912210562	1.19257887574092	0.260903620137925	4.57095564680348	4.85505042618083e-06	0.000195255471384989
LINC02780	3.10544125242326	2.94613486277114	0.644704875492917	4.56974186912832	4.88325302366788e-06	0.000196184051056613
AC093151.7	7.88380918290446	2.13964231706088	0.468307980305887	4.56887861629716	4.90340644591247e-06	0.000196787651789041
AC007749.2	4.819862725897	2.92331253245657	0.639947388441892	4.56805135118074	4.92279443119471e-06	0.00019735930401426
GNG5	379.150324082933	0.868496201672015	0.190187546954359	4.56652507264546	4.95875750808806e-06	0.00019859357965847
CPNE9	10.7363622527608	1.51920161919634	0.332792082841882	4.5650173111785	4.9945312398864e-06	0.000199636526307928
GOLGA8UP	5.44192566133894	1.92479216790275	0.421642237998556	4.56498897510675	4.99520591277951e-06	0.000199636526307928
OR7E25P	5.46878757455493	2.17509500763897	0.476555728549221	4.56419863897265	5.01405876986866e-06	0.000200181470159782
MYBPC1	126.766252043595	-3.49869881161554	0.766653843353125	-4.56359652005816	5.0284675625901e-06	0.000200548040513404
AC022182.1	8.71813622359826	1.62755285539416	0.3566824927974	4.56302983258175	5.04206469043794e-06	0.000200881511919037
THSD4-AS1	3.15142715183861	2.35642584538342	0.51651355711614	4.5621761770206	5.06261383322638e-06	0.00020149098022759
AC104041.1	38.4149108270858	1.8360734933685	0.402627799313021	4.56022534087632	5.10987572200638e-06	0.000202988406302347
AL354796.1	2.03758259565409	2.9376588075297	0.644197065338472	4.5601865727007	5.11081920629884e-06	0.000202988406302347
LINC01517	51.2895116223019	2.15632090026095	0.472918215888898	4.55960635013377	5.12495977813354e-06	0.000203003682777688
PPP1R9B	5889.64908154358	0.502305545325548	0.110163041196361	4.55965575995866	5.12375415622789e-06	0.000203003682777688
YWHAQP5	13.7614868295306	1.36333507366972	0.299008490544522	4.559519601557	5.12707713950999e-06	0.000203003682777688
LINC00485	7.94497158353441	2.6670259222977	0.584979727457342	4.55917666393351	5.13545577356355e-06	0.000203125805839497
NUGGC	31.7840178131883	1.86196772440049	0.408433280998602	4.55880509993714	5.14454860386016e-06	0.000203275897306182
LINC01299	2.46521988156347	2.82303907832062	0.619295665549466	4.55846736116891	5.15282704432249e-06	0.000203393534166174
AP003478.1	2.91097034196078	3.48909601134172	0.765748330003999	4.55645265504333	5.20247588437144e-06	0.0002051422325341
POTEH	3.30541135213864	2.34972253628648	0.515741657246002	4.55600687529046	5.21352305403223e-06	0.000205366775168434
LINC00906	5.34964749892221	2.59132387829144	0.568968483013556	4.55442428826009	5.2529239137837e-06	0.000206706596718092
CYP2AB1P	2.9433374539988	3.54328577638766	0.778032789499161	4.55415995856494	5.259532520057e-06	0.000206754594464167
AL158077.1	4.34325721902713	1.44946828147825	0.318330823713323	4.55333939883745	5.28009839433737e-06	0.000206927002140492
BRWD1	2309.89658256425	-0.51322943949893	0.112711989138873	-4.55345916099999	5.27709197664631e-06	0.000206927002140492
TERB2	1.79336797151874	3.1134503595325	0.683743290777067	4.55353698022265	5.27513934100596e-06	0.000206927002140492
NOLC1	3542.71625915808	-0.543120094793592	0.119340818940883	-4.55100023289294	5.33914890067686e-06	0.000209027679461499
AC130448.1	2.21617436971647	2.34363933364181	0.515053745537372	4.55028111910267	5.3574291037869e-06	0.00020933501836315
AL157938.2	15.9407808828614	1.53255899468958	0.336806916749334	4.55025986247834	5.35797036771696e-06	0.00020933501836315
AL583808.1	8.18193949456972	2.81394842781409	0.6184436775827	4.55004801538747	5.36336755677996e-06	0.00020933501836315
ABCC13	5.45250229532385	2.21590502190722	0.487142976627024	4.5487775216429	5.39584506714669e-06	0.000209536829646981
AC004895.1	11.2926078333353	1.30606639633896	0.287071653648204	4.54961811708341	5.37433599933668e-06	0.000209536829646981
C1orf141	5.040258536956	2.50560461393144	0.550815203386283	4.54890242412985	5.39264387041633e-06	0.000209536829646981
GSTT4	3.03580906737333	2.39382247279398	0.526221814251446	4.54907494893425	5.38822512446039e-06	0.000209536829646981
SSB	2305.06447701232	-0.600989541836445	0.132110841226638	-4.54913114061123	5.38678667852061e-06	0.000209536829646981
RN7SL556P	2.07764017724324	2.83026473164077	0.622304160722957	4.54804082999016	5.41476319823822e-06	0.000210058867165628
PGLYRP4	4.00072434328359	3.10056337019612	0.681776805825219	4.54776892335494	5.42176175084952e-06	0.000210117912217014
CABS1	2.0352474301266	3.62464746398494	0.797101476244713	4.54728484641793	5.4342427521103e-06	0.000210389093511822
ANKUB1	7.6934754928004	2.05624962693591	0.452358714069576	4.54561736732597	5.47744642925723e-06	0.000211847970918662
AXDND1	16.0992001547089	1.75350119785174	0.385794908222479	4.54516418044724	5.48924501919048e-06	0.00021187712640974
BICRA	1251.68734985105	0.798370265777563	0.175645501412017	4.54534991992081	5.48440640603981e-06	0.00021187712640974
LINC02507	7.54777374029623	2.12977224116798	0.468620682576083	4.54476791220627	5.49958168366067e-06	0.000212062764278401
HNF1A-AS1	20.1224635772856	1.79265173156679	0.394464800241436	4.54451634333298	5.5061535295184e-06	0.000212103004484972
AC026391.1	2.73918671560835	2.78623001039896	0.613206580218816	4.54370533565494	5.52739106856293e-06	0.000212561287827089
LINC01471	4.07337497632648	2.65960134126827	0.585346090387949	4.54363902816121	5.52913090029021e-06	0.000212561287827089
LINC02204	9.82609524795942	1.6235737420242	0.357469059550572	4.54185809553821	5.57605712703936e-06	0.000214150734527647
AC099811.6	6.31207599305183	1.55549931230224	0.342641501652584	4.53972827226112	5.63267702920063e-06	0.000216108919579341
MAGEB3	3.15062431954231	3.18049921002176	0.700662865829338	4.53927183119255	5.64488261054501e-06	0.000216360850268512
OR4K2	11.6447518195036	2.26091702226979	0.498109826658737	4.53899301171342	5.65235090731907e-06	0.00021643088549013
FAM153CP	17.3368147974807	1.4246525652294	0.313890092605449	4.53869873178874	5.66024357756989e-06	0.000216517014297731
DLGAP4-AS1	41.8476217110304	0.890294803902907	0.196221712672975	4.53718801948632	5.70092767507041e-06	0.000217856067838074
VIPR1-AS1	3.44077848347635	2.11351143230153	0.465884883024699	4.53655293251806	5.71811426363128e-06	0.0002182954128883
C18orf32	165.390114942295	0.781565418309082	0.172302524093828	4.53600678469153	5.7329336524027e-06	0.000218438505122295
ING3	451.177845198569	-0.447086130173185	0.0985640666780261	-4.53599516782984	5.7332492678122e-06	0.000218438505122295
SYNPO2	707.296682564716	-1.95558620747548	0.431182866104677	-4.53539869323269	5.74947709583613e-06	0.000218839471960263
AL049747.1	2.99039314117347	2.12415124906409	0.468480865100067	4.53412595327746	5.78425067514518e-06	0.000219944842074623
AP000873.4	17.9663590380805	1.13571778842329	0.25049772861513	4.53384465680419	5.79196332481989e-06	0.000220020056320163
AC027575.1	9.51630626005536	1.56979523306729	0.346354229200664	4.53234030573311	5.83337732325041e-06	0.000221374072958604
IGKC	1659.73539529888	-2.63170579368948	0.58072602284778	-4.53175110146442	5.84967492571067e-06	0.00022177319948097
AC091076.1	3.0460834787734	2.03353611262758	0.44890305109946	4.53001178683687	5.8980395904582e-06	0.00022338606610771
ANKRD20A8P	6.49303570285363	2.3768616909661	0.524718112160878	4.52978777724631	5.9042963150211e-06	0.000223402501694689
NPIPB5	259.068541634797	0.720836531746826	0.159221179565203	4.5272653657966	5.97518871901193e-06	0.000225862133578651
LCAT	469.020023366799	0.607123035768745	0.134136287801375	4.52616548228734	6.00635535602541e-06	0.000226816767662034
MYBPC3	10.3535846759162	1.44805854903325	0.319948650856172	4.5259092206149	6.01363918008119e-06	0.000226868529422001
AC092724.1	19.4769798512518	1.92310763902665	0.424952342694173	4.52546661311303	6.02623949619401e-06	0.00022712056065862
GPAM	658.576461236997	-0.541900471657393	0.119761885531664	-4.52481579804553	6.0448130426011e-06	0.00022759699902402
Z95114.2	3.87538086375736	2.01809335710746	0.446036413302004	4.52450359863565	6.05374230175901e-06	0.000227709736168223
KCNQ2	11.8914980179582	2.16927964153394	0.479477780380839	4.52425478363341	6.06086773194577e-06	0.00022775446843444
LSINCT5	2.58083010633592	3.24984325076604	0.71840045448777	4.52372103951859	6.07617989347328e-06	0.000228106452028267
AC016907.2	6.26387672668801	1.78855403406423	0.395483842211662	4.52244527630283	6.11292938899721e-06	0.000228814401822103
AC107222.2	3.12045980813721	3.16672645912469	0.700217275094096	4.52249119203627	6.11160306354821e-06	0.000228814401822103
ENPP3	20.4216716824153	1.66388608607207	0.367907879038214	4.52256170871307	6.10956664955313e-06	0.000228814401822103
STAG2	4226.0244676348	-0.50105708072126	0.110822407828181	-4.52126145371338	6.14722063485598e-06	0.000229873697950799
AC016957.2	19.8075243409761	1.13832623977734	0.251791208125102	4.52091337204977	6.15733832554276e-06	0.000229908787272847
AC021237.1	3.39575615142639	2.19181148311487	0.484854697054587	4.52055326354424	6.16782237031861e-06	0.000229908787272847
AC079949.1	44.5337672586236	2.04186502206069	0.451699523271453	4.52040552815374	6.17212841481044e-06	0.000229908787272847
WDR43	1900.87225676863	-0.474918729579666	0.105052112422224	-4.52079181112399	6.16087549013929e-06	0.000229908787272847
STRCP1	6.4604568115038	1.89169529224056	0.418508500162009	4.52008810217299	6.18139016496689e-06	0.000230030452433836
CYP4F11	6.61086340697376	2.63910601507479	0.584008559763914	4.51895091424971	6.21467994488632e-06	0.000231045179695207
PRANCR	64.7010244886453	0.75904876771958	0.167979679607361	4.51869398425924	6.22222497778799e-06	0.000231101748037553
AQP4-AS1	7.15519779042519	1.76826847426075	0.391448978214695	4.51723870202803	6.26512665129121e-06	0.000232470129816335
MROH8	87.7324976403451	1.05838630314023	0.234346544934984	4.51632987989586	6.29206211654905e-06	0.000233244006981292
RRP1B	2269.27342040495	-0.625770937976826	0.138618122779226	-4.51435155397017	6.35107893531122e-06	0.000235204484084059
RNA5SP477	2.49407406496632	2.85597620951975	0.632677463544121	4.51411086072388	6.35829525844682e-06	0.000235244661698003
MARCHF10-DT	3.79967430066493	2.5557992411208	0.566218045040031	4.51380746959434	6.36740252992447e-06	0.000235354655939896
GCNT3	25.0326041216604	1.51231650036647	0.335091722244799	4.51314192494929	6.38742475845633e-06	0.000235867493462651
HSD17B2	7.54180889788064	1.94645383012212	0.431407885198461	4.51186428645525	6.42603014560669e-06	0.000236837174444277
METAP2	4223.12391133773	-0.428226406715275	0.0949097928058187	-4.51193068760995	6.42401826701256e-06	0.000236837174444277
AL022170.1	4.0746924890738	2.32600552275246	0.515599334283877	4.51126556628139	6.44419792217171e-06	0.000237278830786912
AC002347.1	3.60798318297459	1.59385988752061	0.35337500691703	4.51039223578944	6.47078671776038e-06	0.000238029409396273
RNA5SP327	2.83302932624437	3.07380562957776	0.681869713327689	4.50790755110216	6.54700897902568e-06	0.000240602579979194
CTU1	463.458908434887	0.777009756739332	0.172512860049343	4.50406860402806	6.66646698690049e-06	0.000244524224556798
SMC6	1619.71091026347	-0.598238868161839	0.13281695510814	-4.50423568041256	6.66122488895909e-06	0.000244524224556798
SEPTIN12	2.30082997033144	2.25094722751747	0.499928025922047	4.50254258773733	6.71452942884457e-06	0.000246051910789379
OR10T1P	3.1542560605563	2.90722863054129	0.645742791336059	4.50214647309676	6.72705928868321e-06	0.000246275843252776
KCNJ16	13.9762966428565	2.21647320219051	0.492544157640856	4.50004972712859	6.7937567762085e-06	0.000248480520717628
ALOX12P1	2.08338876260953	2.06084713564139	0.458045002217773	4.49922414973012	6.82019157300001e-06	0.000248737469073812
LINC00824	16.9241736802112	2.01496527573874	0.447847398674099	4.4992229087503	6.82023138284593e-06	0.000248737469073812
PIPOX	98.5524357870528	1.23744575324159	0.275021645169013	4.49944858878696	6.81299536447577e-06	0.000248737469073812
ARHGAP40	4.64425227078736	2.62778870600352	0.584128436722113	4.49864882584656	6.83867145330302e-06	0.000249173131670349
DSCAM	24.0755150952822	2.01439761544773	0.447812653542613	4.49830436793595	6.8497586399204e-06	0.000249340312844237
RNU4-40P	6.16058381672749	2.03326824508253	0.452119677550138	4.49719033708072	6.88573418538671e-06	0.00025041228766894
PRODH2	4.82500658926219	2.2713847749316	0.505100248039009	4.4968989497629	6.89517377119691e-06	0.000250518117499538
MT-TP	2541.59271128348	0.834793829472547	0.18567724626679	4.4959403818014	6.92631430227117e-06	0.000251411448283101
DPPA2	3.20927656503882	2.88896916789672	0.642640502663332	4.49546699270245	6.94174264035277e-06	0.000251733308017405
AC023095.1	5.22763696178902	2.7485148458079	0.611647683618428	4.49362422096989	7.00211447187864e-06	0.000252966220284904
AC025449.2	10.1008876033141	1.35674295867475	0.301905550498091	4.4939318155508	6.99200243804348e-06	0.000252966220284904
LINC01997	2.90864153205838	4.02925552552748	0.896645890980666	4.49369764146319	6.99969953597654e-06	0.000252966220284904
SRP54	2720.07743809611	-0.468400996262516	0.104229235752054	-4.49395021351567	6.99139805611021e-06	0.000252966220284904
LINC02418	3.53662551011472	2.43559207943781	0.542088290609201	4.49298042704573	7.02332420215413e-06	0.000253282528779044
PANTR1	16.1807059988592	2.11457751192731	0.47064264536189	4.49295773080945	7.02407304769471e-06	0.000253282528779044
OXGR1	7.90019585747479	2.61654123579375	0.582600950954806	4.49113794185468	7.08436481136322e-06	0.000255216736824012
FUT9	2.842715370827	3.75262548670746	0.835791599087838	4.48990572626356	7.12547027670252e-06	0.000256456771206609
AC023424.2	11.3238233464069	1.71745747030159	0.38254747510811	4.48952765879902	7.13812788787758e-06	0.000256671558270102
PRSS33	2.84715982148317	2.72417760296616	0.606895587509673	4.48870886365233	7.16561471857193e-06	0.000257418670325327
AC010210.1	28.0344164696965	1.43168486759827	0.318988178572754	4.4882066602093	7.18252366556674e-06	0.000257784738518989
ANKS4B	4.12611423100083	2.23316308497348	0.497584845481005	4.48800461922173	7.18933704626089e-06	0.000257788125657843
CDRT1	29.496472581425	1.52092881549125	0.338956262334384	4.4870946033469	7.22010199069525e-06	0.000258475368043115
MARCHF9	779.413821173103	0.766698786261805	0.170873510041182	4.48693765392321	7.22542070013806e-06	0.000258475368043115
STK26	1211.88050574023	-0.81980594494649	0.182721498573736	-4.48664197341651	7.23545091558646e-06	0.000258475368043115
TFAM	1014.32340320986	-0.502114002628481	0.111912834218605	-4.48665254646017	7.23509202229746e-06	0.000258475368043115
AC104984.1	3.90445639998932	2.18292942776789	0.486571301718171	4.48635055141882	7.24534970054637e-06	0.000258588215777546
AQP8	9.38652251277445	1.72893824182549	0.385478019468935	4.48517984036395	7.2852461328681e-06	0.000259770481765567
LINC01725	21.0840826135744	1.75416912912083	0.391225516650231	4.48377995418207	7.33322841045979e-06	0.000261238602065098
RPLP1P6	38.3656790972386	0.86321775711608	0.192551430378354	4.48305034878163	7.35835590082272e-06	0.000261890575924736
AC239859.1	3.19359909644497	2.59047369221248	0.577957365344275	4.48211900659731	7.39055082077832e-06	0.000262552409776436
LINC02742	2.92374206449957	3.54663969394451	0.79135651232145	4.48172175084579	7.40432422076534e-06	0.000262552409776436
LTC4S	185.298473157444	1.16299561655763	0.25948251066992	4.48198074527283	7.39534174790086e-06	0.000262552409776436
SDR16C6P	1.79210267804445	3.06841646857223	0.684647497285211	4.48174641803151	7.40346826144586e-06	0.000262552409776436
LINC00658	1.77662145923352	3.39002255819998	0.756537922729965	4.48096844367973	7.4305098433762e-06	0.000263219036000028
RPS3P2	2.34026445266653	2.15680541313702	0.481345267811645	4.48078657331061	7.43684507582114e-06	0.000263219036000028
AC091980.2	1.8783622687906	3.19448372993137	0.713145369841183	4.47942854995017	7.48431370336181e-06	0.000264654989729846
ALG10	152.83433277657	-0.672527106060134	0.15014591723271	-4.47915679930069	7.49384725633947e-06	0.000264748100998137
AC084819.1	2.13423094781155	2.98876641193198	0.667408667056919	4.47816541716724	7.52872546043047e-06	0.000265735611536648
AC011815.2	19.3505148219434	1.60446374068584	0.358319561560426	4.47774532235595	7.54355175621751e-06	0.000265770162188006
AC114801.3	22.1911552982964	1.52847273367728	0.341348756620681	4.47774513318581	7.54355843883386e-06	0.000265770162188006
CIP2A	563.125074938805	-0.65001625706411	0.145174480965597	-4.47748290705547	7.55282727245536e-06	0.000265852590791096
AC092119.1	3.27652314188059	2.97535728338698	0.664550917051925	4.47724501921724	7.5612452469184e-06	0.000265904946277285
RRH	10.2047324817767	1.51384164815502	0.338157499092223	4.47673540352911	7.5793088736767e-06	0.000266296102157833
AL451063.1	2.58734804133343	2.41924786622672	0.54046919927537	4.47619932730729	7.59835493781515e-06	0.00026672102827004
GPX3	3862.40475856751	1.21522198760507	0.271536195761548	4.47535911076925	7.62829879853982e-06	0.000267527367462136
FAM81B	5.66189387454361	2.14823972417654	0.480118946150857	4.47439065131487	7.66295299010254e-06	0.000268497276138141
AC009159.4	8.83894920848907	2.1102786820589	0.47176089218243	4.4731954619987	7.70592774193683e-06	0.000269754662849627
CADM2-AS1	5.50564115973035	2.77896377165901	0.621274859580249	4.4730021323196	7.71290080397321e-06	0.000269754662849627
AC124067.3	2.98610423507192	1.92824139606849	0.431316287090328	4.47059722478012	7.80014744467971e-06	0.000272557611120243
AC023034.1	6.75146353168225	2.30184354124334	0.515002928456022	4.46957369377348	7.83756524170939e-06	0.000273615892291778
SERTAD1	751.750261906131	0.583202048423259	0.130541326268206	4.46756644118222	7.91144434978804e-06	0.000275943986698471
AL596276.2	4.43807272694224	1.80710870355902	0.404559478368326	4.46685543210474	7.93777313265408e-06	0.00027661084630385
AC005909.2	13.3757440910577	2.99816038936852	0.671380763388274	4.46566323145398	7.98210860131758e-06	0.000277903412619557
ONECUT3	17.9831185276878	1.27839224150709	0.286323951724441	4.46484561912381	8.01265064491018e-06	0.000278713841607678
AC018628.2	24.7510176042744	1.45761465729407	0.326622325827365	4.46269143911642	8.09365624327806e-06	0.000281102264676319
WDHD1	1120.27451571518	-0.589402710863495	0.13207518338389	-4.46263026681049	8.09596795338004e-06	0.000281102264676319
AP000907.1	2.61521889001792	2.4141548367334	0.541008474463713	4.46232351374253	8.10756971658983e-06	0.000281250567193854
CEP83	435.65714967023	-0.53570247306559	0.120068735760044	-4.46163166185229	8.13379474421636e-06	0.000281650995443456
LINC01581	4.17864003183903	2.73503973312189	0.612991033195513	4.46179403125062	8.12763277034068e-06	0.000281650995443456
MYBPC2	143.377967236305	-2.43574600061815	0.54604030975926	-4.46074393608785	8.16756326833876e-06	0.00028256528396425
EFCAB12	19.2214909383878	1.31342148569697	0.294473768412818	4.46023254558861	8.1870770300152e-06	0.000282985211180715
LINC01088	34.2855835351618	1.43862933676682	0.323051081951599	4.45325651929674	8.45776073377959e-06	0.000292078223287958
FAM228A	5.1422986964204	1.51044120020036	0.33924861214467	4.45231357219597	8.49499864928949e-06	0.000292761180174624
HSF4	246.377289794966	1.08773833975008	0.244316092352555	4.45217639688032	8.50042887675688e-06	0.000292761180174624
MAILR	136.296390071922	0.752249588487338	0.168960843325988	4.45221255812491	8.49899707438806e-06	0.000292761180174624
AMT	17.0998476212538	1.15637764424106	0.259764995273434	4.45162999357873	8.52209176292145e-06	0.000293244031092383
LINC02269	5.95748322127136	2.67863416581643	0.601796871130068	4.45106030675504	8.54473393379795e-06	0.000293651442157313
ZNF467	347.026288734397	0.967236181009203	0.217310193548147	4.45094712409293	8.54923921311853e-06	0.000293651442157313
AC011466.2	3.09223630944817	2.29885546470186	0.516711197334652	4.44901422024534	8.62653052831602e-06	0.000296041231466817
AL596214.1	17.8781802401885	2.00046250420934	0.449707258220698	4.4483660595658	8.65259780869838e-06	0.000296405553684224
PLB1	160.495850568518	0.796015793048602	0.178939527879361	4.44851846029944	8.64646190032247e-06	0.000296405553684224
ECE1-AS1	14.8972689098763	1.31061732406051	0.294665210101812	4.44781833460308	8.67468450240332e-06	0.000296897074311961
DBIL5P2	8.39498175110071	1.536886379465	0.345559613691516	4.44752893154056	8.68637625883707e-06	0.000297032261963282
RABEP1	1639.32508121449	-0.594064334034741	0.133605436337825	-4.44640839713014	8.73178754919678e-06	0.000298319227871801
AC087501.3	2.32439452474495	2.86948336421	0.645394016634427	4.44609539328185	8.74451296872171e-06	0.000298488193123617
AL356413.1	1.88034730811431	3.08646698096149	0.69424361319087	4.44579816409909	8.7566134607623e-06	0.000298635545465838
HMGN2P32	6.33932480369148	1.6107713542204	0.362379160345769	4.44498892453822	8.78963954066112e-06	0.000299296789870858
RN7SL399P	1.93355814365622	3.37521043393242	0.759337532250606	4.44494087356463	8.79160430016568e-06	0.000299296789870858
AC011603.2	45.7002540331663	0.998347429980523	0.224645713508765	4.44409739401312	8.82616181305135e-06	0.000299551752506635
LINC02052	2.58386834139687	2.66995981478686	0.600736065854543	4.44448064057692	8.81044407073361e-06	0.000299551752506635
PPIAP68	3.97437374688484	2.274769725174	0.511862748758924	4.44410094442205	8.82601608047392e-06	0.000299551752506635
RN7SL377P	1.44886405489925	2.34942777442426	0.528674589894418	4.44399602200186	8.83032377003687e-06	0.000299551752506635
RNF215	557.171675735232	0.640742919642238	0.144208817918092	4.44316047307294	8.86469980141974e-06	0.000300187058500504
TMEM271	2.72246875315075	2.71190484657744	0.610345123529632	4.44323177499063	8.86176132490359e-06	0.000300187058500504
AC118465.1	3.67463569080242	2.35228871661408	0.529766177808717	4.44023951537242	8.98588112745537e-06	0.000304022311478907
AC091893.2	4.03286873905441	3.17414086530206	0.714960720245293	4.43960175072703	9.01254970364354e-06	0.000304655942272856
PLA2G2F	3.23511450052253	2.27794987215436	0.513216337343435	4.43857630087483	9.05558823239151e-06	0.000305841332493103
PNLIPRP1	5.56933799781376	2.81025649048631	0.633523081645002	4.43591807766375	9.16807114614207e-06	0.00030936797331929
OR10AH1P	5.01083436237634	1.91503487039087	0.431882648364649	4.43415561528639	9.24338451167617e-06	0.000311635266748225
MAP3K10	727.782948385942	0.556295890088213	0.125472682559402	4.43360163137382	9.26717914320858e-06	0.000312163180147044
OR14J1	4.43799450609215	2.50609197740418	0.565336996435197	4.43291699146996	9.29666654876049e-06	0.000312881759189731
AC100827.2	9.59375772962264	1.30509250255672	0.29454955993066	4.43080785068549	9.38807162853183e-06	0.000315681107950816
LINC02857	4.34124129819376	3.41710300388476	0.771308378570329	4.43026822840767	9.41159512806692e-06	0.000316194982730774
P2RX3	3.87357632621233	2.03258121301885	0.458965309663353	4.42861621613566	9.48396110275858e-06	0.000318347450244566
LINC00266-1	2.95122075538131	2.23164595995814	0.503951106849359	4.42829855838619	9.49793681709253e-06	0.000318537886242473
NPIPP1	88.7436282505431	0.812629148989911	0.183616485673626	4.4256873014896	9.6135699998839e-06	0.000322134358240651
AC109326.1	73.1206355808586	1.28719218171993	0.290929814280163	4.42440794493607	9.67071286271737e-06	0.000323766352882965
AL136040.2	2.35578848177508	1.81864485629201	0.411233797180173	4.42241097099132	9.76055729829134e-06	0.000325760474240725
BCL2L15	26.3479638144238	1.05110130691136	0.237663224056536	4.42265020633282	9.74975214338204e-06	0.000325760474240725
CABP5	2.45232639856206	2.29422717800492	0.518782503134675	4.42232951987076	9.76423867846936e-06	0.000325760474240725
CNGB3	7.63556238220196	1.72595938401091	0.390259184799759	4.42259772795992	9.75212137026206e-06	0.000325760474240725
CHRNB4	13.8062887266701	1.95355035878028	0.441891474279771	4.42088266573671	9.82985419760907e-06	0.000327664653344628
AC092809.1	3.3631001229485	2.11688001739998	0.478876125233506	4.42051692672663	9.84650720255359e-06	0.000327756702100982
POLD3	996.847426083406	-0.554924593011272	0.125539486683774	-4.42031911767405	9.8555251648185e-06	0.000327756702100982
SNCB	28.0845660589157	-2.11151820020606	0.477691002059252	-4.42025952153931	9.85824365273629e-06	0.000327756702100982
CNTN5	29.8428132735057	2.55945518409226	0.579061715453709	4.42000414772175	9.86990068565495e-06	0.000327860155503484
PCBP3-AS1	4.97768183669317	2.44232504659007	0.552665354584706	4.41917523204495	9.90782894170968e-06	0.000328835357272124
AC009044.1	2.99707707719441	2.18439980629132	0.494336876316948	4.41884858472661	9.92281337583248e-06	0.000329048038712675
AC104459.1	8.04717014996765	2.62713562663317	0.594756594185952	4.41716099041987	1.0000574551485e-05	0.000331096252120392
LINC01029	2.34485566311575	2.84789621922672	0.644738521151306	4.41713365309901	1.00018389816127e-05	0.000331096252120392
AC018638.5	229.462393998055	0.815655149298032	0.184668719015191	4.41685605254529	1.00146874606844e-05	0.000331235787762137
LINC02082	8.57351297307133	2.20204187736975	0.498639361817004	4.41610118652824	1.00497054860699e-05	0.00033210770920245
AC025574.1	3.94404328919616	1.33179715691958	0.301615978373335	4.41553913722402	1.0075854719998e-05	0.000332399241652762
TAF5	332.354215658251	-0.446042116323751	0.101012622002467	-4.41570674517147	1.00680500008117e-05	0.000332399241652762
FLT3LG	16.410772939915	1.2102059424759	0.274220151955904	4.4132640648179	1.01823674302918e-05	0.00033562447697423
AC007493.1	3.63478210803995	2.68022613294585	0.607386072523453	4.41272240868242	1.02078843273409e-05	0.000336176736469602
LINC01766	3.38284590404373	2.42843826160391	0.550612372897024	4.41043169594389	1.03164744233402e-05	0.000339461555917919
AC104031.1	2.41033157806618	1.81956041272183	0.412610284504551	4.40987653738854	1.03429570323861e-05	0.00034004133030125
RFNG	1502.09755849951	0.7203668793893	0.163360667990065	4.40967148489568	1.03527550154345e-05	0.000340067179917621
SRL	52.9942629059551	-1.83327791386548	0.415757429436831	-4.40948924556505	1.03614703605624e-05	0.000340067179917621
FOCAD	1577.26168188065	-0.670339729949001	0.152081823255911	-4.40775705865262	1.0444660363445e-05	0.000341975428235112
RSF1	2383.33632798029	-0.548529474351083	0.124447385476105	-4.40772196420637	1.04463523833386e-05	0.000341975428235112
SCEL	4.39091825136576	2.74092106683088	0.621806609162722	4.40799603356034	1.04331455457046e-05	0.000341975428235112
RNA5SP298	3.50245005932321	2.66586619914015	0.604936107152335	4.40685581108622	1.04881955515395e-05	0.000343052513832836
LINC01205	5.8435112849127	2.27026648084455	0.51521250941304	4.40646614623346	1.05070721045456e-05	0.00034337720224455
CUL5	1410.88502333481	-0.614126016775441	0.13938472167712	-4.4059779966275	1.05307653395907e-05	0.000343702010960102
LVRN	33.0571267278604	1.53081393660116	0.34744696748495	4.40589235152117	1.05349275390069e-05	0.000343702010960102
SCARNA7	6.86138431686349	1.88782791774349	0.428610114978091	4.40453421833031	1.06011407284949e-05	0.000345568365616113
LINC02615	56.4246802639856	1.14780227914877	0.260649480593602	4.40362388804601	1.06457443872986e-05	0.000346727737612465
OSBPL11	865.394293716329	-0.43313334520502	0.0983748173135131	-4.40288843256152	1.06819104776137e-05	0.000347610567679904
MTATP6P2	79.8261713050764	1.14364599423753	0.259784497341069	4.40228730329526	1.07115581681751e-05	0.000348279959524046
NAA60	1720.66708510916	0.475757254318496	0.108084543638686	4.40171404996533	1.07399041966141e-05	0.000348905930831069
A4GNT	7.92955024856717	1.72115044859107	0.391063246430604	4.40120738601932	1.07650171517104e-05	0.000349157266167157
GNG5P2	19.8907824785081	0.962976151891372	0.21879900281704	4.40119077094977	1.07658416314996e-05	0.000349157266167157
ZNF444	1058.28147196216	0.558307648494683	0.12686226800547	4.40089600534819	1.07804786379511e-05	0.000349336675593133
SELENOO	700.659641003918	0.56690142428697	0.128846486642709	4.39982058539931	1.0834041436051e-05	0.000350776090951027
RGS19	1102.18514160135	0.694060580397472	0.157775444170595	4.39904057343055	1.08730499115978e-05	0.000351742247856891
AC016682.1	6.03850919633589	2.01154364137434	0.457290837632487	4.39882778274899	1.08837148542661e-05	0.000351790638427654
LINC01569	110.910943530718	0.990956072929752	0.225298927625637	4.39840563545138	1.09049021953657e-05	0.000352178773173061
AC244107.1	6.48406051492782	3.31789948664386	0.754452597125869	4.3977573929543	1.093751381303e-05	0.000352934896942406
AC015912.3	33.0289144286137	1.43554410737244	0.326492756433088	4.39686357227544	1.0982632656231e-05	0.000354092997581188
LINC02465	5.21920281334544	2.38951067410217	0.543500281899584	4.39652149903329	1.09999470170388e-05	0.000354353456929242
FRMD6-AS2	4.8850407459149	1.76642533483536	0.401877266797966	4.39543482742801	1.10551229881508e-05	0.000355553840759896
GPR101	3.60149819887976	3.28469262862667	0.747298475856303	4.3954226252942	1.10557440515692e-05	0.000355553840759896
POLR3B	631.829439775389	-0.466472605617681	0.106149137869479	-4.39450206549259	1.1102694817973e-05	0.000356764733736323
CDH3	213.890588810003	-2.27943026662512	0.518802632503439	-4.39363666222339	1.11470060112878e-05	0.000357746997722598
CNBD2	14.9127120538903	1.34988945031608	0.307244073812834	4.39354104886138	1.11519120409786e-05	0.000357746997722598
NCF1C	93.7752056965134	1.33700603132881	0.30437918104139	4.39256727991198	1.12019947721229e-05	0.000359053411380151
PRSS30P	15.6164756944402	1.62134167341083	0.36918095034941	4.39172625747974	1.12454228496443e-05	0.000360144522931806
AP001360.1	2.45091178845417	3.23888990832218	0.737590042679959	4.39117900311398	1.12737678246627e-05	0.000360751167747151
AC016042.1	6.02024267552929	2.20560392231202	0.502338301685119	4.3906744019184	1.12999640118351e-05	0.000361288099368399
AC009403.2	7.10937107492203	1.90740275031553	0.434516111344503	4.38971697600245	1.1349828240053e-05	0.000362418053791305
CCDC18-AS1	580.036282283178	0.927117514603568	0.211206143455201	4.38963327219797	1.13541976348724e-05	0.000362418053791305
FLT1P1	3.95450684017044	2.03694266708818	0.464074986119069	4.38925330607143	1.13740523188913e-05	0.000362521155660963
WASH9P	108.846956775275	0.727269199700659	0.165694789001966	4.38920984830746	1.13763252643105e-05	0.000362521155660963
AC004014.2	3.62760584787038	2.72418412892247	0.620747944076152	4.38855119041405	1.14108277862022e-05	0.000363318862799354
MIR194-2HG	3.93437735657651	1.94930883330327	0.444233593343	4.38802662048607	1.1438377802272e-05	0.000363657611404773
PRLHR	3.26218227561549	2.86112114280974	0.65203490300302	4.38798771297752	1.14404237226148e-05	0.000363657611404773
C1orf167	4.42658499054044	2.1927458777686	0.499765552628664	4.38754905422194	1.14635144278844e-05	0.000364089948720729
HNRNPA1P57	10.9327293332246	1.67622873977406	0.382085302458864	4.38705369975471	1.14896430416941e-05	0.00036461797732066
KRT18P40	2.16816895759956	2.77013837126703	0.631498172405011	4.38661344136149	1.15129131934231e-05	0.000365054496274434
L3MBTL1	59.5945994311763	1.3456693007151	0.306797423813363	4.38618187854706	1.15357673938016e-05	0.00036547711610073
RSPH9	54.0331818879355	0.991748945523051	0.226169507906835	4.38498078145697	1.15996018992024e-05	0.000367196308635891
AL358075.3	2.58455983342481	2.40517049334591	0.548536132597724	4.38470749767321	1.16141730802208e-05	0.000367259268264953
FO393400.1	4.959683664315	1.73749682863209	0.396273995178104	4.38458452932592	1.16207353109092e-05	0.000367259268264953
AC026124.1	19.8444744493788	1.14437675443433	0.261035735667948	4.38398501839624	1.16527790531913e-05	0.00036771179352137
CAPN8	7.82131980385318	2.1853416094785	0.498485975759963	4.38395805648666	1.16542221419967e-05	0.00036771179352137
AC010197.2	2.30681658912047	2.31180678763256	0.527511475779153	4.3824767683356	1.17337681451044e-05	0.000368567755196039
ANKRD20A7P	8.37589175716804	2.39235014334874	0.54592211796869	4.38221875356577	1.17476765713133e-05	0.000368567755196039
FAM157A	33.3781091084686	1.49749931718635	0.34170572361727	4.38242386265567	1.17366187728983e-05	0.000368567755196039
IGHV4-4	10.4852036338313	-3.27686665262022	0.747623114761324	-4.38304620057975	1.17031281906293e-05	0.000368567755196039
LARP4	1490.84070780203	-0.459273096176086	0.104787111608977	-4.38291588654439	1.17101333695353e-05	0.000368567755196039
NDC1	1921.83655051934	-0.47410700655236	0.108189224788067	-4.38220171630858	1.17485955275303e-05	0.000368567755196039
U91319.1	2.77693412702702	3.0077312045928	0.68634209554838	4.3822624666343	1.17453190880083e-05	0.000368567755196039
AC005264.1	7.40227756524214	1.13113406305314	0.258139595433466	4.38186966688994	1.17665193271586e-05	0.000368828469791744
AZU1	8.51576360072409	1.44418263144389	0.329632857511819	4.38118530520615	1.18035430654109e-05	0.000369385429682399
PKP1	426.72188974784	-2.41804627279008	0.551897806404616	-4.38132974026957	1.17957199315769e-05	0.000369385429682399
RPL21P89	5.23590870177825	1.46322679456699	0.334012680626749	4.38075222719497	1.18270298587935e-05	0.000369818789398801
UPB1	13.9598822158228	1.3890934496409	0.317117926868931	4.38036872704151	1.18478651660504e-05	0.000370168601649719
AC009961.2	3.88762720208678	2.47282572188698	0.564557485916487	4.38011324546103	1.18617647476924e-05	0.000370301324714983
LINC01257	3.51811579619252	2.44315025690806	0.55794828691018	4.3788112881174	1.19328403688718e-05	0.000372217306042685
OR2A5	3.42390245865738	2.68299246179252	0.61276307108838	4.3785152669645	1.19490571869699e-05	0.000372420371318013
DLGAP5	1644.13442784901	-0.619700235070328	0.141541760729203	-4.3782148242167	1.19655377381802e-05	0.000372631320130486
AP001160.2	5.61327579757546	1.64961458118958	0.377017154473887	4.37543640021248	1.21189774430234e-05	0.000377103655763569
AC012593.1	3.10070614249844	2.47560168985166	0.565884239087901	4.37474931947543	1.21572103782765e-05	0.000377420384886265
ANP32E	3632.72691775581	-0.673338660543407	0.15390927040045	-4.37490645489695	1.21484563636049e-05	0.000377420384886265
RHOG	2290.5684326759	0.672520061082478	0.15372859818589	4.37472317459931	1.21586674934038e-05	0.000377420384886265
ABCB10P1	5.48019876691822	1.97455907513914	0.451510183133115	4.37323265100533	1.22420140217235e-05	0.000379648593451115
HBA2	1842.70817004722	1.97210031556553	0.450963069378168	4.37308606730226	1.22502400159637e-05	0.000379648593451115
C7orf66	3.7763089509083	2.67874031599322	0.612665321030492	4.37227344855691	1.22959383728929e-05	0.000380757278089414
AC091951.3	2.11372095143573	2.54258978441859	0.581599103941797	4.37172232072943	1.23270240813362e-05	0.000381281673700402
CCDC196	6.80710339120597	2.06080215782219	0.471423542802944	4.37144514584333	1.234268612964e-05	0.000381281673700402
TRIM75P	7.02455145770767	2.13752032543535	0.488964912774185	4.37152087929571	1.23384048496149e-05	0.000381281673700402
AC134043.3	70.792530464705	1.23059227047074	0.281522720896233	4.37120054307918	1.23565234288883e-05	0.00038140203893496
AC013452.1	5.29560996296609	1.69065969076843	0.386821038366104	4.37065082579172	1.23876752469456e-05	0.00038174934634503
ATG2B	1639.4225911066	-0.455470635811276	0.10420850060588	-4.37076278003346	1.23813248635447e-05	0.00038174934634503
AL359837.1	3.88614719794986	1.95435162342059	0.447236897375787	4.36983539347484	1.24340228896393e-05	0.000382870109315243
CWC22	908.541785045446	-0.45752428493919	0.104714133317557	-4.36926965294837	1.24662756967084e-05	0.000383555412715004
AC114488.2	4.64017904157256	1.78111765630848	0.407800734141334	4.36761758180452	1.25609176806187e-05	0.000385221392560683
COX8A	1526.61791864149	0.742612307225105	0.170017159472895	4.3678668054885	1.25465966538528e-05	0.000385221392560683
PLEKHG2	2521.65249723359	0.69272416746109	0.158605908346582	4.36758109885394	1.2563015392085e-05	0.000385221392560683
RASAL3	285.809065196835	0.902815827100106	0.206694507823944	4.36787525999044	1.25461111100045e-05	0.000385221392560683
RPL12P21	12.0347244602927	1.26247766412924	0.289065246769492	4.36744879655483	1.25706253677894e-05	0.000385221392560683
CLEC2L	38.1602400152725	2.56089683895354	0.586385946730171	4.36725479734588	1.25817920794226e-05	0.000385255879258746
NUP205	2899.51999543386	-0.475256566490886	0.108827994881925	-4.36704330541534	1.25939764665171e-05	0.000385321447440879
EPB42	2.30583667156853	2.52724034602993	0.578768533820812	4.3665821452767	1.26205836903696e-05	0.000385827836213874
AC016831.6	45.7092665056772	1.40159917879405	0.321153266800212	4.36426878903892	1.27548671403115e-05	0.00038931263927791
DHX9	6805.77402469327	-0.382722571325718	0.0876934140223462	-4.36432513880908	1.27515800653635e-05	0.00038931263927791
RNU5A-1	7.98271301776021	2.66501118434566	0.610682872624685	4.36398547234766	1.2771406227544e-05	0.000389507585637662
METTL14-DT	12.4819253982237	1.42707012369048	0.327123130648907	4.36248614049283	1.28592734748749e-05	0.00039187588992099
AC010247.2	8.46472953170931	1.31612184408276	0.301733078308346	4.36187457955072	1.28952789160501e-05	0.000392661242993725
GNB4	3320.83760416413	-0.840716685691326	0.192750472655365	-4.36168417181791	1.29065087280481e-05	0.000392691530823965
CRACR2B	93.8335330175007	0.803851493271714	0.184316821773652	4.36124866703091	1.29322288899223e-05	0.000392851010150158
SOCS5P3	2.64309364289734	2.01084226903052	0.461053973182325	4.36140318919956	1.29230974847398e-05	0.000392851010150158
RNY1	8.23597247515399	2.40038194510821	0.550446698073519	4.3607890709658	1.29594248730004e-05	0.000393365707359499
AC063926.3	3.12553870304862	2.28632641324056	0.524373202858749	4.36011298971055	1.29995302712246e-05	0.000393965630387034
SLC36A3	2.56216502168372	2.21169745737176	0.507257296762686	4.36010969479751	1.29997260163679e-05	0.000393965630387034
HES4	1492.16182773836	1.14267163234909	0.262086595036269	4.35990109372425	1.30121243753981e-05	0.00039403013094783
BIRC6	3688.26587228345	-0.480692976285112	0.110272965336186	-4.3591189809727	1.30587103450844e-05	0.000395128974613449
AC020658.6	2.55556537401482	2.2417707157498	0.514309837313905	4.35879416084658	1.30781047454402e-05	0.000395403975388736
C8orf37-AS1	8.78516634761122	1.47400464148206	0.338220034128872	4.35812338934487	1.31182422575698e-05	0.000395950202350174
LINC00861	26.4111810457986	1.59243872915761	0.365407946031501	4.3579750972912	1.31271315815524e-05	0.000395950202350174
RRM1	3600.48405133356	-0.563823127784584	0.129367903604099	-4.35829221991596	1.31081287492503e-05	0.000395950202350174
C3orf35	32.6973212432295	1.05630715920251	0.242420898843877	4.35732712913828	1.31660413049116e-05	0.000396500397759455
LIPN	4.17444121883322	2.30928603948383	0.52997555453317	4.35734444679806	1.31649999703534e-05	0.000396500397759455
AC005524.1	4.09490731854618	2.57448665191483	0.590894884089983	4.35692831539692	1.3190044274264e-05	0.000396600649428439
CENPNP2	1.8392963953256	2.34412173109725	0.538004552737963	4.35706671842787	1.31817096352766e-05	0.000396600649428439
AC092756.1	20.1329405906673	1.30704594290697	0.300021036417587	4.35651432484138	1.32150048319145e-05	0.000396920220920031
ANKRD34B	5.40664701581657	1.73751854242917	0.398841924228331	4.35640898531637	1.32213632115047e-05	0.000396920220920031
AL365272.1	10.2878220547234	1.37280284362402	0.31524257178	4.35475080625236	1.33218376348243e-05	0.000399585744777622
LIMS1-AS1	17.4710670363713	1.31661097029346	0.302349428038137	4.35460049928518	1.33309811378361e-05	0.000399585744777622
LACTB2-AS1	25.7314938888199	1.03453195488732	0.237608951444149	4.35392668752418	1.33720442141511e-05	0.000400503684905805
DDX6	7503.89039925391	-0.478073940614793	0.109829075631467	-4.35289050614407	1.34354261570639e-05	0.000402088139912691
AC091825.3	89.7334031772303	0.842372644819345	0.193536728929772	4.3525208340429	1.34581078269202e-05	0.00040245301870261
B3GAT1-DT	2.159815982472	2.78040862799612	0.638840538721724	4.35227331308613	1.34733151802322e-05	0.00040259399028035
AC018695.2	1.91012661442657	1.99999960498256	0.459549476243581	4.35208766057318	1.34847321768172e-05	0.000402621571539256
LINC00608	3.17521533092869	2.20160607719319	0.505900502310285	4.35185588300301	1.34989986603561e-05	0.000402734122552009
AC002540.1	2.91156627991566	2.17789732996144	0.500490420321879	4.35152650586354	1.35192974101248e-05	0.000402950550107365
AL035685.1	7.34656297217314	1.91012917916673	0.438969134826991	4.35139746196406	1.3527258022214e-05	0.000402950550107365
AC132872.2	6.48993210899225	1.13115797745249	0.259983283555291	4.35088734161605	1.35587707239676e-05	0.000403575916498422
AP000936.2	2.51321437840391	2.97410804956621	0.683668690446569	4.35021830182619	1.3600206839996e-05	0.00040449545413188
RTEL1P1	5.22856854771367	1.44499588151138	0.33218915018483	4.34991895643606	1.3618785498168e-05	0.000404734270494355
AC107956.2	5.78244852155396	1.36533997920993	0.314043153693185	4.34761899170025	1.37623409161827e-05	0.000408684004590699
AMER2	7.12199402947658	2.50952837511089	0.577413806528017	4.34615235510328	1.38546354603869e-05	0.000411106572860529
AL161938.1	2.61336295874409	3.01393315932261	0.693589449445526	4.34541379159102	1.39013360211574e-05	0.000412173538735507
ICE1	2054.45429283649	-0.496565237996139	0.114307714399882	-4.34410958703107	1.39841698655171e-05	0.000414309378556212
LILRP2	2.12676176708154	2.51078835632993	0.578004614585946	4.34388981155199	1.3998174716161e-05	0.00041440429732635
AC022819.1	23.6240755662941	1.18573545598688	0.273012735718774	4.34315070637688	1.40453712495458e-05	0.00041455226520987
AC024651.3	4.40559852275754	2.8023738184116	0.645242201173304	4.34313473811195	1.40463925970973e-05	0.00041455226520987
MIR8066	10.1414150574942	1.99863716092616	0.460160004057307	4.34335262366099	1.40324625099145e-05	0.00041455226520987
PRAMEF17	1.95643665056893	3.0081920288496	0.692593213638492	4.34337497049135	1.40310345541556e-05	0.00041455226520987
MYOM1	333.527277234351	-1.61152936319864	0.371311722694931	-4.34009826434342	1.42419015236316e-05	0.000419463154844876
NDC80	1127.71197052633	-0.575289175101062	0.132553845458784	-4.34004138552088	1.42455884161616e-05	0.000419463154844876
RNA5SP202	21.2884149041225	2.34690929496835	0.540739415714922	4.34018535871934	1.42362578185948e-05	0.000419463154844876
AL162391.1	1.93938443881452	2.49418509609309	0.574835274982854	4.33895622736006	1.43161030937843e-05	0.000421216201993268
AC090643.1	2.05053042548776	2.25995948359989	0.521147174782066	4.3365091339984	1.44763414099853e-05	0.000425604437453568
NR1D1	845.349607940589	1.33455426230262	0.307864533765807	4.3348749723728	1.45842989823352e-05	0.000427907134145279
SFTPB	8.68347036466399	1.43791076442803	0.33171122179748	4.33482701199032	1.45874789552232e-05	0.000427907134145279
SPDYE4	2.16507278270509	3.21451767242089	0.741557822376829	4.3348172932999	1.45881234253923e-05	0.000427907134145279
RPL26P35	13.2010353314079	1.3712252912192	0.316341151659369	4.33464089014797	1.45998258705944e-05	0.000427923238485176
PLVAP	7693.74230316745	0.796700240807453	0.183819440311502	4.33414572178741	1.4632722798271e-05	0.000428560057710888
AL603824.1	3.64203762172019	2.21831753448091	0.511912283144622	4.33339384015953	1.4682809873221e-05	0.000429698982765729
BAZ1B	6229.17470430479	-0.478174505312274	0.110372216747717	-4.33238109555467	1.47505329598974e-05	0.000431351904018584
AC005695.2	4.5633740466345	1.69293355416509	0.390828529253752	4.33165295634271	1.47994081944533e-05	0.000432186783959505
AP3D1	6562.61035470317	-0.482821374236593	0.111464383713715	-4.33162018350785	1.48016116486248e-05	0.000432186783959505
LINC01348	11.8239605592	1.5294879178997	0.353163023353621	4.33082688945109	1.48550436422986e-05	0.00043341707940994
Z99129.3	15.3682497891283	1.64997691197885	0.381004461039742	4.3305973569867	1.48705379807305e-05	0.000433539461023319
SCN11A	20.710939592459	1.39619052558494	0.322418180651548	4.33037157756891	1.48857940071271e-05	0.000433654714253186
MAP7D3	1103.2426823465	-0.582616332958124	0.134611447907169	-4.32813361728275	1.50378233802263e-05	0.000437751266789943
AC108210.1	3.83011955704692	1.72520475754271	0.398621409227029	4.32792799786664	1.50518655592462e-05	0.000437827843754054
C12orf57	1075.77863070558	1.02268290135234	0.236317239424325	4.32758483402911	1.50753287820682e-05	0.00043817813589516
AP003352.1	48.9331532096887	0.795820001313428	0.183907744792415	4.32727834388762	1.50963139837447e-05	0.000438455926278829
AC092953.1	12.1456025978064	1.52867628624323	0.353392578263063	4.32571700785774	1.52036508121942e-05	0.000440905873553633
AC099398.1	3.00469639180003	1.9909719080757	0.460258795153246	4.32576613210138	1.52002626198868e-05	0.000440905873553633
LINC00967	2.60702285902813	3.11501636665196	0.720483325705377	4.3235093103678	1.535666542494e-05	0.000445006935316218
AL512378.1	6.01329172656179	1.75558497243333	0.406107881044148	4.32295223604015	1.53955073680106e-05	0.000445795797123367
AC007383.1	64.8145294054718	1.03433014826524	0.239309149237548	4.32215045501049	1.54515759081229e-05	0.000447081910156071
SNORA68B	3.88649055590014	1.59471425308593	0.368988441750526	4.32185421722266	1.54723410220456e-05	0.000447345371509288
AC005993.1	3.04399830185932	2.76195514711958	0.639267159583766	4.32050216519478	1.55674528685165e-05	0.000449683364557651
AL137024.1	2.06429227572751	2.30621798992265	0.533821311475645	4.32020591974412	1.55883669523725e-05	0.000449683364557651
HPYR1	1.93876111684823	2.65359172892577	0.61421140571963	4.32032310734564	1.55800906418048e-05	0.000449683364557651
AL357140.3	2.67359160180139	1.83221337257486	0.424127175640512	4.31996221371071	1.56055919816411e-05	0.00044984203422962
LINC00690	2.44561662965197	3.19283746717949	0.73925034561999	4.31902059443982	1.5672315841341e-05	0.000451426232646195
AC017104.2	11.0784268228615	1.65675370656341	0.383668474253239	4.31819088025949	1.57313353447615e-05	0.00045193443118919
AC025839.1	2.68205615160487	2.35467033965587	0.545294163700553	4.3181653067333	1.57331578108663e-05	0.00045193443118919
AL035693.1	5.22117612154163	2.20884705541237	0.511530944121597	4.31811033290549	1.57370761349274e-05	0.00045193443118919
C8orf76	92.3079236435044	0.631475793210419	0.146234490025306	4.31824115570233	1.57277531134296e-05	0.00045193443118919
AC007389.1	19.2151941052733	1.4546253897348	0.33688223980054	4.31790464999298	1.57517446788618e-05	0.000452017343376134
CHORDC2P	5.69892839413366	1.57084305574399	0.363859546720967	4.31716872595519	1.58043348742183e-05	0.0004528490785057
FAR1	1718.14892020409	-0.429039240477802	0.0993775108615084	-4.31726692244997	1.57973079465232e-05	0.0004528490785057
SSX5	82.7786025765699	3.24891798653127	0.752603570302552	4.31690482842805	1.58232341118206e-05	0.000453052256095688
AC016949.1	48.0438550632011	0.831668707699542	0.192662247184653	4.31671860913387	1.5836583322051e-05	0.000453096340281231
PRR29	93.8981690940719	0.843642856740046	0.19545511035376	4.31629981540576	1.58666439618571e-05	0.00045361812882606
LINC01873	3.25232566286159	2.98063861143792	0.69064252675126	4.31574728746963	1.59063871515341e-05	0.000454415752675286
LINC01823	4.30362108323356	2.08914501483054	0.484111911078765	4.31541750372392	1.59301536134388e-05	0.000454756103933637
CSNK1E	2658.08619678953	0.469464914656088	0.108802261596889	4.31484518580549	1.597147910522e-05	0.000455596831843848
H2AZP6	1.96488505619129	2.50732354110037	0.581114578555045	4.31468015711272	1.5983414338974e-05	0.0004555985571645
AL353732.2	5.04603576874433	2.20037070325374	0.510034813003186	4.31415787149414	1.60212432257544e-05	0.000456126011079681
ZSCAN21	121.009621142615	-0.504916529843524	0.117038766409007	-4.31409647705127	1.60256955960959e-05	0.000456126011079681
GLOD5	1.57152234069765	2.46060042477658	0.570419465699256	4.31366840148104	1.6056772750272e-05	0.00045667175693824
CRB1	9.80095861549819	1.7626236789183	0.408669642018466	4.31307711092142	1.60997933667197e-05	0.000457556127482174
AC008434.1	8.9685859832518	1.47967309143739	0.343141268743209	4.31213971102003	1.61682211477639e-05	0.000457999837315725
AL109933.5	5.43058224366167	2.71961948885002	0.630726685362554	4.31188270920665	1.61870299841041e-05	0.000457999837315725
CHTF8	25.1338118807774	-0.827299962441085	0.191863907867663	-4.31191030994589	1.61850090077696e-05	0.000457999837315725
SKP2	1698.69188122382	-0.576656251644859	0.133722019881196	-4.31235074191358	1.61527922990504e-05	0.000457999837315725
SLC4A9	7.69999850567491	1.62511008630087	0.37689078062543	4.31188601537052	1.61867878880917e-05	0.000457999837315725
STXBP3	1677.45403107283	-0.467774154451596	0.108479309634974	-4.31210482464929	1.61707731058226e-05	0.000457999837315725
AL160286.3	2.94089312695359	3.19143031366552	0.740335812562874	4.31078742850155	1.62674228732308e-05	0.000459596622516383
ITGB2-AS1	60.1243440000597	1.55070380226575	0.359723561462321	4.31082077571441	1.62649696025153e-05	0.000459596622516383
YWHAG	8080.79479901824	-0.420750576929437	0.0976301557662403	-4.30963746423652	1.63522389725691e-05	0.000461652945298424
AC068700.2	11.2383383774831	1.78486547524105	0.414195009782436	4.30923944781127	1.63816929044947e-05	0.000461804857947647
DMWD	1561.69736069114	0.503625723452574	0.116867754553768	4.30936425000678	1.63724518798365e-05	0.000461804857947647
MUC4	18.5875371860517	1.5925818305293	0.369644658837602	4.30841293781275	1.64430177371307e-05	0.000463193290396837
AL162595.2	2.7934494389193	3.2269538656245	0.749071409312776	4.30793890342847	1.64782884892616e-05	0.000463846290878576
UNC119B	1448.52487268805	-0.52805348951154	0.122583562150049	-4.3077022746751	1.6495921933243e-05	0.000464002226402298
AC024257.3	19.872830853239	1.61420444474	0.374748357312923	4.30743567847612	1.65158100794165e-05	0.000464221307924523
AC245427.2	1.963111990059	2.86041791840209	0.664178669558337	4.30669946131243	1.65708508355524e-05	0.000465427404105153
MYO15B	636.181421042565	0.925915232186061	0.215039453209466	4.30579234817968	1.66389084628814e-05	0.000466655702481996
TSPAN16	3.92698999479527	1.82652200165452	0.424191378838171	4.3058913801059	1.66314654990107e-05	0.000466655702481996
AC104042.1	1.85131598779372	3.21628838635841	0.747128237382593	4.30486792685818	1.67085386849056e-05	0.000467924455272827
AL139020.1	3.31277169899297	2.3432205182046	0.544315785477981	4.304891720432	1.67067430039453e-05	0.000467924455272827
AC005695.1	7.23958344423731	2.11254012670943	0.490895938311287	4.30343777945424	1.68168091416486e-05	0.000470270110409801
RPS26P43	2.55251873389865	2.15147811812485	0.499944054330434	4.30343775366283	1.68168111002228e-05	0.000470270110409801
AL049198.1	3.2983150234058	3.28596486751469	0.763654328721844	4.30294800137456	1.68540416390233e-05	0.000470282920410478
RN7SKP30	6.57297949660382	1.76972658242866	0.411275965405748	4.30301483988426	1.68489560096956e-05	0.000470282920410478
TRIP11	2668.81369039848	-0.567503986024271	0.131882230497665	-4.30311182850611	1.68415789099334e-05	0.000470282920410478
AL021707.7	9.59566918728963	1.35011900453677	0.313901429623733	4.30109224464232	1.69958286066145e-05	0.000473787848593194
C21orf62-AS1	84.1721215786298	1.03604906232093	0.240886675755144	4.30098119405349	1.70043492457797e-05	0.000473787848593194
AC010323.2	6.9658363550573	1.58672483449835	0.368974838650629	4.30036053488397	1.70520459048423e-05	0.000474772021212689
CFL1P6	4.24457515299412	1.97394303971307	0.459081041079961	4.29977033046167	1.70975204068269e-05	0.000475348235832412
GAS6-AS1	80.3862209795908	1.44193305768561	0.335351042943995	4.29977209859584	1.70973840019079e-05	0.000475348235832412
TJAP1	2457.78082904902	0.744283051426612	0.173108588142567	4.29951546259302	1.71171933589482e-05	0.000475550584795631
ABCG5	15.5552635370493	1.31963079312539	0.30693875880078	4.29932928080256	1.71315781453888e-05	0.000475605831189675
CERS3	5.49218900389965	2.23706014716346	0.520424283426815	4.29853144521463	1.71933511100074e-05	0.000476975634155932
AC012618.1	39.4725356591669	1.15297102631977	0.268252482105264	4.29808148379905	1.72282832275101e-05	0.000477599380484016
TAF13	1678.56218423137	-0.483989791546603	0.112611116261558	-4.29788645751862	1.72434448161901e-05	0.00047767454676012
LINC01198	5.80025696334214	2.24194750492475	0.521697289244894	4.29741068459403	1.72804853626225e-05	0.000478355253901686
FBXL15	494.717007310713	0.822507224617518	0.191423416826463	4.29679523150071	1.73285129709776e-05	0.000479338902060199
CELA2A	3.9670210628278	1.9064092663911	0.443738646544708	4.29624347853376	1.73716777682996e-05	0.00048018671537201
CA1	9.22150096209648	2.08176916864508	0.484637025660392	4.29552233614086	1.74282487373425e-05	0.000481403613610958
C4orf50	7.50073562036022	2.09099739095187	0.486816831535258	4.29524464952775	1.74500790063643e-05	0.000481659842616676
BX255925.1	10.6470478664335	1.21162062685808	0.282104133884363	4.2949410566055	1.74739757074042e-05	0.000481972700191214
NOP58	2169.15877925866	-0.480835782593925	0.111961345351125	-4.29465884931948	1.74962170430585e-05	0.000482239482249301
AC079316.2	5.15102934511046	1.75327427628697	0.408282785353478	4.29426451269319	1.75273407061351e-05	0.000482750524675006
AL136441.1	11.7828076622488	2.00964255993426	0.468014205363305	4.29397769748086	1.75500111966725e-05	0.000483028177605978
OR6C4	2.76959769350341	3.00889403569198	0.700788135474813	4.29358586907772	1.75810273155618e-05	0.000483534964169289
AL139002.1	3.62346681603386	3.17135654032314	0.73867665468304	4.29329466447527	1.76041121399111e-05	0.000483823044750695
AC099336.1	19.5068175007132	1.08919907875182	0.253723404733691	4.29286009264714	1.76386159107432e-05	0.00048442432115067
HNRNPH3	3631.5038864026	-0.451958956949449	0.10529229375476	-4.29242198866066	1.7673465341675e-05	0.000485034223722494
ACTR6	574.123069877358	-0.431426367117196	0.100516857187539	-4.29207974849695	1.77007348175178e-05	0.000485088637674074
PRDM7	6.32953954707725	1.88296261873519	0.438701105900907	4.29213100538778	1.76966481505759e-05	0.000485088637674074
AC109361.1	5.91020473012795	1.8351346346673	0.427838348301063	4.28931778078002	1.79222785840083e-05	0.000490809466404458
AL591499.1	2.94073663076267	2.93229173031416	0.68365220097762	4.28915715640349	1.79352435849051e-05	0.000490814187319583
VNN3	3.11797250938037	2.28404055799028	0.532564001975561	4.28876257035317	1.79671310479924e-05	0.000491336362735798
SHKBP1	2768.83167057411	0.743205637313953	0.173327920751616	4.28785872519055	1.80403766699638e-05	0.000492987985538819
BMS1	2427.73372586344	-0.474115298855007	0.110581967913794	-4.28745579229167	1.80731210617342e-05	0.000493180253040936
LINC01487	2.70560329539233	3.16612150736914	0.738438999329596	4.28758707251859	1.80624463442088e-05	0.000493180253040936
ANKRD30BP2	2.62719864136048	3.08786961401664	0.720431861654302	4.28613693864965	1.81806942924307e-05	0.000495763111526431
RHEBP3	4.10057109873846	2.48907946194447	0.580815316169789	4.28549212227875	1.82335109546067e-05	0.000496850223576275
SMARCA2	3921.16713667644	-0.647374004336113	0.151088450061573	-4.28473522676479	1.82956944710973e-05	0.000498190851506451
AC005034.6	7.16696144005689	1.78281297624031	0.416197871101096	4.28357062837367	1.83917679526543e-05	0.000499389215173027
AC005580.1	1.96947729658328	3.22556962436344	0.752969303203862	4.28379963251986	1.83728383888037e-05	0.000499389215173027
AC017007.3	4.40450992156124	1.60429659125586	0.374516402523123	4.28364840751349	1.83853366188645e-05	0.000499389215173027
AC135050.1	22.70693421706	1.01887131950514	0.237838558790163	4.28387778957262	1.83663821483267e-05	0.000499389215173027
AL445465.1	5.65879045489155	1.77724237528316	0.414988618698362	4.28262919801895	1.84697822809823e-05	0.000501152854861702
AC092828.1	57.6137186654304	1.47254997656147	0.343885570018226	4.28209295459366	1.85143604452975e-05	0.000502007397317829
FXYD3	9.91737561261823	1.96635012679402	0.459281313880866	4.2813632241613	1.85751879331989e-05	0.000503301013723901
POU5F2	26.1958840349149	1.37992050747887	0.322321388210057	4.28119435431189	1.85892913657025e-05	0.000503327693597677
PTOV1	1019.20674002284	0.607675744193996	0.141964756411593	4.28046903720374	1.86499834481549e-05	0.000504614890659632
AC099524.1	8.47762126423597	1.3848365286851	0.323653722093485	4.27875977982761	1.87937557144355e-05	0.000507788750349119
OR4E1	2.77577911002779	2.50993526185476	0.586582809007308	4.2789103657886	1.8781047059618e-05	0.000507788750349119
TGM5	6.92807395439665	1.7933530709964	0.419188138711482	4.27815795673246	1.88446282185789e-05	0.00050880496190163
ZNF106	3308.43559909883	-0.66020363942313	0.154379589632654	-4.27649562350879	1.89858287563887e-05	0.000512256886003069
CREB1	1619.73203609325	-0.382480108276663	0.089444936320394	-4.27615160803078	1.90151754189698e-05	0.000512688148488835
CRHR2	10.7141915870111	1.53204051982505	0.358307017631611	4.27577592521561	1.90472728556239e-05	0.000513192919699242
Z98885.3	15.1235879275251	1.21181480645906	0.283451299003496	4.27521345190276	1.90954257104768e-05	0.000514129261918502
DNMBP-AS1	6.42314323520897	1.38444154727101	0.323884269635486	4.27449455581501	1.91571385956606e-05	0.000515112202020481
UBALD2	2377.75918653277	0.661043275632436	0.154648983342709	4.27447540452003	1.91587852134185e-05	0.000515112202020481
BRD7P3	4.08605045885563	1.65509499722501	0.387324262064647	4.2731508436948	1.92729978688718e-05	0.00051745773914276
LINC01793	8.22798150136148	4.10756106016418	0.961215470640196	4.27329894870338	1.92601951190841e-05	0.00051745773914276
AC012533.1	3.17540673572375	1.95334715679775	0.457213553239379	4.27228620621196	1.93479022956456e-05	0.000519105571592332
AC099791.1	2.24921108183204	2.6634256980873	0.623531544288101	4.27151717100084	1.9414757495837e-05	0.000520237473268587
LINC02057	1.47430815277964	2.85002903699484	0.66722707146668	4.27145294139517	1.9420351167444e-05	0.000520237473268587
RPS2P41	4.20987003280681	2.04390909242946	0.478517810618412	4.27133336957305	1.94307686082802e-05	0.000520237473268587
C4orf19	25.006611199545	1.44358851054382	0.337999208568943	4.2709819252413	1.9461418266642e-05	0.000520264335733328
GABRA6	2.05152785034204	2.6947790202562	0.630969369340419	4.27085552991768	1.94724525272515e-05	0.000520264335733328
GP2	2.19995379673654	2.63056475655463	0.615891135038886	4.27115216780729	1.94465655710808e-05	0.000520264335733328
LINC01653	2.28037321045685	3.45543258899292	0.809437492157877	4.26893073581394	1.96412242730201e-05	0.000524408386696564
ELMO3	118.705552624283	0.678208481294328	0.158895120958019	4.26827757331525	1.96988114237974e-05	0.000525580179344112
OR52A5	2.32335558216234	3.18634298688681	0.746626153090523	4.26765520293861	1.9753833309913e-05	0.000526681947603496
AC121758.2	4.49304217305145	2.02663133098954	0.475003738257566	4.26655869788254	1.98511282616378e-05	0.000528908498621012
MTRNR2L2	22.7903336621943	1.24373220004434	0.291537676847401	4.26611137707374	1.98909507893078e-05	0.000529234472214545
RNU6ATAC14P	3.15200495824942	2.60322322965607	0.610204058442376	4.26615194317312	1.98873362768358e-05	0.000529234472214545
KRT18P36	2.62171555555737	2.75938801629424	0.646899057831956	4.26556196501842	1.99399660458047e-05	0.000530170947525563
BCAS2	1781.07377913887	-0.446691867956873	0.104740321484148	-4.26475555571478	2.00121174105974e-05	0.000530252008765464
LINC01342	1.49817599563822	1.96813349320817	0.461450893887593	4.26509845203073	1.99814073302136e-05	0.000530252008765464
PRMT3	707.419622628725	-0.462463468979778	0.108435283616401	-4.26487996855138	2.0000969701347e-05	0.000530252008765464
PTOV1-AS2	40.103465484975	0.804032604490977	0.188510187983877	4.26519443373397	1.99728191709442e-05	0.000530252008765464
ZNF484	310.330130500232	-0.455243878646617	0.106738642194145	-4.26503344326401	1.99872261199667e-05	0.000530252008765464
RMDN2-AS1	10.5683810632353	1.41037116993663	0.330799592473435	4.26352148559521	2.01230141375988e-05	0.000532822417817289
AL365209.1	15.4258432922305	1.3676240057179	0.320847158404225	4.26254049597932	2.02115856145335e-05	0.000534013875311246
MAP1LC3A	718.777296439423	0.730976358679833	0.171486787676494	4.26258120863983	2.02079023828903e-05	0.000534013875311246
TNNC1	559.82497937633	-2.0557598859459	0.482296878528071	-4.26243663906743	2.02209843358003e-05	0.000534013875311246
TRIM49B	3.21882722868394	2.85590256406162	0.670021117686871	4.26240679386512	2.02236860017004e-05	0.000534013875311246
AC010980.1	62.4987909906177	-1.87199074039901	0.439344830465987	-4.2608689361691	2.03633629985484e-05	0.000536225908143656
OSTM1-AS1	3.03739164705193	2.46118025119762	0.577599036436969	4.26105324963817	2.03465742794724e-05	0.000536225908143656
RNU6-1010P	8.51709707174444	1.72370948111659	0.404533609383891	4.26097965937076	2.03532758780939e-05	0.000536225908143656
ST3GAL3	161.39911490958	0.793313829529301	0.18617576282496	4.26110153916846	2.03421778689375e-05	0.000536225908143656
THRAP3	5957.57459230542	-0.36430760428989	0.0855045518896562	-4.26068082036182	2.03805116654582e-05	0.000536309390307707
HYDIN	46.2250550897126	1.49194499176122	0.350178538996556	4.26052663317524	2.03945776472956e-05	0.000536311693347354
AC237221.2	4.25699412910129	2.90173671820344	0.681319890899835	4.25899310582441	2.05349802953839e-05	0.000539264605744691
SHD	10.7084208108723	2.24496333722999	0.527100288201815	4.25908197638937	2.05268186602862e-05	0.000539264605744691
LINC01440	9.13323300957709	2.27143873779644	0.533363820514515	4.25870419108157	2.0561534808475e-05	0.000539592616960847
FP671120.4	23.3566401237733	1.66736460017537	0.391567911684882	4.25817476462982	2.06102799234721e-05	0.000540502125648567
LINC01938	5.03635690944218	2.41621501493235	0.567642686024011	4.25657737591311	2.07580216662286e-05	0.000544004793215977
LINC01227	4.01851432945252	2.22517263966683	0.522823589858919	4.25606778811814	2.08053649659477e-05	0.000544873336278849
LDC1P	2.6916771159045	2.40221274702669	0.564446564810915	4.25587273762825	2.08235133398002e-05	0.000544976627768156
CEACAM20	4.00313840336609	2.71210870007899	0.637391027975415	4.25501549448168	2.09034539298494e-05	0.00054669585339232
AC073225.1	7.80963564796273	2.24923695514812	0.528656260332462	4.25463032204256	2.09394675127302e-05	0.000547264679878012
AC017037.2	3.60585555223533	2.14687923152602	0.504617896453975	4.25446510441357	2.09549334404417e-05	0.000547296073049304
CAVIN4	164.804874929178	-1.65594587502329	0.389286169043153	-4.25380094826775	2.10172145161454e-05	0.000548549298871396
PMF1	715.582489902081	0.564756765974737	0.132773885283318	4.25352293314033	2.10433376050565e-05	0.000548857738880492
TMEM235	3.11755976095751	2.50656662134638	0.589327961752776	4.25326267209749	2.10678204813441e-05	0.000549123008429163
IL1RAPL1	18.7399930121844	2.03377280803276	0.478237183588794	4.25264466633667	2.11260652640493e-05	0.00055026730888376
NCAPG	1497.97248785446	-0.760122958157616	0.178830858340607	-4.25051339131785	2.13281082989978e-05	0.000555153006178866
CLEC17A	9.78160974864682	1.63158386547556	0.38392984561378	4.24969270848737	2.14063977721636e-05	0.000556813059881084
AC002401.3	10.7305366772479	1.76497144368275	0.415428406324227	4.24855743327589	2.15151490353955e-05	0.000558761941367208
AC009318.1	50.1352316718872	1.28662229923463	0.3028879471646	4.24784911806157	2.15832667945422e-05	0.000558761941367208
AC092100.1	3.45790042424743	2.3645203666615	0.556610405262855	4.24807072290514	2.15619333068534e-05	0.000558761941367208
APOC1P1	9.33566797083152	1.39814322957193	0.329137231141912	4.24790360155003	2.15780199081315e-05	0.000558761941367208
C1orf127	46.739695290722	1.11590605764991	0.262692218604944	4.24796007881792	2.15725822977945e-05	0.000558761941367208
HKDC1	47.707642772522	-1.7513282466617	0.412221008012901	-4.24851769468015	2.15189652199344e-05	0.000558761941367208
UBE4A	1466.58719011626	-0.71178864440185	0.167557012259547	-4.24803853209848	2.15650310095538e-05	0.000558761941367208
CARD10	257.845329430088	0.754433252858368	0.17762610831257	4.24731060104513	2.16351926007709e-05	0.000559728546536599
AC024475.3	5.59040989233396	1.98470521494501	0.467347522890735	4.24674384207452	2.16899700260402e-05	0.000560767574116634
LINC00939	6.42683577137242	2.18039117562317	0.513483174593346	4.24627579540446	2.17353063821971e-05	0.000561561279438219
CCDC7	105.098572556386	1.02089713409639	0.240439777981733	4.24595773072936	2.17661665090722e-05	0.000561791792906013
GAU1	4.75355716964617	1.69353170733495	0.398864518458873	4.24588207012845	2.17735135937457e-05	0.000561791792906013
NPIPB2	65.7152115371752	1.51281754020779	0.356315975562977	4.24571909193112	2.17893477451925e-05	0.000561822516760618
ARL14EPP1	2.36116718813438	1.79536888249848	0.422894545053438	4.24542927663352	2.18175318377215e-05	0.000562171419756789
TNNI2	249.797963744788	-1.775887771404	0.418357516113972	-4.2449046640773	2.18686378843947e-05	0.000563110087054076
AC013394.1	22.3522950566394	1.38124413338038	0.325422916481774	4.24445871333631	2.19121705351164e-05	0.000563852613628982
OR51B5	4.24847074084481	2.42246357803115	0.570935530797297	4.24297218750468	2.20578781680906e-05	0.000567221589594592
AC087164.1	10.2095283107921	1.64038518891115	0.386681932027102	4.24220800881944	2.21331405634533e-05	0.000568775756194249
LINC01879	4.01316639171287	3.07997084488628	0.726191743333815	4.24126392672367	2.22264588116957e-05	0.000570791529603969
AC004241.2	7.24207843703499	1.32814480376452	0.31323376787562	4.24010735742869	2.23412908946607e-05	0.000573356727595616
AC099508.2	2.40859139301533	2.84021492682137	0.670074514606046	4.23865535087722	2.24862555551188e-05	0.000576306056702232
AC125613.1	2.09495813375181	2.66292416127623	0.628246832908211	4.23865910942888	2.24858791577808e-05	0.000576306056702232
AC087500.1	59.8166574298248	0.961503526192169	0.226851138638403	4.23847784923306	2.25040381543661e-05	0.000576376790299441
AC116345.1	2.69549368446679	2.15148702726531	0.507680451814336	4.237876442901	2.25643882311954e-05	0.000577536946808721
ATP6V1F	2311.1886357382	0.647104107867748	0.152707702472749	4.23753417404224	2.25988030562814e-05	0.000578032184573566
SMTNL2	61.9335768918633	-1.92601950366402	0.45453936536098	-4.23729967179948	2.26224108766269e-05	0.000578250525052329
PLPPR4	713.814091444472	-1.49979048848412	0.353973425067168	-4.23701436965085	2.26511644762593e-05	0.000578600018282717
FBXW10	22.8038262031869	1.7318912603995	0.408790996436559	4.23661791843862	2.26911777605219e-05	0.000578799924834675
LINC00339	65.4331370052923	0.991282607032813	0.233985232593335	4.23651781800972	2.27012913928923e-05	0.000578799924834675
RNF222	4.4620548328768	1.39523533857965	0.32933768573408	4.23648856179253	2.27042481006121e-05	0.000578799924834675
MIB1	2731.86825547808	-0.503997573414079	0.118984191302907	-4.23583644091857	2.27702483019038e-05	0.000580097022974198
AC009487.3	4.21854281531767	2.37797591941216	0.561428793201914	4.23557884491496	2.2796369491196e-05	0.000580377112321645
HHLA3	469.311727411964	0.60893773570454	0.143781684092674	4.23515512109352	2.28393987013583e-05	0.000581087009267252
AL672212.1	3.07693368466641	2.2555369306646	0.532659710918699	4.23448007129053	2.29081097961006e-05	0.000581639201913541
LINC01821	5.06017462015315	2.67917857909667	0.632737819637636	4.23426338041721	2.29302077228984e-05	0.000581639201913541
LRRC75B	475.657961267257	0.965753909755801	0.228080979491593	4.23425886677849	2.29306682350371e-05	0.000581639201913541
RNY4P34	8.83685108484845	1.54107234753731	0.363913585199868	4.23472057711427	2.28836069735104e-05	0.000581639201913541
VPS4B	1457.53643854999	-0.426464958137224	0.100719187088636	-4.2341977776481	2.2936901829572e-05	0.000581639201913541
EEF1AKMT3	628.830493911473	0.732365287658016	0.172979872546197	4.23381794007523	2.29756970275365e-05	0.00058210390980212
RNU7-40P	12.574712752698	1.23797838059782	0.292409035926844	4.23372135773377	2.29855715419556e-05	0.00058210390980212
CYP1A2	3.12478580991195	2.19528892081392	0.51859575874153	4.23314090755621	2.30450015067599e-05	0.000583223992618639
LINC01911	1.7966726036706	2.9152462998183	0.688710833758314	4.23290321122106	2.30693804565102e-05	0.000583456110728363
AC125437.3	5.37590490805965	2.35390789548882	0.556143039593082	4.23255840298051	2.31047887972134e-05	0.000583966687603877
BORCS6	320.828509589368	1.07597203266497	0.254235628012309	4.2321842972098	2.31432641931041e-05	0.000584554060103241
MINCR	148.569504201194	0.90679251122782	0.214285721262616	4.2316982479505	2.31933436359194e-05	0.000585433562683764
OTOA	29.4091893874839	1.10641098188617	0.261468620156773	4.23152491959754	2.3211227224248e-05	0.000585499773118161
AC073065.1	2.95457802396239	2.39841835946239	0.566850002468887	4.23113407253454	2.3251602019971e-05	0.000586132861169663
AC124798.2	2.71763608325424	1.461292412827	0.345418439552258	4.23049914394025	2.33173331192678e-05	0.000587403886925114
RNA5SP474	5.48754521342659	1.19229464330292	0.281856508890483	4.23014763077971	2.33537995883889e-05	0.000587936501842334
FOXL2	61.9653024280531	-2.09381813651463	0.495080533544226	-4.22924755599908	2.34474221577603e-05	0.000589519820397635
LTB4R	294.62173978247	0.78414009379689	0.185406992934994	4.22929082330686	2.34429134872557e-05	0.000589519820397635
AC016743.1	2.2435537980494	2.89088130150912	0.683645302906685	4.22862746107935	2.35121298790286e-05	0.000589922099518581
AC087639.2	4.91906074838788	2.1740712681596	0.514249648856276	4.22765727306741	2.36137112873658e-05	0.000589922099518581
CICP11	2.42662262154671	2.54034852634923	0.6008498970832	4.22792537484194	2.3585598602265e-05	0.000589922099518581
CTSE	3.49419633717916	2.67946239408571	0.633773294588959	4.22779315089871	2.35994593922556e-05	0.000589922099518581
CYP4Z1	7.94837507647634	2.2209223348252	0.525173491174472	4.22893076697082	2.34804583090462e-05	0.000589922099518581
OR4C1P	2.97395614892921	2.95307632137958	0.698519114232729	4.22762421415385	2.36171799948013e-05	0.000589922099518581
RAB11B-AS1	52.0274207039559	0.763480112849005	0.18057754107017	4.22799041522183	2.35787833828924e-05	0.000589922099518581
STPG2	8.85880923090969	1.89939383622871	0.449273664560944	4.22769903080098	2.360933054886e-05	0.000589922099518581
TSKS	13.4723230778441	1.38339313889539	0.327215527101404	4.22777351414217	2.36015185378094e-05	0.000589922099518581
VN1R10P	1.89462482199876	2.99554663188137	0.708407017986231	4.22856713136007	2.35184344266746e-05	0.000589922099518581
AL353730.1	6.44196890215109	2.30305718430222	0.544786892644462	4.22744602595503	2.3635884747405e-05	0.000590005198505978
LINC00558	2.59559832871339	2.90476485709823	0.687211297960311	4.22688751730329	2.36946038321505e-05	0.00059108638831477
DYNC1H1	16544.2726173417	-0.525371326927204	0.124302859929108	-4.22654255281683	2.37309411586103e-05	0.000591608199761145
AC044836.1	4.53730685182324	2.2509025458013	0.532680120462405	4.22561770063309	2.38286236008409e-05	0.000593657663437313
AC003973.1	3.35504394146867	2.42584910030893	0.574523401569101	4.22236778116194	2.41749215390332e-05	0.000601362215286901
FABP5P3	8.84080028071793	1.47887195628301	0.350254783234853	4.22227483269341	2.41848958268222e-05	0.000601362215286901
GTF2IP12	252.763763291009	0.733765870385709	0.173779781979911	4.2223891756898	2.41726262492535e-05	0.000601362215286901
AC027279.1	48.3794842697097	1.05283009354627	0.249360814660979	4.22211523080583	2.42020318182431e-05	0.000601398545835838
RN7SKP80	19.0642145146725	1.13708776787521	0.269332580425074	4.22187232632832	2.42281339373789e-05	0.000601657485291531
AL022400.1	3.04368551969189	1.92475776624757	0.456068771705858	4.22032352499887	2.43951964940513e-05	0.000605414297469125
AC009413.1	3.54669179939117	2.87783986223913	0.68202878846253	4.21952842889012	2.44813852512707e-05	0.000607160509331289
EPS8L3	4.59216019996998	2.5050212708049	0.593709443845157	4.21927139070104	2.45093102093204e-05	0.000607460403618213
LINC02755	5.94116851949609	2.63246180845198	0.623991908031434	4.21874350383301	2.45667555671289e-05	0.000608491098027138
POTEC	3.41800637870277	2.88367448167522	0.683818985400858	4.21701436087621	2.47558215061935e-05	0.000612778454018146
CCDC188	31.7496062807879	1.2160307058658	0.288398315621005	4.21649725397089	2.48126307455283e-05	0.000613788654941124
AC073111.3	141.479071305766	0.701003673115573	0.166269232243077	4.21607572043601	2.48590320473124e-05	0.000614540259380951
TOX4	3074.2694537774	-0.384581617594619	0.0912243783491803	-4.21577679732223	2.48919867269884e-05	0.00061495869591395
AP003025.1	12.9710280420687	2.25241928709539	0.53451894492676	4.21391853080907	2.50977847614903e-05	0.000619643956205984
TTN	1680.16776848154	-1.97704614617085	0.469207472112076	-4.21358623568256	2.51347557288662e-05	0.00062015766755589
LINC01115	7.09358994151088	2.67106006450594	0.633939233456523	4.21343233473989	2.51518962078919e-05	0.000620181749234055
TRMT10C	782.919312086876	-0.461516500852475	0.109545405349128	-4.21301559277262	2.51983660344114e-05	0.000620928522570496
NMRAL2P	17.2238224589212	1.67554151941302	0.397754948743356	4.21249697761557	2.52563095376857e-05	0.00062195688577175
OR2Z1	2.08669288215681	2.70091649327047	0.641226130002985	4.21211233743374	2.52993662040378e-05	0.000622617564560821
AC005394.1	1.61281643401221	3.33575877435854	0.792425929856202	4.2095527779661	2.55876667558576e-05	0.000629308981039736
ALOX15P2	2.8779338380174	3.18409517012618	0.756431452825007	4.20936379394947	2.56090767293386e-05	0.000629432060778049
AC099487.1	2.96978173740943	2.68175639776095	0.637166009036772	4.20888176664517	2.56637627196901e-05	0.000630372333077049
RAD51AP1	546.220101419335	-0.584377489997153	0.138853761299395	-4.20858235692387	2.56977866512212e-05	0.000630804210139094
LINC01618	8.58586021670108	1.64200329283599	0.390223529363931	4.20785311309256	2.57808351029888e-05	0.000632438171608934
MTND6P22	37.8035241860042	1.10933420071926	0.263732187122147	4.20629052837406	2.59596472099677e-05	0.000636417753677207
AL132642.2	2.05722282745226	2.83573118090478	0.674238265904984	4.20582948833165	2.60126306056975e-05	0.000636648922612648
CEBPB	2511.18853204491	0.70865387309356	0.168509092857823	4.20543402777366	2.60581594400913e-05	0.000636648922612648
MTND6P3	22.5470294877625	1.00165091505274	0.238185301738479	4.20534309943491	2.60686386067316e-05	0.000636648922612648
SLC26A4-AS1	7.90059182701126	1.55888046646648	0.370682121438426	4.20543742551509	2.60577679401738e-05	0.000636648922612648
ST7L	542.323824194768	-0.391861416366505	0.093175541116649	-4.20562533547214	2.60361249905057e-05	0.000636648922612648
TMBIM7P	2.17460495820796	2.63870667521661	0.627381448009802	4.20590485037005	2.60039628639804e-05	0.000636648922612648
LAT	15.7631543604518	1.20294896898891	0.286112662864366	4.20445903004012	2.61707335858558e-05	0.000638734208404055
TTF2	889.954612777219	-0.500441572983695	0.119030445663606	-4.2043157126203	2.61873200880855e-05	0.000638734208404055
AC005358.1	2.84767834476218	2.26161109129603	0.537945634649422	4.20416292209512	2.62050139481532e-05	0.000638759701492245
UGP2	2846.48010888404	-0.566111008415375	0.134698728665146	-4.20279399832122	2.63640498204623e-05	0.000642228253626463
NDUFA3	1445.21979303105	0.695466859830376	0.165483680319506	4.20263109019336	2.63830368101068e-05	0.000642282977978026
AC124017.1	9.0645597379543	1.89280201649581	0.450543444150365	4.20115316529631	2.65558845346461e-05	0.000646080927039167
C1orf229	16.3994517722433	1.21336087361533	0.288883837672228	4.20016877161547	2.66716092481982e-05	0.000648074497799633
NPEPL1	224.521747935301	0.64648427341812	0.15391366932693	4.2003044709753	2.66556280654645e-05	0.000648074497799633
AC007040.2	18.7158696759125	1.0789670145469	0.256914808518697	4.19970736902218	2.67260163744674e-05	0.00064873220144197
CSTF2T	1346.6804696349	-0.522722989758004	0.124468153206049	-4.1996524917717	2.67324943435701e-05	0.00064873220144197
SOX1-OT	3.66206164719234	3.34426718817319	0.796473457452237	4.19884323436319	2.68281964319179e-05	0.000650643117890893
AC015813.4	1.97753746553638	1.66064686516725	0.395536169886427	4.19847030840211	2.68724079163873e-05	0.000650826240958651
AL139390.1	1.52756199822228	2.76777784724191	0.65925874459629	4.19831798960332	2.68904856846779e-05	0.000650826240958651
ZNF410	39.3100164851858	0.903263267754416	0.215153244804614	4.19823214181452	2.69006795183781e-05	0.000650826240958651
ZW10	1035.36907414795	-0.527445114605326	0.125635788111514	-4.19820755322655	2.69035999207762e-05	0.000650826240958651
SAMD12-AS1	3.31157126745306	2.28420482153158	0.544139209915324	4.19783169436922	2.69482784625587e-05	0.000651496282150592
TTLL7-IT1	9.49209994433736	2.2545467083361	0.53711091565559	4.1975440130168	2.69825229560403e-05	0.000651913386810074
SH3TC1	560.006291510702	0.73357914432174	0.174771511354527	4.19736110671757	2.70043169396179e-05	0.000652029344255707
FLJ40194	22.9248661175923	1.14405075428912	0.272603842136532	4.19675212690557	2.70769999148283e-05	0.000653373116812716
AC008498.2	4.39384681166191	2.21541173095936	0.528054896068718	4.19541935403447	2.7236718640104e-05	0.000656814069179679
AC092435.4	2.31274888526368	3.05391185551113	0.728071372329701	4.19452264101409	2.73446839019242e-05	0.000657357952298692
AC105749.1	9.10351262511616	1.30924392286042	0.312114315206695	4.19475768675777	2.73163448420262e-05	0.000657357952298692
AL353898.3	57.6269677818917	1.11612927804019	0.266084202679607	4.19464690800952	2.73296977636095e-05	0.000657357952298692
AP003557.2	2.40990387852208	2.66335508742467	0.634960557020196	4.19452052254005	2.7344939449754e-05	0.000657357952298692
SLC2A7	4.0936998662216	2.25890813883042	0.53849248734362	4.19487400831458	2.73023304845808e-05	0.000657357952298692
LINC01961	1.27231925626498	2.99166748552112	0.713287708592702	4.19419464191189	2.73842769150025e-05	0.000657891391607954
AL096855.1	9.26356070316904	1.75801923100451	0.419244392037801	4.1933041070851	2.74920491190307e-05	0.000659720135698865
AL136456.1	4.53192307409158	2.65343137122786	0.632867337787236	4.19271340579109	2.75637579149353e-05	0.000659720135698865
FLYWCH1	1392.98950379121	0.47335088426096	0.112895292341969	4.19283102458465	2.75494652946007e-05	0.000659720135698865
HMGN2P46	35.3889166159961	0.87367396579978	0.208393248345338	4.19242932646251	2.7598307314703e-05	0.000659720135698865
HNRNPCP9	2.38582549542712	2.56606762819747	0.611957133839668	4.1932146653752	2.75028955807596e-05	0.000659720135698865
LINC01608	18.6250330580214	2.20880553457637	0.526873149694257	4.19229094490416	2.76151520299314e-05	0.000659720135698865
MRPL2	165.115822777119	0.87997172766614	0.20988803721242	4.19257685837309	2.75803595182578e-05	0.000659720135698865
OR2L2	1.9533336974326	2.40096708953206	0.572687447105624	4.19245628949369	2.75950263342706e-05	0.000659720135698865
PWRN4	2.50042610453296	2.27715881847778	0.543083258441345	4.19301973147405	2.75265490209129e-05	0.000659720135698865
AKR1D1	5.31194974633397	2.24832433039332	0.536326874325329	4.19207844697619	2.76410377102578e-05	0.000659927625282801
KCNMB3P1	4.32015289688991	1.69338786517218	0.40401588920895	4.19138927552521	2.7725148760537e-05	0.000661524118467365
AC131649.1	2.03378398433364	2.16707046744418	0.5172165166066	4.18987096866528	2.79113124229059e-05	0.000665552096786595
CHD8	4324.36413091651	-0.422534190932141	0.100856300973736	-4.18946745867841	2.79609873945034e-05	0.000665908878562949
GGT4P	1.982067551624	1.75087406843205	0.417920812024208	4.18948762075681	2.79585033044123e-05	0.000665908878562949
AC104389.5	22.5862578570119	1.54500582435976	0.368818828714845	4.18906439712788	2.80106910664272e-05	0.000666265458242785
NUP155	2868.027513006	-0.49930378392227	0.119188996615655	-4.18917683762672	2.79968169865247e-05	0.000666265458242785
AC067852.2	72.3925421739348	0.676485672362137	0.161527948710418	4.18804100320075	2.81372689184162e-05	0.000668447428230881
CFAP52	7.78318896230078	1.70724859816069	0.407641116414648	4.18811677579672	2.81278784212847e-05	0.000668447428230881
CA6	2.59471567904124	2.04487466863243	0.488350587417896	4.18730871082699	2.82281756264051e-05	0.000670192088031118
AC015813.3	2.16482865708249	2.33117619752995	0.556746789981656	4.18713900013103	2.82492833144641e-05	0.000670278449552284
BUB1	1788.66108870546	-0.577501018516442	0.137931681719574	-4.18686273752933	2.82836754427715e-05	0.000670679713048711
SNORA80E	9.42933444818111	1.80165253946588	0.430378859319161	4.18620129788906	2.83661803516064e-05	0.000672220655682572
AL589740.1	12.7218559345012	1.93230276936146	0.461636019898102	4.18577122683793	2.84199481093752e-05	0.00067307910439037
LINC00837	125.928993247445	2.54472749162962	0.608143385653526	4.18442023980084	2.85894802919715e-05	0.00067667649004446
BX323046.2	6.00310809086102	1.28443515794138	0.307014967947142	4.18362390123768	2.86898608401458e-05	0.000678633718158986
LIN7C	1374.2919466795	-0.430717669865316	0.102963289153089	-4.18321591518809	2.87414182508748e-05	0.000679434377098777
AC083805.1	22.9168668142635	1.363751632393	0.326017314288748	4.18306504784327	2.87605057330651e-05	0.000679466947943664
TTC16	7.78479342395748	1.51713368350255	0.362704226430827	4.18283982635611	2.87890227992367e-05	0.00067972211553127
AC096708.3	7.95818311574651	1.29878554121108	0.310620618944482	4.18125990999721	2.89898253877225e-05	0.000684042208272292
AC024028.1	3.45473497334968	2.07392654117393	0.496112128686782	4.18035847392736	2.91049909608589e-05	0.000685970238839852
AC093525.10	14.548447602638	1.25753137637073	0.30082032355971	4.18034048195257	2.9107293998261e-05	0.000685970238839852
AC018521.7	7.05413834209513	1.48160475211067	0.354483859602683	4.17961131931732	2.92007753366596e-05	0.000687131116839704
AC087473.1	5.19824908213431	1.88173009076062	0.450224500069633	4.17953729854681	2.92102810114306e-05	0.000687131116839704
AC104260.3	3.88554358715427	2.05221345877574	0.490985434416046	4.17978480607382	2.91785078578572e-05	0.000687131116839704
AC007326.2	2.7384187908976	2.2854500116143	0.546891238751999	4.17898450307903	2.92813635254282e-05	0.000687538601211813
AC011445.1	4.47161482074545	1.57724493686643	0.37741734982552	4.1790472472863	2.92732871487115e-05	0.000687538601211813
TEX101	5.60024370959946	2.18450227292884	0.522727507192583	4.17904595199355	2.92734538561967e-05	0.000687538601211813
LINC01896	6.76359719571368	3.38033049772771	0.80905925359747	4.17810003741645	2.93954367316686e-05	0.00068979493644277
AC009145.4	12.1891934129892	1.35854416776734	0.325260683925413	4.17678568270757	2.95657350638893e-05	0.000693367088750758
FRMPD2	7.84824876732601	1.82501212853691	0.437030757980322	4.17593520641648	2.96764288466765e-05	0.000695537901991715
USHBP1	101.369745104401	0.779072088963716	0.186578297474167	4.17557722152323	2.97231400867608e-05	0.000696207396647588
AC092720.3	7.99270929387134	1.13645311334807	0.272194910159009	4.17514461487979	2.97796815101169e-05	0.000696681122255278
CFAP94	16.1172530966349	1.32977729427183	0.318493451495987	4.17521078699033	2.97710262382868e-05	0.000696681122255278
AC007598.3	6.61847756956424	1.25281434327458	0.300077204872351	4.1749733832915	2.98020896007187e-05	0.000696780482456292
PSG8-AS1	4.23615797232153	2.73117996008809	0.654257321495547	4.17447366709626	2.98675762418151e-05	0.000697886295779366
AL109615.4	244.181879036221	0.925448856396105	0.221729367380206	4.17377665092605	2.99591470421727e-05	0.000699599874964724
PRR30	2.62689847826856	2.51804709769395	0.603328384551731	4.17359295894034	2.99833240450777e-05	0.000699738560606749
GOLGA6A	2.21396274077189	2.39094247242324	0.572990823911647	4.17274129470512	3.00956600975401e-05	0.000701933246785605
AC004039.1	10.2507622903367	1.46231179701969	0.350510031044841	4.17195420245365	3.01998345522615e-05	0.000703507621291205
MEIKIN	1.87779977832301	2.92880969482153	0.70202084713894	4.17196968830453	3.01977816440038e-05	0.000703507621291205
TFEB	880.306703197548	0.822430519567357	0.19716258563177	4.17133157861587	3.02824837016888e-05	0.000705004886033187
RETN	5.24723741720883	2.36585552300816	0.567268098404396	4.17061267796093	3.03781803436847e-05	0.000706803908578623
KRT18P9	1.7884455810025	2.79987702647684	0.671358403316954	4.17046545130529	3.03978138805922e-05	0.000706832075852534
AC090616.6	28.2176094689974	0.777098742519215	0.186348450993086	4.17013792375471	3.04415348612093e-05	0.000706910838853591
AC100849.2	7.34416601257085	1.47262081224082	0.353150205718107	4.1699559801936	3.04658479464644e-05	0.000706910838853591
SPDYE7P	4.12115580384727	1.67333355103065	0.401271581489891	4.17007739451094	3.04496213255974e-05	0.000706910838853591
ZNF84-DT	2.23347499454064	1.76346966335284	0.42290573511772	4.16988826803675	3.04749010207689e-05	0.000706910838853591
MAPRE3-AS1	12.2610403762533	1.48281457014015	0.355679215493707	4.16896603891208	3.05984573073327e-05	0.00070915765527117
ZSCAN10	2.95465383164602	1.79419918585875	0.43037820277487	4.16888953550765	3.06087282594171e-05	0.00070915765527117
AC010422.1	6.85838985798843	1.37671933666433	0.330300068481125	4.16808674304892	3.07167047912437e-05	0.000710744778478807
AL008725.1	4.93153579658759	1.50561494993088	0.361282427628761	4.16741816039277	3.08069061070779e-05	0.000710744778478807
FYB2	9.1858303962971	2.06006965135412	0.494320296504056	4.16747939731263	3.07986339149802e-05	0.000710744778478807
LINC00488	7.57546793097095	2.00225256629836	0.480450839189222	4.16744524721245	3.08032468224367e-05	0.000710744778478807
MCCC1	494.370965146442	-0.475603414703765	0.114123559567221	-4.16744287075644	3.08035678524189e-05	0.000710744778478807
MRPS35	1531.10953449006	-0.452650675273291	0.108607229997749	-4.16777663220647	3.07585119047834e-05	0.000710744778478807
SAMD8	1214.1427127141	-0.43893453200502	0.105322089144633	-4.16754486708155	3.07897922629879e-05	0.000710744778478807
NANOGNBP2	2.77325958197086	2.07885086950198	0.498944579715504	4.16649654895004	3.09316573145407e-05	0.000713194048189292
AC026782.2	13.0174223476442	1.84498307833374	0.442834902249691	4.16630005665962	3.0958316925977e-05	0.000713380027326702
AL162456.1	3.68308619272574	2.90982538021741	0.698658797404179	4.164873313023	3.11525500384038e-05	0.000717359832083633
BICD1	779.239635456783	-0.521433525346581	0.125201425385099	-4.16475710035038	3.11684218230098e-05	0.000717359832083633
BX284668.6	8.20640282249249	1.36987282708257	0.328966192226963	4.16417510203437	3.12480241047316e-05	0.00071876075589103
AC104088.2	3.01141651934809	3.41614195429398	0.820503009700153	4.16347278913991	3.13443395179809e-05	0.000719376920987493
AL355512.1	10.0444538340005	1.35001351257963	0.324244319300513	4.16356874190423	3.13311639081252e-05	0.000719376920987493
DAW1	4.36971583556097	2.96905128166285	0.713127851723816	4.16342073091925	3.13514900172821e-05	0.000719376920987493
FAM245B	1.36322186130579	2.68192486084776	0.644180500077592	4.1633127058716	3.13663328312651e-05	0.000719376920987493
ST6GALNAC4P1	19.2917611873805	1.06043980343981	0.254711574230216	4.16329649190326	3.13685612326238e-05	0.000719376920987493
ARMT1	847.691792422373	-0.425161565160711	0.102140498115029	-4.1625170525593	3.1475862752471e-05	0.000719378453081187
CFAP92	48.9641405749602	1.0755562954931	0.258366985766664	4.16290143379408	3.14229033957928e-05	0.000719378453081187
ECT2L	17.6288678268796	1.28139103355189	0.30784534376088	4.16245059255212	3.14850280882138e-05	0.000719378453081187
LINC02211	21.7421594704936	1.47347043707863	0.353984277046635	4.16253074676678	3.14739745331053e-05	0.000719378453081187
MRPL37P1	14.267512083408	1.18818327823553	0.285423861396472	4.16287297222523	3.14268218753483e-05	0.000719378453081187
RNF166	607.771084580233	0.483422828586116	0.11614199835038	4.16234295476572	3.14998775295539e-05	0.000719378453081187
SMARCA5	4670.42023601106	-0.459402791572086	0.110357276700611	-4.16286814342475	3.14274867321318e-05	0.000719378453081187
LY6H	96.5233935421945	1.59424929460044	0.383130405176342	4.16111400468637	3.16698928364721e-05	0.000722830921152245
UBR3	1991.57933046166	-0.539381233613847	0.12966689179837	-4.15974522203074	3.18602790985753e-05	0.00072674395254164
HJV	45.4625937534653	-2.45433054662614	0.59004158024296	-4.1595891354225	3.18820583872682e-05	0.00072680863585521
RPL22P21	2.30751222502002	2.52909766616467	0.608146533200526	4.15869782707574	3.20066969004088e-05	0.000729216710200703
AC121247.1	85.1899242007492	1.49837144051999	0.360385542422133	4.15769020713071	3.21481576389486e-05	0.000731234795487931
HPS5	878.714791985522	-0.346187264212303	0.083269312524032	-4.15744112349183	3.21832181893061e-05	0.000731234795487931
LINC02318	2.32686276381004	2.76516575292239	0.665057291553936	4.15778578483284	3.21347139353505e-05	0.000731234795487931
STRN4	3635.58749520031	0.437028230056838	0.1051208432142	4.15738893157778	3.219056922822e-05	0.000731234795487931
TUT7	1140.29062967316	-0.456444171884033	0.109790093872033	-4.15742582765295	3.21853723866616e-05	0.000731234795487931
MYO7B	34.9681763360925	1.19871293194985	0.288352700875565	4.15710665552996	3.2230354423174e-05	0.00073170533026859
PDC-AS1	30.3876570030497	1.04930020791552	0.252445640451093	4.1565392297547	3.23104712259699e-05	0.000733090390021754
AC006453.1	1.6451519486904	2.76758859476278	0.665953925263325	4.15582593595864	3.24114520696224e-05	0.000734946915812767
AL138916.2	1.20427854626009	2.69285318504602	0.648089966997973	4.15506075108619	3.25201124346591e-05	0.00073654023245606
PDYN-AS1	2.08580830871686	2.83903240169289	0.683256617789685	4.15514804800147	3.25076983365204e-05	0.00073654023245606
CCDC57	582.480549517286	0.526279874604208	0.126679364668551	4.15442464509662	3.26107062508323e-05	0.000737989821237395
TRDN	265.161728833452	-2.26515917097134	0.545251093968199	-4.15434135947548	3.26225854723753e-05	0.000737989821237395
AL662873.1	4.86711505089231	1.8015500150706	0.433733172639594	4.15359056838287	3.27298582736123e-05	0.000739980243007473
ART4	5.18973874310735	1.95280709799639	0.470229456050443	4.15288126439042	3.28315111844243e-05	0.000741404702538439
CEP350	2337.9025624352	-0.568275439022881	0.136837413943731	-4.1529244279387	3.28253167002182e-05	0.000741404702538439
AC015813.8	3.51472564393024	2.44282761940348	0.588258085044427	4.15264606047699	3.2865285269694e-05	0.000741730823495499
PTPRJ-AS1	8.48566876952018	1.50940285491036	0.363492635109263	4.15249914061296	3.28863989594774e-05	0.000741770998752657
TOP2B	5009.75178261361	-0.416326387404244	0.100265163472963	-4.15225361415294	3.29217120559128e-05	0.000742131214129969
PDCD11	2531.85235632317	-0.475894409606525	0.114618250596232	-4.1519950542865	3.29589386345979e-05	0.000742534115439587
EIF5AP3	6.40566630589313	1.37871805752426	0.332179806556382	4.15051737135095	3.31724589296311e-05	0.000746905945864529
GLS	3152.70141989069	-0.654550266618386	0.157710698402097	-4.15032254152824	3.32007090443408e-05	0.000747103580002478
IL31	1.3365085219667	2.45571415033453	0.591807469010041	4.14951530510822	3.33180011459804e-05	0.000749303487671647
AC011453.1	5.44360694765337	1.7362326420391	0.418437109277706	4.14932758960154	3.33453327128727e-05	0.000749478840184408
AL450307.1	1.83614630672286	2.97125791655893	0.716301212317918	4.14805652351764	3.35309623315564e-05	0.000753209854669101
CLUHP8	1.8364463756934	3.7956651738591	0.915255807227314	4.1471085393686	3.36700468628587e-05	0.000755891566990814
NDUFAF2P2	16.8148184423003	1.35314276136052	0.326377745593554	4.14594064586015	3.38421491053061e-05	0.000759310955978526
MTND4LP30	130.367186645856	1.10565159915501	0.266692883633696	4.14578590958441	3.38650138228706e-05	0.000759379886231488
AC005599.1	2.78478780841902	2.22500375063815	0.536819755271228	4.14478738680913	3.4012914487411e-05	0.000761957361241922
ARIH2OS	58.0956156816996	0.995931323660218	0.240287903350824	4.14474182749909	3.40196773218498e-05	0.000761957361241922
SLC16A1	4168.48221334635	-0.572137704339496	0.138052560130113	-4.14434693424201	3.40783489023906e-05	0.000762826144887993
AC121161.2	2.87361990748896	3.26925170687494	0.788973119766216	4.1436794549397	3.4177738745866e-05	0.000764604841086088
ADAMTS20	15.1779030760361	1.75816147069965	0.42438465134711	4.14284886392279	3.43018009343083e-05	0.000766486427749917
SLC3A1	14.8237084998058	1.42775163917394	0.344626130481469	4.1429001253598	3.42941318429365e-05	0.000766486427749917
AC097724.1	4.50617963053565	1.49587952462951	0.361159494021848	4.14188066322583	3.44469572262815e-05	0.000769281960361317
AL358113.1	32.7342091044255	1.04843991958019	0.253151026715763	4.1415590257802	3.44953072797001e-05	0.000769913586038542
LINC02347	3.60281753344683	2.6801136409829	0.647219458029997	4.1409658002876	3.4584652840794e-05	0.000771458939269038
ITIH4	6.61538798801705	1.3739312105788	0.331801126224891	4.14082744748603	3.46055217086107e-05	0.00077147591597575
LINC02092	2.10746266932936	2.75405727737534	0.66525857254247	4.13982982113248	3.47563561478884e-05	0.000773939127293114
PKLR	10.1085784274463	1.66734517616844	0.402746943829502	4.13993253509153	3.47407976982317e-05	0.000773939127293114
CYP2T1P	96.4121657837379	0.971406304259816	0.234705348984465	4.13883325822333	3.49076530376859e-05	0.000776857264557365
RGS5-AS1	2.82129361400172	2.6663622715842	0.644293153638076	4.13843024177469	3.49690159139393e-05	0.000777771729605861
SNORD13E	3.31567065111643	1.82822968810741	0.441869586891207	4.13748703768004	3.51130278754789e-05	0.000780522329373406
MRE11	1174.3088684222	-0.453740047760675	0.109672063247799	-4.13724365461669	3.51502798353309e-05	0.00078089796551369
OR5AU1	4.05690225623238	2.2151285366857	0.535453693055154	4.13691896314464	3.52000352121055e-05	0.000781497134339739
ZNF143	527.382989549274	-0.300465120253602	0.0726322232611766	-4.13680191467038	3.5217987991592e-05	0.000781497134339739
GTF2IP20	246.988368138421	0.786408078318641	0.190116661372641	4.13645007565765	3.5272005078368e-05	0.000782243363492338
TAF1	1855.85791425016	-0.418365819451566	0.101151120859738	-4.136047291376	3.53339402727603e-05	0.000783164232492775
AC067817.2	23.2690989955765	1.09233480962203	0.264141222475665	4.13541967960968	3.54306525375612e-05	0.000783596310321302
AC087521.3	6.76716230218188	1.38091418587539	0.33389472980119	4.13577712561567	3.53755408804411e-05	0.000783596310321302
B3GNT6	4.68705116332678	1.96927130553832	0.476199581472621	4.13539066844297	3.54351291059363e-05	0.000783596310321302
CFAP99	11.0344488322	1.21467906844014	0.293726619821761	4.13540682549382	3.54326359257763e-05	0.000783596310321302
HSPE1P8	5.86375601391218	1.33221114625543	0.322204896702892	4.13467070143219	3.55463958350664e-05	0.000785604014403221
TNNT1	534.057317584169	-2.24842263969142	0.543840368168458	-4.13434303757856	3.5597144165409e-05	0.000786272671384137
AC040162.3	9.87370902312699	1.10134687242843	0.266477315329736	4.13298547032284	3.58081371055532e-05	0.000790475784673326
OR7G2	3.26813351908272	1.80148509801846	0.435907653826601	4.13272187860017	3.58492419352982e-05	0.000790475784673326
TOR1AIP1	2526.12065137866	-0.547875843804893	0.132566038921006	-4.13285218645903	3.58289159647562e-05	0.000790475784673326
MROH3P	3.88785764642077	2.0244240805399	0.489990777637196	4.13155547600702	3.6031670632751e-05	0.000794041991480045
TGM4	8.48090876884893	2.05972691635045	0.49867683746341	4.13038417189685	3.62157527656792e-05	0.000797640520298975
LINC02351	2.50677474728374	3.06360042210582	0.741775153831897	4.13009306968524	3.626164073144e-05	0.000798074153379495
LUNAR1	12.6902427036239	1.90259987919796	0.460678445787742	4.12999543736974	3.62770433834764e-05	0.000798074153379495
AC026362.2	23.3430386803337	1.03470060924385	0.25055769350826	4.1295902542691	3.63410322192269e-05	0.000799023715275116
PRSS37	3.69465856799238	2.14581217484916	0.519666418549273	4.12921077494197	3.64010589417855e-05	0.000799885125097069
IFT74	356.785076682815	-0.540187971021448	0.130835542929042	-4.12875552719199	3.64731950632646e-05	0.000800553246563085
MCRIP1	3770.38351779318	0.560835383081052	0.135835815016165	4.1287740130562	3.64702632502558e-05	0.000800553246563085
LINC02438	1.29077159657813	2.70625155071954	0.655566070987391	4.12811411463604	3.65750602284669e-05	0.000800956241886753
MFN1	1630.72157317365	-0.404903828207632	0.0980810192593021	-4.12825877285356	3.65520629444533e-05	0.000800956241886753
SSX4	3.96120171363431	3.32134859574407	0.804565621888433	4.12812641428598	3.65731043366352e-05	0.000800956241886753
SYNCRIP	5181.93663714564	-0.431797691664426	0.104591127714488	-4.12843518470461	3.65240361532128e-05	0.000800956241886753
AC023355.1	26.5285846366602	0.934110821313802	0.226295276486329	4.12784056219677	3.66185862458773e-05	0.000801451967196563
GUCY2D	5.83956964419697	1.88340260327908	0.456353294733294	4.12707133927847	3.67412441014445e-05	0.000803678057263466
LMNTD2	20.2659024202863	0.934303212522575	0.226425015673967	4.12632504293559	3.68606188964862e-05	0.000805370936902896
ZRANB3	357.951870236762	-0.532945068471085	0.129153434483509	-4.12644906116791	3.68407559209185e-05	0.000805370936902896
RIF1	2831.39460660154	-0.521871695221154	0.12648685307339	-4.12589674373791	3.69292942588254e-05	0.000806412198536342
AL139220.1	2.34505403692755	2.99640474134667	0.726368108978428	4.12518763462901	3.70432630319107e-05	0.000807981166995633
LINC01433	6.09527830725837	1.65886209624328	0.4021187126835	4.12530440369965	3.70244728441629e-05	0.000807981166995633
AC015914.1	24.8115246991376	1.36327817759671	0.33055904872673	4.12415930783888	3.72091302030958e-05	0.000811137896876236
RNA5SP425	3.53945920929668	1.41410429113541	0.342949263824302	4.12336295860916	3.73380640202958e-05	0.000813486372667058
AC079148.3	2.7672796446036	2.26339683084727	0.548995799336232	4.12279444320675	3.74303695048549e-05	0.000814572312417906
MS4A8	39.029765512137	1.95173496006881	0.473398453065713	4.12281651414245	3.74267819781134e-05	0.000814572312417906
DPRXP6	1.82727903889044	2.41455358780958	0.585715064344289	4.12240308436097	3.74940372862528e-05	0.000815495310975999
AP001381.1	24.4194910484517	1.2170249746125	0.295232689728824	4.12225683995347	3.75178552726971e-05	0.000815551021670011
DDX24	5593.86569555582	-0.445562907063266	0.108096671888145	-4.12189292492115	3.75771863809197e-05	0.00081637820491322
AP000356.3	3.48471995610005	1.62044962543425	0.393191643004294	4.12127178760143	3.76786596908829e-05	0.00081811948860221
RPL19P14	3.35412117683619	2.25910430378211	0.548249125864433	4.12057985540815	3.77920048191207e-05	0.00082011643037059
AC011095.1	1.59946896857318	2.79552146267249	0.678504010961964	4.12012518350346	3.78666605799294e-05	0.00082127199913519
AC117461.1	2.80597823928321	2.4686407550348	0.599276000754977	4.11937196204214	3.79906454375743e-05	0.000823495533052776
AC022903.2	2.95874461409814	2.53515842106148	0.615455218518138	4.1191598426373	3.80256310714203e-05	0.000823788473922746
AL121899.3	2.68154109097413	2.25016476104666	0.546352215639815	4.11852408873563	3.81306715900505e-05	0.000825597898925208
JPH1	224.597790154746	-1.81326048836019	0.440355707058531	-4.11771769797723	3.82643013445366e-05	0.000828023942293196
AC025262.1	5.38520496912908	1.40502054671962	0.341247553057508	4.11730585063811	3.83327213444216e-05	0.00082856987032193
CHST9	3.54591196019445	2.92731479327815	0.710958349080452	4.11742093902451	3.83135900837186e-05	0.00082856987032193
CERS6	1089.28720453271	-0.819649442606044	0.199089825834032	-4.11698307119587	3.83864256935809e-05	0.000829263510464875
EPB41L4A-DT	15.7011901544734	0.987711658675697	0.239954512006793	4.11624541007895	3.85094266846427e-05	0.000831452545644168
CASC6	3.70556852843274	2.33092301388134	0.566371455384764	4.11553758883881	3.86278036811822e-05	0.000833539338490391
GLI4	266.122842857841	0.684841913346449	0.166411585597348	4.11534996730038	3.86592396281138e-05	0.00083374876155809
LINC01247	3.31725785937671	3.1504917053061	0.765673862403651	4.11466534252048	3.87741544482134e-05	0.000835023205969983
LINC01901	2.22762302035377	2.52801939734007	0.614387659866227	4.11469754762084	3.87687415369952e-05	0.000835023205969983
RPL23AP71	3.66764358228086	1.7215311569624	0.418394835394625	4.11460900404918	3.87836253300625e-05	0.000835023205969983
AC007950.2	9.3918220919979	1.23994781037158	0.301389594722409	4.1141029155755	3.88688007690498e-05	0.000836387705611964
LINC02613	15.8982061452967	1.96582059409765	0.47799032232179	4.11267865120966	3.91094605234267e-05	0.000841094547030444
PIGCP1	81.4228216452767	-0.609158543225399	0.148126317754232	-4.11242615398097	3.91522726164406e-05	0.000841543553767494
AC096637.2	4.76667525952456	1.76718624665131	0.429761024793864	4.11202073873251	3.92211057378949e-05	0.000842262912202988
CENPNP1	2.18824667515878	2.69436248675011	0.655263582017495	4.11187583240079	3.92457364009952e-05	0.000842262912202988
TMEM88	83.3200822184495	1.0528561402716	0.256054659955503	4.11184135627358	3.92515986920776e-05	0.000842262912202988
AC127164.1	16.7496702427219	1.16939118249414	0.284420406852134	4.1114883261597	3.93116754766802e-05	0.00084270006211449
AL445220.1	2.47211022012667	2.56154379994835	0.623024814567498	4.1114635244931	3.93158993714634e-05	0.00084270006211449
AC016831.3	3.46150979941443	2.19200325533065	0.533230090717872	4.11080187237675	3.94287424421081e-05	0.00084464687955129
RANGRF	34.0473963930778	1.17054260642425	0.284762583057379	4.11059133491703	3.94647134855258e-05	0.000844945682086589
RAD17P2	3.79540738221166	1.89514307583382	0.461053966047151	4.11045824436094	3.94874685260949e-05	0.000844961352448791
AL137845.1	2.08721307318352	2.42190990685866	0.589232399872186	4.1102795898257	3.95180334049662e-05	0.000845144028789485
AC011124.2	6.74153064979354	2.55130547095584	0.620780031242021	4.10983817545055	3.95936485131148e-05	0.000846289422007061
Metazoa_SRP	1.55126767994032	1.48559415531696	0.361663203695547	4.10767294028493	3.99665503330525e-05	0.000853784318835316
ARGFX	2.71425897411369	1.60300007034178	0.390260963174337	4.10750810765997	3.99950742963906e-05	0.000853918205636961
NLRP7	6.99494599171747	1.85397701225539	0.451435377933886	4.10684918125072	4.01092933197437e-05	0.000855880565516467
CCND3	5689.78958677178	0.931658378688924	0.226875992923665	4.10646523981227	4.01759888100011e-05	0.000856827216605511
ATP13A2	2140.99311064755	0.489723242452527	0.119265903554314	4.10614624849176	4.02314816750788e-05	0.000857332662665226
DCST1	19.1779236476211	1.43773571093571	0.350196978486677	4.10550575607096	4.03431237400174e-05	0.000857332662665226
DENR	3021.99297086326	-0.380941275003982	0.0927895853496343	-4.10543137539178	4.03561078211327e-05	0.000857332662665226
GTF2IP2	1.60918166153937	2.43400617860917	0.592813720670396	4.10585331232991	4.02825059547946e-05	0.000857332662665226
KCND3-AS1	2.07541054287609	3.19107048383821	0.777173202216042	4.10599654586539	4.0257549547575e-05	0.000857332662665226
LINC00343	3.94896964972051	2.05507676126705	0.500571814509922	4.10545840116676	4.03513896743061e-05	0.000857332662665226
TMEM182	278.659325636523	-0.711152307096952	0.173212092955759	-4.10567354138831	4.03138492627792e-05	0.000857332662665226
HNRNPLL	1586.29692242642	-0.319147670936275	0.0777459014675496	-4.10500958779781	4.04298111744784e-05	0.000858423113077595
F11	3.71742699470065	2.66241675503976	0.64862437125697	4.10471279375498	4.0481749643324e-05	0.00085905049146317
AL162430.2	8.39462768585815	1.46200205391757	0.356266821883889	4.1036716419079	4.06644505975065e-05	0.00086245051192622
AL139130.1	4.20515619806157	1.77319949552524	0.432150641846667	4.10319764410854	4.07478865097296e-05	0.000863742630783866
AL355597.1	2.79972793489963	3.40785727917125	0.830627537226903	4.10275018156582	4.08268005706993e-05	0.000864937524845952
ERI1	803.30086723459	-0.525786508511634	0.12817004712303	-4.10225727706049	4.09138965844271e-05	0.000866304343407679
AL512283.2	5.01926455487259	2.30173999295382	0.561130520129782	4.10196899006929	4.09649184553313e-05	0.00086690624731147
AL391840.1	9.41333755134488	2.32502457925179	0.566845390946048	4.10169089559218	4.10141936320324e-05	0.00086705420744853
Z97353.2	2.96199542863085	1.79980223019192	0.438796947199359	4.10167445712472	4.10171081012089e-05	0.00086705420744853
HS3ST6	2.2390771100292	3.27250445262492	0.797906107140219	4.10136534028287	4.10719497864311e-05	0.000867735406088106
SLC22A8	3.03295308812345	2.30458107837627	0.561947571943407	4.10106065661292	4.11260730470196e-05	0.000868400684972482
AC092428.1	38.1017473918952	1.02213694256523	0.249269278962096	4.10053315362886	4.12199374297421e-05	0.000869903927044507
LINC00710	5.14616503445631	2.28038428617528	0.55621859557078	4.09979872002517	4.13509618240362e-05	0.000872189308577678
AC008537.2	34.1750803488483	1.09462940558484	0.267054045834182	4.09890590560276	4.15107738847994e-05	0.000875079044856099
AC118757.1	1.89973423800745	2.06322076635429	0.503494718840311	4.09780021348876	4.1709502985849e-05	0.000878785557967088
TRIM72	75.9892775725273	-2.10619175237784	0.514044767762214	-4.09729246257424	4.18010645978963e-05	0.000880231309235723
AC099517.1	1.68291437336376	2.6259755360691	0.64096532077954	4.09690735354511	4.18706376063332e-05	0.000880729579518743
AP000829.1	2.87828485764566	2.07935142765865	0.507526563898779	4.09702974300544	4.18485150762201e-05	0.000880729579518743
AC007370.2	4.71127779438134	2.07203369588115	0.505792245823295	4.09661024460435	4.19243877602704e-05	0.000881376978190846
LINC01422	22.2700745071004	1.30030434468279	0.317438030321101	4.09624626062442	4.19903255458369e-05	0.000882279748202149
UCN	39.5469536074806	1.14034078836415	0.278477279132828	4.09491500317422	4.22323294746465e-05	0.000886878918967576
AC008676.1	7.97947985445779	1.55127600908116	0.378867196738534	4.09451127581186	4.23059825567898e-05	0.000887939624046146
TEP1	1419.49186029843	-0.487061911285279	0.118964306024318	-4.09418528601106	4.2365542673563e-05	0.000888703540599559
PPID	1113.8066188629	-0.516183805927168	0.126082418153703	-4.0940189241763	4.23959685384321e-05	0.000888855805963948
AC008608.2	33.6163467420681	1.04956959348605	0.25642551314605	4.09307787126569	4.25684680890908e-05	0.000891937436441406
PBRM1	2172.5693368351	-0.461494376494422	0.11275310871099	-4.09296365989632	4.25894488378204e-05	0.000891937436441406
DNAJB6P7	4.47548653228492	2.06822196582187	0.505396747837116	4.09227399003453	4.27163505462144e-05	0.000894107049321664
AC026726.1	1.41541486502251	2.64870076826261	0.647277968555222	4.09206074814307	4.27556603610825e-05	0.000894441887172112
C12orf4	897.250148281406	-0.516934675021299	0.126338359492901	-4.0916684140603	4.28280743777516e-05	0.000895468517521087
AL391839.3	6.16873077762066	2.05616183902863	0.502587163230396	4.09115470799648	4.29230662241138e-05	0.000895989816006842
C1orf87	6.57327004211408	1.86335827163503	0.455452476289176	4.09122437277507	4.29101724719831e-05	0.000895989816006842
LINC02160	4.78953628972547	2.3856637196347	0.583115949927802	4.09123386168751	4.29084165218669e-05	0.000895989816006842
ALPG	2.56760952070311	2.83066872265059	0.691998568441007	4.09057020020686	4.30313934427766e-05	0.000897762627634045
AC090340.1	4.40068437171083	2.21748290956913	0.542243711052426	4.08945805063424	4.32382254568028e-05	0.000901289348605775
SHARPIN	2678.03466628257	0.531526513200727	0.129976372432576	4.08940873831859	4.32474181140885e-05	0.000901289348605775
ZNF90P1	5.20205542162269	1.58822721252229	0.388433674460345	4.08879898152196	4.33612404942847e-05	0.00090317085452998
CDH4	31.497680501078	1.60047056579855	0.391541820658123	4.08761077707713	4.35838577288703e-05	0.000907315176062705
AC109466.1	27.3187364684403	2.01124209866484	0.492063636115916	4.08736177812385	4.36306463775953e-05	0.000907613904697117
RBMS3-AS2	20.8733321378948	1.22107918763273	0.298750853229791	4.08728267863225	4.36455196957328e-05	0.000907613904697117
SLC45A1	76.3083223933337	0.919486535626914	0.224977877032832	4.08700867726977	4.36970781994788e-05	0.000908193824095018
C4BPAP2	4.23659060211754	2.37749229478669	0.581741242775276	4.08685532324395	4.37259598509716e-05	0.000908302058257839
VASN	8149.78475672329	0.79258060502257	0.193966087083475	4.08618133685131	4.38531086586233e-05	0.000910450335446646
C9orf16	1897.64452637062	0.612942577489474	0.150011113908543	4.08598110846085	4.38909496423495e-05	0.000910743139495956
BRDT	5.67284177794965	1.41504555057812	0.346334039241912	4.08578248235578	4.39285184122508e-05	0.000911029981579907
C2CD3	1060.22584582655	-0.407125986359992	0.0996792790440165	-4.08435925966331	4.41986049237618e-05	0.000916136075153955
IGKV3-15	79.7038555319548	-2.78635667363204	0.682277684823445	-4.08390415751773	4.42853019899582e-05	0.000917437462985274
VPS33B	89.3816206193227	0.665976768982468	0.163097309371254	4.0833093540895	4.43988553736948e-05	0.000919293515446599
ADM5	15.5452332789609	1.10978081254624	0.271814584652321	4.08285969631013	4.4484882377229e-05	0.00092057792997149
TBPL2	3.25146769686645	1.65152614278539	0.40460180744642	4.08185557352978	4.46775588043913e-05	0.000924066791724032
LINC02128	2.18172994482985	2.62304136214697	0.642664983671965	4.08150658397447	4.47447099367365e-05	0.000924957050723474
AC134407.2	62.7541214562441	1.03612850596505	0.253880645609764	4.08116382198613	4.48107559571614e-05	0.000925823518475181
SI	4.2096307990657	2.56647669472131	0.62888313810291	4.08100732747159	4.48409412606549e-05	0.000925948543244105
AL139142.1	2.43508681684899	2.66159156109096	0.652237440026413	4.08070956641675	4.48984278957493e-05	0.000926458705536073
LINC00928	3.07855753130892	2.74723722895614	0.67323862201145	4.08062927338921	4.49139414678525e-05	0.000926458705536073
AL121835.2	3.84334826186714	2.80763511389205	0.688068296293307	4.08045993256347	4.49466768076154e-05	0.000926635759848351
FOXR1	3.85144762439964	1.94012077202398	0.475614589601361	4.07918683413414	4.51935054843616e-05	0.000931224073533029
AC010422.4	12.2029546562732	1.46741735507643	0.359748103164604	4.07901346016272	4.52272185641585e-05	0.00093141851564738
AC022296.4	2.19753702848468	2.43767807169494	0.597811229061986	4.07767193587155	4.5488889382311e-05	0.000936304838482363
C9orf24	19.0424015093499	1.08719993979979	0.266673588565597	4.0768939498197	4.56412964195294e-05	0.000938938133902458
PARPBP	291.310214178575	-0.481966392918608	0.118223859747437	-4.07672693099547	4.56740783933917e-05	0.00093910898484419
CATSPER2P1	71.8593700633827	0.805592749352031	0.19762831245756	4.07630232396498	4.57575196104557e-05	0.000940082855876795
HBM	4.03783118164199	2.53309135337482	0.621428930901622	4.07623660150421	4.57704479051751e-05	0.000940082855876795
AC069503.5	3.31723830256216	2.09927818438989	0.515037462655808	4.07597182069998	4.58225681542911e-05	0.000940261433520659
ASMT	2.7434787204256	2.19313164376379	0.538067240596473	4.07594344776054	4.58281565064674e-05	0.000940261433520659
AC099506.1	2.71170620007819	2.33108979753495	0.57194161759137	4.07574781382743	4.58667062856893e-05	0.000940549396078589
AC098476.1	3.46626029422591	2.11639292136703	0.519356475803992	4.07502942577301	4.60085290230866e-05	0.000942953650122203
PTCSC2	2.15207609466536	2.39712533067519	0.588415498016092	4.07386504733026	4.62392819053189e-05	0.000947177004197208
OXLD1	774.248536997289	0.697614794724713	0.171271900505982	4.07314213635616	4.63830978888256e-05	0.000949420100791833
RAMP2	739.214201717107	0.902600730359737	0.221602286576713	4.07306596110992	4.63982768781684e-05	0.000949420100791833
EIF4G2	33721.455591738	-0.351792643982382	0.0863792045897229	-4.0726543576466	4.64803761802565e-05	0.000950593066582038
NOL11	2177.74803721872	-0.461002509118057	0.113202223189163	-4.07238034846464	4.65351069897787e-05	0.000951205354223143
AL591848.1	3.14333940653971	2.83630203981046	0.696506441024541	4.07218350434541	4.65744625021229e-05	0.000951308575126824
DCLRE1CP1	2.59244331988312	2.78909500408149	0.68492673096807	4.07210709989287	4.65897467267001e-05	0.000951308575126824
AL606753.2	11.2164091845054	2.14186340699378	0.526043242634401	4.07164893187758	4.66815001444517e-05	0.000952675061724563
PRR23C	2.18277786615158	2.40879607172539	0.59165225229147	4.07130381469203	4.67507269466157e-05	0.000953580617097716
DECR2	249.498060932799	0.618826663772558	0.152012691321045	4.0708881501586	4.68342340179e-05	0.000954776331862258
GDAP2	812.263282342439	-0.39313626837167	0.0965805215278438	-4.07055441565751	4.6901383679736e-05	0.000955637486797892
AC099066.3	4.25371772903238	1.89534122765384	0.465785112116911	4.06913226367379	4.71885550992789e-05	0.000960978393574328
OLA1P3	4.61353782661655	1.74408995953222	0.428697954116152	4.06834215742414	4.73488187885026e-05	0.000963730573187522
AC012183.1	3.21376125005285	2.16578730868795	0.532390175282692	4.06804522179236	4.74091819749186e-05	0.00096377317818364
AL589935.3	2.25287474570756	3.26538058187749	0.802821062017555	4.06738280342486	4.75441061423373e-05	0.00096377317818364
ATP1A4	4.83691979477355	1.53109508935244	0.37642197122976	4.06749660321473	4.75209010502794e-05	0.00096377317818364
CHST1	836.046151533598	0.902500836030088	0.221852977105257	4.06801318515506	4.74156989693336e-05	0.00096377317818364
EIF1AXP2	2.04040314946726	2.46257954534477	0.605469721661294	4.06722162520021	4.75769906294423e-05	0.00096377317818364
IFITM3P2	85.4192631491542	1.07587328153002	0.264518552355167	4.067288558594	4.75633318849267e-05	0.00096377317818364
OOSP3	1.18002209253114	2.68874985535189	0.661056892714372	4.0673501554633	4.75507654219245e-05	0.00096377317818364
PLEKHM1P1	394.682259089842	0.49951029857402	0.122805932590184	4.0674769372986	4.75249103901412e-05	0.00096377317818364
RNA5SP25	2.05769419670671	2.20135914272318	0.541150614510606	4.06792320602648	4.74340073524758e-05	0.00096377317818364
PROP1	3.13100433727256	2.62379468251541	0.645295562701094	4.0660355256941	4.78196494262903e-05	0.000968177567038776
A2MP1	9.94584454795702	1.40939656334324	0.346752255900841	4.06456350134396	4.81224362792005e-05	0.000972313492503684
AL031073.2	3.04896910780232	3.52871293083804	0.868168248123783	4.06454962901951	4.81252983622513e-05	0.000972313492503684
AL160408.3	2.26184239903685	2.64122640665531	0.649781501136362	4.06479162924189	4.80753929755114e-05	0.000972313492503684
PLCE1-AS2	4.27433407556308	2.05392810878482	0.505303088673943	4.06474481320686	4.80850435684185e-05	0.000972313492503684
SP3	3308.71676343554	-0.46967184923573	0.1155884856438	-4.06330999683723	4.83817069312642e-05	0.000976979447279901
VWC2	13.2860673062774	2.03565532489772	0.501032849218002	4.06291788667133	4.84630812240452e-05	0.000978107857613332
PRR27	3.45618498565578	2.76601446912881	0.680820030313009	4.06276893448203	4.84940271398236e-05	0.000978217843992435
ICE2P1	7.18817387645192	2.1622917199447	0.532323237991248	4.0619900947857	4.86561421302796e-05	0.000979942364888419
LINC00330	4.85342205490586	1.86236748884692	0.458483966963022	4.06201224697816	4.86515240751698e-05	0.000979942364888419
LINC02759	2.0106499702075	2.45822255546784	0.605170450879459	4.06203335257934	4.86471245888976e-05	0.000979942364888419
AC010969.1	2.35096250639603	2.25658015527578	0.555658157435631	4.06109426286465	4.88432442975265e-05	0.000983194519393073
RSPH6A	4.62609486673063	1.80266960355823	0.443942763831494	4.06059012652916	4.89488372006423e-05	0.00098480337539436
LINC01791	2.58545365950533	2.24115397585253	0.551952508757664	4.0604108873369	4.89864315195872e-05	0.000985043196075473
NR2E3	11.7926750742392	1.54328569660788	0.38010166142863	4.06019192551636	4.90323945589286e-05	0.000985450959686964
AC092140.1	1.56065041610479	2.50535730077237	0.617270408868509	4.05876786701121	4.933232269407e-05	0.000990612433140601
LINC02284	7.84128243731995	1.70876455850219	0.421009924181939	4.05872750344893	4.93408491602598e-05	0.000990612433140601
AC011346.1	37.991114512839	1.06114356148059	0.261484225091776	4.05815517593137	4.94618990163216e-05	0.000991996987608084
CSTL1	2.56979660911255	2.36081431702598	0.58176294369534	4.05803487934477	4.94873780666164e-05	0.000991996987608084
DUS4L-BCAP29	233.159203870007	0.680847439006146	0.167768111367801	4.05826490776612	4.94386684462745e-05	0.000991996987608084
PAOX	10.213046478047	0.868086672675725	0.213951790658054	4.05739381757797	4.96233661332636e-05	0.000994203492655312
OR10H5	6.81625394779791	1.86462716606537	0.459851238282362	4.05484863546335	5.01667771003874e-05	0.00100456614666522
AL731577.1	9.90842749941334	1.52296150528426	0.375668799439492	4.05400051203763	5.03491058275975e-05	0.00100769125888755
AC005089.1	4.24675608007015	1.76281001484324	0.434886912506621	4.05349060674804	5.04590268978598e-05	0.00100936469498967
MTMR2	2708.84153662699	-0.485769203196895	0.119845146933767	-4.05330725211057	5.04986085109509e-05	0.00100963007438231
C2CD5	1161.72875788681	-0.431503951323009	0.106461611271685	-4.05314127945925	5.05344631691125e-05	0.00100982070229653
AC090543.1	7.44348507001332	1.46127181613545	0.360586619326392	4.05248486165471	5.06765040335912e-05	0.00101198644249611
LINC00309	2.17096934112271	2.7997554340567	0.690888774658514	4.05239676305427	5.06955962800722e-05	0.00101198644249611
AC009133.3	3.54582895283903	1.6466122432932	0.40670018388454	4.04871280746867	5.15000938499322e-05	0.00102672483656729
ETHE1	369.671027828562	0.722220114930385	0.178384846971931	4.04866291722652	5.15110714041245e-05	0.00102672483656729
LINC02188	19.2298594659535	1.2905215563794	0.318753651364892	4.04864870050409	5.15141999737285e-05	0.00102672483656729
TFAP2B	10.1677926136831	2.60913942700633	0.644588021476041	4.04776281915954	5.1709504987862e-05	0.00102965477098037
TSR3	1360.29205607908	0.56969216370345	0.140743322490706	4.04773849033634	5.17148785070289e-05	0.00102965477098037
NEUROD2	7.32439846843	1.50006059016324	0.370622102009725	4.0474126665114	5.17868943966501e-05	0.00103055382640886
AC008496.3	2.4321741152375	2.26133855688712	0.558927990895818	4.04584954362865	5.21337105383468e-05	0.00103691761131402
CERNA3	2.9097883966548	1.75246814269818	0.433168557824983	4.04569563289091	5.21679780880262e-05	0.00103706156233332
IPO7	6906.65687934127	-0.456999600520593	0.11298950475328	-4.04461990977375	5.24080797322177e-05	0.00104129507772449
AC096751.1	2.16692033337055	2.28011869227474	0.563818721859119	4.04406346202258	5.25326895710208e-05	0.0010422941376602
EPS15	2520.75054623815	-0.394311813710191	0.0975046352208776	-4.04403147416484	5.25398613974204e-05	0.0010422941376602
GCN1	5896.35792348265	-0.408142978274719	0.100924206543471	-4.04405436765977	5.2534728475051e-05	0.0010422941376602
AC073571.1	3.47431182658419	1.86307265315621	0.460755194728732	4.04351958365459	5.26547559283092e-05	0.00104403360242968
APOF	3.91604399041014	1.8906810586806	0.467721727532749	4.04232035286027	5.29248578934862e-05	0.00104858849936514
OAZ3	18.7823645132347	0.856883815770696	0.211981522312267	4.04225711007222	5.29391384072322e-05	0.00104858849936514
AC073082.1	2.24807008034106	2.51022759470368	0.621025311125874	4.04206970268702	5.29814773046668e-05	0.00104888562422505
ANKHD1	65.2242025878298	0.685549868833719	0.169655433152134	4.04083651255053	5.3260879690263e-05	0.00105307878691443
OR2AT1P	3.2323653447845	2.34895970938578	0.581314645354475	4.0407715996101	5.32756255480207e-05	0.00105307878691443
TMPRSS11B	1.63396728374911	2.76068795837345	0.683195033743585	4.04084898458085	5.32580469417958e-05	0.00105307878691443
AL357497.1	4.00781668378749	2.29692300184828	0.568477775788328	4.04047985633749	5.3341946777951e-05	0.00105330441174969
LRRC77P	11.6267382440466	1.92933318940108	0.477495169200194	4.0405292322281	5.33307167899269e-05	0.00105330441174969
TMEM86B	43.5436577394328	0.771731000590293	0.191064157436735	4.03911969122638	5.36521834231124e-05	0.00105888545339226
AC092894.1	1.75240931232994	2.95416178521046	0.731584385346484	4.0380328563346	5.39013048665923e-05	0.00106325519990568
AL031714.1	19.6611610371048	0.832868174311031	0.206284511775833	4.0374731342705	5.40300300598164e-05	0.00106496880902083
LAIR2	6.17134368685329	1.71255858174611	0.424172171133238	4.03741381045993	5.40436904413573e-05	0.00106496880902083
AC006348.1	2.46175081540809	2.3789418627883	0.589304729348884	4.03686199059825	5.4170913836997e-05	0.00106613525111034
AL160274.1	1.69653654865135	2.45095080659325	0.607152570840188	4.03679556721894	5.41862470264852e-05	0.00106613525111034
RXFP2	5.65475999808004	2.76550250707489	0.685054792104457	4.03690703130386	5.41605189681917e-05	0.00106613525111034
DNAJB13	3.98974148647254	1.89866232130967	0.470374569775424	4.03649015765492	5.42568007810251e-05	0.00106697625605617
AC023824.6	2.89343898641217	2.2469159709266	0.556817978667282	4.03527913431331	5.4537421342203e-05	0.00107118734978631
AC137630.3	4.57916745529625	1.60260095079257	0.397148301483767	4.03527081648132	5.45393535117834e-05	0.00107118734978631
ANGPT4	143.102812137422	1.86516925212966	0.462224188795712	4.03520477149672	5.4554697565159e-05	0.00107118734978631
AC004832.1	2.44020295909163	2.50444656814926	0.620689397741422	4.03494336662185	5.46154691939631e-05	0.0010718320749692
RNF20	1800.42756871089	-0.456228587280428	0.113085983400113	-4.03435132775238	5.47533441049562e-05	0.00107398852416915
ACTL6B	4.20118809303512	1.76865377168411	0.438434664554096	4.03401901052441	5.48308790722749e-05	0.00107495980447929
GART	3666.70131059975	-0.571658413582988	0.141714045751771	-4.03388676507278	5.48617629924222e-05	0.00107501596564365
DYTN	2.69595783755781	3.01337237765817	0.747088661962404	4.03348696223396	5.49552311384164e-05	0.00107629778105545
AC018557.2	15.0475298551241	1.15626325563813	0.286689572728064	4.03315420451268	5.5033140116224e-05	0.00107727371777509
AC084368.1	12.3857926220748	1.19283022025624	0.295779726284014	4.03283293024236	5.51084597331431e-05	0.00107819799825676
ADAD2	4.19175228080975	1.49296557057632	0.370265592110218	4.03214774040335	5.5269422167332e-05	0.00108015714052958
AP002414.3	2.45550335687967	1.70816878550879	0.423648002662221	4.03204730052918	5.52930545520917e-05	0.00108015714052958
PAXX	1134.37439343353	0.609000053429348	0.151036277621477	4.03214421740191	5.52702509284154e-05	0.00108015714052958
DNAI2	8.22021672164322	1.50542496227045	0.373425391238629	4.03139421579515	5.54469517669446e-05	0.00108152956208273
GRINA	7480.17164002487	0.592595239226196	0.146994464524295	4.03141193883702	5.54427700407176e-05	0.00108152956208273
LINC02027	4.24746268606469	2.89421849939679	0.717920688409799	4.03139029996128	5.54478757426104e-05	0.00108152956208273
LINC01582	2.23279519444655	2.85906645962676	0.70924147459136	4.03116084162175	5.55020439459429e-05	0.00108169875552855
SIRT1	779.043068568927	-0.447215989196762	0.110941022465447	-4.03111472436671	5.55129368894029e-05	0.00108169875552855
FCRL4	3.84294069290247	2.79622962648126	0.693739342044197	4.03066318574609	5.56196978240937e-05	0.00108267932339777
MLXIPL	26.4320051534788	1.54694144504199	0.383785740480361	4.03074236970289	5.56009616668057e-05	0.00108267932339777
GALP	1.44405928965823	2.34080812758554	0.580803010495398	4.03029613360464	5.57066262232097e-05	0.00108382156607804
AL512310.6	7.33886360643736	1.27243281124457	0.315776317139484	4.02953844915012	5.58864746846242e-05	0.00108566905024049
AP002991.1	4.87991800093326	2.18177551324938	0.541437474840557	4.02959827243556	5.58722547003942e-05	0.00108566905024049
PRR7	514.849539055272	0.949602935664458	0.23564961126226	4.02972417640708	5.58423385455527e-05	0.00108566905024049
DUSP12P1	2.67062075800938	2.6097010719935	0.647663395197534	4.02940955339549	5.59171248343517e-05	0.00108571474115363
LDLRAD1	2.10577276818344	2.67373704637884	0.663607564263338	4.02909368483001	5.59923026272131e-05	0.0010866245194225
BIRC6-AS2	14.2924175458741	1.21485217344639	0.301540494462486	4.02881933191739	5.60576772387828e-05	0.00108734322680504
NAA15	2298.53118346186	-0.439546734294425	0.109109190103599	-4.02850331742976	5.61330688502227e-05	0.00108825540807301
TSTD2	394.802707428481	-0.676744244921085	0.167999238727957	-4.02825780667342	5.619170666246e-05	0.0010888420250094
DICER1	2576.52672362227	-0.516168427353661	0.128202486351192	-4.0261966990226	5.66862752088026e-05	0.00109759211100308
KRT18P8	2.38449520309516	2.21904429210343	0.55117580482117	4.0260190536183	5.67290941725731e-05	0.00109759211100308
LINC01983	2.09038113763922	1.84011044588488	0.45705273449455	4.02603530623188	5.67251754323472e-05	0.00109759211100308
AC099489.3	3.26796234291981	1.54492271768606	0.383775791846269	4.02558668501144	5.68334386965343e-05	0.00109905672503525
KRT18P35	1.95352077797641	2.81757366962927	0.699954408766169	4.02536741585197	5.68864248820467e-05	0.00109952718561687
TMEM121	410.325104810657	1.11770370852539	0.277715895112891	4.02462994806634	5.70649768119382e-05	0.00110242294327474
AVPR1B	4.56493932373332	2.28696230077948	0.568363690429378	4.02376566147595	5.72749090554957e-05	0.00110592170897444
SLC22A10	2.20039000081906	2.3341009259853	0.580128316280399	4.02342181976364	5.73586302461415e-05	0.00110698117034895
CASC8	10.7662279846605	1.97249081028737	0.490300772294388	4.02302203412204	5.74561188217826e-05	0.00110830513365276
PPIAP85	2.03216603419305	2.49021446162633	0.619015777236717	4.02286105330407	5.74954186373336e-05	0.00110850589289376
AL365181.4	3.04283237135067	2.24225061543401	0.557484737639161	4.02208430840547	5.76854013447595e-05	0.00111161014233771
AC008453.2	7.27452381566562	1.41597989095249	0.35213443745882	4.02113437461817	5.79185522564471e-05	0.00111505293303492
C17orf64	7.22934970579585	1.56133178754917	0.388291860234314	4.0210263140901	5.79451310026401e-05	0.00111505293303492
RNPEPL1	2417.74462783195	0.594162726036926	0.147764862443513	4.02100144927256	5.79512484289009e-05	0.00111505293303492
CDC37L1	503.530848813856	-0.557232673335277	0.13858815339224	-4.02078142825214	5.80054062861746e-05	0.00111553555036675
MUC6	14.2638009574931	1.52285431696795	0.378782619815677	4.02039121464708	5.81015747161328e-05	0.0011168252089849
DISP3	25.2204992905248	1.39178958066377	0.3462288927345	4.01985394595893	5.82342320873696e-05	0.00111881461316781
LINC00921	58.6879263299749	0.649265151452339	0.161553877708357	4.01887692615101	5.84762041318747e-05	0.00112290116312694
KLB	22.3820894200389	1.20234697632466	0.299186278947115	4.01872365456034	5.85142501908664e-05	0.00112306965336317
[truncated: 36,368 more rows]
