# Supplementary material for: A ubiquitination-related risk model for predicting the prognosis and immunotherapy response of gastric adenocarcinoma patients
Source: PeerJ. 2024 Jan 31;12:e16868. doi: 10.7717/peerj.16868 (PMC10838090; doi:10.7717/peerj.16868)
Supplement: Supplemental Information 3 [file peerj-12-16868-s003.zip › R codes and matrices/GSVA_hall_riskscore.csv]

	logFC	AveExpr	t	P.Value	adj.P.Val	B
HALLMARK_WNT_BETA_CATENIN_SIGNALING	0.120135235844725	-0.0566769873962656	2.04556500945846	0.0435811770069402	0.996914719557637	-3.74633671862921
