# Supplementary material for: A ubiquitination-related risk model for predicting the prognosis and immunotherapy response of gastric adenocarcinoma patients
Source: PeerJ. 2024 Jan 31;12:e16868. doi: 10.7717/peerj.16868 (PMC10838090; doi:10.7717/peerj.16868)
Supplement: Supplemental Information 4 — qPCR assay. [file peerj-12-16868-s004.zip]

Archive with 16 entries (15 files):
- Figure 8A/
- __MACOSX/._Figure 8A
- Figure 8A/qPCR.pdf
- __MACOSX/Figure 8A/._qPCR.pdf
- Figure 8A/.DS_Store
- __MACOSX/Figure 8A/._.DS_Store
- Figure 8A/actin-melting curve.jpg
- __MACOSX/Figure 8A/._actin-melting curve.jpg
- Figure 8A/actin-amplification curve.jpg
- __MACOSX/Figure 8A/._actin-amplification curve.jpg
- Figure 8A/RNF144A-amplification curve.jpg
- __MACOSX/Figure 8A/._RNF144A-amplification curve.jpg
- Figure 8A/RNF144A-melting curve.jpg
- __MACOSX/Figure 8A/._RNF144A-melting curve.jpg
- Figure 8A/Relative expression.xlsx
- __MACOSX/Figure 8A/._Relative expression.xlsx
