# Supplementary material for: A ubiquitination-related risk model for predicting the prognosis and immunotherapy response of gastric adenocarcinoma patients
Source: PeerJ. 2024 Jan 31;12:e16868. doi: 10.7717/peerj.16868 (PMC10838090; doi:10.7717/peerj.16868)
Supplement: Supplemental Information 5 — CCK-8 assay. [file peerj-12-16868-s005.zip]

Archive with 5 entries (4 files):
- Figure 8B/
- __MACOSX/._Figure 8B
- Figure 8B/CCK8.pdf
- Figure 8B/MKN-7-CCK8.xlsx
- __MACOSX/Figure 8B/._MKN-7-CCK8.xlsx
