# Supplementary material for: A ubiquitination-related risk model for predicting the prognosis and immunotherapy response of gastric adenocarcinoma patients
Source: PeerJ. 2024 Jan 31;12:e16868. doi: 10.7717/peerj.16868 (PMC10838090; doi:10.7717/peerj.16868)
Supplement: Supplemental Information 5 — CCK-8 assay. [file peerj-12-16868-s005.zip › Figure 8B/MKN-7-CCK8.xlsx]

## Sheet: Sheet1
		MKN-7 cell interference with RNF144A 0h CCK8
		Group	NC	si-RNF144A-1	si-RNF144A-2
		Replicate 1	0.5449	0.5372	0.5092
		Replicate 2	0.5869	0.5368	0.5249
		Replicate 3	0.5838	0.5091	0.5984
		Replicate 4	0.5181	0.5623	0.5262
		OD value	0.558425	0.53635	0.539675
		MKN-7 cell interference with RNF144A 24h CCK8
		Group	NC	si-RNF144A-1	si-RNF144A-2
		Replicate 1	1.0234	0.9119	0.8328
		Replicate 2	1.1304	0.8495	0.8516
		Replicate 3	1.0293	0.9237	0.8025
		Replicate 4	1.0538	0.8785	0.8434
		OD value	1.05923	0.8909	0.832575
		MKN-7 cell interference with RNF144A 48h CCK8
		Group	NC	si-RNF144A-1	si-RNF144A-2
		Replicate 1	1.4762	1.3748	1.2426
		Replicate 2	1.5856	1.3058	1.2735
		Replicate 3	1.5926	1.3204	1.2849
		Replicate 4	1.4071	1.3873	1.2636
		OD value	1.51537	1.34708	1.26615
		MKN-7 cell interference with RNF144A 72h CCK8
		Group	NC	si-RNF144A-1	si-RNF144A-2
		Replicate 1	1.9527	1.7212	1.5864
		Replicate 2	1.9484	1.6795	1.5782
		Replicate 3	1.9239	1.7203	1.6902
		Replicate 4	1.9357	1.7425	1.6307
		OD value	1.94017	1.71588	1.62138
		MKN-7 cell interference with RNF144A CCK8
		Group	NC	si-RNF144A-1	si-RNF144A-2
		0h	0.558425	0.56335	0.571175
		24h	1.06597	0.90665	0.825625
		48h	1.50638	1.34482	1.2369
		72h	1.9467	1.70913	1.59213
