# Supplementary material for: A ubiquitination-related risk model for predicting the prognosis and immunotherapy response of gastric adenocarcinoma patients
Source: PeerJ. 2024 Jan 31;12:e16868. doi: 10.7717/peerj.16868 (PMC10838090; doi:10.7717/peerj.16868)
Supplement: Supplemental Information 6 — EdU assay. [file peerj-12-16868-s006.zip]

Archive with 25 entries (24 files):
- Figures 8C and 8D/
- __MACOSX/._Figures 8C and 8D
- Figures 8C and 8D/EdU.pdf
- Figures 8C and 8D/MKN-7-RNF144Asi-1  (2).tif
- __MACOSX/Figures 8C and 8D/._MKN-7-RNF144Asi-1  (2).tif
- Figures 8C and 8D/.DS_Store
- __MACOSX/Figures 8C and 8D/._.DS_Store
- Figures 8C and 8D/MKN-7-NC (2).jpg
- __MACOSX/Figures 8C and 8D/._MKN-7-NC (2).jpg
- Figures 8C and 8D/MKN-7-NC (2).tif
- __MACOSX/Figures 8C and 8D/._MKN-7-NC (2).tif
- Figures 8C and 8D/MKN-7-RNF144Asi-1  (2).jpg
- __MACOSX/Figures 8C and 8D/._MKN-7-RNF144Asi-1  (2).jpg
- Figures 8C and 8D/MKN-7-RNF144Asi-2  (2).bmp
- __MACOSX/Figures 8C and 8D/._MKN-7-RNF144Asi-2  (2).bmp
- Figures 8C and 8D/MKN-7-NC (2).bmp
- __MACOSX/Figures 8C and 8D/._MKN-7-NC (2).bmp
- Figures 8C and 8D/MKN-7-RNF144Asi-2  (2).tif
- __MACOSX/Figures 8C and 8D/._MKN-7-RNF144Asi-2  (2).tif
- Figures 8C and 8D/MKN-7-RNF144Asi-1  (2).bmp
- __MACOSX/Figures 8C and 8D/._MKN-7-RNF144Asi-1  (2).bmp
- Figures 8C and 8D/MKN-7-RNF144Asi-2  (2).jpg
- __MACOSX/Figures 8C and 8D/._MKN-7-RNF144Asi-2  (2).jpg
- Figures 8C and 8D/Data statistics.xlsx
- __MACOSX/Figures 8C and 8D/._Data statistics.xlsx
