# Supplementary material for: A ubiquitination-related risk model for predicting the prognosis and immunotherapy response of gastric adenocarcinoma patients
Source: PeerJ. 2024 Jan 31;12:e16868. doi: 10.7717/peerj.16868 (PMC10838090; doi:10.7717/peerj.16868)
Supplement: Supplemental Information 6 — EdU assay. [file peerj-12-16868-s006.zip › Figures 8C and 8D/Data statistics.xlsx]

## Sheet: Sheet1
				Group	EDU	DAPI	Proliferation rate
				MKN-7-NC-1	80	225	0.355556
				MKN-7-NC-2	66	201	0.328358
				MKN-7-NC-3	90	265	0.339623
				MKN-7-RNF144Asi-1-1	35	155	0.225806
				MKN-7-RNF144Asi-1-2	25	162	0.154321
				MKN-7-RNF144Asi-1-3	29	131	0.221374
				MKN-7-RNF144Asi-2-1	26	138	0.188406
				MKN-7-RNF144Asi-2-2	22	171	0.128655
				MKN-7-RNF144Asi-2-3	23	151	0.152318
