# Supplementary material for: A ubiquitination-related risk model for predicting the prognosis and immunotherapy response of gastric adenocarcinoma patients
Source: PeerJ. 2024 Jan 31;12:e16868. doi: 10.7717/peerj.16868 (PMC10838090; doi:10.7717/peerj.16868)
Supplement: Supplemental Information 7 — Transwell assay. [file peerj-12-16868-s007.zip]

Archive with 13 entries (12 files):
- Figures 8E and 8F/
- __MACOSX/._Figures 8E and 8F
- Figures 8E and 8F/Transwell.pdf
- Figures 8E and 8F/MKN-7-RNF144Asi-2 (2).tif
- __MACOSX/Figures 8E and 8F/._MKN-7-RNF144Asi-2 (2).tif
- Figures 8E and 8F/.DS_Store
- __MACOSX/Figures 8E and 8F/._.DS_Store
- Figures 8E and 8F/MKN-7-RNF144Asi-1(2).tif
- __MACOSX/Figures 8E and 8F/._MKN-7-RNF144Asi-1(2).tif
- Figures 8E and 8F/MKN-7- NC(2).tif
- __MACOSX/Figures 8E and 8F/._MKN-7- NC(2).tif
- Figures 8E and 8F/Data statistics.xlsx
- __MACOSX/Figures 8E and 8F/._Data statistics.xlsx
