# Supplementary material for: A ubiquitination-related risk model for predicting the prognosis and immunotherapy response of gastric adenocarcinoma patients
Source: PeerJ. 2024 Jan 31;12:e16868. doi: 10.7717/peerj.16868 (PMC10838090; doi:10.7717/peerj.16868)
Supplement: Supplemental Information 8 — Coculture Transwell assay. [file peerj-12-16868-s008.zip]

Archive with 13 entries (12 files):
- Figures 8G and 8H/
- __MACOSX/._Figures 8G and 8H
- Figures 8G and 8H/.DS_Store
- __MACOSX/Figures 8G and 8H/._.DS_Store
- Figures 8G and 8H/M2 Macrophage.pdf
- Figures 8G and 8H/MKN-7-RNF144A-2+M2 (2).tif
- __MACOSX/Figures 8G and 8H/._MKN-7-RNF144A-2+M2 (2).tif
- Figures 8G and 8H/MKN-7-RNF144A-1+M2 (2).tif
- __MACOSX/Figures 8G and 8H/._MKN-7-RNF144A-1+M2 (2).tif
- Figures 8G and 8H/MKN-7-NC+M2 (2).tif
- __MACOSX/Figures 8G and 8H/._MKN-7-NC+M2 (2).tif
- Figures 8G and 8H/Data statistics.xlsx
- __MACOSX/Figures 8G and 8H/._Data statistics.xlsx
