# Supplementary material for: A ubiquitination-related risk model for predicting the prognosis and immunotherapy response of gastric adenocarcinoma patients
Source: PeerJ. 2024 Jan 31;12:e16868. doi: 10.7717/peerj.16868 (PMC10838090; doi:10.7717/peerj.16868)
Supplement: Supplemental Information 8 — Coculture Transwell assay. [file peerj-12-16868-s008.zip › Figures 8G and 8H/Data statistics.xlsx]

## Sheet: Sheet1
				Group	M2 cell invasion number	Average
				MKN-7-NC+M2-1	183	171
				MKN-7-NC+M2-2	154
				MKN-7-NC+M2-3	207
				MKN-7-RNF144A-1+M2-1	91	107
				MKN-7-RNF144A-1+M2-2	119
				MKN-7-RNF144A-1+M2-3	100
				MKN-7-RNF144A-2+M2-1	85	95
				MKN-7-RNF144A-2+M2-2	96
				MKN-7-RNF144A-2+M2-3	94
