# Supplementary material for: A ubiquitination-related risk model for predicting the prognosis and immunotherapy response of gastric adenocarcinoma patients
Source: PeerJ. 2024 Jan 31;12:e16868. doi: 10.7717/peerj.16868 (PMC10838090; doi:10.7717/peerj.16868)
Supplement: Supplemental Information 9 [file peerj-12-16868-s009.xls]

## Sheet: Sheet1
ITEM TO CHECK	IMPORTANCE	CHECKLIST	CHECKLIST location
EXPERIMENTAL DESIGN
Definition of experimental and control groups	E	MKN-7 were separated into four groups after siRNA transfection: NC （control group), si-RNF144A-1, si-RNF144A-2, and si-RNF144A-3 (experimental group).	P7, 194-197
Number within each group	E	3	P7, 186-197
Assay carried out by core lab or investigator's lab?	D	investigator's lab	P7, 186-197
Acknowledgement of authors' contributions	D	Shuai Shao	P18, 516-518
SAMPLE
Description	E
Volume/mass of sample processed	D		P7, 186-197
Microdissection or macrodissection	E	There is no micro-cutting or macro-cutting involved.	P7, 186-197
Processing procedure	E
If frozen - how and how quickly?	E	Extracted RNA was stored frozen at -80°C.	P7, 186-197
If fixed - with what, how quickly?	E		P7, 186-197
Sample storage conditions and duration (especially for FFPE samples)	E	Cells were cryopreserved at -80°C for a short period of time prior to extraction.	P7, 186-197
NUCLEIC ACID EXTRACTION
Procedure and/or instrumentation	E
Name of kit and details of any modifications	E	Takara RNA PCR Kit (AMV) Ver 3.0 (TaKaRa Bio Inc.)	P7, 186-199
Source of additional reagents used	D		P7, 186-199
Details of DNase or RNAse treatment	E		P7, 186-199
Contamination assessment (DNA or RNA)	E	DNA contamination was assessed by reaction without reverse transcriptase (No-RT control).	P7, 186-199
Nucleic acid quantification	E
Instrument and method	E	RNA concentration was measured with a NanoDrop.	P7, 186-199
Purity (A260/A280)	D		P7, 186-199
Yield	D		P7, 186-199
RNA integrity method/instrument	E
RIN/RQI or Cq of 3' and 5' transcripts	E	Assessed by agarose gel (1%).	P7, 186-199
Electrophoresis traces	D		P7, 186-199
Inhibition testing (Cq dilutions, spike or other)	E	Inhibition was assessed by adding a known amount of exogenous template to samples at different concentrations and comparing Cq values.	P7, 186-199
REVERSE TRANSCRIPTION
Complete reaction conditions	E
Amount of RNA and reaction volume	E	Reverse transcription reaction volume: 20ul	P7, 186-199
Priming oligonucleotide (if using GSP) and concentration	E	The 5× RT Buffer in Takara RNA PCR Kit (AMV) Ver 3.0 (TaKaRa Bio Inc.) was primarily used.	P7, 186-199
Reverse transcriptase and concentration	E	Takara RNA PCR Kit (AMV) Ver 3.0 (TaKaRa Bio Inc.) at a concentration of 5 U/μL.	P7, 186-199
Temperature and time	E	42°C for 20 min。	P7, 186-199
Manufacturer of reagents and catalogue numbers	D		P7, 186-199
Cqs with and without RT	D*		P7, 186-199
Storage conditions of cDNA	D		P7, 186-199
qPCR TARGET INFORMATION
If multiplex, efficiency and LOD of each assay.	E	Not applicable, no multiplex PCR was performed.	N/A.
Sequence accession number	E		P7, 186-199
Location of amplicon	D		P7, 186-199
Amplicon length	E	See the table of PCR primer sequences at the bottom of this table.
In silico specificity screen (BLAST, etc)	E	Tools such as BLAST were used to verify the specificity of the primers.	P7, 186-199
Pseudogenes, retropseudogenes or other homologs?	D		P7, 186-199
Sequence alignment	D		P7, 186-199
Secondary structure analysis of amplicon	D		P7, 186-199
Location of each primer by exon or intron (if applicable)	E	Primers have been designed to avoid contamination of genomic DNA using binding sites spanning exon-endosome binding sites.
What splice variants are targeted?	E	No splice variants are involved.	N/A.
qPCR OLIGONUCLEOTIDES
Primer sequences	E	b-actin (F	P7, 186-199	AGCACAGCCTGGATAGCAAC) has a product length of 224 bp. RNF144A (F TGTGATCTGGCATCGGACAC; R AAAGCGGAGTGGTTTCCCAA) has a product length of 156 bp.
RTPrimerDB Identification Number	D		P7, 186-199
Probe sequences	D**		P7, 186-199
Location and identity of any modifications	E	Use of SYBR Green I as a fluorescent probe	P7, 186-199
Manufacturer of oligonucleotides	D		P7, 186-199
Purification method	D		P7, 186-199
qPCR PROTOCOL
Complete reaction conditions	E
Reaction volume and amount of cDNA/DNA	E	50ul	P7, 186-199
Primer, (probe), Mg++ and dNTP concentrations	E	See the kit recipe sheet below.	P7, 186-199
Polymerase identity and concentration	E	See the kit recipe sheet below.	P7, 186-199
Buffer/kit identity and manufacturer	E	See the kit recipe sheet below.	P7, 186-199
Exact chemical constitution of the buffer	D		P7, 186-199
Additives (SYBR Green I, DMSO, etc.)	E	SYBR Green I	P7, 186-199
Manufacturer of plates/tubes and catalog number	D		P7, 186-199
Complete thermocycling parameters	E	95°C for 30 seconds, followed by 45 cycles of 95°C for 10 seconds and 62°C for 31 seconds.	P7, 186-199
Reaction setup (manual/robotic)	D		P7, 186-199
Manufacturer of qPCR instrument	E	ABI PRISM 7300 real-time PCR system	P7, 186-199
qPCR VALIDATION
Evidence of optimisation (from gradients)	D		P7, 186-199
Specificity (gel, sequence, melt, or digest)	E	Amplification specificity was verified using melt curve analysis.	P7, 186-199
For SYBR Green I, Cq of the NTC	E	Cq values for NTC were not present.	P7, 186-199
Standard curves with slope and y-intercept	E		P7, 186-199
PCR efficiency calculated from slope	E	Use standard curves to determine efficiency and absolute quantification.	P7, 186-199
Confidence interval for PCR efficiency or standard error	D		P7, 186-199
r2 of standard curve	E	Use standard curves to determine efficiency and absolute quantification.	P7, 186-199
Linear dynamic range	E		P7, 186-199
Cq variation at lower limit	E	Shows the linear response of qPCR over the concentration range.	P7, 186-199
Confidence intervals throughout range	D		P7, 186-199
Evidence for limit of detection	E	QPCR was performed on the dilution series to determine the limit of detection.	P7, 186-199
If multiplex, efficiency and LOD of each assay.	E	No multiplex PCR was involved.	N/A.
DATA ANALYSIS
qPCR analysis program (source, version)	E
Cq method determination	E	Determined according to the automatic threshold selection method provided by the qPCR instrument software.	P7, 186-199
Outlier identification and disposition	E	Outliers were determined using the Grubbs' test and observing the consistency of biological and technical replicates.	P7, 186-199
Results of NTCs	E	No amplification signals were present.	P7, 186-199
Justification of number and choice of reference genes	E	actin was used as an internal control.	P7, 186-199
Description of normalisation method	E	•Relative gene expression levels were calculated using the △Ct method, where △Ct = Ct_gene - Ct_actin. •To assess relative changes between different experimental conditions, the △△Ct method was applied, where △△Ct = △Ct_2 - △Ct_1. •Relative change multipliers were calculated using the formula 2^-△△Ct to determine fold changes in gene expression between samples.	P7, 186-199
Number and concordance of biological replicates	D		P7, 186-199
Number and stage (RT or qPCR) of technical replicates	E	3	P7, 186-199
Repeatability (intra-assay variation)	E	Three technical replicates were used to assess intra-experimental variation.	P7, 186-199
Reproducibility (inter-assay variation, %CV)	D		P7, 186-199
Power analysis	D		P7, 186-199
Statistical methods for result significance	E	Use t-test, Mann-Whitney U-test, etc.	P7, 186-199
Software (source, version)	E	GraphPad PRISM (Version 9.4.1)	P7, 186-199
Cq or raw data submission using RDML	D		P7, 186-199
Table 1. MIQE checklist for authors, reviewers and editors. All essential information (E) must be submitted with the manuscript. Desirable
information (D) should be submitted if available. If using primers obtained from RTPrimerDB, information on qPCR target, oligonucleotides,
protocols and validation is available from that source.
*: Assessing the absence of DNA using a no RT assay is essential when first extracting RNA. Once the sample has been validated as
RDNA-free, inclusion of a no-RT control is desirable, but no longer essential.
**: Disclosure of the probe sequence is highly desirable and strongly encouraged. However, since not all commercial pre-designed assay
vendors provide this information, it cannot be an essential requirement. Use of such assays is advised against.
Takara RNA PCR Kit (AMV) Ver 3.0 (TaKaRa Bio Inc.)
PCR setup table	Reaction Number	1	N
Lot Number	Components	Volume: ul	Volume: ul
	RNA solution after denaturation in step 1	12
	5×RT Buffer	4
	dNTP Mixture (10 mM each)	2
	RNase Inhibitor (10 U/μl)	1
	ReverTra Ace	1
	Total	20
